# Supplementary material for: SAR and QSAR modeling of a large collection of LD50 rat acute oral toxicity data
Source: J Cheminform. 2019 Aug 30;11:58. doi: 10.1186/s13321-019-0383-2 (PMC6717335; doi:10.1186/s13321-019-0383-2)
Supplement: Supplementary file 2 — Additional file 2. Tables S1 and S2 including experimental values and predictions of models for TS and ES are included. [file 13321_2019_383_MOESM2_ESM.xlsx]

## Sheet: S1. Training set (TS)
			logLD50 (mmol/kgbw)							"Nontoxic" classification							"Very toxic" classification						Global Harmonized System (GHS) classification						Environmental Protection Agency (EPA) classification
CASRN(s)	SMILES	ID	Exp	Pred (rRF)	Pred (aiQSAR)	Pred (istkNN)	Pred (HPT-RF)	Pred (Consensus)	Prediction fraction (PF)	Exp	Pred (BRF)	Pred (aiQSAR)	Pred (SARpy)	Pred (GLM)	Pred (Consensus)	Consensus Score (CS)	Exp	Pred (BRF)	Pred (aiQSAR)	Pred (SARpy)	Pred (Consensus)	Consensus Score (CS)	Exp	Pred (BRF)	Pred (aiQSAR)	Pred (HPT-RF)	Pred (Consensus)	Consensus Score (CS)	Exp	Pred (BRF)	Pred (aiQSAR)	Pred (HPT-RF)	Pred (Consensus)	Consensus Score (CS)
2227-17-0	C=1(C(=C(C(C=1Cl)(C2(C(=C(C(=C2Cl)Cl)Cl)Cl)Cl)Cl)Cl)Cl)Cl	0001T	0.407371	out	out	out	-0.316483	-0.316483	1	N	P	out	N	N	N	1	N	out	out	P	P	1	4	out	out	out	out	0	3	out	out	out	out	0
2385-85-5	C13(C4(C2(C5(C(C1(C2(Cl)Cl)Cl)(C3(C(C45Cl)(Cl)Cl)Cl)Cl)Cl)Cl)Cl)Cl	0002T	-0.361025	-0.227514	out	-0.858375	out	-0.542945	2	N	N	out	P	N	N	1	N	P	out	N	P	0	3	out	out	out	out	0	2	2	out	out	2	1
13104-21-7	O=P(OC(=CBr)c1ccc(cc1Cl)Cl)(OC)OC	0003T	-0.220559	-0.14738	-0.258	-0.748861	-0.126737	-0.320244	4	N	N	N	N	N	N	4	N	out	N	P	N	0	3	3	3	3	3	3	2	2	2	2	2	3
14437-17-3	O=C(OC)C(Cc1ccc(cc1)Cl)Cl	0004T	0.664696	0.650224	0.928	0.844194	0.627135	0.762388	4	N	out	P	N	P	P	1	N	N	N	N	N	3	4	out	5	5	5	2	3	out	3	3	3	2
94-82-6	O=C(O)CCCOc1ccc(cc1Cl)Cl	0005T	0.450645	0.545496	0.402	0.380306	0.48376	0.45289	4	N	N	N	P	N	N	2	N	N	N	N	N	3	4	out	4	4	4	2	3	3	3	3	3	3
2274-67-1	O=P(OC(=CCl)c1ccc(cc1Cl)Cl)(OC)OC	0006T	-0.529428	0.291416	0.358	0.699832	0.392864	0.435528	4	N	P	P	N	N	P	0	N	P	N	P	P	1	3	2	5	5	5	1	2	1	3	3	3	1
2274-69-3	O=P(OC(=CCl)c1cc(ccc1Cl)Cl)(OC)OC	0007T	1.06021	-0.202001	-0.271	-0.475137	-0.133457	-0.270399	4	P	N	N	N	N	N	4	N	P	N	P	P	1	5	2	3	3	3	1	3	1	2	2	2	1
5954-10-9	O=P(OCC)(OCC)Sc1c(c(c(c(c1Cl)Cl)Cl)Cl)Cl	0008T	0.347202	-0.50751	0.026	-0.585403	-0.584251	-0.412791	4	N	N	N	N	N	N	4	N	P	N	out	P	0	4	out	3	3	3	2	3	2	2	2	2	3
20172-02-5	O=C(Nc1ccc(OC)cc1)C(=C)Cl	0009T	-0.410551	0.755929	0.347	0.812341	0.768351	0.670905	4	N	N	N	N	N	N	4	N	N	N	N	N	3	3	3	4	4	4	1	2	2	3	3	3	1
101030-71-1	O=C(C=C(C)Cl)Nc1ccc(O)cc1	0010T	0.874292	0.678527	0.457	0.434047	0.849671	0.604811	4	N	out	N	N	P	N	1	N	N	N	N	N	3	4	3	4	4	4	1	3	2	3	3	3	1
93-70-9	O=C(Nc1ccccc1Cl)CC(=O)C	0011T	1.28112	0.763709	0.908	1.08689	0.817759	0.894091	4	P	out	N	P	N	N	1	N	N	N	N	N	3	5	4	4	4	4	3	3	3	3	3	3	3
39082-00-3	O=C(Nc1ccccc1)CC(=O)CCl	0012T	0.936898	0.670813	0.975	1.20427	0.78478	0.908715	4	N	out	P	N	P	P	1	N	N	N	N	N	3	4	3	4	4	4	1	3	2	3	3	3	1
53460-81-4	O=[N+]([O-])c1ccccc1C2OCC(O2)CCl	0013T	-0.572746	0.466812	1.097	0.733353	0.455533	0.688174	4	N	out	P	N	N	N	1	N	out	N	N	N	2	3	4	5	5	5	1	2	out	3	3	3	2
81356-60-7	O=C(Nc1cc(F)ccc1(F))NC2CC2	0014T	-0.144648	0.335226	-0.241	0.157161	0.444094	0.17387	4	N	out	N	N	N	N	3	N	out	N	N	N	2	3	out	4	4	4	2	2	1	3	3	3	1
2243-62-1	Nc1cccc2c(N)cccc12	0015T	0.6032	0.510426	0.119	0.283168	0.404663	0.329314	4	N	N	N	P	N	N	2	N	out	N	N	N	2	4	4	4	4	4	3	3	2	2	2	2	3
89-25-8	O=C1N(N=C(C)C1)c2ccccc2	0016T	1.04142	0.830915	0.896	1.00488	0.67538	0.851795	4	N	out	P	N	N	N	1	N	N	N	N	N	3	4	4	5	5	5	1	3	3	3	3	3	3
23249-97-0	O=C(O)CCc1nc2ccccc2([nH]1)	0017T	0.951526	0.775316	0.654	1.01188	0.702549	0.785936	4	N	out	N	out	N	N	2	N	N	N	out	N	2	4	5	5	5	5	3	3	4	2	2	2	1
55316-22-8	O=C(NC1C(=O)SCC1)c2cnccc2	0018T	1.30677	0.41517	0.49	1.14123	0.477972	0.631094	4	P	out	N	P	P	P	1	N	out	N	N	N	2	5	4	4	4	4	3	3	out	3	3	3	2
39699-08-6	O=S(=O)(O)c2cccc1c2(cc(N)c(N)c1S(=O)(=O)O)	0019T	1.95997	1.29147	1.418	1.69666	1.44338	1.46238	4	P	P	P	P	P	P	4	N	N	N	N	N	3	5	5	5	5	5	3	4	4	3	3	3	1
41394-05-2	O=C1C(=NN=C(N1(N))C)c2ccccc2	0020T	0.76745	0.736826	out	0.426617	0.571605	0.578349	3	N	N	out	N	N	N	3	N	N	out	N	N	2	4	5	out	out	5	1	3	3	out	out	3	1
120-58-1	O1c2ccc(C=CC)cc2(OC1)	0021T	0.904246	1.03544	1.042	1.08584	1.11964	1.07073	4	N	P	P	P	P	P	4	N	N	N	N	N	3	4	4	5	5	5	1	3	3	3	3	3	3
104-65-4	O=COCC=Cc1ccccc1	0022T	1.2527	1.1479	1.239	1.29315	1.17612	1.21404	4	P	P	P	P	P	P	4	N	N	N	N	N	3	5	5	5	5	5	3	3	3	3	3	3	3
13443-29-3	O=C(OCC1OC1)c2ccccc2	0023T	0.898645	0.986136	1.104	1.36341	1.10698	1.14013	4	N	P	N	P	P	P	2	N	N	N	N	N	3	4	5	5	5	5	3	3	3	3	3	3	3
1459-93-4	O=C(OC)c1cccc(c1)C(=O)OC	0024T	1.35453	0.923347	1.197	1.43503	1.11163	1.16675	4	P	P	P	out	P	P	3	N	N	N	N	N	3	5	5	5	5	5	3	3	out	3	3	3	2
131-11-3	O=C(OC)c1ccccc1(C(=O)OC)	0025T	1.16843	1.03139	1.26	1.14717	1.12469	1.14081	4	P	P	P	out	P	P	3	N	N	N	N	N	3	5	5	5	5	5	3	3	4	3	3	3	1
537-73-5	O=C(O)C=Cc1ccc(OC)c(O)c1	0026T	1.6097	0.86516	1.085	1.11719	0.917702	0.996263	4	P	P	P	P	P	P	4	N	N	N	N	N	3	5	5	5	5	5	3	4	3	3	3	3	3
326-61-4	O=C(OCc1ccc2OCOc2(c1))C	0027T	1.03429	0.876196	0.798	0.999575	0.93494	0.902178	4	P	P	N	P	P	P	2	N	N	N	N	N	3	5	5	5	5	5	3	3	3	3	3	3	3
5837-63-8	O=C1OC(=O)C(OC(=O)CC)=C1(OC(=O)CC)	0028T	1.31508	0.866647	1.371	1.4837	1.1205	1.21046	4	P	P	P	P	P	P	4	N	N	N	N	N	3	5	5	5	5	5	3	4	4	4	4	4	3
42136-28-7	O=P(OC(=C)c1ccc(cc1Cl)Cl)(OC)OC	0029T	0.899994	-0.169455	0.553	-0.0216935	-0.137913	0.0559847	4	P	N	N	N	N	N	4	N	P	N	P	P	1	5	2	3	3	3	1	3	2	2	2	2	3
63886-55-5	O=P(OC=C(Cl)Cl)(c1ccc(cc1)Cl)N(C)C	0030T	0.203482	out	out	out	-0.159359	-0.159359	1	N	N	out	N	N	N	3	N	P	out	N	P	0	4	out	out	out	out	0	2	1	out	out	1	1
3443-15-0, 3567-76-8	O=C2NC(Oc1ccc(N)cc12)CCCl	0031T	0.875	0.571512	0.657	0.918693	0.623991	0.692799	4	N	N	N	N	N	N	4	N	out	N	N	N	2	4	out	4	4	4	2	3	out	3	3	3	2
16960-40-0	O=C(ON=C(c1ccc(cc1)Cl)SC)NC	0032T	0.414416	0.00353473	0.116	0.0834735	0.0382653	0.0603184	4	N	N	N	N	N	N	4	N	P	N	N	N	1	4	1	4	4	4	1	3	out	3	3	3	2
19876-05-2	O=C(NCC=C)NS(=O)(=O)c1ccc(cc1)Cl	0033T	0.863251	0.70271	0.805	0.57074	0.780906	0.714839	4	P	P	P	P	P	P	4	N	N	N	N	N	3	5	5	5	5	5	3	3	3	3	3	3	3
938-18-1	O=C(c1c(cc(cc1C)C)C)Cl	0034T	1.10154	0.888051	1.043	1.25505	0.984833	1.04273	4	P	P	P	P	P	P	4	N	N	N	N	N	3	5	3	5	5	5	1	3	3	3	3	3	3
13816-33-6	N#Cc1ccc(cc1)C(C)C	0035T	1.42943	0.799388	1.305	1.41187	0.979953	1.12405	4	P	P	P	P	P	P	4	N	out	N	out	N	1	5	2	5	5	5	1	3	3	3	3	3	3
1131-18-6	n1c(cc(N)n1c2ccccc2)C	0036T	1.15965	0.565235	0.29	0.613678	0.467369	0.48407	4	P	N	N	out	N	N	3	N	N	N	N	N	3	5	4	4	4	4	3	3	3	3	3	3	3
723-46-6	O=S(=O)(Nc1noc(c1)C)c2ccc(N)cc2	0037T	1.38918	0.952189	1.227	1.35468	1.00527	1.13478	4	P	P	P	P	P	P	4	N	N	N	N	N	3	5	5	5	5	5	3	4	4	3	3	3	1
123312-89-0	O=C2NN=C(C)CN2(N=Cc1cnccc1)	0038T	1.41869	0.454059	out	out	0.519659	0.486859	2	P	N	out	N	N	N	3	N	N	out	N	N	2	5	4	out	out	4	1	4	3	out	out	3	1
4091-14-9	O=C(N(C=C)c1ccccc1)C	0039T	1.18388	0.886606	0.625	0.772091	0.791697	0.768849	4	P	out	N	N	P	N	1	N	N	N	N	N	3	5	4	4	4	4	3	3	3	3	3	3	3
31027-31-3	O=C=Nc1ccc(cc1)C(C)C	0040T	1.49192	0.792369	1.091	1.16553	0.958566	1.00187	4	P	out	N	P	P	P	1	N	N	N	N	N	3	5	4	4	4	4	3	4	3	3	3	3	3
14520-53-7	O=C(N)c1ccccc1(OCC=C)	0041T	0.643928	0.887598	0.848	0.634687	0.978303	0.837147	4	N	out	P	N	N	N	1	N	N	N	N	N	3	4	5	5	5	5	3	3	2	3	3	3	1
66571-24-2	O=C1NC(Oc2ccccc12)CC	0042T	0.869104	0.853722	0.818	0.897316	0.824808	0.848461	4	N	N	N	N	N	N	4	N	N	N	N	N	3	4	4	4	4	4	3	3	3	3	3	3	3
19243-95-9	O=C(Nc1ccc(O)cc1)C(=C)C	0043T	0.797156	0.814677	0.648	0.954177	0.900885	0.829435	4	N	out	N	N	P	N	1	N	N	N	N	N	3	4	4	4	4	4	3	3	3	3	3	3	3
102-01-2	O=C(Nc1ccccc1)CC(=O)C	0044T	1.141	0.914967	0.86	0.976996	0.970778	0.930685	4	P	N	N	P	P	N	0	N	N	N	N	N	3	5	4	4	4	4	3	3	3	3	3	3	3
52777-92-1	O1c2ccc(cc2(OC1))C(N(C)C)=S	0045T	-0.422625	0.33507	0.34	0.104687	0.123931	0.225922	4	N	N	N	N	N	N	4	N	out	N	N	N	2	3	2	3	3	3	1	2	out	2	2	2	2
58955-83-2	N2=C(c1ccc(OC)cc1)SCOC2	0046T	0.63399	0.377523	0.18	0.0953755	0.603143	0.31401	4	N	N	N	out	N	N	3	N	out	N	N	N	2	4	out	4	4	4	2	3	out	3	3	3	2
19272-90-3	O=C(N)C=Cc1ccc(O)c(OC)c1	0047T	1.41325	0.788506	1.02	out	0.597107	0.801871	3	P	out	N	P	P	P	1	N	N	N	N	N	3	5	out	5	5	5	2	4	out	3	3	3	2
73839-77-7	Oc1c(ncc2coc(OCC)c12)C	0048T	0.972507	0.730591	0.935	0.95	0.599247	0.80371	4	P	out	P	out	N	P	0	N	N	N	N	N	3	5	4	5	5	5	1	3	out	3	3	3	2
13792-21-7	O=C(Oc1cccc2OCCOc12)NC	0049T	-0.219919	0.165018	-0.057	-0.665543	-0.365767	-0.230823	4	N	N	N	N	N	N	4	N	out	N	N	N	2	3	3	3	3	3	3	2	2	2	2	2	3
73839-78-8	Oc1c(ncc2coc(OCCO)c12)C	0050T	0.953176	0.657857	1.069	0.97	0.705179	0.850509	4	P	P	P	out	P	P	3	N	N	N	N	N	3	5	4	5	5	5	1	3	3	3	3	3	3
3641-49-4	O=C(O)c1cc(ccc1(O))CC(N)C(=O)O	0051T	1.34666	0.902151	1.046	1.22337	0.887774	1.01482	4	P	P	P	P	P	P	4	N	N	N	N	N	3	5	5	5	5	5	3	4	4	4	4	4	3
77-73-6	C2=CC3C1C=CC(C1)C3(C2)	0052T	0.44175	1.0727	0.826	0.979222	0.926069	0.950997	4	N	P	N	P	P	P	2	N	N	N	N	N	3	4	5	4	4	4	1	2	4	3	3	3	1
4824-78-6	O(c1cc(c(cc1Cl)Br)Cl)P(OCC)(OCC)=S	0053T	-0.87715	-0.572206	-0.485	0.0344815	-0.616351	-0.409769	4	N	N	N	N	N	N	4	N	P	N	P	P	1	3	out	3	3	3	2	2	1	2	2	2	1
7533-79-1	O(c1cc(c(cc1Cl)I)Cl)P(OCC)(OCC)=S	0054T	-0.497193	out	-0.463	-0.0579352	-0.662845	-0.394593	3	N	N	P	N	N	N	2	N	out	N	P	N	0	3	out	3	3	3	2	2	1	2	2	2	1
311-44-4	O=[N+]([O-])c1ccc(OP(=O)(OCCCl)OCCCl)cc1	0055T	-0.967064	-0.736689	-0.996	-1.18186	-0.76521	-0.919939	4	N	N	N	N	N	N	4	P	P	P	P	P	3	2	2	2	2	2	3	1	1	1	1	1	3
327-98-0	O(c1cc(c(cc1Cl)Cl)Cl)P(OCC)(CC)=S	0056T	-1.34496	-0.632378	-0.794	-0.985042	-0.799247	-0.802667	4	N	N	N	N	N	N	4	P	P	P	P	P	3	2	2	2	2	2	3	1	1	2	2	2	1
57524-15-9	N2=C(Nc1ccc(cc1Cl)C)NCC2	0057T	0.188572	0.330457	0.025	out	0.0365622	0.130673	3	N	N	N	N	N	N	4	N	N	N	N	N	3	4	out	3	3	3	2	2	2	2	2	2	3
28213-87-8, 951-42-8	N#CC2CC1CC2(C(=NOC(=O)NC)C1Cl)	0058T	-1.002	-0.0382167	out	-1.35174	-0.168392	-0.519451	3	N	out	out	N	N	N	2	P	P	out	P	P	2	2	out	out	out	out	0	1	1	out	out	1	1
671-04-5	O=C(Oc1cc(c(cc1Cl)C)C)NC	0059T	-0.851372	0.145814	0.135	-0.302135	-0.0961044	-0.0293563	4	N	N	N	N	N	N	4	P	out	N	P	N	0	2	out	3	3	3	2	1	2	2	2	2	3
60634-63-1	O=C(OC(Cc1ccccc1)CCl)N	0060T	0.361703	0.446018	0.817	0.683861	0.335302	0.570545	4	N	N	N	N	N	N	4	N	out	N	N	N	2	4	4	4	4	4	3	2	3	3	3	3	3
1134-47-0	O=C(O)CC(c1ccc(cc1)Cl)CN	0061T	-0.167125	0.678611	0.418	0.611832	0.705475	0.603479	4	N	P	N	N	N	N	2	N	out	N	N	N	2	3	5	4	4	4	1	2	4	3	3	3	1
886-74-8	O=C(OCC(O)COc1ccc(cc1)Cl)N	0062T	0.482326	0.450149	0.759	0.870043	0.574561	0.663438	4	N	N	P	P	N	N	0	N	out	N	N	N	2	4	4	5	5	5	1	3	3	3	3	3	3
59-97-2	N1=C(NCC1)Cc2ccccc2	0063T	0.786755	0.378293	-0.052	0.171967	0.40108	0.224835	4	N	N	N	N	N	N	4	N	out	N	P	N	0	4	4	2	2	2	1	3	2	2	2	2	3
10268-78-7	O=C(Nc1cccc(c1)NC(=O)C)C	0064T	1.74588	0.573133	0.759	1.02739	0.746932	0.776613	4	P	out	P	out	P	P	2	N	N	N	out	N	2	5	5	5	5	5	3	4	out	3	3	3	2
15862-11-0	O=NN(C(=O)C)c1ccc(OCC)cc1	0065T	-0.996021	0.635275	0.639	0.484836	0.656584	0.603924	4	N	out	N	N	N	N	3	P	N	N	out	N	2	2	3	4	4	4	1	1	2	3	3	3	1
14260-40-3	O=C(Oc1ccc(cc1)NC(=O)C)NC	0066T	0.58158	0.290013	0.422	-0.150742	0.532541	0.273453	4	N	N	N	N	P	N	2	N	out	N	P	N	0	4	out	2	2	2	2	3	2	3	3	3	1
42018-31-5	O=C(NN)COc1ccc(cc1)C(=O)C	0067T	0.941831	0.649967	0.876	0.919733	0.66237	0.777018	4	N	N	N	P	P	N	0	N	N	N	N	N	3	4	3	4	4	4	1	3	2	3	3	3	1
25057-89-0	O=C1c2ccccc2(NS(=O)(=O)N1C(C)C)	0068T	0.661079	0.595234	0.938	out	0.73335	0.755528	3	N	out	P	N	P	P	1	N	N	N	N	N	3	4	4	5	5	5	1	3	out	3	3	3	2
3056-17-5	O=C1NC(=O)N(C=C1C)C2OC(C=C2)CO	0069T	1.25166	0.591113	0.911	1.07586	0.736014	0.828497	4	P	out	P	P	P	P	3	N	N	N	N	N	3	5	4	5	5	5	1	3	3	3	3	3	3
88-85-7	O=[N+]([O-])c1cc(c(O)c(c1)C(C)CC)[N+](=O)[O-]	0070T	-0.982406	0.273536	-0.34	-0.588274	0.284951	-0.0924467	4	N	N	N	N	N	N	4	P	out	N	P	N	0	2	3	3	3	3	3	1	1	2	2	2	1
14052-77-8	O=[N+]([O-])c2oc(C=NNC(N1CCCC1)=S)cc2	0071T	0.446824	0.39361	0.427	0.429779	0.442521	0.423227	4	N	N	N	N	N	N	4	N	N	N	N	N	3	4	4	4	4	4	3	3	3	3	3	3	3
4988-64-1, 574-25-4	OCC3OC(n2cnc1c2(ncnc1S))C(O)C3(O)	0072T	0.501	0.195452	0.08	out	0.655823	0.310425	3	N	N	N	P	P	N	0	N	N	N	N	N	3	4	out	4	4	4	2	3	2	3	3	3	1
3581-11-1	N#Cc1ccc(OP(OC)(OC)=S)c(OC)c1	0073T	0.996771	-0.444397	-0.483	-0.651378	-0.43003	-0.502201	4	P	N	N	N	N	N	4	N	P	N	P	P	1	5	1	3	3	3	1	3	1	2	2	2	1
28785-06-0	O=Cc1ccc(cc1)CCC	0074T	1.0336	1.10726	1.19	0.728397	1.1688	1.04861	4	N	out	P	P	P	P	3	N	N	N	N	N	3	4	5	5	5	5	3	3	3	3	3	3	3
140-67-0	O(c1ccc(cc1)CC=C)C	0075T	0.919383	1.09613	1.262	1.05465	1.21071	1.15587	4	N	P	N	out	P	P	1	N	N	N	out	N	2	4	5	5	5	5	3	3	3	3	3	3	3
529-33-9	OC2c1ccccc1CCC2	0076T	1.03899	0.943907	1.022	0.882837	1.06234	0.977771	4	N	out	N	N	P	N	1	N	N	N	P	N	1	4	4	4	4	4	3	3	3	3	3	3	3
7473-98-5	O=C(c1ccccc1)C(O)(C)C	0077T	1.01385	0.95887	1.143	0.877466	0.999406	0.994685	4	N	out	P	out	P	P	2	N	N	N	N	N	3	4	4	4	4	4	3	3	3	3	3	3	3
122-63-4	O=C(OCc1ccccc1)CC	0078T	1.30345	1.25405	1.253	1.26328	1.28651	1.26421	4	P	P	P	P	P	P	4	N	N	N	N	N	3	5	5	5	5	5	3	3	4	3	3	3	1
101-97-3	O=C(OCC)Cc1ccccc1	0079T	1.30345	1.18789	1.278	1.05588	1.29713	1.20472	4	P	P	P	P	P	P	4	N	N	N	N	N	3	5	5	5	5	5	3	3	4	3	3	3	1
97-53-0	Oc1ccc(cc1(OC))CC=C	0080T	1.07049	1.0193	1.122	1.06179	1.01926	1.05559	4	N	P	P	P	P	P	4	N	N	N	N	N	3	4	5	5	5	5	3	3	3	3	3	3	3
5471-51-2	O=C(C)CCc1ccc(O)cc1	0081T	0.905508	1.01947	1.091	1.20949	1.09054	1.10262	4	N	P	P	P	P	P	4	N	N	N	N	N	3	4	5	5	5	5	3	3	3	3	3	3	3
2216-45-7	O=C(OCc1ccc(cc1)C)C	0082T	1.4839	1.14114	1.289	1.13467	1.23562	1.20011	4	P	out	P	P	P	P	3	N	out	N	N	N	2	5	out	5	5	5	2	4	out	3	3	3	2
2210-79-9	O(c1ccccc1C)CC2OC2	0083T	1.23209	1.01337	1.121	0.848998	1.09729	1.02017	4	P	out	P	N	P	P	1	N	N	N	N	N	3	5	5	5	5	5	3	3	3	3	3	3	3
2568-25-4	O1CC(OC1c2ccccc2)C	0084T	1.26206	1.08692	1.236	1.14408	1.13611	1.15078	4	P	P	P	P	P	P	4	N	N	N	N	N	3	5	5	5	5	5	3	3	3	3	3	3	3
104-64-3	O=COCCCc1ccccc1	0085T	1.39666	1.20934	1.213	1.1615	1.22705	1.20272	4	P	P	P	P	P	P	4	N	N	N	out	N	2	5	5	5	5	5	3	3	3	3	3	3	3
1708-39-0	OCC1OC(OC1)c2ccccc2	0086T	1.24285	0.993146	1.037	1.14052	1.04134	1.053	4	P	out	N	P	P	P	1	N	N	N	N	N	3	5	5	4	4	4	1	3	3	3	3	3	3
72782-44-6	O=C(OC(=C)C(=O)OCC=C)OCC=C	0087T	0.264588	0.63933	0.974	0.10219	0.758889	0.618602	4	N	out	P	P	P	P	3	N	N	N	N	N	3	4	5	3	3	3	1	2	3	2	2	2	1
24441-57-4	O(C(C)C)P(CCl)(=S)Sc1ccc(cc1)Br	0088T	-1.19204	out	-0.462	-0.853582	-0.728368	-0.681317	3	N	N	N	N	N	N	4	P	out	P	P	P	2	2	out	2	2	2	2	1	1	1	1	1	3
61361-58-8	O=[N+]([O-])c1ccc(OC)c(c1)CNCCBr	0089T	-1.15838	-0.481405	-0.835	-0.969675	-0.488966	-0.693761	4	N	N	N	N	N	N	4	P	P	P	P	P	3	2	1	2	2	2	1	1	1	1	1	1	3
1593-27-7	O(c1ccc(cc1Cl)Cl)P(OCC)(CC)=S	0090T	-1.07624	-0.880671	-0.721	-1.00038	-0.929936	-0.882996	4	N	N	N	N	N	N	4	P	P	N	P	P	1	2	2	3	3	3	1	1	1	2	2	2	1
7260-35-7	O(c1cc(ccc1Cl)Cl)P(OCC)(CC)=S	0091T	-1.19543	-0.728165	-1.026	-0.969027	-1.0357	-0.939723	4	N	N	N	N	N	N	4	P	P	P	P	P	3	2	2	2	2	2	3	1	1	1	1	1	3
97-17-6	O(c1ccc(cc1Cl)Cl)P(OCC)(OCC)=S	0092T	-0.26136	-0.770049	-0.352	-0.660825	-0.703915	-0.621697	4	N	N	N	N	N	N	4	N	P	N	P	P	1	3	2	3	3	3	1	2	1	2	2	2	1
1713-98-0	O(CCC)P(CCl)(=S)Sc1ccc(cc1)Cl	0093T	-0.593774	-0.598224	-0.823	-1.05214	-0.623301	-0.774168	4	N	N	N	N	N	N	4	N	P	P	P	P	3	3	2	2	2	2	3	2	1	1	1	1	3
63869-33-0	O(c1ccc(cc1Cl)Cl)P(C)(=S)SCCC	0094T	-0.246444	-0.536376	-0.379	-0.23055	-0.49031	-0.409059	4	N	N	N	N	N	N	4	N	P	N	N	N	1	3	1	3	3	3	1	2	1	2	2	2	1
1713-97-9	O(C(C)C)P(CCl)(=S)Sc1ccc(cc1)Cl	0095T	-1.08189	-0.823085	-0.893	-0.880207	-0.812189	-0.85212	4	N	N	N	N	N	N	4	P	P	P	P	P	3	2	2	2	2	2	3	1	1	1	1	1	3
1714-03-0	Fc1ccc(cc1)SP(OC(C)C)(CCl)=S	0096T	-0.883125	-0.825835	-0.971	-0.958397	-0.883148	-0.909595	4	N	N	N	N	N	N	4	P	P	P	P	P	3	2	out	2	2	2	2	1	1	1	1	1	3
19750-95-9, 6164-98-3	N(=CN(C)C)c1ccc(cc1C)Cl	0097T	-0.088	0.333637	0.603	0.665046	0.281625	0.470827	4	N	N	N	N	N	N	4	N	out	N	N	N	2	3	3	3	3	3	3	2	out	2	2	2	2
15545-48-9	O=C(Nc1ccc(c(c1)Cl)C)N(C)C	0098T	1.43695	0.344608	0.899	0.869256	0.469788	0.645663	4	P	N	N	P	N	N	2	N	out	N	N	N	2	5	4	4	4	4	3	4	out	3	3	3	2
19937-59-8	O=C(Nc1ccc(OC)c(c1)Cl)N(C)C	0099T	0.846058	0.273902	0.706	0.956352	0.198083	0.533584	4	N	N	N	N	N	N	4	N	out	N	N	N	2	4	4	4	4	4	3	3	out	3	3	3	2
56538-01-3	O=[N+]([O-])c1ccc(OC)c(c1)CNCCCl	0100T	-0.940341	-0.341268	-0.817	-1.00325	-0.325521	-0.62176	4	N	N	N	N	N	N	4	P	P	P	P	P	3	2	2	2	2	2	3	1	1	1	out	1	2
94-20-2	O=C(NCCC)NS(=O)(=O)c1ccc(cc1)Cl	0101T	0.891477	0.603325	0.769	0.78956	0.717853	0.719934	4	P	P	N	P	P	P	2	N	N	N	N	N	3	5	4	5	5	5	1	3	3	3	3	3	3
28217-97-2	c1cc(cc(c1NC(N(C)C)=S)C)Cl	0102T	1.03991	0.272117	0.694	out	0.405791	0.457303	3	P	N	P	out	N	N	1	N	P	N	P	P	1	5	2	5	5	5	1	3	1	3	3	3	1
3563-52-8	O=[N+]([O-])c1ccc(OP(OCC)(CC)=S)c(c1)Cl	0103T	-1.12823	-0.888837	-1.046	-0.97315	-0.991456	-0.97486	4	N	N	N	N	N	N	4	P	P	P	P	P	3	2	2	2	2	2	3	1	1	1	1	1	3
6012-87-9	O=[N+]([O-])c1ccc(OP(OCC)(OCC)=S)c(c1)Cl	0104T	-1.51188	-0.943455	-0.865	-1.29508	-0.931528	-1.00877	4	N	N	N	N	N	N	4	P	P	P	P	P	3	2	2	2	2	2	3	1	1	1	1	1	3
84197-35-3	O=[N+]([O-])c1cc(OP(OCC)(OCC)=S)ccc1Cl	0105T	-0.511875	-1.14017	-0.721	-0.965979	-0.952219	-0.944841	4	N	N	N	N	N	N	4	N	P	P	P	P	3	3	2	2	2	2	3	2	1	1	1	1	3
5825-79-6	OCCOc1cc(c(c(c1)C)Cl)C	0106T	1.27862	0.81757	0.761	0.565669	0.783955	0.732049	4	P	out	N	P	P	P	1	N	N	N	N	N	3	5	4	4	4	4	3	3	3	3	3	3	3
63979-76-0	N(=C(N)N)CC=Cc1ccccc1	0107T	0.222678	0.512513	0.8	0.920141	0.434933	0.666897	4	N	out	P	N	N	N	1	N	out	N	N	N	2	4	4	5	5	5	1	2	out	3	3	3	2
35972-50-0	O=C(OC)c1cccc(N=NN(C)C)c1	0108T	-0.53803	0.270112	-0.278	-0.790689	out	-0.266192	3	N	out	N	N	N	N	3	N	N	P	N	N	1	3	5	2	2	2	1	2	out	1	1	1	2
24458-48-8	O=Nc1ccc(cc1)NCC([N+](=O)[O-])(C)C	0109T	1.08767	out	0.712	0.243298	0.343139	0.432812	3	P	N	N	N	P	N	2	N	out	N	P	N	0	5	3	4	4	4	1	3	out	3	3	3	2
23256-30-6	O=[N+]([O-])c2oc(C=NN1CCS(=O)(=O)CC1C)cc2	0110T	1.14949	out	0.709	0.180679	0.572263	0.487314	3	P	N	N	N	N	N	4	N	N	N	N	N	3	5	out	4	4	4	2	3	3	3	3	3	3
4691-65-0	O=C3NC=Nc1c3(ncn1C2OC(COP(=O)(O)O)C(O)C2(O))	0111T	1.60587	0.636953	1.202	1.25107	1.1589	1.06223	4	P	P	P	P	P	P	4	N	out	N	N	N	2	5	out	5	5	5	2	4	4	4	4	4	3
30516-87-1	O=C1NC(=O)N(C=C1C)C2OC(CO)C(N=[N+]=N)C2	0112T	1.06081	out	0.92	1.29544	0.772181	0.995873	3	P	N	P	P	P	P	2	N	out	N	N	N	2	5	out	5	5	5	2	3	out	3	3	3	2
826-54-0	O=C(N)C(c1ccccc1)(C)C	0113T	1.00503	0.684526	0.789	0.757947	0.668867	0.725085	4	N	N	N	N	P	N	2	N	N	N	N	N	3	4	4	4	4	4	3	3	3	3	3	3	3
5465-00-9	O=C(NCC)Cc1ccccc1	0114T	0.666069	0.883166	0.978	0.789566	0.958053	0.902196	4	N	out	N	N	N	N	3	N	N	N	N	N	3	4	4	4	4	4	3	3	3	3	3	3	3
92-53-5	O2CCN(c1ccccc1)CC2	0115T	0.75603	0.736735	0.615	1.01145	0.652816	0.754	4	N	N	N	N	N	N	4	N	N	N	N	N	3	4	4	4	4	4	3	3	2	3	3	3	1
536-69-6	O=C(O)c1ncc(cc1)CCCC	0116T	0.428159	0.778169	1.252	1.41043	0.867215	1.07695	4	N	out	P	N	P	P	1	N	N	N	N	N	3	4	5	5	5	5	3	2	3	3	3	3	3
62-44-2	O=C(Nc1ccc(OCC)cc1)C	0117T	0.964401	0.784315	0.855	out	0.833385	0.824233	3	N	out	N	out	N	N	2	N	N	N	out	N	2	4	4	4	4	4	3	3	out	3	3	3	2
6962-44-3	O=C(Nc1cc(ccc1(OC))C)C	0118T	1.09717	0.742134	0.319	out	0.795969	0.619034	3	P	out	N	out	N	N	2	N	N	P	N	N	1	5	4	2	2	2	1	3	3	1	1	1	1
2425-10-7	O=C(Oc1ccc(c(c1)C)C)NC	0119T	0.209315	0.311154	-0.055	0.106231	0.0735141	0.108975	4	N	N	N	N	N	N	4	N	P	N	P	P	1	3	3	4	4	4	1	2	1	2	2	2	1
2655-14-3	O=C(Oc1cc(cc(c1)C)C)NC	0120T	0.136084	0.40272	0.255	0.131114	0.197977	0.246703	4	N	N	N	N	N	N	4	N	out	N	P	N	0	3	2	3	3	3	1	2	2	3	3	3	1
709-90-0	O=C(OC(C)Cc1ccccc1)N	0121T	0.78831	0.715581	0.733	0.537393	0.548846	0.633705	4	N	N	N	N	N	N	4	N	out	N	N	N	2	4	4	4	4	4	3	3	2	3	3	3	1
673-31-4	O=C(OCCCc1ccccc1)N	0122T	0.79224	0.727568	0.86	0.864527	0.657127	0.777305	4	N	N	N	P	N	N	2	N	N	N	N	N	3	4	4	4	4	4	3	3	3	3	3	3	3
3566-00-5	O=C(Oc1ccc(c(c1)C)SC)NC	0123T	-0.62545	-0.0230314	-0.526	-0.579075	-0.345117	-0.368306	4	N	N	N	N	N	N	4	P	P	P	P	P	3	2	2	3	3	3	1	1	1	2	2	2	1
17688-68-5	O=S2(=O)(CCN(c1ccccc1)CC2)	0124T	0.57867	0.652017	0.866	1.08879	0.753588	0.840099	4	N	out	N	P	P	P	1	N	N	N	N	N	3	4	4	5	5	5	1	3	3	3	3	3	3
19594-18-4	O=[N+]([O-])c1ccc(OCCSCC)cc1	0125T	0.560836	0.424536	0.583	1.20975	0.464355	0.67041	4	N	out	P	P	N	P	1	N	out	N	P	N	0	4	out	5	5	5	2	3	3	3	3	3	3
555-29-3, 555-30-6	O=C(O)C(N)(C)Cc1ccc(O)c(O)c1	0126T	1.375	0.629047	0.818	1.13502	0.721321	0.825846	4	P	out	P	P	P	P	3	N	N	N	N	N	3	5	5	5	5	5	3	4	4	4	4	4	3
71675-87-1	O=C(O)c1cc(c(N)cc1(OC))S(=O)(=O)CC	0127T	0.887644	out	1.014	1.37424	0.935032	1.10776	3	P	P	P	P	P	P	4	N	N	N	N	N	3	5	5	5	5	5	3	3	4	3	3	3	1
98-06-6	c1ccc(cc1)C(C)(C)C	0128T	1.35613	1.30448	1.135	1.30835	1.35604	1.27597	4	P	P	P	out	P	P	3	N	N	N	out	N	2	5	5	5	5	5	3	3	3	3	3	3	3
527-53-7	c1c(cc(c(c1C)C)C)C	0129T	1.58494	1.38799	1.55	1.61052	1.4584	1.50173	4	P	P	P	P	P	P	4	N	N	N	out	N	2	5	5	5	5	5	3	4	4	3	3	3	1
95-93-2	c1c(c(cc(c1C)C)C)C	0130T	1.71696	1.35844	1.534	1.55865	1.38981	1.46022	4	P	P	P	P	P	P	4	N	N	N	out	N	2	5	5	5	5	5	3	4	3	3	3	3	3
99-87-6	c1cc(ccc1C)C(C)C	0131T	1.54923	1.3188	1.362	1.24286	1.36347	1.32178	4	P	out	P	P	P	P	3	N	N	N	out	N	2	5	5	5	5	5	3	3	3	3	3	3	3
26644-46-2	O=CNC(N1CCN(CC1)C(NC=O)C(Cl)(Cl)Cl)C(Cl)(Cl)Cl	0132T	1.14274	out	out	out	0.413844	0.413844	1	P	N	out	N	P	N	1	N	out	out	P	P	1	5	out	out	out	out	0	4	1	out	out	1	1
151-06-4, 461-78-9	NC(C)(C)Cc1ccc(cc1)Cl	0133T	-0.164	0.256366	0.08	-0.00662664	0.202903	0.13316	4	N	N	N	N	N	N	4	N	out	N	N	N	2	3	4	3	3	3	1	2	2	2	2	2	3
10389-72-7	NC(C)(C)Cc1ccccc1Cl	0134T	0.180579	0.199489	0.051	-0.131547	0.131744	0.0626715	4	N	N	N	N	N	N	4	N	N	N	N	N	3	4	3	3	3	3	3	2	2	2	2	2	3
92-49-9	c1ccc(cc1)N(CC)CCCl	0135T	0.526936	0.34748	0.926	0.740432	0.518329	0.63306	4	N	N	N	N	N	N	4	N	out	N	P	N	0	4	4	4	4	4	3	3	2	3	3	3	1
77145-61-0	n1c(cccc1Cl)N2CCC(N)CC2	0136T	-0.114056	0.356729	0.465	0.373457	0.291056	0.37156	4	N	N	N	N	N	N	4	N	out	N	N	N	2	3	4	3	3	3	1	2	out	3	3	3	2
92-00-2	OCCN(c1cccc(c1)Cl)CCO	0137T	1.37922	0.639768	0.828	0.986787	0.735004	0.79739	4	P	out	N	P	N	N	1	N	N	N	N	N	3	5	4	4	4	4	3	4	3	3	3	3	3
1497-39-8	O(c1ccc(cc1)Cl)P(OCC)(CC)=S	0138T	-0.443903	-1.11796	-0.848	-0.895223	-1.19849	-1.01492	4	N	N	N	N	N	N	4	N	P	P	P	P	3	3	1	3	3	3	1	2	1	1	1	1	3
62421-46-9	O=P(OCC)(CC)Sc1ccc(cc1)Cl	0139T	-1.6582	-0.715037	-1.177	-1.42867	-1.00154	-1.08056	4	N	N	N	N	N	N	4	P	P	P	P	P	3	2	1	1	1	1	3	1	1	1	1	1	3
32357-99-6	O(C)P(OC)(=S)SCCSc1ccc(cc1)Cl	0140T	-0.515819	out	-0.903	-0.367484	-0.579114	-0.616533	3	N	N	N	N	N	N	4	N	P	P	N	P	1	3	out	2	2	2	2	2	1	1	1	1	3
1942-80-9	O(C)P(CC)(=S)Sc1ccc(c(c1)C)Cl	0141T	-0.497754	-0.828239	-1.058	-0.882413	-0.649772	-0.854606	4	N	N	N	N	N	N	4	N	P	P	P	P	3	3	1	1	1	1	3	2	1	2	2	2	1
54-11-5	n1cccc(c1)C2N(C)CCC2	0142T	-0.50026	0.470247	0.257	0.430006	0.485476	0.410682	4	N	N	N	N	N	N	4	N	out	N	N	N	2	3	4	4	4	4	3	2	2	3	3	3	1
92-54-6	c1ccc(cc1)N2CCNCC2	0143T	0.112394	0.26186	0.579	0.556858	0.334604	0.433081	4	N	N	N	N	N	N	4	N	out	N	N	N	2	3	4	4	4	4	3	2	2	3	3	3	1
18262-71-0, 53912-89-3	n1cccc(c1)C2NCCCC2	0144T	-0.093	0.369963	-0.138	-0.00238522	0.267199	0.124194	4	N	N	N	N	N	N	4	N	N	N	N	N	3	3	3	3	3	3	3	2	2	2	2	2	3
25953-06-4	O=Nc1ccc(cc1(O))N(CC)CC	0145T	0.136428	0.644073	0.463	0.314117	0.594606	0.503949	4	N	P	N	N	N	N	2	N	N	N	N	N	3	4	4	5	5	5	1	2	3	3	3	3	3
10347-54-3	O=C=NCC1CCC(CN=C=O)CC1	0146T	0.916082	0.650719	out	0.584641	0.788856	0.674739	3	N	out	N	N	P	N	1	N	out	N	N	N	2	4	5	4	4	4	1	3	4	3	3	3	1
17433-39-5	O=C(C)SCc1cnc(c(O)c1CN)C	0147T	0.816736	0.449037	1.011	0.933346	0.478453	0.717959	4	P	out	P	out	N	P	0	N	out	N	N	N	2	5	out	5	5	5	2	3	out	3	3	3	2
61361-61-3	O=[N+]([O-])c1ccc(OC)c(c1)CNCCO	0148T	-0.87717	-0.0628999	-0.668	-1.01829	-0.153849	-0.475759	4	N	out	N	N	N	N	3	P	out	P	P	P	2	2	out	2	out	2	1	1	1	1	out	1	2
21540-35-2	c1cc(cc(c1)C)NC(N(C)C)=S	0149T	1.05442	0.206369	0.92	0.403173	0.328605	0.464537	4	P	N	N	out	N	N	3	N	out	N	P	N	0	5	4	5	5	5	1	3	1	3	3	3	1
98477-07-7	N#Cc1c(cnn1C(C)(C)C)C(=O)NC	0150T	0.279173	out	out	out	0.369343	0.369343	1	N	out	out	N	N	N	2	N	out	out	N	N	1	4	out	out	out	out	0	2	3	out	out	3	1
1933-50-2	O=C(Nc1ccc(N=NN(C)C)cc1)C	0151T	0.393457	0.367066	1.005	-0.0639757	0.272922	0.395253	4	N	N	P	N	N	N	2	N	N	N	N	N	3	4	3	5	5	5	1	3	2	4	4	4	1
86-04-4	O=C3N=CNc1c3(ncn1C2OC(COP(=O)(O)OP(=O)(O)O)C(O)C2(O))	0152T	0.947182	out	1.493	1.45822	1.09091	1.34738	3	P	P	P	P	P	P	4	N	out	N	N	N	2	5	out	5	out	5	1	3	4	4	out	4	2
14052-72-3	O=[N+]([O-])c1oc(C=NNC(N(CC)CC)=S)cc1	0153T	0.443571	0.361018	0.341	0.433558	0.408214	0.385947	4	N	N	N	N	P	N	2	N	out	N	N	N	2	4	4	4	4	4	3	3	3	3	3	3	3
597-88-6	O=[N+]([O-])c1ccc(OP(=O)(OCC)SCC)cc1	0154T	-1.21109	-1.22786	-1.338	out	-1.35158	-1.30581	3	N	N	N	N	N	N	4	P	P	P	P	P	3	2	1	1	1	1	3	1	1	1	1	1	3
13955-12-9	O=[N+]([O-])c1ccc(OP(OC)(OC(C)C)=S)cc1	0155T	-1.76497	-1.14723	-1.219	-1.75383	-1.07978	-1.29996	4	N	N	N	N	N	N	4	P	P	P	P	P	3	2	1	2	2	2	1	1	1	1	1	1	3
311-45-5	O=[N+]([O-])c1ccc(OP(=O)(OCC)OCC)cc1	0156T	-2.18415	-1.09566	-1.409	-1.61875	-1.20293	-1.33159	4	N	N	N	N	N	N	4	P	P	P	P	P	3	1	1	2	2	2	1	1	1	1	1	1	3
100-86-7	OC(C)(C)Cc1ccccc1	0157T	0.930816	0.938849	1.188	1.10763	1.03688	1.06784	4	N	out	P	out	P	P	2	N	N	N	N	N	3	4	4	5	5	5	1	3	3	3	3	3	3
88-18-6	Oc1ccccc1C(C)(C)C	0158T	0.467059	0.959265	0.933	0.625081	0.907684	0.856258	4	N	out	N	out	P	N	0	N	N	N	N	N	3	4	5	4	4	4	1	2	3	3	3	3	3
3180-09-4	Oc1ccccc1CCCC	0159T	0.625696	0.932982	0.777	0.510622	0.793839	0.753611	4	N	out	N	N	P	N	1	N	N	N	N	N	3	4	5	4	4	4	1	3	3	3	3	3	3
31143-55-2	Oc1cc(ccc1CCC)C	0160T	0.686929	0.861986	0.819	0.654699	0.799261	0.783736	4	N	out	N	N	P	N	1	N	N	N	N	N	3	4	4	4	4	4	3	3	3	3	3	3	3
99-71-8	Oc1ccc(cc1)C(C)CC	0161T	1.21277	0.874753	0.795	0.648848	0.850357	0.792239	4	P	N	N	out	P	N	1	N	N	N	N	N	3	5	5	4	4	4	1	3	3	3	3	3	3
499-75-2	Oc1cc(ccc1C)C(C)C	0162T	0.732091	0.907624	0.785	0.661059	0.834997	0.79717	4	N	out	N	P	P	P	1	N	N	N	out	N	2	4	4	4	4	4	3	3	3	3	3	3	3
89-83-8	Oc1cc(ccc1C(C)C)C	0163T	0.814832	0.824115	0.726	0.631535	0.75104	0.733172	4	N	out	N	P	P	P	1	N	N	N	N	N	3	4	5	4	4	4	1	3	3	3	3	3	3
536-60-7	OCc1ccc(cc1)C(C)C	0164T	0.832207	1.09499	1.129	1.42915	1.12083	1.19349	4	N	out	P	P	P	P	3	N	N	N	N	N	3	4	5	5	5	5	3	3	3	3	3	3	3
3385-61-3	OC1CC2CC1C3CC=CC23	0165T	1.32876	0.996489	1.059	1.39862	0.974018	1.10703	4	P	P	P	P	P	P	4	N	N	N	N	N	3	5	4	5	5	5	1	3	3	3	3	3	3
98-29-3	Oc1ccc(cc1(O))C(C)(C)C	0166T	0.69079	0.896396	0.99	1.04771	0.951739	0.97146	4	N	out	N	P	P	P	1	N	N	N	out	N	2	4	5	4	4	4	1	3	3	3	3	3	3
2785-87-7	Oc1ccc(cc1(OC))CCC	0167T	1.19461	0.927469	1.11	1.1397	0.983597	1.04019	4	P	P	P	P	P	P	4	N	N	N	N	N	3	5	5	4	4	4	1	3	3	3	3	3	3
20231-45-2	O=CC2(C)(C1CC(=O)C2(C)(CC1))	0168T	1.27099	0.82792	0.988	0.859416	0.861978	0.884328	4	P	P	P	P	P	P	4	N	N	N	N	N	3	5	5	5	5	5	3	3	out	3	3	3	2
3188-57-6	OC1CC3CC1C4CC2OC2C34	0169T	1.27518	0.84786	out	1.24386	0.978153	1.02329	3	P	P	out	P	P	P	3	N	N	out	N	N	2	5	out	out	out	out	0	3	3	out	out	3	1
59-47-2	OCC(O)COc1ccccc1C	0170T	0.535584	0.969234	0.974	1.08496	1.01823	1.0116	4	N	out	P	N	P	P	1	N	N	N	N	N	3	4	5	5	5	5	3	3	3	3	3	3	3
4336-19-0	O=C(OC)C1=C(C(=O)OC)CCCC1	0171T	0.548237	1.06469	0.993	1.41867	1.19763	1.1685	4	N	P	P	P	P	P	4	N	N	N	N	N	3	4	5	5	5	5	3	3	4	3	3	3	1
93-14-1	OCC(O)COc1ccccc1(OC)	0172T	0.882116	0.849912	0.688	0.844111	0.922116	0.826035	4	N	out	P	P	P	P	3	N	N	N	N	N	3	4	5	5	5	5	3	3	3	3	3	3	3
4074-90-2	O=C(OC=C)CCCCC(=O)OC=C	0173T	1.50932	0.867863	0.792	0.824874	0.874026	0.839691	4	P	out	P	P	P	P	3	N	out	N	N	N	2	5	5	5	5	5	3	4	4	3	3	3	1
1070-70-8	O=C(OCCCCOC(=O)C=C)C=C	0174T	0.471777	1.03956	-0.014	out	0.945799	0.65712	3	N	P	N	P	P	P	2	N	N	N	N	N	3	4	5	5	5	5	3	3	4	2	2	2	1
4074-88-8	O=C(OCCOCCOC(=O)C=C)C=C	0175T	0.0673555	0.807334	0.627	0.664475	0.733062	0.707968	4	N	out	N	P	P	P	1	N	N	N	N	N	3	3	5	4	4	4	1	2	4	3	3	3	1
76-29-9	O=C1C(C2CCC1(C)C2(C)(C))Br	0176T	1.28657	0.618638	out	0.860682	0.600845	0.693388	3	P	out	out	P	P	P	2	N	N	out	N	N	2	5	3	out	out	3	1	3	out	out	out	out	0
59897-92-6	O=C(OCC)CC(C)(C)C(C=C(Cl)Cl)Cl	0177T	1.06592	0.557634	out	0.676512	0.678578	0.637575	3	P	N	out	N	P	N	1	N	N	out	N	N	2	5	3	out	out	3	1	3	2	out	out	2	1
1197-21-3, 122-09-8	NC(C)(C)Cc1ccccc1	0178T	0.005	0.252835	-0.104	-0.203041	-0.00772222	-0.0154823	4	N	N	N	N	N	N	4	N	N	N	N	N	3	3	4	3	3	3	1	2	2	2	2	2	3
1126-78-9	c1ccc(cc1)NCCCC	0179T	1.03598	0.219468	0.401	0.771517	0.550533	0.48563	4	N	N	N	N	N	N	4	N	out	N	N	N	2	4	4	4	4	4	3	3	out	3	3	3	2
10137-87-8	c1ccc(cc1)C(NCC)C	0180T	0.382765	0.384718	0.227	0.353679	0.54248	0.376969	4	N	N	N	out	N	N	3	N	out	N	N	N	2	4	4	4	4	4	3	2	out	2	2	2	2
579-66-8	Nc1c(cccc1CC)CC	0181T	1.08174	0.646932	0.899	0.842596	0.625996	0.753631	4	N	N	N	out	N	N	3	N	N	N	N	N	3	4	3	4	4	4	1	3	2	3	3	3	1
22683-78-9	NC(C)Cc1ccc(cc1)C	0182T	0.00255405	0.205904	-0.059	-0.20124	0.0764623	0.00553148	4	N	N	N	N	N	N	4	N	N	P	out	N	0	3	4	4	4	4	3	2	2	2	2	2	3
2449-49-2	c1ccc(cc1)C(N(C)C)C	0183T	0.449712	0.485444	0.147	-0.0503063	0.475891	0.264507	4	N	N	N	out	N	N	3	N	N	N	N	N	3	4	4	3	3	3	1	2	2	2	2	2	3
300-42-5	c1ccc(cc1)CC(NC)C	0184T	-0.805002	0.371053	0.192	-0.215344	0.196741	0.136113	4	N	N	N	N	N	N	4	P	N	N	P	N	1	2	4	4	4	4	3	1	2	2	2	2	3
5585-39-7	N#CC=C(C)CCC=C(C)C	0185T	1.31782	0.724994	1.117	1.25951	1.17142	1.06823	4	P	out	P	P	P	P	3	N	out	N	N	N	2	5	5	5	5	5	3	3	out	3	3	3	2
13056-98-9	N(=NN(CC)CC)c1ccccc1	0186T	0.46772	0.372591	0.319	0.3432	0.305373	0.335041	4	N	N	N	N	N	N	4	N	N	N	N	N	3	4	3	4	4	4	1	3	2	2	2	2	3
14919-77-8	O=C(NNCc1ccc(O)c(O)c1(O))C(N)CO	0187T	1.25729	out	0.658	out	0.817632	0.737816	2	P	P	P	N	P	P	2	N	out	N	N	N	2	5	out	5	5	5	2	4	4	4	4	4	3
15421-84-8	n1cnn2c1nc(cc2N(CC)CC)C	0188T	0.0590329	0.273114	0.232	out	0.352659	0.285924	3	N	N	N	out	N	N	3	N	N	N	N	N	3	3	4	4	4	4	3	2	3	3	3	3	3
299-42-3, 670-40-6, 90-82-4	OC(c1ccccc1)C(NC)C	0189T	0.363	0.721592	0.374	0.395736	0.45804	0.487342	4	N	N	N	N	N	N	4	N	N	N	N	N	3	4	4	4	4	4	3
30950-27-7	O=NCC1=CCC(C(=C)C)CC1	0190T	1.18015	0.638086	out	1.24799	0.614338	0.833472	3	P	out	out	P	N	P	0	N	N	out	N	N	2	5	4	out	out	4	1	3	3	out	out	3	1
7027-11-4	N#CC1(C)(CC(=O)CC(C)(C)C1)	0191T	-0.428207	0.677211	0.448	1.0425	0.652483	0.705048	4	N	N	N	N	P	N	2	N	N	N	N	N	3	3	5	5	5	5	3	2	out	2	2	2	2
709-55-7	Oc1cccc(c1)C(O)CNCC	0192T	-0.201038	0.903952	0.105	0.574304	0.46978	0.513259	4	N	P	N	N	N	N	2	N	N	P	N	N	1	3	4	2	2	2	1	2	3	3	3	3	3
120-07-0	OCCN(c1ccccc1)CCO	0193T	0.733283	0.895021	1.16	1.08326	1.05999	1.04957	4	N	P	P	P	P	P	4	N	N	N	N	N	3	4	4	5	5	5	1	3	3	3	3	3	3
3622-84-2	O=S(=O)(NCCCC)c1ccccc1	0194T	0.983206	0.60799	0.819	0.620532	0.819294	0.716704	4	P	out	N	P	P	P	1	N	N	N	N	N	3	5	4	4	4	4	3	3	2	3	3	3	1
1709-50-8	O=S(=O)(c1ccccc1)N(CC)CC	0195T	0.620843	0.434724	0.621	1.07709	0.741671	0.718621	4	N	out	N	P	N	N	1	N	N	N	N	N	3	4	4	4	4	4	3	3	3	3	3	3	3
74037-54-0	Oc1c(ncc(c1CO)CSCC)C	0196T	1.18004	0.617294	1.006	1.08388	0.707978	0.853788	4	P	P	P	P	N	P	2	N	N	N	N	N	3	5	4	5	5	5	1	3	3	3	3	3	3
63956-90-1	O=C(OC(C)(C)CC)Nc1occc1	0197T	-0.0159445	0.539539	out	0.886834	0.601534	0.675969	3	N	out	out	N	P	N	0	N	out	out	N	N	1	3	4	out	out	4	1	2	2	out	out	2	1
5123-63-7	O=S(=O)(O)c1cccc(c1)N(CC)CC	0198T	1.4718	0.648022	0.544	1.25252	0.83469	0.819807	4	P	P	N	P	P	P	2	N	N	N	N	N	3	5	5	4	4	4	1	4	4	3	3	3	1
944-21-8	O=P(OCC)(CC)Sc1ccccc1	0199T	-1.9225	-0.636372	-0.809	-0.91622	-1.1183	-0.869973	4	N	N	N	N	N	N	4	P	P	N	P	P	1	1	1	3	3	3	1	1	1	2	2	2	1
33232-85-8	O=P(Oc1ccc(cc1)C)(OC)CC	0200T	0.346126	-0.0127099	0.006	-0.287841	0.133309	-0.0403104	4	N	out	N	P	N	N	1	N	P	N	out	P	0	4	1	3	3	3	1	2	out	2	2	2	2
55-38-9	O(c1ccc(c(c1)C)SC)P(OC)(OC)=S	0201T	-0.188804	-0.484786	-0.83	-0.716272	-0.232091	-0.565787	4	N	N	N	N	N	N	4	N	P	P	P	P	3	3	2	2	2	2	3	2	1	1	1	1	3
33267-37-7	O=P(Oc1ccc(cc1)S(=O)(=O)C)(OC)CC	0202T	-2.54101	-0.496142	-1.016	-1.61477	out	-1.0423	3	N	N	N	N	N	N	4	P	P	P	P	P	3	1	2	2	2	2	3	1	1	1	1	1	3
26662-09-9	O=C1OC(=CC(OP(=O)(OCC)OCC)=C1)C	0203T	-1.89466	-1.214	out	out	-1.36578	-1.28989	2	N	N	out	N	N	N	3	P	P	out	P	P	2	1	1	out	out	1	1	1	1	out	out	1	1
14086-35-2	O=P(Oc1ccc(c(c1)C)S(=O)(=O)C)(OC)OC	0204T	-0.991274	-0.970774	-0.953	-1.25318	-0.96644	-1.03585	4	N	N	N	N	N	N	4	P	P	P	P	P	3	2	1	2	2	2	1	1	1	2	2	2	1
3239-63-2	O(c1ccccc1)P(C)(=S)SCCC	0205T	-0.0729251	-0.612263	0.178	-0.12233	-0.63449	-0.297771	4	N	N	N	N	N	N	4	N	P	N	N	N	1	3	1	3	3	3	1	2	1	2	2	2	1
2636-25-1	O(c1ccc(c(c1)C)SC)P(C)(C)=S	0206T	-0.14795	-0.365352	-0.007	-0.318461	-0.427902	-0.279679	4	N	N	N	N	N	N	4	N	P	N	out	P	0	3	2	4	4	4	1	2	1	3	3	3	1
68526-56-7	C=CC=CCCC=CCC	0207T	1.56503	1.17141	1.165	1.09024	1.24172	1.16709	4	P	P	P	out	P	P	3	N	N	N	N	N	3	5	5	5	5	5	3	4	4	4	4	4	3
3016-19-1	C(=CC(=CC)C)C=C(C)C	0208T	1.14482	1.28236	1.096	0.813902	1.25208	1.11108	4	N	P	P	out	P	P	3	N	out	N	N	N	2	4	5	5	5	5	3	3	4	4	4	4	3
80-56-8	C1=C(C)C2CC(C1)C2(C)(C)	0209T	1.43426	1.34851	1.375	1.53486	1.38514	1.41088	4	P	P	P	P	P	P	4	N	N	N	N	N	3	5	5	5	5	5	3	3	out	3	3	3	2
127-91-3	C=C1CCC2CC1C2(C)(C)	0210T	1.53816	1.334	out	1.49657	1.33419	1.38825	3	P	P	P	P	P	P	4	N	N	N	N	N	3	5	5	5	5	5	3	3	out	3	3	3	2
13466-78-9	C1=C(C)CC2C(C1)C2(C)(C)	0211T	1.5473	1.20393	1.355	1.4894	1.25645	1.32619	4	P	P	P	P	P	P	4	N	N	N	N	N	3	5	5	5	5	5	3	3	4	3	3	3	1
138-86-3, 5989-27-5	C=C(C)C1CC=C(C)CC1	0212T	1.51	1.24602	1.333	1.40964	1.31248	1.32528	4	P	out	P	P	P	P	3	N	N	N	N	N	3	5	5	5	5	5	3
99-86-5	C=1C=C(CCC=1C)C(C)C	0213T	1.09137	1.44494	1.473	1.52326	1.40164	1.46071	4	N	P	P	P	P	P	4	N	N	N	N	N	3	4	5	5	5	5	3	3	3	3	3	3	3
586-62-9	C1=C(C)CCC(=C(C)C)C1	0214T	1.50853	1.30195	1.323	1.38772	1.28588	1.32464	4	P	out	P	P	P	P	3	N	N	N	N	N	3	5	5	5	5	5	3	3	4	3	3	3	1
51356-21-9	O=C1C=C(C(=NN1CSP(OCC)(OCC)=S)Cl)C	0215T	-0.579787	-0.73775	-0.644	-0.330121	-0.685269	-0.599285	4	N	N	N	N	N	N	4	N	P	P	P	P	3	3	2	4	4	4	1	2	1	1	1	1	3
51356-23-1	O=C1C=C(C(=NN1CSP(=O)(OCC)OCC)Cl)C	0216T	-1.08189	-0.909875	-0.976	-0.909131	-0.968407	-0.940853	4	N	N	N	N	N	N	4	P	P	P	P	P	3	2	3	2	2	2	1	1	1	1	1	1	3
2198-58-5	Nc1ccc(cc1)N(CC)CC	0217T	-0.000234513	0.564563	0.467	0.0707658	0.343252	0.361395	4	N	N	N	N	N	N	4	N	N	N	N	N	3	3	4	4	4	4	3	2	2	3	3	3	1
68104-02-9	O(c1cc(N)c(cc1N(C)C)C)C	0218T	-0.971435	0.46602	0.032	0.0125045	0.333435	0.21099	4	N	N	N	N	N	N	4	P	out	N	N	N	2	2	3	3	3	3	3	1	out	2	2	2	2
66968-39-6	O=C1NC(NC(=O)C1(CC)C(C)SCC)=S	0219T	0.472535	0.00434275	out	-0.497679	0.124079	-0.123086	3	N	out	out	N	P	N	0	N	out	out	N	N	1	4	out	out	out	out	0	3	4	out	out	4	1
145071-30-3	O=C(OCC)N1CC(C=NOC)=CCC1	0220T	-0.0255436	0.349268	out	-0.443809	0.17422	0.0265598	3	N	N	out	N	N	N	3	N	P	out	P	P	2	3	2	out	out	2	1	2	1	out	out	1	1
1421-68-7	O=S(=O)(Nc1cccc(c1)C(O)CNC)C	0221T	-1.41763	0.53578	0.712	0.999472	out	0.749084	3	N	P	P	N	N	P	0	P	N	N	P	N	1	2	3	5	5	5	1	1	3	3	3	3	3
93503-03-8	O=C(ON=C1CSCCS1)N(C(=O)CCC)C	0222T	0.860026	-0.418445	-1.494	-2.03642	-0.519235	-1.11702	4	P	N	N	N	N	N	4	N	P	P	P	P	3	5	1	1	1	1	3	3	1	1	out	1	2
130693-82-2	O=S(=O)(N)c1cc2c(s1)S(=O)(=O)C(C)CC2(NCC)	0223T	0.728575	out	out	out	0.745112	0.745112	1	N	out	out	N	P	N	0	N	out	out	N	N	1	4	out	out	out	out	0	3	out	out	out	out	0
13472-08-7	N#CC(N=NC(C#N)(C)CC)(C)CC	0225T	0.238832	out	out	-0.22	0.169153	-0.0254235	2	N	out	out	N	N	N	2	N	out	out	N	N	1	4	5	out	out	5	1	2	out	out	out	out	0
55511-98-3	O=C2N(c1nnc(C(C)(C)C)s1)C(O)CN2C	0226T	0.779676	0.446774	out	0.854565	0.401016	0.567451	3	N	P	out	N	N	N	1	N	out	out	N	N	1	4	out	out	out	out	0	3	3	out	out	3	1
644-64-4	O=C(Oc1nn(C(=O)N(C)C)c(c1)C)N(C)C	0227T	-0.982492	-0.0726642	out	out	-0.0264488	-0.0495565	2	N	N	N	N	N	N	4	P	P	P	P	P	3	2	2	3	3	3	1	1	1	2	2	2	1
9000-30-0	O=P(O)(O)OP(=O)(O)OP(=O)(O)OCC3OC(n2cnc1c(ncnc12)N)CC3(O)	0228T	1.10063	out	1.216	1.22914	out	1.22257	2	P	P	P	P	P	P	4	N	out	N	N	N	2	5	out	5	out	5	1	4	1	3	out	1	0
51481-61-9	N#CN=C(NC)NCCSCc1nc[nH]c1C	0229T	1.29737	0.272217	out	0.79	0.381539	0.481252	3	P	N	out	out	N	N	2	N	out	out	P	P	1	5	out	out	out	out	0	4	out	out	out	out	0
3735-01-1	O(c1ccc(N)cc1)P(OCC)(OCC)=S	0230T	0.236474	-0.761767	0.116	out	-0.68653	-0.444099	3	N	N	N	N	N	N	4	N	P	N	P	P	1	4	1	2	2	2	1	2	1	3	3	3	1
14984-58-8	O=P(Oc1ccc(N)cc1)(OCC)OCC	0231T	0.610689	-0.47016	-0.3	out	-0.767559	-0.512573	3	N	N	N	N	N	N	4	N	P	N	P	P	1	4	1	4	out	1	0	3	out	2	2	2	2
52-85-7	O=S(=O)(c1ccc(OP(OC)(OC)=S)cc1)N(C)C	0232T	-1.06475	-0.61621	-0.913	-1.15916	-0.437942	-0.781578	4	N	N	N	N	N	N	4	P	P	P	P	P	3	2	2	2	2	2	3	1	1	1	1	1	3
546-80-5, 76231-76-0	O=C1CC2(CC2(C1C))(C(C)C)	0233T	0.101	1.1831	1.272	1.03886	1.16787	1.16546	4	N	P	N	P	P	P	2	N	N	N	N	N	3							2	4	2	2	2	1
15932-80-6, 89-82-7	O=C1C(=C(C)C)CCC(C)C1	0234T	0.49	1.18507	0.915	1.08586	1.09319	1.06978	4	N	P	N	P	P	P	2	N	N	N	N	N	3	4	5	4	4	4	1	2	4	2	2	2	1
1786-08-9	O1CC=C(C)CC1C=C(C)C	0235T	1.51678	1.21127	1.343	1.37323	1.25079	1.29457	4	P	P	P	P	P	P	4	N	N	N	N	N	3	5	5	5	5	5	3	4	4	3	3	3	1
111-80-8	O=C(C#CCCCCCC)OC	0237T	1.12075	1.14875	1.06	1.60875	1.13843	1.23898	4	P	out	P	P	P	P	3	N	N	N	N	N	3	5	5	5	5	5	3	3	out	4	4	4	2
16491-24-0	O=C(OCC=CC=CC)C(C)C	0238T	1.47336	1.14405	1.146	1.80328	1.21544	1.32719	4	P	P	P	P	P	P	4	N	N	N	N	N	3	5	5	5	5	5	3	4	4	3	3	3	1
512-85-6	O1OC2(C=CC1(C)CC2)C(C)C	0239T	0.0754235	0.983806	out	1.33974	1.1038	1.14245	3	N	out	P	P	P	P	3	N	out	N	N	N	2	3	5	5	5	5	3	2	4	3	3	3	1
459-80-3	O=C(O)C=C(C)CCC=C(C)C	0240T	1.3426	1.18746	1.13	1.16636	1.16539	1.1623	4	P	P	P	P	P	P	4	N	N	N	N	N	3	5	5	5	5	5	3	3	3	3	3	3	3
94-60-0	O=C(OC)C1CCC(C(=O)OC)CC1	0241T	1.14776	1.13333	1.304	1.31513	1.07853	1.20774	4	P	P	P	P	P	P	4	N	N	N	N	N	3	5	5	5	5	5	3	3	4	3	3	3	1
7283-70-7	O=C(OC(C)C)C=CC(=O)OC(C)C	0242T	1.21063	1.10166	0.849	1.12454	1.22173	1.07423	4	P	P	P	P	P	P	4	N	N	N	N	N	3	5	5	5	5	5	3	3	3	3	3	3	3
10018-78-7	O=C(O)CCC(=O)OC1CCCCC1	0243T	1.51166	1.14524	out	1.60099	1.21766	1.3213	3	P	P	P	P	P	P	4	N	N	P	N	N	1	5	5	5	5	5	3	4	3	3	3	3	3
1825-58-7	O(CC)[Si](c1ccccc1)(C)C	0244T	1.13543	0.746196	0.804	0.79505	0.973215	0.829615	4	P	P	N	P	P	P	2	N	N	N	N	N	3	5	5	4	4	4	1	3	3	3	3	3	3
51566-62-2	N#CCC(C)CCC=C(C)C	0245T	1.54491	0.801543	1.269	1.18989	1.08345	1.08597	4	P	out	P	P	P	P	3	N	N	N	N	N	3	5	5	5	5	5	3	4	3	4	4	4	1
768-94-5	NC23(CC1CC(CC(C1)C2)C3)	0246T	0.774874	0.610397	out	0.510145	0.537703	0.552748	3	N	N	N	N	N	N	4	N	N	N	N	N	3	4	out	4	4	4	2	3	out	3	3	3	2
333-40-4	n1c(nc(cc1C)C)SP(OCC)(OCC)=S	0247T	-0.694601	-0.728349	-0.26	-0.396114	-0.792106	-0.544142	4	N	N	N	N	N	N	4	N	P	N	P	P	1	3	3	3	3	3	3	2	1	2	2	2	1
38260-54-7	n1c(OCC)cc(nc1CC)OP(OC)(OC)=S	0248T	0.789793	-0.611806	0.134	0.047367	-0.44891	-0.219837	4	N	N	N	N	N	N	4	N	P	N	N	N	1	4	1	4	4	4	1	3	1	3	3	3	1
60244-60-2	O=C1C(OC)=C(OP(OCC)(OCC)=S)C=NN1C	0249T	-2.09069	-0.68823	-1.356	-1.3223	-0.66455	-1.00777	4	N	N	N	N	N	N	4	P	P	P	P	P	3	1	1	2	2	2	1	1	1	1	1	1	3
55861-78-4	O=C(Nc1noc(c1)C(C)(C)C)N(C)C	0250T	0.474786	0.195408	out	out	0.417162	0.306285	2	N	N	out	P	N	N	1	N	out	out	N	N	1	4	3	out	out	3	1	3	out	out	out	out	0
71108-05-9	O=C(ON=C1C(C)(C)SC(=NC(C)C)S1)NC	0251T	-1.49006	-0.478023	-1.584	out	-1.33857	-1.13353	3	N	N	N	N	N	N	4	P	out	P	P	P	2	2	1	1	1	1	3	1	1	1	1	1	3
125-64-4	O=C1NCC(C(=O)C1(CC)CC)C	0252T	0.671749	0.707474	0.354	1.04662	0.571868	0.66999	4	N	N	N	N	P	N	2	N	N	N	N	N	3	4	3	4	4	4	1	3	out	2	2	2	2
6436-04-0	O(C)P(OC)(=S)SC1CCC2C=CCC1S2	0253T	0.528689	-0.648106	out	-0.36	-0.407695	-0.471934	3	N	N	out	N	N	N	3	N	P	out	P	P	2	4	3	out	out	3	1	3	2	out	out	2	1
63917-07-7	O=C(OC)C=C(C(=O)OC)SP(OCC)(OCC)=S	0254T	-0.612811	-0.737146	-0.332	0.468086	-0.48	-0.270265	4	N	N	N	N	N	N	4	N	P	N	N	N	1	3	1	4	4	4	1	2	1	3	3	3	1
91-17-8	C1CCC2CCCCC2(C1)	0255T	1.47981	1.16165	out	1.50538	1.25632	1.30778	3	P	P	P	P	P	P	4	N	N	N	N	N	3	5	5	5	5	5	3	3	4	4	4	4	3
58994-96-0	O=NN(C(=O)NCC1OC(OC)C(O)C(O)C1(O))CCCl	0256T	-0.84814	out	out	out	0.422981	0.422981	1	N	out	out	N	P	N	0	P	out	out	P	P	1	2	out	out	out	out	0	1	4	out	out	4	1
1912-25-0	n1c(nc(nc1N(CC)CC)Cl)NC(C)C	0257T	0.844619	0.391432	0.645	0.706754	0.497385	0.560143	4	N	N	N	N	N	N	4	N	out	N	N	N	2	4	out	4	4	4	2	3	3	3	3	3	3
139-89-9	O=C(O)CN(CC(=O)O)CCN(CC(=O)O)CCO	0258T	1.45957	0.771891	0.818	0.793017	0.901395	0.821076	4	P	P	P	P	P	P	4	N	N	N	N	N	3	5	out	5	5	5	2	4	4	3	3	3	1
72239-35-1	N2=C(NCC1CCCCC1)SCC2	0259T	-0.597956	0.272744	out	0.702046	0.313319	0.42937	3	N	N	out	N	N	N	3	P	out	out	P	P	1	2	4	out	out	4	1	1	2	out	out	2	1
59669-26-0	O=C(ON=C(C)SC)N(C)SN(C(=O)ON=C(C)SC)C	0260T	-0.729519	out	-0.809	-0.244324	-0.394464	-0.482596	3	N	N	N	N	N	N	4	N	out	N	N	N	2	3	out	3	3	3	2	2	2	2	2	2	3
68789-90-2	O=C(ON=C(C)SC)N(C)SSN(C(=O)ON=C(C)SC)C	0261T	-0.307857	-0.522953	-0.819	-0.654723	-0.553053	-0.637432	4	N	N	N	N	N	N	4	N	out	N	N	N	2	3	out	3	3	3	2	2	2	2	2	2	3
64632-00-4	O=C(n1nc(nc1SC)C(C)(C)C)N(C)C	0262T	-1.20794	0.174552	out	out	0.316489	0.24552	2	N	N	out	out	N	N	2	P	out	out	N	N	1	2	4	out	out	4	1	1	out	out	out	out	0
5836-23-7	N(C(=S)SSC(N(C)C)=S)CCNC(=S)SSC(N(C)C)=S	0263T	0.823977	out	0.192	out	0.131205	0.161603	2	P	P	N	P	P	P	2	N	out	N	N	N	2	5	out	4	4	4	2	3	4	3	3	3	1
98-53-3	O=C1CCC(CC1)C(C)(C)C	0264T	1.51107	1.27815	1.155	1.05653	1.24927	1.18474	4	P	out	N	P	P	P	1	N	N	N	N	N	3	5	5	5	5	5	3	4	3	3	3	3	3
14765-30-1	O=C1CCCCC1C(C)CC	0265T	1.19231	1.268	1.122	1.15783	1.25484	1.20067	4	P	P	P	P	P	P	4	N	N	N	N	N	3	5	5	5	5	5	3	3	4	3	3	3	1
78-70-6	OC(C=C)(C)CCC=C(C)C	0266T	1.2577	1.2579	1.121	1.27532	1.21915	1.21834	4	P	P	P	P	P	P	4	N	out	N	N	N	2	5	5	5	5	5	3	3	out	3	3	3	2
470-67-7	O1C2(C)(CCC1(CC2)C(C)C)	0267T	1.30346	1.06692	out	1.31113	1.27029	1.21611	3	P	P	out	P	P	P	3	N	out	out	N	N	1	5	5	out	out	5	1	3	out	out	out	out	0
16409-43-1	O1CCC(C)CC1C=C(C)C	0268T	1.44557	1.25131	1.468	1.42322	1.35461	1.37429	4	P	P	P	P	P	P	4	N	N	N	N	N	3	5	5	5	5	5	3	3	4	4	4	4	3
1845-38-1	O=CC1CC(C)CC(C)(C)C1	0269T	1.4291	1.18365	1.136	1.05999	1.15882	1.13461	4	P	P	P	P	P	P	4	N	N	N	N	N	3	5	5	5	5	5	3	3	3	3	3	3	3
106-24-1, 106-25-2	OCC=C(C)CCC=C(C)C	0270T	1.368	1.29618	1.294	1.40131	1.34044	1.33298	4	P	P	P	P	P	P	4	N	N	N	N	N	3	5	5	5	5	5	3	3	4	3	3	3	1
8000-29-1	O=CCC(C)CCC=C(C)C	0271T	1.66943	1.25925	1.139	1.1159	1.33838	1.21313	4	P	P	P	P	P	P	4	N	N	N	N	N	3	5	5	5	5	5	3	4	4	3	3	3	1
124-76-5, 464-45-9	OC1CC2CCC1(C)C2(C)(C)	0272T	1.528	0.994684	out	1.25943	1.12928	1.1278	3	P	P	P	P	P	P	4	N	N	N	N	N	3	5	5	5	5	5	3	4	3	4	4	4	1
2442-10-6	O=C(OC(C=C)CCCCC)C	0273T	0.698636	1.18364	0.99	0.991577	1.29073	1.11399	4	N	P	N	P	P	P	2	N	N	N	N	N	3	4	5	4	4	4	1	3	4	3	3	3	1
78-66-0	OC(C#CC(O)(C)CC)(C)CC	0274T	0.915345	0.959374	out	0.943877	1.12871	1.01065	3	N	P	out	out	P	P	2	N	N	out	N	N	2	4	1	out	out	1	1	3	out	out	out	out	0
502-47-6	O=C(O)CC(C)CCC=C(C)C	0275T	1.18586	1.30968	1.212	1.22985	1.33463	1.27154	4	P	P	P	P	P	P	4	N	N	N	N	N	3	5	5	5	5	5	3	3	4	4	4	4	3
21722-83-8	O=C(OCCC1CCCCC1)C	0276T	1.27437	1.40175	1.341	1.42852	1.47205	1.41083	4	P	P	P	P	P	P	4	N	N	N	N	N	3	5	5	5	5	5	3	3	4	4	4	4	3
2678-29-7	O=C(C)SCCCCCCSC(=O)C	0277T	0.333076	out	out	out	0.704929	0.704929	1	N	N	out	P	P	P	1	N	N	out	N	N	2	4	1	out	out	1	1	3	out	out	out	out	0
4092-75-5	O(C(=S)SC(OCCCC)=S)CCCC	0278T	0.72117	out	0.206	out	0.429226	0.317613	2	N	N	N	N	N	N	4	N	out	N	N	N	2	4	out	4	4	4	2	3	out	2	2	2	2
2425-79-8	O(CCCCOCC1OC1)CC2OC2	0279T	0.749003	1.17237	1.034	1.26231	1.15048	1.15479	4	N	P	P	P	P	P	4	N	N	N	N	N	3	4	5	5	5	5	3	3	3	3	3	3	3
925-15-5	O=C(OCCC)CCC(=O)OCCC	0280T	1.50663	1.33696	1.442	1.65386	1.4156	1.4621	4	P	P	P	P	P	P	4	N	N	N	N	N	3	5	5	5	5	5	3	4	4	4	4	4	3
111-20-6	O=C(O)CCCCCCCCC(=O)O	0281T	1.852	1.18639	1.347	1.44809	1.37684	1.33958	4	P	P	P	P	P	P	4	N	N	N	N	N	3	5	5	5	5	5	3	4	3	3	3	3	3
111-21-7	O=C(OCCOCCOCCOC(=O)C)C	0282T	1.82354	1.10423	1.302	1.70443	1.33898	1.36241	4	P	P	P	P	P	P	4	N	N	N	N	N	3	5	5	5	5	5	3	4	4	4	4	4	3
91893-36-6	O=NN(C(=O)NCCS(=O)(=O)N1CCCCC1)CCCl	0283T	-0.416416	0.0187499	-0.219	-0.356609	0.00356998	-0.138322	4	N	N	N	N	N	N	4	N	P	N	P	P	1	3	2	3	3	3	1	2	2	2	2	2	3
13171-21-6	O=C(C(=C(OP(=O)(OC)OC)C)Cl)N(CC)CC	0284T	-1.57268	-0.952131	out	-1.64504	-1.14398	-1.24705	3	N	N	out	N	N	N	3	P	P	out	P	P	2	2	1	out	out	1	1	1	1	out	out	1	1
37027-56-8	O=C(O)CCCCCCCCCCl	0285T	1.38488	1.01495	1.193	1.17436	0.99878	1.09527	4	P	P	P	P	P	P	4	N	N	N	P	N	1	5	5	5	5	5	3	4	out	3	3	3	2
3734-95-0	N#CC(NC(=O)CSP(=O)(OCC)OCC)(C)C	0286T	-1.9244	-0.780425	-0.826	out	-0.882505	-0.829643	3	N	N	N	N	N	N	4	P	P	P	P	P	3	1	1	2	2	2	1	1	1	1	1	1	3
26259-45-0	n1c(nc(nc1NCC)NC(C)CC)OC	0287T	0.647511	0.438834	0.637	0.584208	0.664119	0.58104	4	N	N	N	N	P	N	2	N	N	N	N	N	3	4	4	4	4	4	3	3	3	3	3	3	3
1610-18-0	n1c(nc(nc1NC(C)C)NC(C)C)OC	0288T	0.349079	0.521315	0.951	0.687776	0.707634	0.716931	4	N	out	P	N	P	P	1	N	out	N	N	N	2	4	4	5	5	5	1	3	3	3	3	3	3
129909-90-6	O=C(NC(C)(C)C)N1N=C(N(N)C1(=O))C(C)C	0289T	0.624172	out	out	out	0.485637	0.485637	1	N	out	out	N	P	N	0	N	out	out	N	N	1	4	2	out	out	2	1	3	out	out	out	out	0
105-16-8	O=C(OCCN(CC)CC)C(=C)C	0290T	1.40422	0.890577	1.091	0.692292	0.712996	0.846716	4	P	out	P	P	P	P	3	N	N	N	N	N	3	5	4	5	5	5	1	3	3	3	3	3	3
5675-57-0	O=C(OCC)C=C(OP(=O)(OCC)OCC)C	0291T	-1.08261	-1.03581	-1.387	-2.36507	-1.16144	-1.48733	4	N	N	N	N	N	N	4	P	P	P	P	P	3	2	1	1	1	1	3	1	1	1	1	1	3
3344-12-5	O=C(OCC)CC(C(=O)OCC)SP(=O)(OC)SC	0292T	-0.465483	-0.362869	-0.16	-0.0281133	-0.337717	-0.222175	4	N	N	N	N	N	N	4	N	P	N	N	N	1	3	3	4	4	4	1	2	1	2	2	2	1
121-75-5	O=C(OCC)CC(C(=O)OCC)SP(OC)(OC)=S	0293T	0.212638	-0.568206	0.272	0.429201	-0.311229	-0.0445585	4	N	N	N	N	N	N	4	N	P	N	N	N	1	4	2	3	3	3	1	3	2	3	3	3	1
1634-78-2	O=C(OCC)CC(C(=O)OCC)SP(=O)(OC)OC	0294T	-0.298354	-0.54435	-0.233	-0.3	-0.243964	-0.330328	4	N	N	N	N	N	N	4	N	P	N	N	N	1	3	1	3	3	3	1	2	2	2	2	2	3
26818-53-1	N(C(C(NC(C)CC)=S)=S)C(C)CC	0295T	-1.58754	0.210688	0.532	0.525957	out	0.422882	3	N	N	N	N	P	N	2	P	out	N	P	N	0	2	1	4	4	4	1	1	out	3	3	3	2
31218-83-4	O=C(OC(C)C)C=C(OP(OC)(NCC)=S)C	0296T	-0.674321	-0.865806	-1.755	out	out	-1.3104	2	N	N	N	N	N	N	4	N	P	P	N	P	1	3	1	2	2	2	1	2	1	1	1	1	3
2595-54-2	O=C(OCC)N(C(=O)CSP(OCC)(OCC)=S)C	0297T	-1.0259	-0.672431	-0.53	-0.771235	-0.88106	-0.713681	4	N	N	N	N	N	N	4	P	P	P	P	P	3	2	2	2	2	2	3	1	1	1	1	1	3
98-52-2, 21862-63-5	OC1CCC(CC1)C(C)(C)C	0298T	1.43	1.20715	1.305	1.21438	1.24419	1.24268	4	P	P	P	P	P	P	4	N	N	N	N	N	3	5	5	5	5	5	3	3	4	3	3	3	1
112-31-2	O=CCCCCCCCCC	0299T	1.37816	1.45958	1.581	1.48711	1.5455	1.5183	4	P	P	P	P	P	P	4	N	N	N	out	N	2	5	5	5	5	5	3	3	4	4	4	4	3
103-44-6	O(C=C)CC(CC)CCCC	0300T	0.936788	1.19588	1.316	1.07947	1.30463	1.22399	4	N	P	P	P	P	P	4	N	N	N	N	N	3	4	5	5	5	5	3	3	4	3	3	3	1
18479-58-8	OC(C)(C)CCCC(C=C)C	0301T	1.36276	1.23166	1.415	1.07405	1.23872	1.23986	4	P	P	P	P	P	P	4	N	N	N	N	N	3	5	5	5	5	5	3	3	4	4	4	4	3
1490-04-6, 2216-51-5	OC1CC(C)CCC1(C(C)C)	0302T	1.117	1.23603	1.386	1.41643	1.17061	1.30227	4	P	P	P	P	P	P	4	N	N	N	N	N	3	5	5	5	5	5	3	3	4	3	3	3	1
334-48-5	O=C(O)CCCCCCCCC	0303T	1.28524	1.21843	1.333	1.093	1.25594	1.22509	4	P	P	P	P	P	P	4	N	N	N	N	N	3	5	5	5	5	5	3	3	4	4	4	4	3
108419-32-5	O=C(OCCC(C)C(C)CC)C	0304T	1.46307	1.44752	1.412	1.40268	1.43341	1.4239	4	P	P	P	P	P	P	4	N	N	N	N	N	3	5	5	5	5	5	3	4	4	3	3	3	1
7659-86-1	O=C(OCC(CC)CCCC)CS	0305T	0.17156	0.864417	0.657	0.91331	0.77841	0.803284	4	N	out	N	N	P	N	1	N	N	N	N	N	3	4	3	4	4	4	1	2	out	2	2	2	2
25103-09-7	O=C(OCCCCCC(C)C)CS	0306T	0.231697	0.855471	0.55	0.824348	0.893012	0.780708	4	N	N	N	N	P	N	2	N	N	N	N	N	3	4	out	4	4	4	2	2	out	2	out	2	1
124-17-4	O=C(OCCOCCOCCCC)C	0307T	1.50299	1.43402	1.488	1.39327	1.47445	1.44744	4	P	P	P	P	P	P	4	N	N	N	N	N	3	5	5	5	5	5	3	4	4	4	4	4	3
33100-27-5	O1CCOCCOCCOCCOCC1	0308T	0.806538	1.03892	0.907	0.92356	0.993367	0.965712	4	N	P	N	P	P	P	2	N	N	N	N	N	3	4	5	4	4	4	1	3	4	3	3	3	1
91893-68-4	O=NN(C(=O)NCCS(=O)(=O)N(CC)CCC)CCCl	0309T	-0.118063	-0.13734	-0.29	-0.456504	-0.178523	-0.265592	4	N	N	N	N	N	N	4	N	P	N	P	P	1	3	2	3	3	3	1	2	2	2	2	2	3
334-56-5	FCCCCCCCCCC	0310T	-1.50559	0.936746	out	out	out	0.936746	1	N	P	P	P	P	P	4	P	out	N	out	N	1	2	5	5	5	5	3	1	1	4	4	4	1
19962-50-6	NC1C(CC)CCCC1(CC)	0311T	0.00509917	0.625328	0.625	0.323333	0.6262	0.549965	4	N	N	N	P	P	N	0	N	N	N	N	N	3	3	4	4	4	4	3	2	2	3	3	3	1
101-40-6	N(C)C(C)CC1CCCCC1	0312T	-0.271722	0.538483	0.605	0.672114	0.350452	0.541512	4	N	N	N	N	P	N	2	N	N	N	N	N	3	3	4	4	4	4	3	2	2	3	3	3	1
1642-54-2, 5348-97-0	O=C(N(CC)CC)N1CCN(C)CC1	0313T	0.547	0.673012	0.811	0.669816	0.486191	0.660005	4	N	N	N	N	N	N	4	N	N	N	N	N	3	4	4	4	4	4	3	3	3	3	3	3	3
1118-92-9	O=C(N(C)C)CCCCCCC	0314T	1.06762	0.946199	0.755	0.530668	0.815694	0.76189	4	P	P	P	P	P	P	4	N	N	N	N	N	3	5	5	5	5	5	3	3	3	3	3	3	3
4500-29-2	OCCN(CCO)C1CCCCC1	0315T	1.14277	1.01244	1.408	1.40246	1.14976	1.24316	4	P	out	P	P	P	P	3	N	N	N	N	N	3	5	5	5	5	5	3	3	3	3	3	3	3
64910-63-0	O=S(=O)(NC1CCCCC1)CCCC	0316T	1.10893	0.599901	out	0.231144	0.726195	0.51908	3	P	out	out	P	P	P	2	N	N	out	N	N	2	5	4	out	out	4	1	3	3	out	out	3	1
34708-08-2	N#CSCCC[Si](OCC)(OCC)OCC	0317T	0.573754	0.263808	out	1.20586	0.539226	0.66963	3	N	P	out	N	N	N	1	N	N	out	N	N	2	4	5	out	out	5	1	3	2	out	out	2	1
1067-47-6	N#CCCC[Si](OCC)(OCC)OCC	0318T	1.32811	0.626424	out	0.919805	0.758739	0.768323	3	P	P	P	P	P	P	4	N	N	N	N	N	3	5	5	4	4	4	1	3	3	3	3	3	3
83480-29-9	OCC(NC1CC(O)(CO)C(O)C(O)C1(O))CO	0319T	1.8743	0.768598	out	out	0.820123	0.794361	2	P	P	out	P	P	P	3	N	out	out	N	N	1	5	5	out	out	5	1	4	4	out	out	4	1
55-65-2	N=C(N)NCCN1CCCCCCC1	0320T	0.72412	0.748092	out	0.599535	0.565015	0.637548	3	N	N	P	P	N	N	0	N	N	N	N	N	3	4	out	4	4	4	2	3	out	3	3	3	2
925-83-7	O=C(NN)CCCCCCCCC(=O)NN	0321T	1.03588	out	out	out	0.726796	0.726796	1	P	P	out	P	P	P	3	N	N	out	N	N	2	5	3	out	out	3	1	3	2	out	out	2	1
1559-35-9	OCCOCC(CC)CCCC	0322T	1.2476	1.0766	1.217	1.08798	1.17527	1.13921	4	P	P	P	P	P	P	4	N	N	N	N	N	3	5	5	5	5	5	3	3	4	3	3	3	1
112-59-4	OCCOCCOCCCCCC	0323T	1.1011	1.26993	1.243	1.21579	1.25705	1.24644	4	P	P	P	P	P	P	4	N	N	N	N	N	3	5	5	5	5	5	3	3	4	3	3	3	1
143-22-6	OCCOCCOCCOCCCC	0324T	1.41009	1.35987	1.427	1.38282	1.41624	1.39648	4	P	P	P	P	P	P	4	N	N	N	N	N	3	5	5	5	5	5	3	4	4	4	4	4	3
25724-11-2	O(C)C(OC)CC(OC)CC(OC)C	0325T	1.29754	1.15228	out	1.10022	1.19396	1.14882	3	P	P	P	P	P	P	4	N	N	N	N	N	3	5	5	5	5	5	3	3	4	3	3	3	1
3818-80-2	O=P(OC(C)C)(OC(C)C)OP(OC(C)C)(CCl)=S	0326T	-1.29132	out	-1.065	-1.45303	-0.719587	-1.07921	3	N	N	N	N	N	N	4	P	P	P	P	P	3	2	out	2	2	2	2	1	1	1	1	1	3
2050-92-2	N(CCCCC)CCCCC	0327T	0.234958	0.578725	0.435	0.311136	0.530892	0.463938	4	N	N	N	N	P	N	2	N	N	N	P	N	1	3	5	4	4	4	1	2	2	2	2	2	3
7378-99-6	N(C)(C)CCCCCCCC	0328T	0.0131093	0.479656	0.5	0.171942	0.531074	0.420668	4	N	out	N	P	P	P	1	N	N	N	N	N	3	3	4	4	4	4	3	2	2	3	3	3	1
102-81-8	OCCN(CCCC)CCCC	0329T	0.790891	0.931772	0.935	0.938735	0.985097	0.947651	4	N	N	N	N	P	N	2	N	N	N	N	N	3	4	5	4	4	4	1	3	3	3	3	3	3
2511-15-1	O=P(OCCCC)(CC)SCCCC	0330T	-1.59146	-0.596722	-1.712	-1.57152	-0.700329	-1.14514	4	N	N	N	N	N	N	4	P	P	P	P	P	3	2	1	1	1	1	3	1	1	1	1	1	3
2667-52-9	O(C(C)C)P(OC(C)C)(=S)SCSC(C)C	0331T	-1.78112	-0.944442	-1.409	-1.8316	-0.996137	-1.29529	4	N	N	N	N	N	N	4	P	P	P	P	P	3	2	1	2	2	2	1	1	1	1	1	1	3
130525-77-8	O=P(OCCO)(OCCCC)OCCCC	0332T	0.556368	0.59021	0.859	0.98613	0.659543	0.773721	4	N	P	P	N	P	P	2	N	out	N	P	N	0	4	2	5	5	5	1	3	out	3	3	3	2
38615-43-9	NCCCCCCNCCCC	0333T	0.493147	0.533344	0.258	0.393911	0.539787	0.43126	4	N	N	N	P	P	N	0	N	N	N	P	N	1	4	4	4	4	4	3	3	2	2	2	2	3
7300-34-7	O(CCCN)CCCCOCCCN	0335T	1.2278	0.782645	out	0.476199	0.843641	0.700828	3	P	N	out	P	P	P	1	N	N	out	out	N	1	5	5	out	out	5	1	3	out	out	out	out	0
78-53-5	O=P(OCC)(OCC)SCCN(CC)CC	0336T	-1.91143	-0.389259	-1.787	-2.30015	-0.954815	-1.35781	4	N	N	N	N	N	N	4	P	P	P	P	P	3	1	1	2	2	2	1	1	1	1	1	1	3
20395-17-9	O=P(OCC)(CC)SCSCSP(=O)(OCC)CC	0337T	-2.33307	out	-1.78	-1.81832	-1.54456	-1.71429	3	N	out	N	N	N	N	3	P	out	P	P	P	2	1	out	1	1	1	2	1	1	1	1	1	3
6711-48-4	N(CCCN(C)C)CCCN(C)C	0338T	1.07987	0.665491	0.78	0.829897	0.731947	0.751834	4	P	N	N	out	N	N	3	N	N	N	N	N	3	5	4	4	4	4	3	3	3	3	3	3	3
31024-56-3	O(C)[Si](OC)(OC)CCCNCCCC	0339T	1.73669	0.514992	0.689	0.585945	0.57978	0.592429	4	P	P	N	P	P	P	2	N	N	N	N	N	3	5	5	4	4	4	1	4	3	3	3	3	3
27304-13-8	O1C2C3C(C(C12Cl)Cl)C4(C(=C(C3(C4(Cl)Cl)Cl)Cl)Cl)Cl	0340T	0.0368975	-0.848752	-1.423	-1.38244	-0.913607	-1.14195	4	N	N	N	N	N	N	4	N	P	P	N	P	1	4	1	1	1	1	3	2	1	1	1	1	3
3186-23-0	C1=CC(C2C1C3(C(=C(C2(C3(Cl)Cl)Cl)Cl)Cl)Cl)Br	0341T	0.400274	-0.0302817	-0.288	out	-0.310002	-0.209428	3	N	P	N	P	N	P	0	N	P	P	N	P	1	4	1	2	2	2	1	3	4	1	out	4	0
6954-48-9	O=C2C=Cc1cc(ccc1C2(=O))Br	0342T	1.21825	0.615024	0.857	out	0.719122	0.730382	3	P	N	P	P	P	P	2	N	N	N	N	N	3	5	out	5	5	5	2	3	3	3	3	3	3
84087-01-4	O=C(O)c1c2ncc(cc2(ccc1Cl))Cl	0343T	0.958482	out	0.369	0.660364	0.702705	0.577356	3	P	out	P	out	N	P	0	N	out	N	N	N	2	5	4	5	5	5	1	3	3	3	3	3	3
6013-05-4	N#CC(=Cc1ccc(cc1Cl)Cl)C(=O)O	0344T	-0.682992	0.549329	0.296	1.09259	0.648058	0.646495	4	N	out	N	N	N	N	3	P	N	N	N	N	3	2	4	4	4	4	3	1	3	3	3	3	3
76-44-8	C1=CC(C2C1C3(C(=C(C2(C3(Cl)Cl)Cl)Cl)Cl)Cl)Cl	0345T	-0.965932	0.263773	0.282	0.861155	0.0846903	0.372905	4	N	out	N	N	N	N	3	P	P	N	N	N	1	2	2	4	4	4	1	1	1	3	3	3	1
1024-57-3	O1C2C1C(C3C2C4(C(=C(C3(C4(Cl)Cl)Cl)Cl)Cl)Cl)Cl	0346T	-1.41029	-0.354045	-0.456	-0.356769	-0.461823	-0.407159	4	N	out	N	N	N	N	3	P	P	N	N	N	1	2	1	3	3	3	1	1	1	2	2	2	1
39765-80-5	C2(=C(C3(C1C(C(C(C1Cl)Cl)Cl)C2(C3(Cl)Cl)Cl)Cl)Cl)Cl	0347T	0.0557555	-0.330014	-0.499	0.210352	-0.33455	-0.238303	4	N	N	N	N	N	N	4	N	P	P	N	P	1	4	1	4	4	4	1	2	1	2	2	2	1
26846-51-5	O=C1c2c(N)cc(c(O)c2(C(=N)C=C1Br))Br	0348T	0.843805	out	0.454	out	0.54787	0.500935	2	P	out	N	N	P	N	1	N	out	N	N	N	2	5	out	4	4	4	2	3	out	2	2	2	2
1698-53-9	O=C1C(=C(C=NN1c2ccccc2)Cl)Cl	0349T	1.02122	0.643501	0.688	0.776803	0.707322	0.703906	4	P	out	P	out	N	P	0	N	N	N	N	N	3	5	3	5	5	5	1	3	2	4	4	4	1
56534-02-2	C1(=C(C3(C(=C(C2C1C3(CC2Cl))Cl)Cl)Cl)Cl)Cl	0350T	1.48244	0.0913958	0.595	out	0.181245	0.289214	3	P	P	N	P	N	P	0	N	out	P	N	P	0	5	1	2	2	2	1	4	out	1	1	1	2
12789-03-6, 5103-71-9	C2(=C(C3(C1C(CC(C1Cl)Cl)C2(C3(Cl)Cl)Cl)Cl)Cl)Cl	0351T	-0.157	0.143876	0.166	0.290404	-0.0110295	0.147313	4	N	N	N	N	N	N	4	N	P	N	N	N	1							2	1	2	out	1	0
1631-29-4	O=C1C=CC(=O)N1c2ccc(cc2)Cl	0352T	0.327464	0.584264	0.322	0.0683307	0.570788	0.386346	4	N	N	N	N	N	N	4	N	N	N	N	N	3	4	4	4	4	4	3	2	3	3	3	3	3
2797-51-5	O=C1C(N)=C(C(=O)c2ccccc12)Cl	0353T	0.81755	0.537855	1.02	-0.12319	0.61987	0.513634	4	N	P	P	N	N	P	0	N	N	N	N	N	3	4	3	3	3	3	3	3	3	3	3	3	3
4151-50-2	O=S(=O)(NCC)C(F)(F)C(F)(F)C(F)(F)C(F)(F)C(F)(F)C(F)(F)C(F)(F)C(F)(F)F	0354T	-0.0167901	-0.00898951	out	-0.324433	-0.0169107	-0.116778	3	N	N	out	N	N	N	3	N	out	out	N	N	1	4	out	out	out	out	0	3	2	out	out	2	1
111199-28-1, 111199-29-2	n2cc1ncsc1c3ccccc23	0355T	-0.009	0.584719	0.506	0.218936	0.510564	0.455055	4	N	out	N	out	N	N	2	N	out	N	N	N	2							2	out	2	2	2	2
481-39-0	O=C1C=CC(=O)c2c(O)cccc12	0356T	-0.19141	0.659957	0.453	0.419759	0.681443	0.55354	4	N	N	N	out	P	N	1	N	N	N	N	N	3	3	4	4	4	4	3	2	3	3	3	3	3
531-81-7	O=C(O)C1=Cc2ccccc2(OC1(=O))	0357T	0.0222156	0.658562	0.936	1.34291	0.708155	0.911407	4	N	N	N	N	P	N	2	N	N	N	out	N	2	3	4	4	4	4	3	2	3	3	3	3	3
89427-46-3	FC(F)(F)c1nc2c(OC)c(c(c(OC)c2([nH]1))Cl)Cl	0359T	-0.496907	-0.980667	-0.961	-1.27364	-0.991886	-1.0518	4	N	N	N	N	N	N	4	N	P	P	P	P	3	3	1	2	2	2	1	2	1	1	1	1	3
3604-99-7	Nc1cccc2c(ccc(c12)Cl)Cl	0360T	1.21855	0.626461	0.843	0.841286	0.575384	0.721533	4	P	out	P	P	N	P	1	N	N	N	N	N	3	5	4	5	5	5	1	3	3	3	3	3	3
66501-16-4	n1cccnc1Nc2c(cccc2Cl)Cl	0361T	1.29554	0.636057	0.311	0.865608	0.567043	0.594927	4	P	N	N	out	N	N	3	N	N	N	N	N	3	5	3	5	5	5	1	3	2	3	3	3	1
72-80-0	Oc2c1nc(ccc1c(cc2Cl)Cl)C	0362T	0.463536	0.734195	0.683	1.03768	0.815579	0.817613	4	N	out	N	N	N	N	3	N	N	N	N	N	3	4	4	3	3	3	1	3	3	3	3	3	3
24096-53-5	O=C2N(c1cc(cc(c1)Cl)Cl)C(=O)CC2	0363T	0.56381	0.486117	0.824	0.794365	0.659557	0.69101	4	N	out	P	P	N	P	1	N	out	N	N	N	2	4	4	5	5	5	1	3	3	3	3	3	3
89427-43-0	FC(F)(F)c1nc2c([nH]1)c(c(c(c2Cl)Cl)Cl)N(C)C	0364T	-1.17736	-0.601751	-1.327	-1.53251	-0.854522	-1.07895	4	N	N	N	N	N	N	4	P	P	P	P	P	3	2	2	2	2	2	3	1	1	1	1	1	3
58138-08-2	O1CC1(c2cc(cc(c2)Cl)Cl)CC(Cl)(Cl)Cl	0365T	0.673809	out	1.033	1.27129	0.730871	1.01172	3	N	N	P	N	N	N	2	N	out	N	N	N	2	4	1	4	4	4	1	3	2	4	4	4	1
21757-82-4	O=C(OC(c1ccc(c(c1)Cl)Cl)C(Cl)(Cl)Cl)C	0366T	1.4764	0.488154	0.923	1.00954	0.638498	0.764799	4	P	out	N	N	P	N	1	N	out	N	N	N	2	5	1	4	4	4	1	4	out	3	3	3	2
14168-01-5	C2(=C(C3(C1CC(CC1C2(C3(Cl)Cl)Cl)Cl)Cl)Cl)Cl	0367T	1.12862	0.0764689	-0.125	0.22949	-0.147116	0.00846071	4	P	out	N	N	N	N	3	N	P	N	N	N	1	5	2	5	5	5	1	4	1	2	2	2	1
2589-15-3	C2(=C(C3(C1C(CCC1Cl)C2(C3(Cl)Cl)Cl)Cl)Cl)Cl	0368T	0.730678	0.0372267	-0.053	0.365563	out	0.116597	3	P	out	N	N	N	N	3	N	P	N	N	N	1	5	2	5	out	2	0	3	1	4	out	1	0
633-99-8	Oc2ccc1ccccc1c2Cl	0369T	1.11315	0.824337	1.17	1.07143	0.684356	0.937532	4	P	N	P	P	P	P	2	N	N	N	N	N	3	5	4	5	5	5	1	3	2	3	3	3	1
322-79-2	O=C(O)c1ccc(cc1(OC(=O)C))C(F)(F)F	0370T	0.209722	0.382902	-0.063	-0.274418	0.51186	0.139336	4	N	out	N	N	P	N	1	N	out	N	N	N	2	4	4	3	3	3	1	2	out	2	2	2	2
58861-48-6	Fc1ccc(cc1)c2cccs2	0371T	0.448488	0.624096	out	out	0.660138	0.642117	2	N	out	P	out	P	P	2	N	out	N	out	N	1	4	2	5	5	5	1	2	3	3	3	3	3
63278-33-1	N#CC(=NOCC#N)c1ccccc1	0372T	1.09005	0.447118	0.066	out	0.458027	0.323715	3	P	N	N	N	N	N	4	N	out	P	P	P	2	5	3	2	2	2	1	3	1	1	1	1	3
148-79-8, 28558-32-9	n1cscc1c2nc3ccccc3([nH]2)	0373T	1.015	0.371729	0.656	0.339786	0.605273	0.493197	4	P	out	P	out	N	P	0	N	N	N	N	N	3	5	5	5	5	5	3	3	out	3	3	3	2
581-89-5	O=[N+]([O-])c1ccc2ccccc2(c1)	0374T	1.40529	0.531211	0.327	0.331747	0.606616	0.449143	4	P	N	P	P	P	P	2	N	out	N	N	N	2	5	4	5	5	5	1	3	2	2	2	2	3
86-57-7	O=[N+]([O-])c2cccc1ccccc12	0375T	-0.0620745	0.946891	0.933	0.950901	0.8563	0.921773	4	N	out	N	P	P	P	1	N	N	N	N	N	3	3	4	4	4	4	3	2	3	3	3	3	3
941-69-5	O=C1C=CC(=O)N1c2ccccc2	0376T	-0.474738	0.671646	0.504	0.348364	0.689359	0.553342	4	N	out	N	N	P	N	1	N	N	N	N	N	3	3	4	4	4	4	3	2	2	2	2	2	3
3042-84-0	O=C1C(=C(N)C=NN1c2ccccc2)Br	0377T	1.5062	0.52127	0.697	0.769462	0.610279	0.649503	4	P	out	P	P	N	P	1	N	out	N	N	N	2	5	3	5	5	5	1	4	out	3	3	3	2
22855-57-8	O=C2NC(=O)C(c1cccc(c1)Br)C2	0378T	0.839962	0.54307	0.765	0.868851	0.635326	0.703062	4	N	N	N	N	N	N	4	N	out	N	N	N	2	4	out	4	4	4	2	3	3	3	3	3	3
5837-68-3	O=C1OC(=O)C(OC(=O)CCCl)=C1(OC(=O)CCCl)	0379T	1.35379	0.6975	out	1.51977	0.655403	0.957557	3	P	P	out	P	P	P	3	N	out	out	N	N	1	5	out	out	out	out	0	4	out	out	out	out	0
1698-60-8	O=C1C(=C(N)C=NN1c2ccccc2)Cl	0380T	0.466442	0.894504	1.215	1.31748	0.927146	1.08853	4	P	N	P	P	N	N	0	N	N	N	N	N	3	5	out	5	5	5	2	3	out	3	3	3	2
29050-11-1	O=C2c3cc(ccc3(OC1N2(OCC1)))Cl	0381T	0.838112	0.622599	0.652	0.796458	0.570747	0.660451	4	N	N	N	N	N	N	4	N	N	N	N	N	3	4	4	4	4	4	3	3	2	3	3	3	1
83003-97-8	O=C(Nc1ccc2nc([nH]c2(c1))C(F)(F)F)C	0382T	-1.0098	-0.840203	-1.247	-1.25057	-0.989835	-1.0819	4	N	N	N	N	N	N	4	P	P	P	P	P	3	2	2	2	out	2	2	1	1	1	1	1	3
89427-22-5	O=[N+]([O-])c1c2nc([nH]c2(cc(c1C)C))C(F)(F)F	0383T	-0.58732	-0.805312	-0.828	-1.02832	-0.811515	-0.868287	4	N	N	N	N	N	N	4	N	P	P	P	P	3	3	2	2	2	2	3	2	1	2	2	2	1
366-18-7	n1ccccc1c2ncccc2	0384T	-0.193316	0.514627	0.172	-0.266624	0.555217	0.243805	4	N	N	N	out	N	N	3	N	out	N	out	N	1	3	3	3	3	3	3	2	out	2	2	2	2
553-26-4	n1ccc(cc1)c2ccncc2	0385T	0.0422125	0.263005	-0.153	-0.439655	0.339652	0.00250048	4	N	out	N	out	N	N	2	N	out	N	out	N	1	3	3	3	3	3	3	2	out	2	2	2	2
37795-69-0	O=C2c3ccccc3(N=C1N2(OCC1))	0386T	0.322304	0.598608	0.63	0.74762	0.589093	0.64133	4	N	out	N	N	N	N	3	N	N	N	N	N	3	4	4	4	4	4	3	2	3	3	3	3	3
1014-98-8	O=C=NCc1ccc(cc1)CN=C=O	0387T	1.37892	0.523663	1.067	1.02037	0.732758	0.835948	4	P	out	P	P	P	P	3	N	out	N	N	N	2	5	out	4	4	4	2	3	4	3	3	3	1
21721-92-6	O=[N+]([O-])c1nc(n(c1)c2ccc(cc2)[N+](=O)[O-])C	0388T	1.28787	out	0.009	out	0.680608	0.344804	2	P	P	N	out	P	P	1	N	out	N	P	N	0	5	out	5	5	5	2	3	out	3	3	3	2
100299-08-9	O=C1C(=CN=C2C(=CC=CN12)C)c3nnn[nH]3	0389T	0.410381	0.424141	0.482	0.594393	0.530619	0.507788	4	N	out	N	out	N	N	2	N	N	N	N	N	3	4	3	4	4	4	1	3	2	3	3	3	1
135-19-3	Oc1ccc2ccccc2(c1)	0390T	1.13372	0.949283	1.084	1.15577	1.01001	1.04977	4	N	out	N	P	P	P	1	N	N	N	N	N	3	4	4	4	4	4	3	3	3	3	3	3	3
90-15-3	Oc1cccc2ccccc12	0391T	1.11331	0.898756	0.996	1.16398	0.893551	0.988072	4	N	N	P	P	P	P	2	N	N	N	N	N	3	4	4	4	4	4	3	3	3	3	3	3	3
92-48-8	O=C1Oc2ccc(cc2(C=C1))C	0392T	1.02105	0.934306	1.177	1.37088	1.09019	1.14309	4	N	P	P	N	P	P	2	N	N	N	out	N	2	4	4	5	5	5	1	3	3	3	3	3	3
531-59-9	O=C1Oc2cc(OC)ccc2(C=C1)	0393T	1.38784	0.857798	1.075	1.22545	0.98071	1.03474	4	P	P	P	out	P	P	3	N	N	N	out	N	2	5	5	5	5	5	3	3	3	3	3	3	3
92-61-5	O=C1Oc2cc(O)c(OC)cc2(C=C1)	0394T	1.29639	0.830739	0.829	1.44236	0.79558	0.97442	4	P	out	P	out	P	P	2	N	N	N	N	N	3	5	4	5	5	5	1	3	3	3	3	3	3
81-04-9	O=S(=O)(O)c2cccc1c2(cccc1S(=O)(=O)O)	0395T	2.01776	1.07532	1.342	1.70343	1.07706	1.29945	4	P	P	P	P	P	P	4	N	N	N	N	N	3	5	5	5	5	5	3	4	4	4	4	4	3
42136-30-1	O=P(OC(c1ccc(cc1Cl)Cl)=C(Br)Br)(OC)OC	0396T	-0.399672	-0.338853	-0.313	-0.528874	-0.361647	-0.385593	4	N	N	N	N	N	N	4	N	P	N	P	P	1	3	out	3	3	3	2	2	2	2	2	2	3
52899-13-5	O=P(OC(c1ccc(cc1Cl)Cl)=C(Cl)Br)(OC)OC	0397T	-0.581115	-0.246992	-0.345	-0.656677	-0.269584	-0.379563	4	N	N	N	N	N	N	4	N	out	N	P	N	0	3	out	3	3	3	2	2	2	2	2	2	3
66064-11-7	O=C2N(N)C(=O)C(c1cccc(c1)Br)C2	0398T	0.77601	0.503842	0.603	0.890649	0.623671	0.65529	4	N	N	N	N	N	N	4	N	out	N	N	N	2	4	out	4	4	4	2	3	3	3	3	3	3
21342-85-8	N#CC(Cc1cccc(c1C)Cl)Cl	0399T	0.671598	0.558905	0.619	0.214991	0.616926	0.502456	4	N	out	P	N	N	N	1	N	out	N	N	N	2	4	out	5	5	5	2	3	out	2	2	2	2
2164-09-2	O=C(Nc1ccc(c(c1)Cl)Cl)C(=C)C	0400T	0.895425	0.607992	0.663	0.680938	0.672269	0.65605	4	N	N	N	N	N	N	4	N	N	N	N	N	3	4	4	4	4	4	3	3	2	3	3	3	1
90-17-5	O=C(OC(c1ccccc1)C(Cl)(Cl)Cl)C	0401T	1.40768	0.722725	1.229	1.17009	0.7231	0.961228	4	P	out	P	N	P	P	1	N	N	N	N	N	3	5	4	4	4	4	3	4	3	3	3	3	3
2425-06-1	O=C1N(C(=O)C2CC=CCC12)SC(C(Cl)Cl)(Cl)Cl	0402T	0.857722	0.595363	out	1.48	0.647476	0.907613	3	P	out	out	P	P	P	2	N	out	out	P	P	1	5	out	out	out	out	0	3	2	out	out	2	1
89426-87-9	FC(F)(F)c1nc2ccc(cc2([nH]1))CC	0404T	-0.883401	-0.530534	-0.679	-0.603024	-0.574102	-0.596665	4	N	N	N	N	N	N	4	P	P	N	P	P	1	2	3	3	3	3	3	1	1	2	2	2	1
1799-79-7	FC(F)(F)c1nc2cc(c(cc2([nH]1))C)C	0405T	-0.467237	-0.68345	-0.512	-0.666401	-0.639406	-0.625314	4	N	N	N	N	N	N	4	N	P	N	P	P	1	3	2	3	3	3	1	2	1	2	2	2	1
89427-14-5	FC(F)(F)c1nc2c(OC)ccc(OC)c2([nH]1)	0406T	-0.612893	-0.725819	-0.829	-1.05319	-0.738283	-0.836572	4	N	N	N	N	N	N	4	N	P	P	P	P	3	3	2	2	2	2	3	2	1	1	1	1	3
134-32-7	Nc1cccc2ccccc12	0407T	0.321562	0.71198	0.899	0.661941	0.703083	0.744001	4	N	N	N	P	N	N	2	N	N	N	N	N	3	4	4	4	4	4	3	2	2	3	3	3	1
63979-28-2	O=C(O)c2nnn(c1ccccc1)c2C	0408T	0.821869	0.680361	0.618	0.361768	0.657202	0.579333	4	N	N	N	N	N	N	4	N	N	N	out	N	2	4	4	4	4	4	3	3	out	3	3	3	2
1424-48-2	N#CC=CS(=O)(=O)c1ccc(cc1)C	0409T	0.842318	0.619716	0.65	0.967922	0.770383	0.752005	4	N	out	N	P	P	P	1	N	out	N	N	N	2	4	out	4	4	4	2	3	3	3	3	3	3
27605-76-1	O=S2(=O)(N=C(OCC=C)c1ccccc12)	0410T	0.959132	0.698798	out	1.26964	0.856052	0.941497	3	P	out	P	P	N	P	1	N	N	N	N	N	3	5	5	5	5	5	3	3	3	out	out	3	1
81-16-3	O=S(=O)(O)c2c(N)ccc1ccccc12	0411T	1.80392	0.957692	1.372	1.42609	1.22984	1.24641	4	P	P	P	P	P	P	4	N	N	N	N	N	3	5	5	5	5	5	3	4	4	4	4	4	3
87-02-5	O=S(=O)(O)c1cc(O)c2ccc(N)cc2(c1)	0412T	1.68225	1.0997	1.49	1.44039	1.21457	1.31116	4	P	P	P	P	P	P	4	N	N	N	N	N	3	5	5	5	5	5	3	4	4	4	4	4	3
131-27-1	O=S(=O)(O)c2cccc1c2(cc(N)cc1S(=O)(=O)O)	0413T	1.57548	1.80921	1.846	1.82567	1.52756	1.75211	4	P	P	P	P	P	P	4	N	N	N	N	N	3	5	5	5	5	5	3	4	4	4	4	4	3
118-33-2	O=S(=O)(O)c2cc1cc(N)ccc1c(c2)S(=O)(=O)O	0414T	0.819606	out	1.416	1.69716	1.479	1.53072	3	P	P	P	P	P	P	4	N	N	N	N	N	3	5	5	5	5	5	3	3	4	4	4	4	3
117-55-5	O=S(=O)(O)c2ccc(N)c1c2(cccc1S(=O)(=O)O)	0415T	2.26676	1.34262	1.613	1.58909	1.465	1.50243	4	P	P	P	P	P	P	4	N	N	N	N	N	3	5	5	5	5	5	3	4	4	4	4	4	3
117-62-4	O=S(=O)(O)c2cccc1c2(ccc(N)c1S(=O)(=O)O)	0416T	1.25338	1.6153	1.883	1.93297	1.63677	1.76701	4	P	P	P	P	P	P	4	N	N	N	N	N	3	5	5	5	5	5	3	4	4	4	4	4	3
39801-14-4	C13(C4(C2(C5(C(C1(C2(Cl)Cl)Cl)(C3(C(C45Cl)(Cl)Cl)Cl)Cl)Cl)Cl)Cl)	0417T	-0.402833	-0.325179	out	-0.849299	-0.591947	-0.588808	3	N	N	out	P	N	N	1	N	P	out	N	P	0	3	out	out	out	out	0	2	2	out	out	2	1
335-76-2	O=C(O)C(F)(F)C(F)(F)C(F)(F)C(F)(F)C(F)(F)C(F)(F)C(F)(F)C(F)(F)C(F)(F)F	0418T	-0.955061	-0.106413	0.289	0.405488	-0.0118037	0.144068	4	N	N	N	P	P	N	0	N	out	N	N	N	2	3	1	4	out	1	0	2	2	2	2	2	3
90-12-0	c1ccc2c(c1)cccc2C	0419T	1.11229	1.05053	1.119	1.42064	1.07028	1.16511	4	N	P	P	P	P	P	4	N	N	N	N	N	3	4	5	5	5	5	3	3	3	3	3	3	3
122836-35-5	O=C1N(N=C(N1C(F)F)C)c2cc(NS(=O)(=O)C)c(cc2Cl)Cl	0420T	0.869039	out	out	1.02547	0.507809	0.766641	2	P	P	N	N	P	P	0	N	out	N	N	N	2	5	out	5	5	5	2	3	1	3	3	3	1
76738-28-8	O=[N+]([O-])c1ccc(cc1)C(O)C2N=C(OC2)C(Cl)Cl	0421T	1.29528	0.52549	-0.011	0.438858	0.545647	0.374749	4	P	P	N	N	N	N	2	N	N	N	N	N	3	5	5	5	5	5	3	4	3	2	2	2	1
2592-62-3	O1CC2C(COC1C)C3(C(=C(C2(C3(Cl)Cl)Cl)Cl)Cl)Cl	0422T	-0.505016	-0.0853261	-0.144	-0.0506976	-0.166889	-0.111728	4	N	out	N	N	N	N	3	N	out	N	N	N	2	3	1	2	2	2	1	2	out	2	2	2	2
740-20-5	O=[N+]([O-])c1ccc(OP(OCC(=C)Cl)(C)=S)cc1C(F)(F)F	0423T	-0.272968	-0.337018	-0.393	-0.71579	-0.468972	-0.478695	4	N	N	N	N	N	N	4	N	out	N	P	N	0	3	out	3	3	3	2	2	2	2	2	2	3
1967-16-4	O=C(OC(C#C)C)Nc1cccc(c1)Cl	0424T	1.02819	0.643438	0.778	0.736518	0.68575	0.710927	4	P	N	N	P	P	N	0	N	N	N	N	N	3	5	3	4	4	4	1	3	2	3	3	3	1
29053-27-8	O=C2c3cc(ccc3(OC1N2(OC(C)C1)))Cl	0425T	0.685997	0.640972	0.899	0.860034	0.668252	0.767065	4	N	out	N	N	N	N	3	N	N	N	N	N	3	4	4	4	4	4	3	3	3	3	3	3	3
641571-11-1	FC(F)(F)c1cc(N)cc(c1)n2cnc(c2)C	0426T	-0.683196	0.067249	-0.204	-0.298427	0.173298	-0.0654699	4	N	N	N	N	N	N	4	P	out	N	P	N	0	2	4	2	2	2	1	1	2	3	3	3	1
89427-48-5	O=C(Nc1ccc2nc([nH]c2(c1))C(F)(F)F)CC	0427T	-1.45975	-0.397009	-0.884	-1.07253	-0.729843	-0.770845	4	N	N	N	N	N	N	4	P	P	P	P	P	3	2	2	2	out	2	2	1	1	1	out	1	2
14491-59-9	n2nc(Oc1ccccc1C)ccc2	0428T	1.22026	0.666719	0.717	0.647114	0.566146	0.649245	4	P	out	N	out	N	N	2	N	N	N	out	N	2	5	4	4	4	4	3	3	4	3	3	3	1
134-37-2	O=C1C=CC=CN1c2cccc(N)c2	0429T	1.09203	0.659268	0.76	0.538454	0.608189	0.641478	4	P	N	N	out	P	N	1	N	N	N	out	N	2	5	4	4	4	4	3	3	2	3	3	3	1
63123-39-7	O=C(N=C2Nc1ccccc1S2)CSC(=O)C	0430T	0.177148	out	0.63	out	0.288797	0.459398	2	N	N	P	P	P	P	2	N	out	N	N	N	2	4	1	5	5	5	1	2	3	3	3	3	3
6804-07-5	O=C(OC)NN=Cc2c[n+]([O-])c1ccccc1[n+]2([O-])	0431T	0.511001	out	out	out	0.539123	0.539123	1	N	P	out	N	P	P	1	N	out	out	N	N	1	4	4	out	out	4	1	3	out	out	out	out	0
17369-59-4	O=C1OC(=CCC)c2ccccc12	0432T	0.976765	0.882644	1.139	1.02931	1.01087	1.01546	4	N	P	P	P	P	P	4	N	N	N	N	N	3	4	5	5	5	5	3	3	3	3	3	3	3
14736-30-2	O=C1C=C(Oc2ccccc12)CC	0433T	0.905409	0.866865	1.049	1.06572	0.909591	0.972794	4	N	out	P	out	N	P	0	N	N	N	out	N	2	4	4	5	5	5	1	3	3	3	3	3	3
6147-37-1	O=C1c2ccccc2(C(=O)C(C)(C1)S(=O)(=O)O)	0434T	1.21138	0.816211	1.102	out	0.936608	0.951606	3	P	P	P	P	P	P	4	N	N	P	N	N	1	5	5	5	5	5	3	3	4	4	4	4	3
7331-25-1	n1c(nc(c(c1N)c2ccc(cc2)Br)C)N	0435T	-0.0461309	0.320175	0.192	0.216795	0.429048	0.289505	4	N	N	N	out	N	N	3	N	out	N	N	N	2	3	out	3	3	3	2	2	3	2	2	2	1
55294-15-0	Oc1cc(nn1C(c2ccc(c(c2)Cl)Cl)C)N	0436T	0.759832	0.395946	0.499	out	0.503721	0.466223	3	N	N	out	N	N	N	3	N	N	out	N	N	2	4	4	out	out	4	1	3	3	out	out	3	1
5571-97-1	O=C2N(C)C(c1ccc(c(c1)Cl)Cl)S(=O)(=O)CC2	0437T	0.534074	0.466839	0.654	0.653697	0.614343	0.59722	4	N	P	N	N	P	P	0	N	N	N	N	N	3	4	2	4	4	4	1	3	3	3	3	3	3
93-78-7	O=C(OC(C)C)COc1cc(c(cc1Cl)Cl)Cl	0438T	0.223347	0.501019	0.292	0.270954	0.479755	0.385932	4	N	N	N	N	P	N	2	N	N	N	N	N	3	4	4	4	4	4	3	2	2	3	3	3	1
64748-15-8	O=C(Oc1ccc(NC(=O)C(F)(F)Cl)c(c1)C)NC	0439T	-0.779705	out	-1.343	0.0099689	0.388412	-0.314873	3	N	out	N	N	N	N	3	P	out	P	P	P	2	2	out	1	1	1	2	1	out	1	1	1	2
27512-72-7	O=C(OCC)Cc2[nH]nc1ccc(cc12)Cl	0440T	1.30457	0.406277	-0.148	out	0.458453	0.23891	3	P	out	N	out	N	N	2	N	N	N	N	N	3	5	4	4	4	4	3	3	3	3	3	3	3
22131-79-9	O=C(O)Cc1ccc(OCC=C)c(c1)Cl	0441T	0.667005	0.576039	0.499	0.41742	0.510442	0.500725	4	N	N	N	N	N	N	4	N	N	N	out	N	2	4	3	4	4	4	1	3	3	3	3	3	3
117666-82-7	O(C(C=Cc1ccc(cc1)Cl)=S)CC	0442T	0.623573	0.584908	0.746	0.658248	0.668594	0.664437	4	N	N	N	N	N	N	4	N	out	N	N	N	2	4	out	4	4	4	2	3	3	3	3	3	3
13311-84-7	O=C(Nc1ccc(c(c1)C(F)(F)F)[N+](=O)[O-])C(C)C	0443T	0.454952	0.214242	0.79	-0.0751575	0.409248	0.334583	4	N	out	N	N	N	N	3	N	N	N	N	N	3	4	3	5	5	5	1	3	2	3	3	3	1
72239-33-9	FC(F)(F)c1cccc(c1)CNC2=NCCS2	0444T	-0.716103	out	-0.044	0.163428	0.172449	0.0972922	3	N	N	N	N	N	N	4	P	out	N	P	N	0	2	2	4	4	4	1	1	out	3	3	3	2
96-84-4	O=C(O)C(Cc1c(cc(c(O)c1I)I)I)CC	0445T	0.543798	0.295535	0.524	0.541886	0.440616	0.450509	4	P	P	N	P	P	P	2	N	out	N	N	N	2	5	out	4	4	4	2	3	4	3	3	3	1
2246-44-8	Nc1c2ccccc2(ccc1C)	0446T	0.596246	0.642096	0.93	0.304189	0.656227	0.633128	4	N	out	N	P	N	N	1	N	N	N	N	N	3	4	4	4	4	4	3	3	2	3	3	3	1
30578-37-1	n1cc(N)cc(OC)[n+]1c2ccccc2	0447T	0.628206	0.547214	0.571	0.97034	0.549685	0.65956	4	N	out	N	out	N	N	2	N	out	N	N	N	2	4	out	5	5	5	2	3	out	3	3	3	2
25900-68-9	N#CC(=NOC(=O)N(C)C)c1ccccc1	0448T	-0.848079	0.320604	0.591	0.937638	0.16234	0.502895	4	N	P	N	N	P	P	0	P	out	N	P	N	0	2	4	5	5	5	1	1	out	3	3	3	2
136-40-3, 94-78-0	N(=Nc1ccc(nc1(N))N)c2ccccc2	0449T	0.277	0.589017	0.291	0.769565	0.828987	0.619642	4	N	N	N	out	N	N	3	N	N	N	N	N	3	4	3	4	4	4	1	2	2	2	2	2	3
57369-32-1	O=C3N2c1c(cccc1CC2)CC3	0450T	0.268248	0.736084	1.05	0.615835	0.665571	0.766873	4	N	N	N	N	N	N	4	N	N	N	N	N	3	4	4	4	4	4	3	2	3	3	3	3	3
1016-46-2	O=C(Oc2cccc1c2(ccs1))N(C)C	0451T	-0.813014	0.236088	-0.388	-0.134748	-0.0877321	-0.0935981	4	N	N	N	N	N	N	4	P	out	N	P	N	0	2	3	3	3	3	3	1	2	2	2	2	3
3279-46-7	O=C(Oc1ccccc1(OCC#C))NC	0452T	-0.533759	0.2765	0.174	-0.294797	0.121965	0.0694171	4	N	N	N	N	P	N	2	N	out	N	P	N	0	3	3	3	3	3	3	2	2	2	2	2	3
29727-70-6	O=S(=O)(O)c2ccc1c(ccc(N)c1CS(=O)(=O)O)c2	0453T	1.46272	out	1.459	1.21718	1.36494	1.34704	3	P	P	P	P	P	P	4	N	out	N	N	N	2	5	out	5	5	5	2	4	4	4	4	4	3
58473-74-8	O=C(C=Cc1cccc(c1)Br)NCC	0454T	1.24395	0.45316	0.798	0.875937	0.655637	0.695684	4	P	out	N	N	N	N	3	N	N	N	N	N	3	5	4	4	4	4	3	3	3	3	3	3	3
20373-56-2	O=C(c1cc(nc(c1)Cl)Cl)N(CC)C2CC2	0455T	-0.51958	out	0.309	0.127242	0.399098	0.278447	3	N	out	N	N	N	N	3	N	out	N	N	N	2	3	1	3	3	3	1	2	out	2	2	2	2
34790-06-2	O=C1NCCCN1Cc2ccc(c(c2)Cl)Cl	0456T	0.499483	0.545803	0.707	0.362138	0.519379	0.53358	4	N	N	N	N	N	N	4	N	N	N	N	N	3	4	4	4	4	4	3	3	2	3	3	3	1
20139-55-3	O=C(Nc1ccc(cc1C)Cl)CC(=O)C	0457T	1.19178	0.72401	1.014	1.05764	0.793187	0.89721	4	P	out	N	P	P	P	1	N	N	N	N	N	3	5	5	4	4	4	1	3	3	3	3	3	3
80-77-3	O=C2N(C)C(c1ccc(cc1)Cl)S(=O)(=O)CC2	0458T	0.345557	0.582722	0.682	0.756323	0.694923	0.678992	4	N	out	N	N	P	N	1	N	N	N	N	N	3	4	2	4	4	4	1	3	out	3	3	3	2
30914-89-7	FC(F)(F)c1cccc(c1)C2OCCNC2	0459T	0.0691936	0.203023	0.6	0.343238	0.314051	0.365078	4	N	N	N	N	N	N	4	N	N	N	N	N	3	3	3	4	4	4	1	2	2	2	2	2	3
27954-37-6	O=C(Nc1cccc(OC(F)(F)C(F)F)c1)N(C)C	0460T	0.654803	out	0.392	0.829711	0.416519	0.546077	3	N	N	P	P	N	N	0	N	out	N	N	N	2	4	out	5	5	5	2	3	out	3	3	3	2
70381-33-8	O=C1C(=C(N=C2C=CC=CN12)C)CC	0462T	0.649613	0.679247	0.66	0.545049	0.678111	0.640602	4	N	N	N	N	N	N	4	N	N	N	N	N	3	4	4	4	4	4	3	3	2	3	3	3	1
86-92-0	O=C1N(N=C(C)C1)c2ccc(cc2)C	0463T	1.59778	0.711818	0.764	0.916264	0.691414	0.770874	4	P	N	N	N	N	N	4	N	N	N	N	N	3	5	4	4	4	4	3	4	3	3	3	3	3
60-80-0	O=C1C=C(N(N1c2ccccc2)C)C	0464T	0.957347	0.724352	0.529	0.607705	0.678617	0.634918	4	N	N	N	N	N	N	4	N	N	N	N	N	3	4	4	4	4	4	3	3	3	3	3	3	3
13792-20-6	N#CCCc1ccc(OC(=O)NC)cc1	0465T	0.48257	0.410457	0.134	0.349344	0.409966	0.325941	4	N	out	N	N	P	N	1	N	out	N	N	N	2	4	4	4	4	4	3	3	out	2	2	2	2
86-35-1	O=C2NC(c1ccccc1)C(=O)N2CC	0466T	0.86627	0.645071	0.685	0.457067	0.747328	0.633616	4	N	out	N	N	N	N	3	N	N	N	N	N	3	4	4	4	4	4	3	3	3	3	3	3	3
94776-91-7	O=[N+]([O-])C=C2N(Cc1ccccc1)CCS2	0467T	0.626974	0.354761	0.139	0.0461826	0.402537	0.23562	4	N	out	N	N	N	N	3	N	out	N	P	N	0	4	out	4	4	4	2	3	out	2	2	2	2
4350-09-8	O=C(O)C(N)Cc2c[nH]c1ccc(O)cc12	0468T	0.0430162	0.470806	-0.147	1.35238	0.752251	0.607108	4	N	P	P	P	P	P	4	N	out	N	N	N	2	3	5	5	5	5	3	2	4	3	3	3	1
13838-02-3	O=C(OC(C(=O)NC(=O)N)c1ccccc1)C	0469T	0.949161	0.609589	0.593	0.518714	0.66748	0.597196	4	P	P	P	N	P	P	2	N	N	N	N	N	3	5	out	4	4	4	2	3	3	3	3	3	3
14769-73-4, 5086-74-8	N2=C1N(CCS1)CC2c3ccccc3	0470T	0.301	0.345011	0.002	-0.257217	0.113629	0.0508559	4	N	N	N	N	N	N	4	N	out	N	P	N	0	4	4	4	4	4	3	2	2	2	2	2	3
14679-73-3, 3778-76-5	O=C(OCC)NNc1nncc2ccccc12	0471T	0.137	0.499273	0.519	0.217988	0.429721	0.416495	4	N	out	N	N	P	N	1	N	N	N	N	N	3	4	out	4	4	4	2
38006-08-5, 1220-83-3	O=S(=O)(Nc1ncnc(OC)c1)c2ccc(N)cc2	0472T	1.268	0.733335	0.914	0.837656	0.897079	0.845517	4	P	out	P	P	P	P	3	N	N	N	N	N	3	5	5	5	5	5	3	4	out	4	4	4	2
18179-67-4	O=S(=O)(Nc1ncc(OC)cn1)c2ccc(N)cc2	0473T	0.518482	0.800041	1.057	1.23482	1.0312	1.03077	4	N	P	P	P	P	P	4	N	N	N	N	N	3	4	5	5	5	5	3	3	4	4	4	4	3
88338-63-0	O=C3c1c(ncn1Cc2noc(n2)C)N(C(=O)N3C)C	0474T	0.74899	0.482884	0.495	0.451802	0.505109	0.483699	4	N	out	N	N	N	N	3	N	N	N	N	N	3	4	out	4	4	4	2	3	out	3	3	3	2
22243-91-0	O=C1c2ccccc2(C(=O)N1CSP(OC)(C)=S)	0475T	-1.70041	-0.48994	-0.09	-1.05708	-0.599954	-0.559244	4	N	N	N	N	N	N	4	P	P	P	P	P	3	2	2	2	2	2	3	1	1	3	3	3	1
1901-26-4	O=C(C(=Cc1ccccc1)C)C	0476T	1.40842	1.09556	1.085	1.17209	1.14219	1.12371	4	P	P	P	P	P	P	4	N	N	N	N	N	3	5	5	5	5	5	3	3	3	3	3	3	3
103-54-8	O=C(OCC=Cc1ccccc1)C	0477T	1.27279	1.11464	1.191	1.28731	1.20975	1.20067	4	P	P	P	P	P	P	4	N	N	N	N	N	3	5	5	5	5	5	3	3	4	3	3	3	1
1078-19-9	O=C2c1ccc(OC)cc1CCC2	0478T	0.231402	1.02902	1.101	1.15057	1.08137	1.09049	4	N	P	P	P	P	P	4	N	N	N	N	N	3	4	5	5	5	5	3	2	3	3	3	3	3
103-36-6	O=C(OCC)C=Cc1ccccc1	0479T	1.35634	1.12178	1.144	1.14219	1.21739	1.15634	4	P	P	P	P	P	P	4	N	N	N	N	N	3	5	5	5	5	5	3	3	3	3	3	3	3
1797-74-6	O=C(OCC=C)Cc1ccccc1	0480T	0.567194	1.16981	1.283	1.29341	1.20983	1.23901	4	N	P	P	N	P	P	2	N	N	N	N	N	3	4	5	5	5	5	3	3	3	3	3	3	3
2653-39-6	O(c1ccc(C=C)cc1)CC2OC2	0481T	0.754281	1.05972	1.084	1.19656	1.09561	1.10897	4	N	P	P	P	P	P	4	N	N	N	N	N	3	4	5	5	5	5	3	3	3	3	3	3	3
2033-94-5	C#CC(O)(C)C(O)c1ccccc1	0482T	0.617604	0.853933	0.791	0.971136	0.908401	0.881118	4	N	out	N	N	P	N	1	N	N	N	N	N	3	4	3	4	4	4	1	3	3	3	3	3	3
2495-37-6	O=C(OCc1ccccc1)C(=C)C	0483T	1.35416	1.05758	1.115	1.32166	1.16144	1.16392	4	P	out	P	P	P	P	3	N	N	N	N	N	3	5	5	5	5	5	3	3	4	3	3	3	1
121-39-1	O=C(OCC)C2OC2(c1ccccc1)	0484T	1.07825	1.00687	1.156	1.2617	1.16904	1.14841	4	P	P	P	P	P	P	4	N	N	N	N	N	3	5	5	5	5	5	3	3	3	3	3	3	3
607-91-0	O(c1cc(cc2OCOc12)CC=C)C	0485T	1.34593	0.809992	0.705	0.677586	0.952821	0.78635	4	P	out	N	N	P	N	1	N	N	N	N	N	3	5	5	5	5	5	3	3	3	3	3	3	3
10031-96-6	O=COc1ccc(cc1(OC))CC=C	0486T	1.248	0.946151	1.024	0.689477	1.05329	0.928229	4	P	out	N	N	P	N	1	N	N	N	N	N	3	5	4	5	5	5	1	3	3	3	3	3	3
63938-45-4	O=C(OCC(Cl)(Cl)Cl)c1oc(cc1)C(C)(C)C	0487T	1.12785	0.56041	1.066	0.441605	0.617467	0.67137	4	P	out	P	N	N	N	1	N	N	N	N	N	3	5	5	5	5	5	3	3	3	3	3	3	3
19133-28-9	N#Cc1ccc(OP(OCCCl)(CC)=S)cc1	0488T	-2.15988	-0.733232	-0.899	-0.988268	-0.919379	-0.88497	4	N	N	N	N	N	N	4	P	P	P	P	P	3	1	2	2	2	2	3	1	1	1	1	1	3
25319-90-8	O=C(COc1ccc(cc1C)Cl)SCC	0489T	0.510179	0.380861	0.603	0.712291	0.508824	0.551244	4	N	out	N	N	N	N	3	N	out	N	N	N	2	4	2	4	4	4	1	3	out	3	3	3	2
6062-26-6, 94-81-5	O=C(O)CCCOc1ccc(cc1C)Cl	0490T	0.445	0.634907	0.574	0.548009	0.623916	0.595208	4	N	N	N	N	P	N	2	N	N	N	N	N	3	4	2	4	4	4	1	3	3	3	3	3	3
306-07-0	C#CCN(C)Cc1ccccc1	0491T	0.107724	0.502302	0.264	0.37222	0.477036	0.40389	4	N	N	N	out	N	N	3	N	out	N	N	N	2	3	3	4	4	4	1	2	2	2	2	2	3
83-07-8	O=C1C(N)=C(N(N1c2ccccc2)C)C	0492T	0.922726	0.626799	0.496	0.630742	0.53741	0.572738	4	N	out	N	N	N	N	3	N	N	N	N	N	3	4	4	4	4	4	3	3	out	3	3	3	2
127-69-5, 2200-44-4	O=S(=O)(Nc1onc(c1C)C)c2ccc(N)cc2	0493T	1.538	0.861055	0.868	1.37276	0.94088	1.01067	4	P	P	P	P	P	P	4	N	N	N	N	N	3	5	out	5	5	5	2	4	4	4	4	4	3
195252-29-0	n3cnc1c(ncn1C2CC2)c3NC4CC4	0494T	-0.218732	0.288804	0.248	0.163642	0.300131	0.250144	4	N	N	N	N	N	N	4	N	out	N	N	N	2	3	4	3	3	3	1	2	2	2	2	2	3
91132-80-8	O=C1NC(Oc2ccccc12)C(C)C	0495T	0.985923	0.602093	0.784	0.855084	0.731919	0.743274	4	N	N	N	N	N	N	4	N	N	N	N	N	3	4	4	4	4	4	3	3	out	3	3	3	2
101030-72-2	O=C(C=C(C)C)Nc1ccc(O)cc1	0496T	1.00879	0.819821	0.761	0.808793	0.898513	0.822032	4	N	P	N	N	P	P	0	N	N	N	N	N	3	4	4	4	4	4	3	3	out	3	3	3	2
93-68-5	O=C(Nc1ccccc1C)CC(=O)C	0497T	0.729051	0.972831	1.078	1.16643	1.06531	1.07064	4	N	P	P	P	P	P	4	N	N	N	N	N	3	4	5	5	5	5	3	3	3	3	3	3	3
1563-67-3	OC(=NC)Oc2cccc1c2(OC(C)C1)	0498T	-0.68269	0.148473	0.002	out	-0.283765	-0.0444307	3	N	N	N	N	N	N	4	P	out	P	P	P	2	2	4	2	2	2	1	1	2	1	1	1	1
29218-27-7	O=C1OC(CO)CN1c2cccc(c2)C	0499T	0.771978	0.478214	0.679	1.1286	0.820696	0.776628	4	N	out	N	N	P	N	1	N	out	N	N	N	2	4	4	4	4	4	3	3	out	2	2	2	2
6842-34-8	O=C(Oc1ccccc1C2OCCS2)NC	0500T	-0.630322	-0.0354799	-0.744	-0.402561	-0.286492	-0.367133	4	N	N	N	N	N	N	4	N	P	P	P	P	3	3	3	2	2	2	1	2	2	1	1	1	1
22781-23-3	O=C(Oc1cccc2OC(Oc12)(C)C)NC	0501T	-0.746409	-0.290239	-0.884	-0.811064	-0.84461	-0.707478	4	N	N	N	N	N	N	4	P	P	N	P	P	1	2	2	3	3	3	1	1	1	2	2	2	1
6988-21-2	O=C(Oc1ccccc1C2OCCO2)NC	0502T	-0.950529	0.0138693	-0.438	-0.434132	-0.280474	-0.284684	4	N	N	N	N	N	N	4	P	out	N	P	N	0	2	3	3	3	3	3	1	2	2	2	2	3
70-07-5	O=C2OC(COc1ccccc1(OC))CN2	0503T	1.23359	0.448993	0.42	0.428895	0.603521	0.475352	4	P	N	N	N	P	N	2	N	N	N	N	N	3	5	4	4	4	4	3	3	3	3	3	3	3
3641-50-7	O=C(O)c1cc(ccc1(OC))CC(N)C(=O)O	0504T	1.32043	0.647853	1.093	1.23937	0.820174	0.9501	4	P	P	P	P	P	P	4	N	N	N	N	N	3	5	5	5	5	5	3	4	4	3	3	3	1
2314-17-2	n2c1ccccc1sc2SCCCC	0505T	0.755404	0.331501	0.91	0.514136	0.589211	0.586212	4	N	N	P	P	N	N	0	N	N	N	N	N	3	4	out	5	5	5	2	3	out	4	4	4	2
31291-71-1	c1ccc2c(c1)CCCC2C	0506T	1.6614	1.15628	1.222	1.53843	1.16592	1.27066	4	P	P	N	out	P	P	1	N	N	N	P	N	1	5	5	4	4	4	1	4	3	3	3	3	3
38524-82-2	O=P(Oc1c(cc(cc1Cl)Cl)Cl)(OCC)SCCC	0507T	-0.379668	-0.407821	0.044	0.124275	-0.240599	-0.120036	4	N	N	N	N	N	N	4	N	P	N	N	N	1	3	3	4	4	4	1	2	1	2	2	2	1
1918-16-7	O=C(N(c1ccccc1)C(C)C)CCl	0508T	0.526819	0.612039	0.755	0.679589	0.719578	0.691552	4	N	N	N	N	N	N	4	N	out	N	P	N	0	4	4	5	5	5	1	3	3	3	3	3	3
63638-93-7	OC2(c1ccc(cc1)Cl)(CCNCC2)	0509T	0.274663	0.4707	0.407	0.42034	0.388581	0.421655	4	N	N	N	N	N	N	4	N	out	N	N	N	2	4	4	4	4	4	3	2	out	3	3	3	2
41219-30-1	O(C)P(OC)(=S)SC2c1cc(ccc1SCC2)Cl	0510T	-0.230396	-0.545943	-0.466	-0.856342	-0.294732	-0.540754	4	N	N	N	N	N	N	4	N	P	N	N	N	1	3	3	3	3	3	3	2	1	2	2	2	1
50901-84-3	N2=C(N)CC(c1ccccc1)C2C	0511T	0.382411	0.452344	0.289	0.445075	0.356471	0.385723	4	N	N	N	N	N	N	4	N	N	N	out	N	2	4	4	4	4	4	3	2	2	3	3	3	1
2654-58-2	O=C2NN(c1ccccc1)CC2(C)C	0512T	-0.801885	0.627232	0.657	0.598507	0.719886	0.650656	4	N	N	N	N	P	N	2	P	N	N	out	N	2	2	3	4	4	4	1	1	2	3	3	3	1
23609-20-3	N#CCCNc1ccc(OCC)cc1	0513T	1.38375	0.751819	0.751	0.597985	0.756466	0.714317	4	P	P	N	P	P	P	2	N	N	N	N	N	3	5	4	4	4	4	3	3	3	3	3	3	3
18952-79-9	O=NN(C(=O)Oc1cccc(c1)C(C)C)C	0514T	0.255511	0.0863545	-0.26	-0.37973	0.127583	-0.106448	4	N	N	N	N	N	N	4	N	P	N	N	N	1	4	2	3	3	3	1	2	1	2	2	2	1
15686-83-6, 33401-94-4	N2=C(C=Cc1cccs1)N(C)CCC2	0515T	-0.321	0.261011	out	0.4	0.243308	0.30144	3	N	N	N	N	N	N	4	N	N	N	N	N	3	3	4	3	3	3	1	2	3	2	2	2	1
72239-30-6	N2=C(NCc1ccc(cc1)C)SCC2	0516T	-0.0130222	0.103414	0.081	-0.0405138	0.109636	0.0633841	4	N	N	N	N	N	N	4	N	out	N	P	N	0	3	3	3	3	3	3	2	2	2	2	2	3
72239-32-8	N2=C(NCc1ccccc1C)SCC2	0517T	-0.0992084	0.141587	0.201	0.0101657	0.120585	0.118335	4	N	N	N	N	N	N	4	N	out	N	P	N	0	3	2	3	3	3	1	2	out	2	2	2	2
80-34-2	O=S(=O)(Nc1nnc(C(C)C)s1)c2ccc(N)cc2	0518T	1.1212	0.523358	0.915	0.743083	0.762495	0.735984	4	P	P	P	P	P	P	4	N	out	N	N	N	2	5	5	5	5	5	3	3	out	3	3	3	2
14052-74-5	O=[N+]([O-])c2oc(C=NNC(N1CCCCC1)=S)cc2	0519T	0.424691	0.398121	0.434	0.440779	0.434428	0.426832	4	N	N	N	N	P	N	2	N	N	N	N	N	3	4	4	4	4	4	3	3	3	3	3	3	3
69975-86-6	O=C3c1c(ncn1CC2OCCO2)N(C(=O)N3C)C	0520T	0.55948	0.386292	0.73	0.458199	0.463915	0.509602	4	N	out	P	N	N	N	1	N	out	N	N	N	2	4	out	5	5	5	2	3	out	3	3	3	2
69-33-0	OCC3OC(n2ccc1c(ncnc12)N)C(O)C3(O)	0521T	-1.22093	0.573534	0.565	0.628177	out	0.588904	3	N	P	P	P	P	P	4	P	N	N	out	N	2	2	out	5	5	5	2	1	out	3	3	3	2
7143-67-1	OCC3OC(n2cnc1c2(ncnc1SC))C(O)C3(O)	0522T	-0.169389	0.289426	0.417	out	0.550708	0.419044	3	N	N	N	P	P	N	0	N	out	N	N	N	2	3	4	4	4	4	3	2	3	3	3	3	3
33841-12-2	N#Cc1ccc(OP(OCC)(OCC)=S)cc1	0523T	-1.43304	-0.931414	-0.422	out	-1.03155	-0.794988	3	N	N	N	N	N	N	4	P	P	N	P	P	1	2	1	4	4	4	1	1	1	2	2	2	1
84197-34-2	C(=Nc1ccc(OP(OCC)(OCC)=S)cc1)=S	0524T	-0.0817908	out	-0.707	-0.953126	-0.95915	-0.873092	3	N	N	N	N	N	N	4	N	P	P	P	P	3	3	out	2	2	2	2	2	1	1	1	1	3
26447-14-3	O(c1ccc(cc1)C)CC2CC2	0525T	1.50117	1.01605	1.356	1.20961	1.15656	1.18455	4	P	P	P	out	P	P	3	N	N	N	N	N	3	5	5	5	5	5	3	4	4	3	3	3	1
98-73-7	O=C(O)c1ccc(cc1)C(C)(C)C	0526T	0.424199	0.97951	1.277	1.07651	1.06418	1.0993	4	N	out	N	P	P	P	1	N	N	N	N	N	3	4	4	4	4	4	3	2	3	3	3	3	3
103-37-7	O=C(OCc1ccccc1)CCC	0527T	1.11669	1.24865	1.252	1.32424	1.30262	1.28188	4	P	P	P	P	P	P	4	N	N	N	N	N	3	5	5	5	5	5	3	3	4	3	3	3	1
120-45-6	O=C(OC(c1ccccc1)C)CC	0528T	1.46534	1.17576	1.257	1.20616	1.27694	1.22896	4	P	P	P	N	P	P	2	N	N	N	N	N	3	5	5	5	5	5	3	4	4	3	3	3	1
94-86-0	Oc1cc(ccc1(OCC))C=CC	0529T	1.12955	1.01781	0.992	1.0161	1.02646	1.01309	4	P	P	N	P	P	P	2	N	N	N	N	N	3	5	4	4	4	4	3	3	3	3	3	3	3
93-16-3	O(c1ccc(C=CC)cc1(OC))C	0530T	1.14728	1.02139	1.053	1.00561	1.09153	1.04288	4	P	out	P	P	P	P	3	N	N	N	N	N	3	5	4	4	4	4	3	3	3	3	3	3	3
120-50-3	O=C(OCC(C)C)c1ccccc1	0531T	1.49753	1.15562	1.339	1.36066	1.20994	1.26631	4	P	P	P	P	P	P	4	N	N	N	N	N	3	5	5	5	5	5	3	4	4	3	3	3	1
614-45-9	O=C(OOC(C)(C)C)c1ccccc1	0532T	0.717168	1.02778	1.338	0.900458	1.14313	1.10234	4	N	P	P	P	P	P	4	N	out	N	N	N	2	4	2	5	5	5	1	3	4	3	3	3	1
23495-12-7	O=C(OCCOc1ccccc1)CC	0533T	1.35544	1.03676	1.079	1.14255	1.18664	1.11124	4	P	P	P	P	P	P	4	N	N	N	N	N	3	5	5	5	5	5	3	3	4	3	3	3	1
122-48-5	O=C(C)CCc1ccc(O)c(OC)c1	0534T	1.12361	0.942209	1.121	1.00956	1.04142	1.02855	4	P	P	P	P	P	P	4	N	N	N	N	N	3	5	5	5	5	5	3	3	3	3	3	3	3
73987-51-6	OC1COC(OC1)c2ccccc2C	0535T	1.24347	0.946113	1.089	1.14404	1.10993	1.07227	4	P	P	P	P	P	P	4	N	N	N	N	N	3	5	5	5	5	5	3	3	4	3	3	3	1
61361-59-9	O=[N+]([O-])c1ccc(OCC)c(c1)CNCCBr	0536T	-1.08211	-0.27666	-0.675	-1.00102	-0.21262	-0.541324	4	N	N	N	N	N	N	4	P	P	P	P	P	3	2	1	2	out	1	0	1	1	1	out	1	2
18596-51-5	O(c1ccc(cc1Cl)Cl)CSP(OCC)(CC)=S	0537T	-0.487293	-0.553226	-0.601	-0.472207	-0.850049	-0.61912	4	N	N	N	N	N	N	4	N	P	N	P	P	1	3	3	3	3	3	3	2	1	2	2	2	1
34643-46-4	O(c1ccc(cc1Cl)Cl)P(OCC)(=S)SCCC	0538T	0.405497	-0.638219	-0.262	-0.211105	-0.483129	-0.398613	4	N	N	N	N	N	N	4	N	P	N	N	N	1	4	2	3	3	3	1	3	1	2	2	2	1
2275-14-1	O(CC)P(OCC)(=S)SCSc1cc(ccc1Cl)Cl	0539T	-0.93166	-0.704906	-0.696	-0.605176	-0.80302	-0.702276	4	N	N	N	N	N	N	4	P	P	N	P	P	1	2	3	3	3	3	3	1	2	2	2	2	3
3152-41-8	O(CC)P(OCC)(=S)SCSc1ccc(c(c1)Cl)Cl	0540T	-0.625723	-0.751585	-0.912	-0.615013	-1.02641	-0.826252	4	N	N	N	N	N	N	4	N	P	P	P	P	3	3	2	2	2	2	3	2	1	1	1	1	3
38527-91-2	O=P(Oc1ccc(cc1Cl)Cl)(OCC)SCCC	0541T	-0.0107049	-0.354438	-0.095	-0.0728363	-0.33178	-0.213514	4	N	N	N	N	N	N	4	N	P	N	N	N	1	4	3	3	3	3	3	2	1	2	2	2	1
21923-23-9	O(c1cc(c(cc1Cl)SC)Cl)P(OCC)(OCC)=S	0542T	-1.59721	-0.61536	-0.877	-0.548744	-0.818787	-0.714973	4	N	N	N	N	N	N	4	P	P	P	P	P	3	2	2	2	2	2	3	1	1	2	2	2	1
3544-35-2	O=C(NNC(C)C)COc1ccc(cc1)Cl	0543T	0.3564	0.519496	0.4	0.348578	0.456878	0.431238	4	N	out	N	N	N	N	3	N	N	N	N	N	3	4	4	4	4	4	3	3	2	3	3	3	1
52102-44-0	O=C(NCC(C)C)NS(=O)(=O)c1ccc(cc1)Cl	0544T	0.578921	0.550411	0.934	0.90214	0.719988	0.776635	4	N	out	P	P	P	P	3	N	N	N	N	N	3	4	5	5	5	5	3	3	3	3	3	3	3
150824-47-8	O=[N+]([O-])C=C(NC)N(Cc1cnc(cc1)Cl)CC	0545T	0.765775	out	0.308	0.389996	0.214175	0.304057	3	N	N	P	N	N	N	2	N	out	N	N	N	2	4	1	4	4	4	1	3	3	3	3	3	3
328-04-1	O=[N+]([O-])c1ccc(OP(OC(C)C)(CC)=S)c(c1)Cl	0546T	-1.00407	-0.654103	-1.058	-1.02629	-0.955591	-0.923495	4	N	N	N	N	N	N	4	P	P	P	P	P	3	2	2	2	2	2	3	1	1	1	1	1	3
79-93-6	OC(c1ccc(cc1)Cl)(C)C(O)(C)C	0547T	0.589555	0.754948	0.813	0.439743	0.890076	0.724442	4	N	out	N	N	P	N	1	N	out	N	N	N	2	4	1	4	4	4	1	3	out	3	3	3	2
23422-53-9	O=C(Oc1cccc(N=CN(C)C)c1)NC	0548T	-1.10906	-0.0134161	-0.19	-1.00159	-0.0358078	-0.310204	4	N	N	N	N	N	N	4	P	P	N	P	P	1	2	3	2	2	2	1	1	1	3	3	3	1
64399-29-7	O=C1C(=CN(C2=CCCC(N12)C)C)C(=N)O	0549T	0.53044	0.327877	out	0.496253	0.365595	0.396575	3	N	N	out	N	N	N	3	N	N	out	N	N	2	4	3	out	out	3	1	3	out	out	out	out	0
77658-97-0	O=C1N(C(=O)N(N1CC2OC2)CC3OC3)CC4OC4	0550T	-0.0319756	0.452577	out	0.145791	0.341278	0.313215	3	N	out	out	out	N	N	1	N	out	out	N	N	1	3	5	out	out	5	1	2	3	out	out	3	1
131-99-7	O=C3NC=Nc1c3(ncn1C2CC(COP(=O)(O)O)C(O)C2(O))	0551T	1.66496	0.595971	1.002	1.25428	1.03844	0.97267	4	P	P	P	P	P	P	4	N	out	N	N	N	2	5	out	5	5	5	2	4	4	4	4	4	3
63979-37-3	N=1C(=NC(N(C=1N)c2ccccc2)(C)C)N	0552T	0.313582	0.262756	-0.06	-0.0537992	0.339578	0.122134	4	N	out	N	N	N	N	3	N	out	N	N	N	2	4	3	3	3	3	3	2	2	2	2	2	3
14052-80-3	O=C(NN=Cc1oc(cc1)[N+](=O)[O-])N2CCN(C)CC2	0553T	0.426181	0.435521	0.494	0.29279	0.409542	0.407963	4	N	N	N	N	N	N	4	N	N	N	N	N	3	4	4	4	4	4	3	3	out	3	3	3	2
36329-36-9	O=C(NN=Cc1oc(cc1)[N+](=O)[O-])CN2CCNCC2	0554T	0.0282412	0.51682	0.392	0.307424	0.416879	0.408281	4	N	out	N	N	N	N	3	N	N	N	N	N	3	4	4	4	4	4	3	2	3	3	3	3	3
1874-54-0	OCC3OC(n2cnc1c(ncnc12)N)(CO)C(O)C3(O)	0555T	1.52709	0.242928	0.333	-0.282292	0.51156	0.201299	4	P	out	P	P	P	P	3	N	P	N	N	N	1	5	5	5	5	5	3	4	1	4	4	4	1
2782-40-3	O=C(NCCCC)c1ccccc1	0556T	1.46271	0.778472	0.748	0.980469	0.813396	0.830084	4	P	out	P	N	P	P	1	N	N	N	N	N	3	5	4	5	5	5	1	4	3	3	3	3	3
1696-17-9	O=C(c1ccccc1)N(CC)CC	0557T	1.05277	0.872865	0.969	0.964213	0.907287	0.928341	4	P	out	P	out	N	P	0	N	N	N	N	N	3	5	4	5	5	5	1	3	2	3	3	3	1
120-21-8	O=Cc1ccc(cc1)N(CC)CC	0558T	1.55792	0.776534	0.941	1.04067	0.840519	0.89968	4	P	P	P	P	P	P	4	N	N	N	N	N	3	5	4	5	5	5	1	4	3	3	3	3	3
17754-90-4	O=Cc1ccc(cc1(O))N(CC)CC	0559T	1.06869	0.669432	0.525	0.750541	0.808391	0.688341	4	P	out	N	P	P	P	1	N	N	N	N	N	3	5	4	4	4	4	3	3	3	2	2	2	1
19311-91-2	O=C(c1ccccc1(O))N(CC)CC	0560T	0.477623	0.904797	0.984	1.06596	0.929384	0.971036	4	N	out	N	N	N	N	3	N	N	N	N	N	3	4	4	4	4	4	3	3	3	3	3	3	3
61005-12-7	O=C(Oc1ccccc1C(C)CC)N	0561T	0.326978	0.336562	0.221	-0.123304	0.41504	0.212324	4	N	N	N	N	N	N	4	N	out	N	N	N	2	4	3	4	4	4	1	2	2	2	2	2	3
2686-99-9	O=C(Oc1cc(c(c(c1)C)C)C)NC	0562T	-0.0353854	0.200303	-0.123	0.190974	0.0371773	0.0763635	4	N	N	N	N	P	N	2	N	P	P	P	P	3	3	3	2	2	2	1	2	2	2	2	2	3
3971-89-9	O=C(Oc1ccc(c(c1C)C)C)NC	0563T	0.216622	0.0644908	-0.164	0.0989257	0.000950397	9.17296e-05	4	N	N	N	N	P	N	2	N	P	N	P	P	1	4	3	3	3	3	3	2	2	2	2	2	3
64-00-6	O=C(Oc1cccc(c1)C(C)C)NC	0564T	-1.08169	0.319296	0.124	0.276175	0.119935	0.209852	4	N	N	N	N	N	N	4	P	P	N	P	P	1	2	2	4	4	4	1	1	1	2	2	2	1
29973-13-5	O=C(Oc1ccccc1CSCC)NC	0565T	-0.0513114	0.0155996	-0.072	-0.395833	-0.189606	-0.16046	4	N	N	N	N	N	N	4	N	P	N	P	P	1	3	3	3	3	3	3	2	2	2	2	2	3
2032-65-7	O=C(Oc1cc(c(c(c1)C)SC)C)NC	0566T	-1.05131	-0.149252	-0.453	-0.491337	-0.496388	-0.397494	4	N	N	N	N	N	N	4	P	P	P	P	P	3	2	2	2	2	2	3	1	1	1	1	1	3
50-19-1	O=C(OCC(O)(c1ccccc1)CC)N	0567T	0.462824	0.537265	0.5	0.647425	0.292261	0.494238	4	N	N	N	P	P	N	0	N	out	N	N	N	2	4	4	4	4	4	3	3	out	3	3	3	2
4089-07-0	O=C(OCC)C(N)Cc1ccc(O)cc1	0568T	1.75057	0.731076	0.961	1.00739	0.758536	0.864502	4	P	out	P	P	N	P	1	N	N	N	N	N	3	5	3	4	4	4	1	4	2	3	3	3	1
60676-84-8	O(c1cc(cc2OCOc12)CC(N)C)C	0569T	-0.158862	0.370614	0.368	0.81461	0.255181	0.452101	4	N	out	P	N	N	N	1	N	N	N	N	N	3	3	3	5	5	5	1	2	3	3	3	3	3
114-26-1	O=C(Oc1ccccc1(OC(C)C))NC	0570T	-0.707581	-0.0381754	-0.441	-0.415605	-0.195109	-0.272472	4	N	N	N	N	N	N	4	P	P	N	P	P	1	2	out	3	3	3	2	1	1	2	2	2	1
6884-59-9	O=C(Oc1ccccc1C(OC)OC)NC	0571T	-0.148256	-0.386339	-0.535	-0.714199	-0.427526	-0.515766	4	N	N	N	N	N	N	4	N	P	P	P	P	3	3	2	2	2	2	3	2	2	1	1	1	1
53380-23-7	O=C(Oc1ccccc1CS(=O)(=O)CC)NC	0572T	0.294095	0.253774	-0.436	-0.471735	0.0348838	-0.154769	4	N	N	N	N	P	N	2	N	out	N	P	N	0	4	2	3	3	3	1	3	out	2	2	2	2
76579-52-7	O(c1ccc(cc1)CC(N(C)C)=S)C	0573T	-0.977905	0.258826	0.427	0.588744	0.311368	0.396484	4	N	N	N	N	N	N	4	P	out	N	P	N	0	2	4	4	4	4	3	1	out	3	3	3	2
98-51-1	c1cc(ccc1C)C(C)(C)C	0574T	1.0211	1.25305	1.431	1.4226	1.27242	1.34477	4	N	P	P	P	P	P	4	N	N	N	out	N	2	4	5	5	5	5	3	3	4	3	3	3	1
71108-06-0	O=C(ON=C1C(C)(C)SC(=NC(C)C)S1)N(C)SC(Cl)(Cl)Cl	0575T	-0.272178	out	-1.509	out	out	-1.509	1	N	N	N	N	P	N	2	N	out	P	N	P	0	3	out	1	1	1	2	2	4	1	1	1	1
637-32-1	N=C(Nc1ccc(cc1)Cl)NC(=N)NC(C)C	0576T	-0.697599	0.43678	0.379	-0.068748	0.380364	0.281849	4	N	N	N	N	N	N	4	N	out	N	N	N	2	3	1	4	4	4	1	2	out	3	3	3	2
1942-78-5	O(CC)P(CC)(=S)Sc1ccc(c(c1)C)Cl	0577T	-1.83489	-0.774303	-0.682	-0.663029	-0.668255	-0.696897	4	N	N	N	N	N	N	4	P	P	P	P	P	3	1	2	2	2	2	3	1	1	2	2	2	1
61422-45-5	O=C1NC(=O)N(C=C1(F))C(=O)NCCCCCC	0578T	0.018003	0.390785	0.839	0.794085	0.564188	0.647014	4	N	out	P	P	P	P	3	N	out	N	N	N	2	3	2	5	5	5	1	2	out	3	3	3	2
17291-89-3	O=C(N)NCCc1cc(ccc1C)C	0579T	1.07814	0.651713	0.692	0.836936	0.77105	0.737925	4	P	N	N	N	N	N	4	N	N	N	N	N	3	5	4	4	4	4	3	3	3	3	3	3	3
17291-84-8	O=C(N)NCCc1c(cccc1C)C	0580T	0.892505	0.649756	0.893	0.915322	0.707065	0.791286	4	N	out	P	N	N	N	1	N	N	N	N	N	3	4	4	3	3	3	1	3	out	3	3	3	2
20123-68-6	OC(c1cccc(N)c1)CNC2CC2	0581T	1.09348	0.460874	0.144	0.0925109	0.465915	0.290825	4	P	out	N	N	N	N	3	N	out	N	N	N	2	5	3	3	3	3	3	3	2	2	2	2	3
14144-91-3	O=C(Oc1ccc(c(c1)N(C)C)C)NC	0582T	-0.655558	-0.153591	-0.753	-1.06744	-0.230528	-0.55114	4	N	N	N	N	P	N	2	P	P	P	P	P	3	2	2	2	2	2	3	1	1	1	1	1	3
17013-35-3	O=C1NC(=O)C(C(=O)N1)(CC)C(C=CC)C	0583T	-1.04944	0.0395927	0.033	0.0692295	-0.106811	0.00875268	4	N	N	N	N	P	N	2	P	N	N	P	N	1	2	5	3	3	3	1	1	2	2	2	2	3
6336-01-2	c1ccc(cc1)NC(NCCCC)=S	0584T	-0.142188	0.354351	0.564	out	0.467281	0.461877	3	N	N	P	N	N	N	2	N	out	N	N	N	2	3	4	3	3	3	1	2	2	3	3	3	1
66871-56-5	O=C(NC(=N)NC)Nc1c(cccc1C)C	0585T	-0.0778662	0.228114	0.506	0.173118	0.445099	0.338083	4	N	out	N	N	N	N	3	N	out	N	N	N	2	3	1	4	4	4	1	2	out	3	3	3	2
33207-44-2	O=C(NN=Cc1oc(cc1)[N+](=O)[O-])CNCC(C)C	0586T	0.069986	0.513818	0.226	0.283092	0.334191	0.339275	4	N	out	N	N	N	N	3	N	N	N	N	N	3	4	4	4	4	4	3	2	3	3	3	3	3
24353-61-5	O=C(OC(C)C)c1ccccc1(OP(OC)(N)=S)	0587T	-0.762009	-0.481603	1.093	-0.251814	-0.444922	-0.0213348	4	N	N	P	N	N	N	2	P	P	N	N	N	1	2	out	5	5	5	2	1	1	3	3	3	1
22620-72-0	O=C1C=C(OP(=O)(OC)OC)C=C(N1CC=C)C	0588T	-2.04535	-0.975153	-1.91	-1.96498	-1.22008	-1.51755	4	N	N	N	N	N	N	4	P	P	P	P	P	3	1	1	1	1	1	3	1	1	1	1	1	3
2425-15-2	O=[N+]([O-])c1ccc(OP(OCC)(OCC)=S)cc1C	0589T	-1.48437	-0.916772	-0.794	-1.24199	-1.16467	-1.02936	4	N	N	N	N	N	N	4	P	P	P	P	P	3	2	1	2	2	2	1	1	1	2	2	2	1
19645-42-2	O=[N+]([O-])c1ccc(OP(OC)(OC)=S)cc1SC(C)C	0590T	0.529248	-0.601763	0.078	-1.58559	-0.28464	-0.598498	4	N	N	N	N	N	N	4	N	P	N	N	N	1	4	2	2	2	2	3	3	1	2	2	2	1
103-05-9	OC(C)(C)CCc1ccccc1	0591T	1.12726	1.04944	1.102	1.0623	1.14054	1.08857	4	P	out	P	out	P	P	2	N	out	N	out	N	1	5	4	5	5	5	1	3	3	3	3	3	3
39067-39-5	O=CC2C1C=CC(C1)C2(CCC)	0592T	1.4476	1.1206	0.903	1.00064	1.07175	1.024	4	P	P	P	P	P	P	4	N	N	N	N	N	3	5	5	5	5	5	3	3	3	3	3	3	3
5736-70-9	Oc1cc(ccc1CCCC)C	0593T	0.826231	1.07213	0.758	0.650208	0.896734	0.844268	4	N	out	N	N	P	N	1	N	N	N	N	N	3	4	5	4	4	4	1	3	3	3	3	3	3
488-10-8	O=C1C(=C(C)CC1)CC=CCC	0594T	1.48381	1.12697	1.084	0.913899	1.12575	1.06265	4	P	P	P	P	P	P	4	N	N	N	N	N	3	5	5	5	5	5	3	4	4	3	3	3	1
80-46-6	Oc1ccc(cc1)C(C)(C)CC	0595T	1.04729	1.024	0.845	0.713646	0.990007	0.893164	4	N	P	N	out	P	P	1	N	N	N	N	N	3	4	5	4	4	4	1	3	3	3	3	3	3
121-00-6	Oc1ccc(OC)cc1C(C)(C)C	0596T	1.20834	0.989129	0.974	0.980728	0.918354	0.965553	4	P	out	N	out	P	N	0	N	N	N	N	N	3	5	4	4	4	4	3	3	3	3	3	3	3
90-87-9	O(C)C(OC)C(c1ccccc1)C	0597T	1.01162	0.964151	1.09	1.31109	1.12382	1.12226	4	N	P	P	P	P	P	4	N	N	N	N	N	3	4	5	5	5	5	3	3	3	3	3	3	3
105-01-1	O=C(OCC(C)C)CCc1occc1	0598T	0.997535	1.09476	0.986	1.40321	1.10637	1.14759	4	N	out	N	P	P	P	1	N	N	N	N	N	3	4	5	4	4	4	1	3	4	3	3	3	1
27318-87-2	OCC(O)COc1cc(OC)cc(OC)c1	0599T	0.964094	0.765966	0.777	0.835257	0.887133	0.816339	4	P	out	N	P	P	P	1	N	N	N	N	N	3	5	4	4	4	4	3	3	3	3	3	3	3
5902-52-3	O(c1ccc(cc1Cl)C(C)(C)C)P(OC)(N)=S	0600T	0.446886	-0.30466	0.222	-0.0916703	-0.191503	-0.0914583	4	N	N	N	N	N	N	4	N	out	N	P	N	0	4	2	3	3	3	1	3	2	2	2	2	3
61792-11-8	N#CC=C(C)CCC=C(C)CC	0601T	1.20242	1.02216	1.179	1.30635	1.05139	1.13973	4	P	out	P	P	P	P	3	N	N	N	N	N	3	5	5	5	5	5	3	3	out	4	4	4	2
2532-49-2	O=C(Oc1nc(nc(c1)C)CCC)N(C)C	0602T	-0.047532	0.142741	-0.259	-0.38	0.259	-0.0593148	4	N	N	N	N	N	N	4	N	out	N	N	N	2	3	out	2	2	2	2	2	1	2	2	2	1
5370-01-4	O(c1c(cccc1C)C)CC(N)C	0603T	0.185858	0.465125	0.542	0.617162	0.47708	0.525342	4	N	N	N	N	N	N	4	N	N	N	N	N	3	4	3	4	4	4	1	2	out	3	3	3	2
5588-10-3	O(c1ccccc1CC(NC)C)C	0604T	0.466685	0.432947	0.289	0.309574	0.171676	0.300799	4	N	N	N	N	N	N	4	N	N	N	N	N	3	4	4	4	4	4	3	3	2	3	3	3	1
91-99-6	OCCN(c1cccc(c1)C)CCO	0605T	1.20105	0.753361	0.87	0.373495	0.93063	0.731871	4	P	out	N	P	P	P	1	N	N	N	N	N	3	5	out	4	4	4	2	3	3	3	3	3	3
2801-68-5	O(c1ccc(OC)c(c1)CC(N)C)C	0606T	-0.0573189	0.389529	0.417	0.417625	0.328102	0.388064	4	N	out	N	N	N	N	3	N	N	N	N	N	3	3	4	3	3	3	1	2	3	2	2	2	1
586-06-1	Oc1cc(O)cc(c1)C(O)CNC(C)C	0607T	1.2031	0.610648	0.1	-0.353467	0.47215	0.207333	4	P	out	N	N	P	N	1	N	N	N	N	N	3	5	5	4	4	4	1	3	4	3	3	3	1
953-32-2	O(CC)P(OCC)(=S)Sc1ccc(cc1)C	0608T	0.0587139	-0.864897	-0.508	-0.304125	-0.782443	-0.614866	4	N	N	N	N	N	N	4	N	P	N	P	P	1	4	1	2	2	2	1	2	1	1	1	1	3
40626-35-5	O=P(Oc1ccccc1)(OCC)SCCC	0609T	0.0547424	-0.534195	-0.311	-0.520661	-0.600907	-0.491691	4	N	N	N	N	N	N	4	N	P	N	N	N	1	3	1	2	2	2	1	2	1	2	2	2	1
55-37-8	O(c1cc(c(c(c1)C)SC)C)P(OC)(OC)=S	0610T	0.534564	-0.437755	-0.156	-0.484414	-0.260169	-0.334585	4	N	N	N	N	N	N	4	N	P	N	P	P	1	4	2	4	4	4	1	3	2	2	2	2	3
115-90-2	O=S(c1ccc(OP(OCC)(OCC)=S)cc1)C	0611T	-2.23332	-1.0513	-1.329	-1.54804	-1.13994	-1.26707	4	N	N	N	N	N	N	4	P	P	P	P	P	3	1	2	2	2	2	3	1	1	1	1	1	3
6132-17-8	O=P(Oc1ccc(cc1)S(=O)(=O)C)(OCC)OCC	0612T	-1.78861	-0.874555	-1.506	-1.60071	-1.28394	-1.3163	4	N	N	N	N	N	N	4	P	P	P	P	P	3	2	1	2	2	2	1	1	1	1	1	1	3
3099-88-5	O(CC)P(CC)(=S)Sc1ccccc1C	0613T	-0.781581	-0.915918	-0.943	-0.781057	-0.908269	-0.887061	4	N	N	N	N	N	N	4	P	P	P	P	P	3	2	1	4	4	4	1	1	1	2	2	2	1
71-73-8	O=C1N=C(NC(=O)C1(CC)C(C)CCC)S	0614T	-0.355222	0.101104	-0.369	-0.275185	0.208494	-0.0836466	4	N	N	N	N	P	N	2	N	N	P	N	N	1	3	4	3	3	3	1	2	out	2	2	2	2
57-43-2, 64-43-7	O=C1NC(=O)C(C(=O)N1)(CC)CCC(C)C	0615T	0.043	0.12877	-0.02	-0.374618	-0.0373178	-0.0757915	4	N	out	N	N	P	N	1	N	P	N	N	N	1	3	5	out	out	5	1	2	1	2	2	2	1
57-33-0	O=C1N=C(O)NC(=O)C1(CC)C(C)CCC	0616T	-0.680408	0.0296828	-0.155	-0.266574	-0.173313	-0.141301	4	N	N	N	N	P	N	2	N	out	N	N	N	2	3	3	3	3	3	3	2	out	2	2	2	2
100751-82-4	N(Nc1c(cccc1C)C)=C(N)N(C)C	0617T	0.607178	0.229703	0.328	0.198559	0.278696	0.25874	4	N	N	N	N	N	N	4	N	out	N	N	N	2	4	4	4	4	4	3	3	2	3	3	3	1
3568-56-7	O=P(Oc1ccc(c(c1)C)SC)(OCC)NC	0618T	-1.74048	-0.531633	-0.953	-0.34612	-0.568103	-0.599714	4	N	N	N	N	N	N	4	P	P	P	P	P	3	2	2	2	2	2	3	1	1	1	1	1	3
21409-78-9	O=C1C=C(OP(OCC)(OCC)=S)C=C(N1C)C	0619T	-1.68802	-0.386856	-0.35	out	out	-0.368428	2	N	N	N	N	N	N	4	P	P	P	P	P	3	2	1	5	out	1	0	1	1	1	1	1	3
4728-82-9	O=C(OCC=C)CC1CCCCC1	0620T	0.693859	1.10001	0.833	0.706405	0.946093	0.896377	4	N	P	N	N	P	P	0	N	N	N	N	N	3	4	5	4	4	4	1	3	4	3	3	3	1
65323-13-9	O=C(O)C1(C)(CCC(C(=O)O)(C)C1(C)(C))	0621T	1.12015	out	0.549	1.43064	0.799452	0.926365	3	P	P	N	P	P	P	2	N	N	N	N	N	3	5	5	4	4	4	1	3	4	3	3	3	1
4471-27-6	O=C1OCCOC(=O)CCCCCCC1	0622T	1.63313	1.21841	1.268	1.471	1.18404	1.28536	4	P	P	P	P	P	P	4	N	N	N	N	N	3	5	5	5	5	5	3	4	4	3	3	3	1
17702-79-3	n1c(nc(cc1C)C)SP(OCC)(OCCC)=S	0623T	-0.588183	-0.647815	-0.557	-0.438823	-0.478049	-0.530422	4	N	N	N	N	N	N	4	N	P	N	P	P	1	3	1	3	3	3	1	2	2	2	2	2	3
51356-07-1	O=C1C=CC=NN1CSP(OC(C)C)(OC(C)C)=S	0624T	-0.808963	-0.6377	-0.957	-0.799874	-0.927389	-0.830491	4	N	N	N	N	N	N	4	P	P	N	P	P	1	2	1	3	3	3	1	1	1	1	1	1	3
23947-60-6	Oc1nc(nc(c1CCCC)C)NCC	0625T	1.2816	0.552835	0.352	out	0.614099	0.506312	3	P	out	N	N	P	N	1	N	N	N	N	N	3	5	4	3	3	3	1	3	out	2	2	2	2
51505-90-9	Oc1ccccc1CNCCNCCN	0626T	1.04126	0.688604	0.271	0.909426	0.539394	0.602106	4	P	out	N	P	N	N	1	N	N	P	N	N	1	5	5	2	2	2	1	3	3	1	1	1	1
23395-20-2	O=C(OC[Si]12(OCCN(CCO1)CCO2))C(=C)C	0627T	1.46404	out	1.526	out	out	1.526	1	P	N	P	P	P	P	2	N	out	N	N	N	2	5	out	5	5	5	2	4	1	3	3	3	1
26530-20-1	O=C1C=CSN1CCCCCCCC	0628T	0.411741	0.620358	out	1.04468	0.731803	0.798946	3	N	out	out	P	P	P	2	N	N	out	N	N	2	4	5	out	out	5	1	3	3	out	out	3	1
5221-49-8	n1c(OP(OCC)(OCC)=S)cc(nc1N(C)C)C	0629T	-0.387527	-0.537888	-0.371	0.0688321	-0.164065	-0.25103	4	N	N	N	N	N	N	4	N	P	N	N	N	1	3	1	3	3	3	1	2	1	2	2	2	1
167004-78-6	N#CC(OC(=O)C)CCP(=O)(OCCCC)C	0630T	-0.013708	out	out	out	0.122605	0.122605	1	N	N	out	N	N	N	3	N	P	out	P	P	2	3	1	out	out	1	1	2	1	out	out	1	1
16587-71-6	O=C1CCC(CC1)C(C)(C)CC	0631T	1.4464	1.29168	1.309	1.08637	1.32282	1.25247	4	P	P	P	P	P	P	4	N	N	P	N	N	1	5	5	5	5	5	3	3	3	4	4	4	1
10137-90-3	O=C(C=CC(CC)CCCC)C	0632T	1.68386	1.2002	1.272	1.19849	1.31623	1.24673	4	P	P	P	P	P	P	4	N	N	N	N	N	3	5	5	5	5	5	3	4	4	4	4	4	3
105-85-1	O=COCCC(C)CCC=C(C)C	0633T	1.65912	1.34994	1.498	1.31425	1.429	1.3978	4	P	P	P	P	P	P	4	N	N	N	N	N	3	5	5	5	5	5	3	4	4	4	4	4	3
104-67-6	O=C1OC(CC1)CCCCCCC	0634T	2.00201	1.27819	1.512	1.46934	1.43183	1.42284	4	P	P	P	P	P	P	4	N	N	N	N	N	3	5	5	5	5	5	3	4	4	4	4	4	3
4230-97-1	O=C(OCC=C)CCCCCCC	0635T	0.490712	1.29558	0.98	out	1.17989	1.15182	3	N	P	P	N	P	P	2	N	N	N	N	N	3	4	5	5	5	5	3	3	4	3	3	3	1
17557-23-2	O(CC1OC1)CC(C)(C)COCC2OC2	0636T	1.31849	0.949502	1.058	1.06264	1.02784	1.02449	4	P	P	P	P	P	P	4	N	N	N	N	N	3	5	5	5	5	5	3	3	3	3	3	3	3
62382-23-4	O=C(ON=CC(C)(C)SC)N(C)SN1CCOCC1	0637T	-2.4081	-0.580963	-1.393	-1.26109	out	-1.07835	3	N	N	N	N	N	N	4	P	P	P	P	P	3	1	2	2	2	2	3	1	1	1	out	1	2
3004-70-4	n1c(nc(nc1NC(C)C)N(CC)CC)OC	0638T	0.568228	0.436538	0.628	0.609754	0.569483	0.560944	4	N	N	N	N	N	N	4	N	N	N	N	N	3	4	5	4	4	4	1	3	3	3	3	3	3
4147-51-7	n1c(nc(nc1NC(C)C)SCC)NC(C)C	0639T	1.18427	0.45983	0.643	0.797414	0.668501	0.642186	4	P	N	N	N	N	N	4	N	N	N	N	N	3	5	4	4	4	4	3	3	3	3	3	3	3
10213-75-9	N#CCCOCC(CC)CCCC	0640T	1.42913	0.957546	1.141	1.05313	0.947105	1.0247	4	P	P	P	P	P	P	4	N	N	N	N	N	3	5	5	5	5	5	3	3	3	3	3	3	3
24771-52-6	OC(COCCCCCOCC(O)CCl)CCl	0641T	0.892269	0.557172	out	1.15013	0.520236	0.742513	3	P	N	out	N	P	N	1	N	out	out	N	N	1	5	2	out	out	2	1	3	out	out	out	out	0
1471-51-8	O=C(OCC(COC(=O)N)(CC)CCCC)N	0642T	0.429644	0.478805	0.72	0.615422	0.39546	0.552422	4	N	P	N	P	P	P	2	N	out	N	N	N	2	4	2	4	4	4	1	3	4	3	3	3	1
72542-61-1	O=C(ON=C(C)SC)N(C)SN(C(C)C)P1(OCCCO1)=S	0643T	0.190383	-0.445256	-0.564	-0.438253	-0.343453	-0.447741	4	N	N	N	N	N	N	4	N	P	N	N	N	1	4	3	4	4	4	1	3	2	2	2	2	3
71048-99-2	O=C(O)C(NC(=O)C(NC(=O)C(N)CCP(=O)(O)C)C)C	0644T	-0.111085	out	out	out	0.903943	0.903943	1	N	P	N	P	P	P	2	N	out	N	N	N	2	3	out	4	4	4	2	2	4	3	3	3	1
112-12-9	O=C(C)CCCCCCCCC	0645T	1.46809	1.43732	1.495	1.44804	1.44787	1.45706	4	P	P	P	P	P	P	4	N	N	N	N	N	3	5	5	5	5	5	3	4	4	3	3	3	1
68938-07-8	O=C(O)CCCCCCC(C)(C)C	0646T	1.04524	1.26511	1.162	1.17109	1.27242	1.21766	4	P	P	P	P	P	P	4	N	N	N	N	N	3	5	5	5	5	5	3	3	4	3	3	3	1
58430-94-7	O=C(OCCC(C)CC(C)(C)C)C	0647T	1.3585	1.25908	1.384	1.19661	1.43753	1.31931	4	P	P	P	P	P	P	4	N	N	N	N	N	3	5	5	5	5	5	3	3	4	4	4	4	3
4126-58-3	O=C(O)CCOCC(CC)CCCC	0648T	1.26602	1.36598	1.379	1.38167	1.3188	1.36136	4	P	P	P	P	P	P	4	N	N	N	N	N	3	5	5	5	5	5	3	3	4	3	3	3	1
117617-70-6	O=P(O)(OCCCCCCCC)OCCC(Cl)Cl	0649T	1.50759	out	0.413	1.26003	0.400878	0.691302	3	P	out	P	P	P	P	3	N	N	N	N	N	3	5	3	5	5	5	1	4	out	3	3	3	2
91893-38-8	O=NN(C(=O)NCCS(=O)(=O)N(CCC)CCC)CCCl	0650T	-0.136229	0.043586	-0.069	-0.443429	-0.0382893	-0.126783	4	N	N	N	N	P	N	2	N	P	N	P	P	1	3	2	3	3	3	1	2	2	2	2	2	3
19072-57-2	CC[N+]1(CC)(C(C)CCCC1(C))	0651T	0.90464	0.718186	0.15	0.452568	0.596462	0.479304	4	P	out	N	N	P	N	1	N	N	N	N	N	3	5	4	4	4	4	3	3	2	2	2	2	3
10086-50-7	OCC(OCCC(C)C)CC(C)C	0652T	1.45863	1.28037	1.327	1.06269	1.32511	1.24879	4	P	P	P	P	P	P	4	N	N	N	N	N	3	5	5	5	5	5	3	4	4	3	3	3	1
10138-87-1	OCCOCCOC(CC)CCCC	0653T	1.15835	1.13503	1.275	1.19356	1.26822	1.21795	4	P	P	P	P	P	P	4	N	N	N	N	N	3	5	5	5	5	5	3	3	4	3	3	3	1
122-31-6	O(CC)C(OCC)CC(OCC)OCC	0654T	0.864073	1.14607	1.004	1.00694	1.17043	1.08186	4	N	N	N	P	P	N	0	N	N	N	N	N	3	4	5	5	5	5	3	3	2	3	3	3	1
1067-53-4	O(C)CCO[Si](OCCOC)(OCCOC)C=C	0655T	1.02393	0.689624	out	0.382423	0.891194	0.654414	3	P	out	N	P	P	P	1	N	N	N	N	N	3	5	5	4	4	4	1	3	3	3	3	3	3
37894-46-5	O(C)CCO[Si](OCCOC)(OCCOC)CCCl	0656T	0.443655	0.578454	out	1.02	0.73101	0.776488	3	N	P	P	P	P	P	4	N	N	N	N	N	3	4	out	out	out	out	0	3	3	out	out	3	1
10024-78-9	NC(C)CCC(CC)CCCC	0657T	0.629822	0.426198	0.33	0.438825	0.41526	0.402571	4	N	N	N	N	P	N	2	N	N	N	N	N	3	4	4	4	4	4	3	3	2	2	2	2	3
2109-64-0	OC(C)CN(CCCC)CCCC	0658T	1.02656	0.88423	0.683	0.67436	0.777007	0.754649	4	N	out	N	N	P	N	1	N	N	N	N	N	3	4	5	4	4	4	1	3	3	3	3	3	3
102-83-0	NCCCN(CCCC)CCCC	0659T	0.643812	0.588295	0.348	0.673386	0.536972	0.536663	4	N	N	N	N	N	N	4	N	N	N	N	N	3	4	4	3	3	3	1	3	2	3	3	3	1
55739-78-1	O=C2C(C(=O)C3(C1C=CC(C1)C23Cl)Cl)=C(Cl)Cl	0660T	0.94967	out	-0.349	out	0.0265769	-0.161212	2	P	out	N	P	N	N	1	N	out	N	N	N	2	5	out	3	3	3	2	3	2	4	4	4	1
5836-04-4	O1C2C=CC1C3C2C4(C(=C(C3(C4(Cl)Cl)Cl)Cl)Cl)Cl	0661T	-0.728419	-0.991808	-1.363	-1.01878	-0.79002	-1.0409	4	N	N	N	P	N	N	2	N	P	P	N	P	1	3	1	2	2	2	1	2	1	1	1	1	3
3212-26-8	O1C2C1C3OC2C4C3C5(C(=C(C4(C5(Cl)Cl)Cl)Cl)Cl)Cl	0662T	-0.427324	-1.19058	-1.273	-1.71328	-0.853479	-1.25759	4	N	N	N	N	N	N	4	N	P	P	N	P	1	3	1	2	2	2	1	2	1	1	1	1	3
27022-50-0	FC(F)(F)c2nnc1c3ccccc3(ccn12)	0663T	0.444701	-0.397517	-0.449	-0.884277	-0.234464	-0.491314	4	N	N	N	P	N	N	2	N	P	N	N	N	1	4	2	3	3	3	1	3	out	2	2	2	2
523-50-2	O=C1Oc3c(C=C1)ccc2occc23	0664T	0.238269	0.625617	0.691	0.743326	0.811129	0.717768	4	N	N	N	out	P	N	1	N	N	N	out	N	2	4	4	5	5	5	1	2	out	2	2	2	2
2009-24-7	O=C1Oc2c(O)c3occc3(cc2(C=C1))	0665T	0.375833	0.565732	0.395	0.664993	0.63755	0.565819	4	N	out	N	out	P	N	0	N	N	N	N	N	3	4	4	4	4	4	3	2	out	2	2	2	2
25506-06-3	O=C2NN=C(c1ccccc1)c3conc23	0666T	0.671511	0.599425	0.596	0.634561	0.602303	0.608072	4	N	N	N	N	P	N	2	N	N	N	N	N	3	4	4	4	4	4	3	3	3	3	3	3	3
89427-20-3	O=C(Oc1c2nc([nH]c2(cc(c1Cl)Cl))C(F)(F)F)N(C)C	0667T	-0.919964	-0.320521	-0.577	-0.905924	-0.830298	-0.658436	4	N	N	N	N	N	N	4	P	P	N	P	P	1	2	out	3	3	3	2	1	1	2	2	2	1
15518-76-0	O=C2NC(=O)C3(c1ccc(cc1)Cl)(CC23)	0668T	0.845892	0.549887	0.196	0.694969	0.453463	0.47358	4	N	N	N	N	N	N	4	N	N	N	N	N	3	4	out	4	4	4	2	3	2	2	2	2	3
3878-19-1	n1c3ccccc3([nH]c1c2occc2)	0669T	0.434002	0.679345	0.956	1.03889	0.751136	0.856343	4	N	out	P	out	N	P	0	N	N	N	out	N	2	4	4	5	5	5	1	2	out	3	3	3	2
109543-52-4	n2cc1nc(C)sc1c3ccccc23	0670T	0.581298	0.360844	0.422	0.52792	0.428824	0.434897	4	N	out	N	out	P	N	0	N	out	N	N	N	2	4	5	4	4	4	1	3	2	3	3	3	1
6970-97-4	O=C1C=CC(=O)N1C(=O)NCNC(=O)N2C(=O)C=CC2(=O)	0671T	0.686839	out	out	out	0.735446	0.735446	1	N	P	out	N	P	P	1	N	out	out	P	P	1	4	5	out	out	5	1	3	4	out	out	4	1
66-77-3	O=Cc1cccc2ccccc12	0672T	0.630841	0.901559	1.085	1.06703	1.01874	1.01808	4	N	out	P	P	P	P	3	N	N	N	N	N	3	4	4	5	5	5	1	3	3	3	3	3	3
93-09-4	O=C(O)c1ccc2ccccc2(c1)	0673T	1.41755	0.822503	0.923	0.636454	0.981498	0.840864	4	P	out	N	P	P	P	1	N	N	N	N	N	3	5	4	4	4	4	3	3	3	3	3	3	3
481-42-5	O=C1C=C(C(=O)c2cccc(O)c12)C	0674T	-0.461354	0.673174	0.777	0.516451	0.826734	0.69834	4	N	out	P	out	P	P	2	N	N	N	N	N	3	3	out	5	5	5	2	2	out	3	3	3	2
92-70-6	O=C(O)c1cc2ccccc2(cc1(O))	0675T	0.633616	0.842372	1.066	1.24601	0.97173	1.03153	4	N	P	P	P	P	P	4	N	N	N	N	N	3	4	4	5	5	5	1	3	2	4	4	4	1
16715-77-8	O=C(O)c2c(O)c(O)cc1ccccc12	0676T	2.07945	0.873618	0.77	0.908673	0.846331	0.849655	4	P	out	N	P	P	P	1	N	N	N	N	N	3	5	5	4	4	4	1	4	4	3	3	3	1
86-52-2	c1ccc2c(c1)cccc2CCl	0677T	0.70378	0.834998	1.097	0.828184	0.917513	0.919424	4	N	out	P	P	P	P	3	N	N	N	N	N	3	4	4	5	5	5	1	3	3	3	3	3	3
71108-21-9	N#CC(C#N)=C1SC(=NOC(=O)N(C)SC(Cl)(Cl)Cl)C(C)(C)S1	0678T	0.0974196	out	-1.381	-1.44261	-0.962798	-1.26214	3	N	N	N	N	P	N	2	N	out	N	N	N	2	4	out	1	1	1	2	3	2	2	2	2	3
14419-01-3	O=C(OC)c1c(c(c(C(=O)N(OC)C)c(c1Cl)Cl)Cl)Cl	0679T	0.513178	out	0.934	out	0.414085	0.674043	2	N	out	P	N	N	N	1	N	out	N	N	N	2	4	out	5	5	5	2	3	out	3	3	3	2
136-25-4	O=C(OCCOc1cc(c(cc1Cl)Cl)Cl)C(C)(Cl)Cl	0680T	0.439019	0.288631	-0.043	0.134692	0.456334	0.209164	4	N	N	N	N	N	N	4	N	out	N	N	N	2	4	1	4	4	4	1	3	1	2	2	2	1
720-94-5	O=C(c1ccc(cc1)C)CC(=O)C(F)(F)F	0681T	0.115289	0.390524	0.771	0.228805	0.650444	0.510193	4	N	out	P	N	P	P	1	N	N	N	N	N	3	4	out	5	5	5	2	2	out	3	3	3	2
1631-28-3	O=C1C=CC(=O)N1c2ccc(cc2)C	0682T	0.57927	0.701667	0.478	-0.0128699	0.617996	0.446198	4	N	out	N	P	P	P	1	N	N	N	N	N	3	4	4	3	3	3	1	3	3	2	2	2	1
4067-01-0	O=C1C=CC(=O)N1c2ccccc2C	0683T	0.125951	0.565316	0.241	0.152678	0.501693	0.365172	4	N	out	N	N	P	N	1	N	N	N	N	N	3	3	4	4	4	4	3	2	3	2	2	2	1
5455-98-1	O=C1c3ccccc3(C(=O)N1CC2OC2)	0684T	1.36448	0.640288	1.274	1.17635	0.680693	0.942832	4	P	out	P	P	P	P	3	N	N	N	N	N	3	5	4	5	5	5	1	3	3	3	3	3	3
3268-87-9	O1c3c(Oc2c1c(c(c(c2Cl)Cl)Cl)Cl)c(c(c(c3Cl)Cl)Cl)Cl	0685T	-2.65872	-1.63642	-2.412	-2.36917	-1.68844	-2.02651	4	N	P	N	N	P	P	0	P	P	P	P	P	3	1	1	2	2	2	1	1	1	1	1	1	3
92-52-4	c1ccc(cc1)c2ccccc2	0686T	1.14267	0.986559	1.209	1.05462	1.08048	1.08267	4	P	P	P	out	P	P	3	N	N	N	out	N	2	5	5	5	5	5	3	3	3	3	3	3	3
6586-89-6	c1ccc2c(c1)c(ccc2CCl)CCl	0687T	0.950751	0.735818	1.089	0.934746	0.814842	0.893601	4	P	N	P	P	P	P	2	N	out	N	N	N	2	5	out	5	5	5	2	3	3	3	3	3	3
61213-25-0	O=C2N(c1cccc(c1)C(F)(F)F)CC(CCl)C2Cl	0688T	1.06952	out	0.621	0.689828	0.367935	0.559588	3	P	P	N	N	N	N	2	N	out	N	N	N	2	5	out	4	4	4	2	3	out	3	3	3	2
612-83-9, 91-94-1	Nc1ccc(cc1Cl)c2ccc(N)c(c2)Cl	0689T	1.072	0.522335	0.837	1.04305	0.594806	0.749298	4	P	out	P	P	N	P	1	N	out	N	N	N	2	5	out	5	5	5	2	3	out	3	3	3	2
63612-50-0	O=C1NC(C(=O)N1c2ccc(c(c2)C(F)(F)F)[N+](=O)[O-])(C)C	0690T	-0.21111	0.269294	0.504	0.810405	0.349559	0.483315	4	N	out	N	N	N	N	3	N	N	N	N	N	3	3	4	4	4	4	3	2	out	3	3	3	2
103-33-3	N(=Nc1ccccc1)c2ccccc2	0692T	0.739727	0.62193	0.58	0.40942	0.634684	0.561508	4	N	out	N	out	N	N	2	N	N	N	N	N	3	4	5	4	4	4	1	3	out	3	3	3	2
63716-35-8	Nc1ccc3c(c1)[nH]c2ccccc23	0693T	0.647511	0.65268	0.56	0.546532	0.66336	0.605643	4	N	N	N	out	N	N	3	N	out	N	N	N	2	4	3	4	4	4	1	3	2	2	2	2	3
63716-36-9	Nc2ccc3[nH]c1ccccc1c3(c2)	0694T	0.844419	0.60856	0.462	0.474336	0.568111	0.528252	4	N	N	N	out	N	N	3	N	out	N	N	N	2	4	3	4	4	4	1	3	2	2	2	2	3
86-30-6	O=NN(c1ccccc1)c2ccccc2	0695T	0.964424	0.762989	0.608	0.472379	0.637918	0.620322	4	N	N	N	N	N	N	4	N	out	N	N	N	2	4	3	4	4	4	1	3	2	3	3	3	1
28657-80-9	O=C(O)C1=NN(c2cc3OCOc3(cc2(C1(=O))))CC	0696T	1.13911	0.53388	0.506	0.3	0.513274	0.463289	4	P	N	N	out	P	N	1	N	N	N	N	N	3	5	5	4	4	4	1	3	3	3	3	3	3
101-84-8	O(c1ccccc1)c2ccccc2	0697T	1.15853	0.921982	0.986	0.959809	1.0499	0.979423	4	P	P	N	out	P	P	1	N	N	N	out	N	2	5	5	4	4	4	1	3	3	3	3	3	3
132-27-4	Oc1ccccc1c2ccccc2	0698T	0.531205	1.03601	1.114	1.10395	1.05235	1.07658	4	N	P	N	out	P	P	1	N	N	N	out	N	2	4	4	4	4	4	3	3	3	4	4	4	1
1013-99-6	O=C1C=C(OC(=C1)C)c2ccccc2	0699T	0.526208	0.959086	out	1.07925	1.0378	1.02538	3	N	out	out	out	P	P	1	N	N	out	out	N	1	4	5	out	out	5	1	3	3	out	out	3	1
92-88-6	Oc1ccc(cc1)c2ccc(O)cc2	0700T	1.42229	0.877891	0.853	0.737034	0.924116	0.84801	4	P	out	P	P	P	P	3	N	N	N	out	N	2	5	5	5	5	5	3	3	3	3	3	3	3
61-31-4, 86-87-3	O=C(O)Cc2cccc1ccccc12	0701T	0.65	0.8622	1.194	1.19833	1.01547	1.0675	4	N	out	N	P	P	P	1	N	N	N	N	N	3	4	4	4	4	4	3	3	3	3	3	3	3
2664-63-3	Oc1ccc(cc1)Sc2ccc(O)cc2	0702T	1.18806	0.704616	0.426	0.815959	0.916493	0.715767	4	P	P	P	P	P	P	4	N	N	P	out	N	0	5	5	2	2	2	1	3	3	1	1	1	1
72492-12-7	O=C(c1ccc2OC3(C(=O)c2(c1))(CC3))C	0703T	1.43011	0.652397	0.882	0.994514	0.731039	0.814987	4	P	out	N	N	P	N	1	N	N	N	N	N	3	5	out	4	4	4	2	4	3	3	3	3	3
120-23-0	O=C(O)COc1ccc2ccccc2(c1)	0704T	0.472664	0.808455	0.861	1.08407	0.924218	0.919435	4	N	out	P	P	P	P	3	N	N	N	N	N	3	4	4	5	5	5	1	3	3	3	3	3	3
80-09-1	O=S(=O)(c1ccc(O)cc1)c2ccc(O)cc2	0705T	1.05379	0.742506	0.808	0.855902	0.968281	0.843672	4	P	P	P	P	P	P	4	N	N	N	N	N	3	5	4	5	5	5	1	3	3	3	3	3	3
35144-55-9	O=C(O)CC(NC(=O)COc1ccc(cc1Cl)Cl)C(=O)O	0707T	0.47496	0.661531	0.428	0.477883	0.622971	0.547596	4	N	out	N	P	P	P	1	N	out	N	N	N	2	4	5	4	4	4	1	3	1	3	3	3	1
36014-71-8	O=S(=O)(c2c1nc([nH]c1c(c(c2Cl)Cl)Cl)C(F)(F)F)N(CC)CC	0708T	-1.57828	out	-1.459	-1.2932	-0.700959	-1.15105	3	N	N	N	N	N	N	4	P	out	P	P	P	2	2	out	2	2	2	2	1	1	1	1	1	3
2971-38-2	O=C(OCC=CCCl)COc1ccc(cc1Cl)Cl	0709T	0.249469	0.505979	0.276	0.199502	0.348772	0.332563	4	N	N	N	N	N	N	4	N	N	N	N	N	3	4	4	4	4	4	3	3	2	3	3	3	1
88485-37-4	FC(F)(F)C(=NOCC1OCCO1)c2ccc(cc2)Cl	0710T	0.335414	out	0.952	out	0.362575	0.657288	2	N	N	P	P	N	N	0	N	out	N	P	N	0	4	out	5	5	5	2	3	1	4	4	4	1
137927-75-4	O=C(NN)CSc2ncnc(Oc1ccc(cc1)Cl)c2	0711T	0.411687	0.417111	0.263	0.260089	0.429134	0.342333	4	N	P	N	N	N	N	2	N	N	N	N	N	3	4	3	4	4	4	1	3	4	2	2	2	1
92-67-1	Nc1ccc(cc1)c2ccccc2	0712T	0.470854	0.515333	0.581	0.674053	0.645104	0.603872	4	N	out	N	out	N	N	2	N	out	N	N	N	2	4	4	4	4	4	3	2	out	3	3	3	2
90-41-5	Nc1ccccc1c2ccccc2	0713T	1.1411	0.491068	0.593	0.431842	0.507215	0.505781	4	P	N	N	out	N	N	3	N	N	N	out	N	2	5	4	4	4	4	3	3	2	3	3	3	1
64057-98-3	Nc2ccc3[nH]c1ccc(N)cc1c3(c2)	0714T	0.588375	0.557186	0.22	0.561643	0.512763	0.462898	4	N	out	N	out	N	N	2	N	out	N	N	N	2	4	2	3	3	3	1	3	1	2	2	2	1
2243-78-9	O=[N+]([O-])c2cc(N)ccc2(c1ccc(N)cc1)	0715T	0.941033	0.642803	0.902	0.846273	0.697281	0.772089	4	P	N	P	out	N	N	1	N	out	N	N	N	2	5	out	5	5	5	2	3	out	3	3	3	2
101-50-8	O=S(=O)(O)c2ccc(N=Nc1ccc(N)c(c1)S(=O)(=O)O)cc2	0716T	1.61758	out	0.785	out	1.36604	1.07552	2	P	P	P	P	P	P	4	N	N	N	N	N	3	5	out	5	5	5	2	4	4	4	4	4	3
1214-39-7	N=1C=NC=3C=1N=CNC=3(NCc2ccccc2)	0717T	0.761565	0.537842	0.859	out	0.608518	0.668454	3	N	out	P	N	N	N	1	N	N	N	N	N	3	4	4	5	5	5	1	3	4	3	3	3	1
53179-13-8	O=C1C=CC(=CN1c2ccccc2)C	0718T	0.844901	0.762259	1.036	0.876994	0.719053	0.848577	4	N	out	P	out	P	P	2	N	N	N	N	N	3	4	4	5	5	5	1	3	3	3	3	3	3
13131-19-6	O=C1N(C)C3C=CC1c2ccccc23	0719T	0.638966	0.577482	0.709	0.603592	0.494786	0.596215	4	N	N	N	N	N	N	4	N	N	N	N	N	3	4	4	4	4	4	3	3	2	3	3	3	1
63-25-2	O=C(Oc1cccc2ccccc12)NC	0720T	0.0583612	0.37242	0.153	0.271652	-0.020823	0.194062	4	N	N	N	N	N	N	4	N	out	N	N	N	2	3	3	3	3	3	3	2	2	2	2	2	3
24691-80-3	O=C(Nc1ccccc1)c2ccoc2C	0721T	1.80722	0.800197	0.279	0.472535	0.715423	0.566789	4	P	out	N	out	P	N	0	N	N	N	N	N	3	5	4	3	3	3	1	4	out	2	2	2	2
5721-72-2	O=C(Oc1cccc2c(O)cccc12)NC	0722T	0.136149	0.369454	-0.596	-0.352243	-0.0504295	-0.157305	4	N	N	N	N	P	N	2	N	out	N	N	N	2	3	3	3	3	3	3	2	2	2	2	2	3
19077-60-2	O=C1C=CC(=O)N1c2ccc(OCC)cc2	0723T	0.462733	0.638931	-0.202	0.0870294	0.624429	0.287098	4	N	out	N	N	P	N	1	N	N	N	N	N	3	4	4	3	3	3	1	3	out	2	2	2	2
17518-47-7	NC(Cc2cccc1ccccc12)=S	0724T	-0.525177	0.350676	0.418	0.569965	out	0.446214	3	N	N	N	P	N	N	2	N	out	N	N	N	2	3	3	4	4	4	1	2	out	3	3	3	2
89427-06-5	FC(F)(F)c2nc1c(cc(cc1Br)C(C)(C)C)[nH]2	0725T	-0.298343	-0.613166	-0.91	-0.785646	-0.837462	-0.786569	4	N	N	N	N	N	N	4	N	P	P	P	P	3	3	2	2	2	2	3	2	1	1	1	1	3
6279-87-4	O=C(OCCCl)c1ccccc1(C(=O)OCCCl)	0726T	0.400908	0.642863	1.009	1.0833	0.591519	0.831671	4	N	out	P	P	P	P	3	N	out	N	N	N	2	4	5	5	5	5	3	3	out	3	3	3	2
54708-68-8	O=C(NC)c1nn(c(OC)c1)c2cccc(c2)Cl	0727T	0.764174	0.534062	0.56	0.524693	0.501908	0.530166	4	N	out	N	out	P	N	0	N	N	N	N	N	3	4	4	4	4	4	3	3	3	3	3	3	3
112143-77-8, 64902-72-3	O=C(Nc1nc(nc(n1)C)OC)NS(=O)(=O)c2ccccc2Cl	0728T	1.191	out	0.875	0.683021	0.78908	0.782367	3	P	P	P	P	P	P	4	N	N	N	N	N	3	5	out	5	5	5	2	4	4	4	4	4	3
21267-72-1	O=C(N(c1ccccc1)C(C#C)C)CCl	0729T	0.723674	0.630458	0.609	0.63299	0.731797	0.651061	4	N	N	N	N	N	N	4	N	out	N	N	N	2	4	3	4	4	4	1	3	2	3	3	3	1
39794-99-5	c1ccc(cc1)c2cc[n+](cc2)C	0730T	-0.767825	0.388554	0.098	0.254563	0.192158	0.233319	4	N	N	N	out	N	N	3	P	N	N	out	N	2	2	3	3	3	3	3	1	2	2	2	2	3
2764-72-9, 85-00-7	c1cc[n+]3c(c1)c2cccc[n+]2CC3	0731T	-0.453	0.448564	out	-0.29685	0.528092	0.226602	3	N	out	N	out	N	N	2	N	P	N	out	P	0	3	3	3	3	3	3	2	out	2	2	2	2
101-54-2	Nc1ccc(cc1)Nc2ccccc2	0732T	0.401464	0.598181	0.449	0.753124	0.629638	0.607486	4	N	N	N	out	N	N	3	N	N	N	N	N	3	4	4	4	4	4	3	2	2	3	3	3	1
92-87-5	Nc1ccc(cc1)c2ccc(N)cc2	0733T	0.224905	0.507145	0.718	0.670905	0.532925	0.607244	4	N	N	N	out	N	N	3	N	out	N	N	N	2	4	out	4	4	4	2	2	3	3	3	3	3
101-80-4	O(c1ccc(N)cc1)c2ccc(N)cc2	0734T	0.559102	0.562818	0.721	0.789821	0.652539	0.681545	4	N	N	P	out	N	N	1	N	N	N	N	N	3	4	3	5	5	5	1	3	3	3	3	3	3
14628-06-9	O=C(Oc1cccc2ccc(nc12)C)NC	0735T	-0.255453	0.233746	-0.164	-0.14137	0.296089	0.0561163	4	N	N	N	N	N	N	4	N	P	N	P	P	1	3	3	5	5	5	1	2	2	3	3	3	1
80-08-0	O=S(=O)(c1ccc(N)cc1)c2ccc(N)cc2	0736T	0.60544	0.719059	0.965	0.798142	0.94448	0.85667	4	N	P	P	P	P	P	4	N	N	N	N	N	3	4	out	5	5	5	2	3	out	3	3	3	2
89-33-8	O=C(OCC)C1=NN(C(=O)C1)c2ccccc2	0737T	0.935383	0.661722	0.732	1.18777	0.803799	0.846323	4	P	out	P	P	P	P	3	N	N	N	N	N	3	5	4	5	5	5	1	3	3	3	3	3	3
54395-37-8	O=C1c2ccc(cc2(C(=O)N1CCCC))[N+](=O)[O-]	0738T	0.732514	0.526875	0.694	out	0.594476	0.605117	3	N	out	P	P	N	P	1	N	N	N	N	N	3	4	4	5	5	5	1	3	3	3	3	3	3
21452-18-6	O=C(Nc1ccccc1)c2c(nc(C)s2)C	0739T	1.22867	0.60053	1.015	out	0.666976	0.760836	3	P	P	N	out	P	P	1	N	N	N	N	N	3	5	5	4	4	4	1	3	4	3	3	3	1
139-65-1	Nc1ccc(cc1)Sc2ccc(N)cc2	0740T	0.619644	0.454874	0.549	0.834545	0.604463	0.61072	4	N	N	N	P	N	N	2	N	N	N	out	N	2	4	4	4	4	4	3	3	3	3	3	3	3
93-18-5	O(c1ccc2ccccc2(c1))CC	0741T	1.25701	0.987107	1.022	1.13289	1.02738	1.04234	4	P	P	P	P	P	P	4	N	N	N	N	N	3	5	4	5	5	5	1	3	3	3	3	3	3
1866-31-5	O=C(OCC=C)C=Cc1ccccc1	0742T	0.907492	1.08992	1.265	1.29509	1.10587	1.18897	4	N	P	P	P	P	P	4	N	N	N	N	N	3	4	5	5	5	5	3	3	4	3	3	3	1
42136-31-2	O=P(OC(c1ccc(cc1Cl)Cl)=C(Br)Br)(OCC)OCC	0743T	-0.788436	-0.159283	-1.195	-1.01208	-1.0104	-0.844192	4	N	N	N	N	N	N	4	N	P	P	P	P	3	3	out	2	2	2	2	2	2	1	1	1	1
10312-19-3	O=C1c2ccccc2(C(=O)N1C(CBr)SP(OC)(OC)=S)	0744T	-0.337481	out	-1.068	-1.04251	-0.723168	-0.944559	3	N	N	N	N	N	N	4	N	out	P	N	P	0	3	out	2	2	2	2	2	1	1	1	1	3
33178-86-8, 71306-36-0	N1=C(NCC1)N(c2c(cccc2Cl)Cl)CC=C	0745T	-0.175	0.191972	0.067	-0.392493	0.123623	-0.00247443	4	N	out	N	N	N	N	3	N	N	N	N	N	3							2	2	2	2	2	3
98410-36-7	N=C1N=C(N)C(=NN1C(C)C)c2cccc(c2Cl)Cl	0746T	-0.113001	0.2371	out	out	0.296668	0.266884	2	N	out	out	N	N	N	2	N	out	out	N	N	1	3	3	out	out	3	1	2	out	out	out	out	0
71363-61-6	O=P(OC=C)(OCC)OC(c1cc(c(cc1Cl)Cl)Cl)CCl	0747T	0.448184	-0.373216	-0.463	-0.729817	-0.451753	-0.504447	4	N	N	N	N	N	N	4	N	out	P	N	P	0	4	2	2	2	2	3	3	2	1	1	1	1
33245-39-5	O=[N+]([O-])c1cc(cc(c1N(CCC)CCCl)[N+](=O)[O-])C(F)(F)F	0748T	0.640036	0.573789	0.923	1.10867	0.852201	0.864416	4	N	out	P	P	N	P	1	N	P	N	N	N	1	4	1	5	5	5	1	3	1	4	4	4	1
3766-60-7	O=C(Nc1ccc(cc1)Cl)N(C)C(C#C)C	0749T	0.880052	0.558262	0.795	0.918094	0.497349	0.692176	4	N	out	N	N	N	N	3	N	N	N	N	N	3	4	3	4	4	4	1	3	2	3	3	3	1
58-14-0	n1c(nc(c(c1N)c2ccc(cc2)Cl)CC)N	0750T	0.248856	0.296389	0.006	0.0920084	0.191162	0.14639	4	N	N	N	N	N	N	4	N	out	N	N	N	2	4	3	3	3	3	3	2	2	2	2	2	3
68683-30-7	O=C(OC(c1ccccc1)C)C(C(=O)C)Cl	0751T	0.564171	0.707762	1.277	1.34284	0.569033	0.974159	4	N	N	P	N	P	N	0	N	N	N	N	N	3	4	3	5	5	5	1	3	2	4	4	4	1
63007-70-5	O=C(O)Cc2ccc(OCC1CC1)c(c2)Cl	0752T	0.365055	0.420083	0.808	0.530106	0.376293	0.533621	4	N	N	N	N	N	N	4	N	N	N	N	N	3	4	3	4	4	4	1	3	out	3	3	3	2
3671-67-8	FC(F)(F)c1nc2ccc(cc2([nH]1))C(C)(C)C	0753T	-0.839932	-0.390093	-0.509	-0.556657	-0.503297	-0.489761	4	N	N	N	N	N	N	4	P	P	N	P	P	1	2	2	3	3	3	1	1	1	2	2	2	1
89427-45-2	FC(F)(F)c1nc2c([nH]1)c(c(c(c2C)C)C)C	0754T	-0.620572	-0.522697	-0.702	-0.605898	-0.700106	-0.632675	4	N	N	N	N	N	N	4	N	P	N	P	P	1	3	2	3	3	3	1	2	1	2	2	2	1
16034-77-8	O=C(O)C(C)CN(C(=O)C)c1c(cc(c(N)c1I)I)I	0756T	1.06323	out	1.045	0.932939	0.623086	0.867008	3	P	out	P	P	P	P	3	N	out	N	N	N	2	5	out	5	5	5	2	4	4	3	3	3	1
14489-75-9	c1ccc2c(c1)cccc2CNC	0757T	-0.534292	0.457144	0.192	0.0185745	0.208974	0.219173	4	N	N	N	P	N	N	2	P	out	N	N	N	2	2	4	3	3	3	1	1	2	2	2	2	3
942-01-8	c1ccc2c(c1)[nH]c3c2CCCC3	0758T	1.18998	0.500392	0.8	0.272276	0.648206	0.555219	4	P	N	P	N	N	N	2	N	out	N	N	N	2	5	3	5	5	5	1	3	2	3	3	3	1
53112-28-0	n1c(nc(cc1C)C)Nc2ccccc2	0759T	1.31885	0.509985	0.503	0.488456	0.591059	0.523125	4	P	N	N	out	P	N	1	N	N	N	N	N	3	5	out	5	5	5	2	3	2	2	2	2	3
34375-78-5	n2c(c1NCc3ccccc3(Oc1n2C))C	0760T	0.733722	0.369352	0.457	out	0.445595	0.423982	3	N	N	N	N	N	N	4	N	N	N	N	N	3	4	4	4	4	4	3	3	3	3	3	3	3
59-63-2	O=C(NNCc1ccccc1)c2noc(c2)C	0761T	0.0833566	0.620227	-0.008	0.0211673	0.554862	0.297064	4	N	N	N	N	P	N	2	N	N	N	N	N	3	3	4	3	3	3	1	2	out	2	2	2	2
21312-10-7	O=C(Nc1ccc(cc1)S(=O)(=O)Nc2noc(c2)C)C	0762T	1.45437	0.761727	0.985	1.40339	0.928614	1.01968	4	P	out	P	P	P	P	3	N	N	N	N	N	3	5	out	5	5	5	2	4	4	4	4	4	3
5234-68-4	O=C(Nc1ccccc1)C2=C(OCCS2)C	0763T	0.262277	0.749138	1.202	1.1797	1.05039	1.04531	4	N	out	P	N	P	P	1	N	N	N	N	N	3	4	out	5	5	5	2	2	out	4	4	4	2
74957-49-6	O=C(C=Cc1ccc2OCOc2(c1))N(C)C	0764T	-0.47139	0.463625	0.273	0.688539	0.295494	0.430165	4	N	out	N	P	N	N	1	N	out	N	N	N	2	3	out	5	5	5	2	2	out	3	3	3	2
72432-10-1	O=C(c1ccc(OC)cc1)N2C(=O)CCC2	0765T	1.31259	0.593697	0.631	1.17008	0.706091	0.775216	4	P	out	N	P	P	P	1	N	N	N	N	N	3	5	4	4	4	4	3	3	3	3	3	3	3
16709-30-1	O=C(Oc2cccc1c2(OC(C1(=O))(C)C))NC	0766T	0.0985981	-0.21886	-0.565	-0.816228	-0.652064	-0.563038	4	N	N	N	N	N	N	4	N	P	P	N	P	1	3	2	2	out	2	2	2	1	1	1	1	3
118-28-5	O=S(=O)(O)c1ccc2c(N)c(OCC)ccc2(c1)	0767T	1.65258	0.836834	1.243	1.45047	1.0611	1.14785	4	P	P	P	P	P	P	4	N	N	N	N	N	3	5	5	5	5	5	3	4	4	4	4	4	3
5259-88-1	O=C(Nc1ccccc1)C2=C(OCCS2(=O)(=O))C	0768T	0.786117	0.60711	0.408	0.408794	0.823019	0.561731	4	N	out	P	N	P	P	1	N	N	N	N	N	3	4	4	5	5	5	1	3	3	3	3	3	3
5826-85-7	O=C2Oc1cc(OP(OC)(OC)=S)ccc1C(=C2)C	0769T	-1.28403	-0.515445	-0.449	-0.96098	-0.333162	-0.564647	4	N	N	N	N	N	N	4	P	P	P	P	P	3	2	2	2	2	2	3	1	1	1	1	1	3
59330-98-2	c1cc(c(c(c1)Cl)Cl)C2CCCCC2	0770T	1.31867	0.662778	0.523	0.00310043	0.706203	0.473771	4	P	out	N	N	P	N	1	N	N	N	out	N	2	5	4	4	4	4	3	3	out	3	3	3	2
1713-15-1	O=C(OCC(C)C)COc1ccc(cc1Cl)Cl	0771T	0.0361618	0.525628	0.325	0.182811	0.39597	0.357352	4	N	out	N	N	P	N	1	N	N	N	N	N	3	4	4	4	4	4	3	2	out	3	3	3	2
2701-86-2	O=P(OC(=CCl)c1cc(ccc1Cl)Cl)(OCC)OCC	0772T	-1.00978	-0.035826	-0.259	out	-0.188177	-0.161001	3	N	out	N	N	N	N	3	P	P	P	P	P	3	2	3	2	2	2	1	1	2	3	3	3	1
3954-73-2	O=[N+]([O-])c1ccc(OP(OCCCCCl)(C)=S)cc1C(F)(F)F	0773T	-0.694552	-0.254174	-0.625	-0.577093	-0.517772	-0.49351	4	N	N	N	N	N	N	4	N	P	N	P	P	1	3	out	3	3	3	2	2	2	2	2	2	3
81777-89-1	O=C1N(OCC1(C)C)Cc2ccccc2Cl	0774T	0.757876	0.554693	0.872	0.772886	0.558167	0.689437	4	N	out	N	N	N	N	3	N	N	N	N	N	3	4	out	4	4	4	2	3	3	3	3	3	3
4790-92-5	O=C(Oc2ccc(c1c2(OC(C)(C)C1))Cl)NC	0775T	-0.0122013	-0.485644	-1.219	-1.37761	-1.02517	-1.02686	4	N	N	N	N	N	N	4	N	P	P	P	P	3	3	2	2	2	2	3	2	1	1	1	1	3
4433-79-8	O=C(Nc1cc(OC)c(cc1(OC))Cl)CC(=O)C	0776T	0.496352	0.542386	0.604	0.67022	0.723097	0.634926	4	N	P	P	P	P	P	4	N	N	N	N	N	3	4	4	5	5	5	1	3	3	3	3	3	3
1910-42-5, 4685-14-7	c1c[n+](ccc1c2cc[n+](cc2)C)C	0777T	-0.419	0.242127	-0.274	-0.366986	0.0430448	-0.0889534	4	N	N	N	out	N	N	3	N	P	N	out	P	0	3	3	3	3	3	3	2	out	2	2	2	2
121771-84-4	N1=C3N(CC1)CCc2ccccc2C3	0778T	-0.675294	0.280113	0.511	0.655964	0.405058	0.463034	4	N	N	N	N	N	N	4	N	N	N	P	N	1	3	4	4	4	4	3	2	2	3	3	3	1
64057-91-6	Nc1ccc2c(c1)[nH]c3c2CCCC3	0779T	0.11784	0.263523	0.323	0.236984	0.293958	0.279366	4	N	N	N	N	N	N	4	N	out	N	N	N	2	3	3	4	4	4	1	2	2	2	2	2	3
1079-26-1	Nc1ccc2[nH]c3c(c2(c1))CCCC3	0780T	0.228313	0.195941	0.363	0.19048	0.149187	0.224652	4	N	N	N	N	N	N	4	N	N	N	N	N	3	4	2	3	3	3	1	2	2	3	3	3	1
70381-39-4	O=C1C(=C(N=C2C=CC=C(N12)C)C)CC	0781T	0.462113	0.685954	0.613	0.653344	0.697352	0.662413	4	N	N	N	N	N	N	4	N	N	N	N	N	3	4	3	4	4	4	1	3	3	3	3	3	3
125-33-7	O=C2NCNC(=O)C2(c1ccccc1)CC	0782T	0.837425	0.507785	0.356	0.400984	0.31297	0.394435	4	N	N	N	N	N	N	4	N	N	N	N	N	3	4	4	3	3	3	1	3	out	2	2	2	2
50-12-4	O=C2NC(c1ccccc1)(C(=O)N2C)CC	0783T	0.590752	0.48617	0.418	0.515078	0.434288	0.463384	4	N	N	N	N	N	N	4	N	N	N	N	N	3	4	4	4	4	4	3	3	out	3	3	3	2
23504-07-6	O=C(Oc1ccccc1N(C)CC#C)NC	0784T	-0.560515	0.0202467	-0.409	-0.163596	0.0720994	-0.120062	4	N	N	N	N	N	N	4	N	out	N	P	N	0	3	3	2	2	2	1	2	2	1	1	1	1
100199-60-8	OCc2ccc(OCCn1cncc1)cc2	0785T	1.34797	0.585965	0.796	0.539548	0.583645	0.626289	4	P	P	P	P	P	P	4	N	N	N	N	N	3	5	4	5	5	5	1	3	3	3	3	3	3
131-89-5	O=[N+]([O-])c1cc(c(O)c(c1)C2CCCCC2)[N+](=O)[O-]	0786T	-0.612116	0.176636	-0.688	-0.640043	0.153101	-0.249577	4	N	N	N	N	N	N	4	N	out	P	P	P	2	3	2	2	2	2	3	2	1	1	1	1	3
3204-27-1	O=C(Oc1c(cc(cc1C(C)(C)C)[N+](=O)[O-])[N+](=O)[O-])C	0787T	-0.657989	0.00615191	-0.508	-0.607159	-0.153502	-0.315627	4	N	N	N	N	N	N	4	N	out	P	N	P	0	3	2	2	2	2	3	2	1	1	out	1	2
61676-87-7	N(c1ccc(cc1C)C)=C2N(C=CS2)C	0788T	0.521707	0.237739	0.096	-0.109701	0.265858	0.122474	4	N	N	N	out	N	N	3	N	out	N	N	N	2	4	3	3	3	3	3	3	2	2	2	2	3
95-30-7	n2c1ccccc1sc2SC(N(CC)CC)=S	0789T	1.32785	0.248609	0.684	0.819115	0.22239	0.493529	4	P	out	N	P	P	P	1	N	out	N	N	N	2	5	out	4	4	4	2	4	out	3	3	3	2
27653-49-2	n1c(nc(c(c1N)c2ccccc2)CC)N	0790T	-0.23029	0.331005	0.135	0.415416	0.294412	0.293958	4	N	N	N	N	N	N	4	N	out	N	N	N	2	3	3	3	3	3	3	2	2	2	2	2	3
63979-29-3	O=C(c2nnn(c1ccccc1)c2C)N(C)C	0791T	0.337022	0.452835	0.476	0.512694	0.441515	0.470761	4	N	N	N	N	N	N	4	N	N	N	P	N	1	4	4	4	4	4	3	2	3	3	3	3	3
58995-43-0	n1cccc2cc(OP(OCC)(C)=S)ccc12	0792T	-1.72762	-0.468899	-0.355	-0.528627	-0.662136	-0.503666	4	N	N	N	N	N	N	4	P	P	N	P	P	1	2	2	3	3	3	1	1	1	2	2	2	1
5131-24-8	O=C1c2ccccc2(C(=O)N1P(OCC)(OCC)=S)	0793T	1.21712	-0.812127	-0.262	-0.853242	out	-0.642456	3	P	N	N	N	N	N	4	N	P	P	N	P	1	5	2	2	2	2	3	3	1	1	1	1	3
13104-29-5	O=C1c2ccccc2(C(=O)N1CSP(OC)(OCC)=S)	0794T	-0.820871	-0.856656	-0.934	-0.774046	-0.926265	-0.872742	4	N	N	N	N	N	N	4	P	P	P	P	P	3	2	2	2	2	2	3	1	1	1	1	1	3
76379-66-3	C#CCCC#CC#CCCCCO	0795T	0.15713	1.00223	0.976	out	0.989032	0.989087	3	N	out	P	out	P	P	2	N	N	N	N	N	3	3	5	5	5	5	3	2	2	2	2	2	3
5205-11-8	O=C(OCC=C(C)C)c1ccccc1	0796T	1.39312	1.06986	1.254	1.45902	1.22049	1.25084	4	P	P	P	P	P	P	4	N	N	N	N	N	3	5	5	5	5	5	3	3	4	3	3	3	1
6066-49-5	O=C1OC(c2ccccc12)CCCC	0797T	1.11019	0.94499	1.275	1.48157	1.04828	1.18746	4	P	P	N	P	P	P	2	N	N	N	N	N	3	5	5	4	4	4	1	3	3	3	3	3	3
117666-83-8	O(c1ccc(cc1)C=CC(OCC)=S)C	0798T	0.62199	0.649456	0.469	0.590257	0.757437	0.616537	4	N	N	N	N	P	N	2	N	out	N	N	N	2	4	out	4	4	4	2	3	3	3	3	3	3
56983-13-2	O=C(O)Cc1ccc2OC(Cc2(c1))CC	0799T	0.798204	0.712571	0.687	1.05491	0.758247	0.803182	4	N	out	N	N	P	N	1	N	N	N	N	N	3	4	4	4	4	4	3	3	3	3	3	3	3
63919-02-8	O(c1ccc(cc1)CC2OC2)CC3OC3	0800T	1.31839	0.918278	1.001	0.873656	0.960086	0.938255	4	P	P	P	P	P	P	4	N	out	N	N	N	2	5	5	5	5	5	3	3	3	3	3	3	3
77-83-8	O=C(OCC)C2OC2(c1ccccc1)(C)	0801T	1.42392	0.876958	0.996	1.13466	1.09807	1.02642	4	P	P	P	P	P	P	4	N	N	N	N	N	3	5	5	5	5	5	3	4	3	3	3	3	3
93-28-7	O=C(Oc1ccc(cc1(OC))CC=C)C	0802T	0.908651	0.966468	0.848	0.894935	1.08361	0.948253	4	N	P	P	N	P	P	2	N	N	N	N	N	3	4	4	5	5	5	1	3	4	3	3	3	1
40552-84-9	O=C(OC(c1ccccc1)C)CC(=O)C	0803T	1.42233	1.07286	1.034	1.04123	1.18288	1.08274	4	P	P	P	N	P	P	2	N	N	N	N	N	3	5	5	5	5	5	3	4	4	3	3	3	1
101-90-6	O(c2cccc(OCC1OC1)c2)CC3OC3	0804T	1.06341	0.83414	1.126	1.05417	0.950067	0.991094	4	P	P	P	P	P	P	4	N	out	N	N	N	2	5	5	5	5	5	3	3	3	3	3	3	3
84-66-2	O=C(OCC)c1ccccc1(C(=O)OCC)	0805T	1.58797	0.926021	1.105	1.0477	1.06556	1.03607	4	P	P	P	P	P	P	4	N	N	N	N	N	3	5	5	5	5	5	3	4	4	3	3	3	1
132-82-1	O=C1OC(=O)C(OC(=O)CCC)=C1(OC(=O)CCC)	0806T	1.74461	0.964817	1.365	1.33547	1.07599	1.18532	4	P	P	P	P	P	P	4	N	N	N	N	N	3	5	5	5	5	5	3	4	4	4	4	4	3
3570-98-7	O=C(N(Cc1ccc(cc1)S(=O)(=O)C)CCO)C(Cl)Cl	0807T	1.5667	out	0.621	out	0.541443	0.581222	2	P	N	N	P	P	N	0	N	out	N	N	N	2	5	out	5	5	5	2	4	out	3	3	3	2
38331-02-1	O=P(OC(=C)c1ccc(cc1Cl)Cl)(OCC)OCC	0808T	0.674135	-0.622611	-0.505	out	-0.683151	-0.603587	3	N	out	N	N	N	N	3	N	P	P	P	P	3	4	2	2	2	2	3	3	2	1	1	1	1
2310-17-0	O=C2Oc1cc(ccc1N2CSP(OCC)(OCC)=S)Cl	0809T	-0.635232	-0.701118	-0.498	-0.545299	-0.77961	-0.631007	4	N	N	N	N	N	N	4	N	P	P	P	P	3	3	2	3	3	3	1	2	1	2	2	2	1
64050-52-8	O=C2Oc1cc(ccc1N2COP(=O)(OCC)OCC)Cl	0810T	-0.981019	-0.672163	-0.204	-0.878733	-0.810536	-0.641358	4	N	N	N	N	N	N	4	P	P	N	P	P	1	2	3	3	3	3	3	1	2	3	3	3	1
24473-06-1	O=C(COc1ccc(cc1)Cl)C(C)(C)C	0811T	1.3132	0.779251	0.488	0.543481	0.838975	0.662427	4	P	out	N	P	P	P	1	N	N	N	N	N	3	5	5	5	5	5	3	3	out	3	3	3	2
62987-05-7	O=C1C(F)=CN(C(=O)N1C2OCCC2)C3OCCC3	0812T	0.806519	0.526155	0.961	0.637618	0.493139	0.654478	4	N	out	P	N	N	N	1	N	out	N	out	N	1	4	out	5	5	5	2	3	out	3	3	3	2
13593-03-8	n1cc(nc2ccccc12)OP(OCC)(OCC)=S	0813T	-1.05932	-0.858152	-1.09	-1.08575	-0.81386	-0.961942	4	N	N	N	N	N	N	4	P	P	P	P	P	3	2	1	2	2	2	1	1	1	1	1	1	3
40507-80-0	N3=C(Nc1cccc2c1CCC2)NCC3	0814T	0.307208	0.223187	0.06	0.0261979	0.213549	0.130733	4	N	N	N	N	N	N	4	N	out	N	N	N	2	4	3	3	3	3	3	2	2	2	2	2	3
1492-02-0	O=S(=O)(Nc1nnc(C(C)(C)C)s1)c2ccccc2	0815T	0.226125	0.592846	0.832	0.751727	0.612289	0.697216	4	N	out	N	P	P	P	1	N	out	N	N	N	2	4	4	4	4	4	3	2	1	3	3	3	1
1025-15-6	O=C1N(C(=O)N(C(=O)N1CC=C)CC=C)CC=C	0816T	0.453026	0.248985	out	0.665018	0.511363	0.475122	3	N	P	out	out	N	P	0	N	out	out	N	N	1	4	5	out	out	5	1	3	out	out	out	out	0
101-37-1	n1c(nc(nc1OCC=C)OCC=C)OCC=C	0817T	0.374459	0.352266	out	out	0.17385	0.263058	2	N	N	out	out	N	N	2	N	N	out	N	N	2	4	out	out	out	out	0	3	out	out	out	out	0
2589-01-7	n1c(nc(nc1OCC2OC2)OCC3OC3)OCC4OC4	0818T	0.752412	0.265684	out	out	0.285365	0.275524	2	N	out	out	P	N	P	0	N	out	out	N	N	1	4	5	out	out	5	1	3	2	out	out	2	1
195252-21-2	n3cnc1c(ncn1CC2CC2)c3NC4CC4	0819T	-0.155967	0.158567	0.252	0.152829	0.296839	0.215059	4	N	N	N	N	N	N	4	N	N	N	N	N	3	3	4	4	4	4	3	2	2	2	2	2	3
77236-50-1	O=C2NCCC2(c1ccccc1)CC	0820T	0.718908	0.559896	0.514	0.669577	0.485191	0.557166	4	N	N	N	N	N	N	4	N	N	N	N	N	3	4	4	4	4	4	3	3	2	3	3	3	1
63887-52-5	O=C(c1ccccc1(OCC=C))N(C)C	0821T	0.557244	0.369366	0.783	0.490134	0.283795	0.481574	4	N	N	N	N	N	N	4	N	N	N	N	N	3	4	4	4	4	4	3	3	2	3	3	3	1
97-36-9	O=C(Nc1ccc(cc1C)C)CC(=O)C	0822T	1.16513	0.726821	0.99	1.00731	0.820047	0.886044	4	P	out	P	P	P	P	3	N	N	N	N	N	3	5	5	5	5	5	3	3	3	3	3	3	3
56368-47-9	O=C(N1CCOCC1)SCc2ccccc2	0823T	-0.675929	0.56693	0.622	0.888294	0.635764	0.678247	4	N	out	N	P	N	N	1	P	out	N	P	N	0	2	out	4	4	4	2	1	3	3	3	3	3
21709-44-4	O=C(Oc1ccccc1C2SCCS2)N(C)C	0824T	-1.22572	-0.0279203	-0.432	-0.192137	-0.261316	-0.228343	4	N	N	N	N	N	N	4	P	P	N	P	P	1	2	1	3	3	3	1	1	1	2	2	2	1
63887-17-2	O=C(NCCO)c1ccccc1(OCC=C)	0825T	0.716099	0.478599	0.862	0.399288	0.640185	0.595018	4	N	out	P	N	N	N	1	N	N	N	N	N	3	4	5	5	5	5	3	3	3	3	3	3	3
122-82-7	O=C(Nc1ccc(OCC)cc1)CC(=O)C	0826T	-0.0990863	0.980571	1.009	1.12806	1.03386	1.03787	4	N	P	P	P	P	P	4	N	N	N	N	N	3	3	4	5	5	5	1	2	3	3	3	3	3
1665-48-1	O=C2OC(COc1cc(cc(c1)C)C)CN2	0827T	0.544703	0.5395	0.527	0.995702	0.73746	0.699916	4	N	out	N	N	P	N	1	N	out	N	N	N	2	4	4	4	4	4	3	3	3	3	3	3	3
73622-67-0	O=C(C)SCc1cnc(c(O)c1CSC(=O)C)C	0828T	0.378456	0.269545	0.724	1.07101	0.347395	0.602987	4	N	N	P	out	P	P	1	N	out	N	N	N	2	4	out	5	5	5	2	3	out	3	3	3	2
16655-82-6	O=C(Oc2cccc1c2(OC(C)(C)C1(O)))NC	0829T	-1.11966	-0.197201	-0.359	-0.962694	-0.340686	-0.464895	4	N	N	N	N	N	N	4	P	P	N	P	P	1	2	3	3	3	3	3	1	2	2	2	2	3
22791-20-4	O=C(Oc1ccc(c2OC(Oc12)(C)C)C)NC	0830T	-1.42069	-0.512194	-0.783	-0.490374	-0.737653	-0.630805	4	N	N	N	N	N	N	4	P	P	P	P	P	3	2	2	2	2	2	3	1	1	1	1	1	3
6988-20-1	O=C(Oc1ccccc1C2OCC(O2)C)NC	0831T	-0.333539	-0.248587	-0.743	-0.581277	-0.549989	-0.530713	4	N	N	N	N	N	N	4	N	P	N	P	P	1	3	2	3	3	3	1	2	1	2	2	2	1
4212-94-6	O=C(OC(C)C)N(OC(=O)C)c1ccccc1	0832T	1.15655	0.599301	0.794	1.09085	0.726163	0.802578	4	P	N	N	P	N	N	2	N	out	N	N	N	2	5	4	5	5	5	1	3	2	3	3	3	1
72705-22-7	O=C(Nc1cc(c(cc1(OC))S(=O)(=O)O)C)CC(=O)C	0833T	1.19505	out	1.238	0.306863	0.938367	0.827743	3	P	P	P	P	P	P	4	N	N	N	N	N	3	5	5	5	5	5	3	4	4	4	4	4	3
18705-22-1	O=P(OCC#C)(OCCC)c1ccccc1	0834T	0.181993	0.215656	0.218	0.29923	0.210284	0.235793	4	N	N	N	N	N	N	4	N	out	N	N	N	2	4	1	4	4	4	1	2	2	2	2	2	3
4395-92-0	C=CCc1ccc(cc1)C(C)C	0835T	1.40832	1.24394	1.295	1.41406	1.25149	1.30112	4	P	P	P	P	P	P	4	N	N	N	out	N	2	5	5	5	5	5	3	3	3	3	3	3	3
555-37-3	O=C(Nc1ccc(c(c1)Cl)Cl)N(C)CCCC	0836T	0.603541	0.429406	0.815	0.993794	0.589528	0.706932	4	N	N	N	N	N	N	4	N	N	N	N	N	3	4	4	4	4	4	3	3	3	2	2	2	1
14663-72-0	O=[N+]([O-])c1ccc(OP(=O)(OCC(C)Cl)OCC(C)Cl)cc1	0837T	-0.331339	-0.677958	-1.018	-1.3659	-0.730011	-0.947967	4	N	N	N	N	N	N	4	N	P	P	P	P	3	3	2	2	2	2	3	2	1	1	1	1	3
14663-71-9	O=[N+]([O-])c1ccc(OP(=O)(OCCCCl)OCCCCl)cc1	0838T	-1.05087	-0.540639	-0.862	-1.10988	-0.435812	-0.737083	4	N	N	N	N	N	N	4	P	P	P	P	P	3	2	2	3	3	3	1	1	1	2	2	2	1
2917-19-3	O=C(Oc1cc(ccc1Cl)C(C)CC)NC	0839T	-0.683204	-0.174248	-0.773	-0.78389	-0.44673	-0.544467	4	N	N	N	N	N	N	4	P	out	P	P	P	2	2	4	2	2	2	1	1	out	2	2	2	2
176972-62-6	O=C(OC)NC(Cc1ccccc1)C(O)CCl	0841T	0.890959	0.400413	0.461	0.309168	0.279123	0.362426	4	P	N	N	N	N	N	4	N	out	N	N	N	2	5	4	4	4	4	3	3	3	2	2	2	1
28249-77-6	O=C(N(CC)CC)SCc1ccc(cc1)Cl	0842T	0.553746	0.324567	0.709	out	0.523017	0.518861	3	N	out	N	out	N	N	2	N	out	N	P	N	0	4	out	4	4	4	2	3	out	3	3	3	2
37577-24-5, 458-24-2	FC(F)(F)c1cccc(c1)CC(NCC)C	0843T	-0.25	0.307254	0.054	0.30661	0.282528	0.237598	4	N	N	N	N	N	N	4	N	N	N	P	N	1	3	3	3	3	3	3	2	2	2	2	2	3
118-68-3	NC(Cc2c[nH]c1ccccc12)CC	0844T	-0.704523	0.360897	0.37	0.271702	0.286143	0.322185	4	N	N	N	out	N	N	3	P	N	N	out	N	2	2	3	4	4	4	1	1	2	2	2	2	3
148-69-6	N#CCCN(c1cccc(c1)C)CC	0845T	1.29491	0.556391	0.807	0.962814	0.52166	0.711966	4	P	N	N	P	N	N	2	N	out	N	N	N	2	5	4	4	4	4	3	3	2	3	3	3	1
63716-34-7	Nc1ccc2NC3CCCCC3(c2(c1))	0846T	0.0888753	0.252441	0.353	0.225442	0.266984	0.274467	4	N	N	N	N	N	N	4	N	N	N	N	N	3	3	4	4	4	4	3	2	2	3	3	3	1
16568-66-4	O=C(N)N2CCC(c1ccccc1)CC2	0847T	0.587728	0.459766	0.682	0.563144	0.627332	0.583061	4	N	out	N	N	N	N	3	N	N	N	N	N	3	4	4	4	4	4	3	3	3	3	3	3	3
26155-31-7	N2=C(C=Cc1c(ccs1)C)N(C)CCC2	0848T	0.398269	0.139619	-0.026	-0.32	0.167955	-0.0096065	4	N	N	N	N	N	N	4	N	N	N	N	N	3	4	3	3	3	3	3	3	2	2	2	2	3
7361-61-7	N2=C(Nc1c(cccc1C)C)SCCC2	0849T	-0.228683	0.321784	-0.018	0.131202	0.346801	0.195447	4	N	N	N	N	N	N	4	N	out	N	N	N	2	3	4	4	4	4	3	2	out	2	2	2	2
24017-47-8	n1cn(nc1OP(OCC)(OCC)=S)c2ccccc2	0850T	-0.73976	-0.484452	out	-0.758976	-0.586078	-0.609835	3	N	N	out	N	N	N	3	N	P	out	P	P	2	3	2	out	out	2	1	2	1	out	out	1	1
30725-71-4	O=C2Oc1ccccc1N2CSP(OCC)(OCC)=S	0851T	-0.613993	-0.787324	-0.654	-0.815464	-0.916347	-0.793284	4	N	N	N	N	N	N	4	N	P	N	P	P	1	3	2	3	3	3	1	2	1	2	2	2	1
151-05-3	O=C(OC(C)(C)Cc1ccccc1)C	0852T	1.23495	1.16198	1.235	1.42928	1.20368	1.25749	4	P	P	P	P	P	P	4	N	N	N	N	N	3	5	5	5	5	5	3	3	4	3	3	3	1
103-48-0	O=C(OCCc1ccccc1)C(C)C	0853T	1.43244	1.22482	1.3	1.36285	1.28472	1.2931	4	P	P	P	P	P	P	4	N	N	N	N	N	3	5	5	5	5	5	3	4	4	4	4	4	3
59230-57-8	O=C(OCc1ccc(cc1)C(C)C)C	0854T	0.877807	1.17181	1.338	1.3844	1.23179	1.2815	4	N	P	P	P	P	P	4	N	N	N	N	N	3	4	5	5	5	5	3	3	4	3	3	3	1
1553-60-2	O=C(O)Cc1ccc(cc1)CC(C)C	0855T	1.07817	0.991691	0.909	0.754765	0.934797	0.897563	4	P	N	N	P	P	N	0	N	N	N	N	N	3	5	4	4	4	4	3	3	3	3	3	3	3
2883-98-9	O(c1cc(OC)c(C=CC)cc1(OC))C	0856T	0.686029	0.814413	1.091	0.915356	1.03055	0.962829	4	N	P	P	P	P	P	4	N	out	N	N	N	2	4	4	5	5	5	1	3	3	3	3	3	3
87-20-7	O=C(OCCC(C)C)c1ccccc1(O)	0857T	1.20022	1.04926	1.085	1.12816	1.08756	1.0875	4	P	P	P	P	P	P	4	N	N	N	N	N	3	5	5	5	5	5	3	3	4	3	3	3	1
10141-07-8	O=C(OC(OC(=O)C=CC)C=CC)C=CC	0858T	1.06285	0.94715	1.029	1.22752	0.997351	1.05026	4	P	P	P	P	P	P	4	N	N	N	N	N	3	5	5	5	5	5	3	3	4	2	2	2	1
68505-69-1	O=S(=O)(Oc1ccc2OCC(c2(c1))(C)C)CC	0859T	0.899339	0.564969	0.344	out	0.77322	0.56073	3	P	out	N	P	P	P	1	N	N	N	N	N	3	5	4	4	4	4	3	3	out	3	3	3	2
59937-28-9	O=C(OC(C)C)C(C(=O)OC(C)C)=C1SC=CS1	0860T	0.855454	0.453224	out	-0.151276	0.652078	0.318008	3	P	N	N	P	N	N	2	N	out	N	P	N	0	5	3	4	4	4	1	3	out	3	3	3	2
21269-98-7	O(CCCC)C(c1ccccc1)CBr	0861T	-0.0103785	0.249436	0.078	-0.0539048	0.252638	0.131542	4	N	N	N	N	N	N	4	N	N	N	N	N	3	3	3	3	3	3	3	2	2	2	2	2	3
21269-99-8	O(C(c1ccccc1)CBr)C(C)CC	0862T	-0.0103785	0.238583	0.175	-0.0537057	0.295099	0.163744	4	N	out	N	N	N	N	3	N	N	N	N	N	3	3	3	3	3	3	3	2	2	2	2	2	3
91893-39-9	O=NN(C(=O)NCCS(=O)(=O)NCc1ccccc1)CCCl	0863T	-0.143721	0.233288	0.316	-0.371794	0.277242	0.113684	4	N	N	N	N	N	N	4	N	P	N	P	P	1	3	2	3	3	3	1	2	2	2	2	2	3
23239-75-0	c1ccc(cc1)CC2CCNCC2	0864T	0.407879	0.418175	0.107	0.00681455	0.268409	0.2001	4	N	N	N	N	N	N	4	N	out	N	N	N	2	4	out	4	4	4	2	3	2	2	2	2	3
67239-26-3	n2oc1nc(ncc1c2C(C)C)C(C)(C)C	0865T	1.8468	0.289143	out	out	0.424755	0.356949	2	P	N	out	out	P	N	0	N	out	out	N	N	1	5	5	out	out	5	1	4	out	out	out	out	0
49665-58-9	O=C(Nc1ncccc1)NC2CCCCC2	0866T	0.960314	0.610221	0.326	0.638035	0.658841	0.558274	4	P	P	N	P	P	P	2	N	N	N	N	N	3	5	4	3	3	3	1	3	2	2	2	2	3
17702-57-7	O=C(Oc1ccc(N=CN(C)C)c(c1)C)NC	0867T	-1.51398	-0.244858	-0.878	-1.00183	-0.187496	-0.578046	4	N	N	N	N	N	N	4	P	P	P	P	P	3	2	3	2	2	2	1	1	1	1	1	1	3
40915-86-4	O=C1N=C(N=C2NSC(=C12)C(C)C)C(C)(C)C	0868T	1.60874	out	out	out	0.495002	0.495002	1	P	out	out	out	P	P	1	N	N	out	N	N	2	5	out	out	out	out	0	4	out	out	out	out	0
67-03-8	OCCc1c([n+](cs1)Cc2cnc(nc2(N))C)C	0869T	1.04296	out	out	out	0.547188	0.547188	1	P	N	out	out	N	N	2	N	N	out	N	N	2	5	out	out	out	out	0	3	out	out	out	out	0
60559-98-0	N#CNC(=NC(C)(C)CC)Nc1cnccc1	0870T	-1.21776	0.280932	0.07	0.0358211	0.345354	0.183027	4	N	N	N	out	N	N	3	P	N	N	P	N	1	2	4	3	3	3	1	1	2	2	2	2	3
7319-47-3	n1cc(c(c2c1nc(nc2(N))N)C)C(C)CC	0871T	-0.363891	0.301999	0.293	0.183064	0.374896	0.28824	4	N	N	N	N	N	N	4	N	N	N	N	N	3	3	3	4	4	4	1	2	2	2	2	2	3
56217-90-4	O=C(N=NCc1oc(cc1)[N+](=O)[O-])CN2CCN(C)CC2	0872T	0.516345	0.357383	0.575	0.295707	0.43698	0.416267	4	N	out	N	N	N	N	3	N	N	N	N	N	3	4	5	4	4	4	1	3	out	3	3	3	2
38237-76-2	O=C(c1ccc(N)cc1)CCCCC	0873T	0.0531226	0.70028	-0.06	-0.0214848	0.503051	0.280462	4	N	out	N	P	P	P	1	N	N	N	N	N	3	3	4	5	5	5	1	2	2	3	3	3	1
2431-96-1	O=C(N(CC)CC)Cc1ccccc1	0874T	0.635123	0.756265	0.915	0.630048	0.878777	0.795022	4	N	out	P	N	N	N	1	N	N	N	N	N	3	4	5	5	5	5	3	3	3	3	3	3	3
2728-05-4	O=C(c1ccc(cc1)C)N(CC)CC	0875T	1.0804	0.831264	0.838	0.952519	0.746626	0.842102	4	P	N	N	P	N	N	2	N	N	N	N	N	3	5	4	4	4	4	3	3	3	3	3	3	3
134-62-3	O=C(c1cccc(c1)C)N(CC)CC	0876T	1.0087	0.768848	0.839	0.976819	0.842046	0.856678	4	N	out	N	out	N	N	2	N	N	N	N	N	3	4	4	4	4	4	3	3	3	3	3	3	3
2728-04-3	O=C(c1ccccc1C)N(CC)CC	0877T	0.801454	0.813519	0.854	1.04696	0.897551	0.903007	4	N	out	N	N	N	N	3	N	N	N	N	N	3	4	4	4	4	4	3	3	2	3	3	3	1
23915-73-3	O2c1ccccc1CC(N(C)C)C2C	0878T	0.628225	0.352469	0.208	0.32637	0.281668	0.292127	4	N	N	N	N	N	N	4	N	N	N	N	N	3	4	4	4	4	4	3	3	2	2	2	2	3
30087-47-9	O=C(Oc1cc(cc(c1)CC)CC)NC	0879T	0.887886	-0.141204	-0.107	-0.366522	-0.154203	-0.192232	4	N	N	N	N	N	N	4	N	P	N	P	P	1	4	2	2	2	2	3	3	1	2	2	2	1
2752-71-8	O=C(Oc1cc(ccc1C)C(C)C)NC	0880T	0.0817055	0.00348578	-0.233	-0.10109	-0.182582	-0.128297	4	N	N	N	N	N	N	4	N	P	N	P	P	1	3	2	3	3	3	1	2	1	2	2	2	1
41621-49-2	O=C1C=C(C=C(N1(O))C2CCCCC2)C	0881T	0.942644	0.71745	0.033	out	0.762429	0.504293	3	P	P	N	P	P	P	2	N	N	N	N	N	3	5	4	4	4	4	3	3	3	3	3	3	3
16637-86-8	O=C(Oc1ccccc1CCCSC)NC	0882T	-0.0361533	0.0576247	-0.239	0.176455	-0.0898886	-0.0237023	4	N	out	N	N	N	N	3	N	out	N	P	N	0	3	2	3	3	3	1	2	out	2	2	2	2
2438-72-4	O=C(NO)Cc1ccc(OCCCC)cc1	0883T	1.17909	0.653654	1.148	1.42123	0.693083	0.978991	4	P	P	P	P	N	P	2	N	N	N	N	N	3	5	4	5	5	5	1	3	3	3	3	3	3
1083-57-4	O=C(Nc1ccc(OCC)cc1)CC(O)C	0884T	1.49656	0.599541	0.742	0.460664	0.608988	0.602798	4	P	out	N	P	N	N	1	N	N	N	N	N	3	5	4	3	3	3	1	4	3	3	3	3	3
304-84-7	O=C(c1ccc(O)c(OC)c1)N(CC)CC	0885T	-0.161019	0.807178	0.836	0.829313	0.795085	0.816894	4	N	out	N	P	P	P	1	N	N	N	N	N	3	3	5	4	4	4	1	2	3	3	3	3	3
19351-21-4	O=C(c1ccc(OC)c(O)c1)N(CC)CC	0886T	0.950313	0.413138	0.322	0.416051	0.690673	0.460465	4	N	N	N	P	P	N	0	N	N	N	N	N	3	4	5	3	3	3	1	3	2	3	3	3	1
19351-20-3	O=C(c1cccc(OC)c1(O))N(CC)CC	0887T	0.969523	0.371825	0.488	0.409473	0.494763	0.441015	4	P	out	N	N	N	N	3	N	N	N	N	N	3	5	4	4	4	4	3	3	out	3	3	3	2
13265-01-5	O=C(OC)C(N)(C)Cc1ccc(O)c(c1)C	0888T	0.732665	0.334122	0.981	1.27763	0.438616	0.757841	4	N	out	P	P	N	P	1	N	N	N	N	N	3	4	out	5	5	5	2	3	out	4	4	4	2
2597-03-7	O=C(OCC)C(c1ccccc1)SP(OC)(OC)=S	0889T	-0.653933	-0.557775	-0.185	-0.833725	-0.266829	-0.460832	4	N	N	N	N	N	N	4	N	P	N	P	P	1	3	2	3	3	3	1	2	1	2	2	2	1
4904-61-4	C1=CCCC=CCCC=CCC1	0890T	1.04053	1.20729	1.144	1.36832	1.21212	1.23293	4	N	P	P	out	P	P	3	N	N	N	N	N	3	4	5	5	5	5	3	3	4	4	4	4	3
85095-79-0	OC(CNc1ccccc1(NCC(O)CCl))CCl	0891T	0.488749	0.277895	0.653	out	0.435533	0.455476	3	N	out	N	N	P	N	1	N	out	N	N	N	2	4	out	4	4	4	2	3	out	3	3	3	2
5586-87-8	c1ccc(cc1)CC(NCCCCl)C	0892T	0.21993	0.440177	0.171	-0.0569524	0.306862	0.215272	4	N	N	N	N	N	N	4	N	out	N	P	N	0	4	4	4	4	4	3	2	2	2	2	2	3
56776-01-3	OC(c1ccccc1Cl)CNC(C)(C)C	0893T	0.328093	0.440612	0.297	0.0221243	0.276055	0.258948	4	N	out	N	N	N	N	3	N	N	N	N	N	3	4	3	4	4	4	1	3	2	2	2	2	3
163515-14-8, 87674-68-8	O=C(N(c1c(csc1C)C)C(C)COC)CCl	0894T	0.13	0.359975	0.431	0.845993	0.654725	0.572923	4	N	N	N	P	N	N	2	N	out	N	N	N	2	4	2	4	4	4	1	2	out	2	2	2	2
4098-71-9	O=C=NCC1(C)(CC(N=C=O)CC(C)(C)C1)	0895T	0.653379	0.344049	out	0.694405	0.404053	0.480836	3	N	out	out	N	P	N	0	N	out	out	N	N	1	4	3	out	out	3	1	3	4	out	out	4	1
1641-74-3	O=C(OCCN(CC)CC)c1cnccc1	0896T	1.30711	0.573689	1.005	1.24343	0.695635	0.87944	4	P	out	P	P	N	P	1	N	N	N	N	N	3	5	5	5	5	5	3	4	3	3	3	3	3
2631-26-7	O=C(Oc1cccc(c1)N(CC)CC)NC	0897T	-0.387579	-0.0604673	-0.363	-1.13738	0.0914333	-0.367353	4	N	out	N	N	P	N	1	N	P	P	N	P	1	3	3	2	2	2	1	2	1	1	1	1	3
315-18-4	O=C(Oc1cc(c(c(c1)C)N(C)C)C)NC	0898T	-1.20049	-0.182432	-0.627	-0.573195	-0.174349	-0.389244	4	N	out	N	N	N	N	3	P	P	P	P	P	3	2	2	3	3	3	1	1	1	1	1	1	3
29766-64-1	O=C(OCC)C1C=NC2N(C1(=O))C(C)CCC2	0899T	1.02147	0.403645	out	0.411215	0.572493	0.462451	3	P	N	out	N	N	N	3	N	N	out	N	N	2	5	4	out	out	4	1	3	3	out	out	3	1
309-43-3, 76-73-3	O=C1N=C(O)NC(=O)C1(CC=C)C(C)CCC	0900T	-0.32	0.0833608	-0.146	-0.169521	-0.0946927	-0.0817133	4	N	N	N	N	P	N	2	N	out	N	N	N	2	3	3	3	3	3	3	2	2	2	2	2	3
64-77-7	O=C(NCCCC)NS(=O)(=O)c1ccc(cc1)C	0901T	0.964669	0.54537	0.959	0.771544	0.735436	0.752837	4	P	out	P	P	P	P	3	N	N	N	N	N	3	5	5	5	5	5	3	3	3	3	3	3	3
15336-82-0	O=C1N(C(=O)C(N1CC2OC2)(C)CC)CC3OC3	0902T	-0.00711021	0.390794	out	0.247303	0.480882	0.372993	3	N	N	out	N	N	N	3	N	out	out	N	N	1	3	out	out	out	out	0	2	out	out	out	out	0
68789-89-9	O=C(ON=C1CSCCS1)N(C)SSN(C(=O)ON=C2CSCCS2)C	0903T	-0.471627	out	-0.418	-0.586133	-0.349984	-0.451373	3	N	N	N	N	N	N	4	N	out	N	N	N	2	3	out	3	3	3	2	2	out	2	2	2	2
19044-88-3	O=[N+]([O-])c1cc(cc(c1N(CCC)CCC)[N+](=O)[O-])S(=O)(=O)N	0904T	1.46081	out	0.723	1.05298	0.571015	0.782331	3	P	out	P	P	P	P	3	N	out	N	N	N	2	5	5	5	5	5	3	4	out	3	3	3	2
55066-48-3	OCCC(C)CCc1ccccc1	0905T	1.01642	1.1939	1.152	1.22362	1.1257	1.1738	4	N	P	P	P	P	P	4	N	N	N	out	N	2	4	5	5	5	5	3	3	3	3	3	3	3
3445-42-9	OC(c1ccc(cc1)C(C)C)(C)C	0906T	1.80233	1.17655	1.093	1.12652	1.1592	1.13882	4	P	P	P	N	P	P	2	N	N	N	N	N	3	5	5	5	5	5	3	4	4	3	3	3	1
14860-89-0	OC(c1cccc(c1)C(C)C)(C)C	0907T	1.5274	1.18059	1.28	1.22653	1.27052	1.23941	4	P	P	N	N	P	P	0	N	N	N	N	N	3	5	5	4	4	4	1	4	3	3	3	3	3
68683-20-5	O=COCCC1=CCC(=CC1)C(C)C	0908T	1.26433	1.14227	1.346	1.40773	1.16157	1.26439	4	P	P	P	P	P	P	4	N	N	N	N	N	3	5	5	5	5	5	3	3	4	4	4	4	3
86803-90-9	O=CC2CC3C1CC(OC)C(C1)C3(C2)	0909T	1.15906	0.854562	out	1.17987	0.993788	1.00941	3	P	P	out	P	P	P	3	N	N	out	N	N	2	5	5	out	out	5	1	3	4	out	out	4	1
29171-21-9	O=C(OC(C#C)(C)CCC=C(C)C)C	0910T	1.69499	1.11881	1.279	1.51129	1.13777	1.26172	4	P	P	P	P	P	P	4	N	N	N	N	N	3	5	3	5	5	5	1	4	4	4	4	4	3
26762-93-6	OOC(c1ccc(cc1)C(C)C)(C)C	0911T	1.01294	1.06802	1.161	1.18045	1.07531	1.12119	4	P	out	P	N	P	P	1	N	N	N	N	N	3	5	5	5	5	5	3	3	2	3	3	3	1
64057-86-9	O(c1ccccc1)CCOCCOCC	0912T	1.00793	0.962527	1.074	1.01617	0.967526	1.00506	4	P	P	P	P	P	P	4	N	N	N	N	N	3	5	5	5	5	5	3	3	4	3	3	3	1
42482-06-4	O=C1OC(=O)C(CC=CCCCCC)C1	0913T	0.718123	0.929366	0.949	1.01559	0.906482	0.95011	4	N	out	N	P	P	P	1	N	N	N	N	N	3	4	5	5	5	5	3	3	4	3	3	3	1
26680-54-6	O=C1OC(=O)C(C=CCCCCCC)C1	0914T	0.718123	0.891271	0.899	0.852901	0.884278	0.881863	4	N	N	N	P	P	N	0	N	N	N	N	N	3	4	5	4	4	4	1	3	4	3	3	3	1
721-26-6	OOC(c1cccc(c1)C(OO)(C)C)(C)C	0915T	0.821751	0.614571	0.53	0.938392	0.87811	0.740268	4	N	P	N	N	P	P	0	N	N	N	N	N	3	4	4	5	5	5	1	3	out	3	3	3	2
13048-33-4	O=C(OCCCCCCOC(=O)C=C)C=C	0916T	1.34463	1.0573	0.154	out	0.817662	0.676322	3	P	out	N	P	P	P	1	N	N	N	N	N	3	5	5	4	4	4	1	4	4	3	3	3	1
532-34-3	O=C(OCCCC)C=1OC(C)(C)CC(=O)C=1	0917T	1.51489	0.889694	out	0.992949	1.15743	1.01336	3	P	P	P	P	P	P	4	N	N	N	N	N	3	5	5	5	5	5	3	4	4	4	4	4	3
50512-35-1	O=C(OC(C)C)C(C(=O)OC(C)C)=C1SCCS1	0918T	0.613052	0.586387	out	out	0.775146	0.680767	2	N	P	out	P	N	P	1	N	out	out	P	P	1	4	out	out	out	out	0	3	out	out	out	out	0
57472-68-1	O=C(OC(C)COCC(OC(=O)C=C)C)C=C	0919T	1.27874	0.883139	1.079	0.56272	0.991763	0.879155	4	P	P	P	P	P	P	4	N	N	N	N	N	3	5	5	5	5	5	3	3	4	4	4	4	3
1680-21-3	O=C(OCCOCCOCCOC(=O)C=C)C=C	0920T	0.287165	1.01516	0.765	0.578732	0.606012	0.741226	4	N	P	N	P	P	P	2	N	N	N	N	N	3	4	5	5	5	5	3	2	4	3	3	3	1
52508-35-7	O=C(O)C23(OC1COC(OC1C3(OC(O2)(C)C))(C)C)	0921T	1.78238	out	out	1.88773	0.69114	1.28943	2	P	out	P	P	P	P	3	N	out	N	N	N	2	5	out	5	5	5	2	4	out	4	4	4	2
21410-51-5	O=S(=O)(c1ccc(OP(OC)(OC)=S)cc1Cl)N(CC)CC	0922T	-0.888756	-0.549196	-0.724	-1.20638	-0.42418	-0.72594	4	N	N	N	N	N	N	4	P	P	P	P	P	3	2	out	2	2	2	2	1	1	1	1	1	3
5412-64-6	c1ccc(cc1)C(NCCCC)C	0923T	0.307957	0.524758	0.566	0.596092	0.625205	0.578014	4	N	N	N	N	N	N	4	N	out	N	N	N	2	4	4	4	4	4	3	2	out	2	2	2	2
33857-23-7	O=[N+]([O-])c1cc(ccc1(OP(OCC)(NC(C)C)=S))C	0924T	0.354796	-0.664213	-0.76	-1.42459	-0.697161	-0.88649	4	N	N	N	N	N	N	4	N	P	N	N	N	1	4	2	2	2	2	3	3	1	2	2	2	1
366-70-1	O=C(NC(C)C)c1ccc(cc1)CNNC	0925T	0.345723	0.570243	0.858	1.00899	0.618655	0.763972	4	N	out	N	N	N	N	3	N	out	N	N	N	2	4	5	5	5	5	3	3	out	3	3	3	2
1031-47-6	O=P(n1nc(nc1(N))c2ccccc2)(N(C)C)N(C)C	0926T	-1.16752	out	out	out	-0.253598	-0.253598	1	N	out	out	N	N	N	2	P	out	out	P	P	1	2	out	out	out	out	0	1	1	out	out	1	1
25923-97-1	O(CC)P(OCC)(=S)SCSCc1ccccc1	0927T	-1.72974	-0.706566	-0.875	-0.544118	-1.01984	-0.786381	4	N	N	N	N	N	N	4	P	P	P	P	P	3	2	1	2	2	2	1	1	1	1	1	1	3
1716-09-2	O(c1ccc(c(c1)C)SC)P(OCC)(OCC)=S	0928T	-1.33967	-0.672596	-0.951	0.137031	-0.795225	-0.570448	4	N	N	N	N	N	N	4	P	P	P	P	P	3	2	2	1	1	1	1	1	1	2	2	2	1
51356-22-0	O=C1C=C(C(=NN1CSP(OC(C)C)(OC(C)C)=S)Cl)C	0929T	-0.526849	-0.536637	0.232	-0.575554	-0.628907	-0.377275	4	N	N	N	N	N	N	4	N	P	N	P	P	1	3	2	3	3	3	1	2	1	2	2	2	1
67050-64-0	O=C1N=C(O)NC(=O)C1(CC)C(C)SCCCC	0930T	0.29494	0.240086	0.173	0.270137	0.225024	0.227062	4	N	N	N	N	P	N	2	N	N	N	N	N	3	4	out	4	4	4	2	3	3	3	3	3	3
51235-04-2	O=C1N=C(N(C(=O)N1C2CCCCC2)C)N(C)C	0931T	0.677507	0.381334	out	0.0521085	0.363086	0.26551	3	N	out	out	P	N	P	0	N	out	out	N	N	1	4	3	out	out	3	1	3	out	out	out	out	0
22787-58-2	O=C1C=C(OP(OCC)(OCC)=S)C=C(N1CC)C	0932T	1.365	-1.08164	-1.594	-1.81014	out	-1.49526	3	P	N	N	N	N	N	4	N	P	P	P	P	3	5	1	2	2	2	1	4	1	1	1	1	3
22787-59-3	O=C1C=C(OP(=O)(OCC)OCC)C=C(N1CC)C	0933T	-2.25154	-0.630595	-0.549	out	-1.22595	-0.801849	3	N	N	P	N	N	N	2	P	P	P	P	P	3	1	1	2	out	1	0	1	1	4	4	4	1
90-42-6	O=C1CCCCC1C2CCCCC2	0934T	1.44333	1.07504	0.971	1.02636	1.14181	1.05355	4	P	P	P	P	P	P	4	N	N	N	N	N	3	5	5	5	5	5	3	4	4	4	4	4	3
105-87-3	O=C(OCC=C(C)CCC=C(C)C)C	0935T	1.50882	1.36484	1.46	1.568	1.39324	1.44652	4	P	P	P	P	P	P	4	N	N	N	N	N	3	5	5	5	5	5	3	4	4	4	4	4	3
2705-87-5	O=C(OCC=C)CCC1CCCCC1	0936T	0.474576	1.11267	1.052	1.02781	0.991491	1.04599	4	N	P	N	N	P	P	0	N	N	N	N	N	3	4	5	4	4	4	1	3	4	3	3	3	1
1118-39-4	O=C(OC(C)(C)CCCC(=C)C=C)C	0937T	1.50676	1.27672	out	1.25716	1.30171	1.27853	3	P	P	P	P	P	P	4	N	N	N	N	N	3	5	5	5	5	5	3	4	4	4	4	4	3
80-26-2	O=C(OC(C)(C)C1CC=C(C)CC1)C	0938T	1.41286	1.2155	1.451	1.46462	1.37169	1.3757	4	P	P	P	P	P	P	4	N	N	N	N	N	3	5	5	5	5	5	3	4	4	4	4	4	3
26896-48-0	OCC2CCC3C1CC(CC1(CO))C23	0939T	1.0596	0.846079	1.129	1.27198	1.00389	1.06274	4	P	P	P	P	P	P	4	N	out	N	N	N	2	5	5	5	5	5	3	3	4	4	4	4	3
105-75-9, 105-76-0	O=C(OCCCC)C=CC(=O)OCCCC	0940T	1.21	1.33799	1.151	out	1.31943	1.26947	3	P	P	P	P	P	P	4	N	N	N	N	N	3	5	5	5	5	5	3
139-45-7	O=C(OCC(OC(=O)CC)COC(=O)CC)CC	0941T	1.391	1.05704	1.557	1.49405	1.19479	1.32572	4	P	P	P	P	P	P	4	N	N	N	N	N	3	5	5	5	5	5	3	4	4	4	4	4	3
1501-84-4	NC(C)C23(CC1CC(CC(C1)C2)C3)	0942T	0.473451	0.560849	0.621	0.605752	0.495143	0.570686	4	N	N	N	N	N	N	4	N	N	N	N	N	3	4	out	4	4	4	2	3	2	3	3	3	1
5826-91-5	n1c(OP(OCC)(OCC)=S)cc(nc1C)CCC	0943T	-0.0663774	-0.275338	-0.328	-0.0623051	-0.541103	-0.301686	4	N	N	N	N	N	N	4	N	P	N	N	N	1	3	1	3	3	3	1	2	1	2	2	2	1
51356-10-6	O=C1C=CC(=NN1CSP(OC(C)C)(OC(C)C)=S)C	0944T	-0.336102	-0.796275	-0.594	-0.958343	-0.754836	-0.775863	4	N	N	N	N	N	N	4	N	P	P	P	P	3	3	2	2	2	2	3	2	1	1	1	1	3
60244-63-5	O=C1C(OC)=C(OP(=O)(OCCC)OCCC)C=NN1C	0945T	-1.32921	-1.0463	-1.448	-1.77184	-1.03178	-1.32448	4	N	N	N	N	N	N	4	P	P	P	P	P	3	2	1	2	2	2	1	1	1	1	1	1	3
60244-66-8	O=C1C(OC)=C(OP(=O)(OC(C)C)OC(C)C)C=NN1C	0946T	-2.22655	-0.873497	-1.094	-1.44287	-0.908073	-1.07961	4	N	N	N	N	N	N	4	P	P	P	P	P	3	1	1	2	2	2	1	1	1	1	1	1	3
92-09-1	O=S(=O)(NCCN(c1ccc(N)c(c1)C)CC)C	0947T	0.168874	0.324049	0.341	-0.145182	0.516966	0.259208	4	N	out	P	N	N	N	1	N	N	N	N	N	3	4	out	5	5	5	2	2	3	3	3	3	3
76858-38-3	O=C(ON=C1N(C(=O)C(C)(C)S1)C)N(C)SSC(C)(C)C	0948T	-0.0697281	out	out	-0.2	-0.322341	-0.26117	2	N	N	out	N	N	N	3	N	out	out	N	N	1	3	out	out	out	out	0	2	1	out	out	1	1
76963-41-2	O=[N+]([O-])C=C(NC)NCCSCc1nc(CN(C)C)sc1	0949T	0.698296	out	out	out	0.338527	0.338527	1	N	out	out	N	N	N	2	N	out	out	N	N	1	4	out	out	out	out	0	3	out	out	out	out	0
64241-34-5	O=C(OCC)NNc1nnc(cc1)N(CC)CC(O)C	0950T	0.861829	0.41985	out	0.426843	0.475957	0.440883	3	P	out	out	N	P	N	0	N	out	out	N	N	1	5	out	out	out	out	0	3	3	out	out	3	1
17578-44-8	O=C(OC2C1(C)(CCC(C1)C2(C)(C)))NC	0951T	0.374364	0.356349	out	0.828715	-0.0535192	0.377182	3	N	N	out	N	P	N	1	N	out	out	N	N	1	4	5	out	out	5	1	2	out	out	out	out	0
6436-05-1	O(CC)P(OCC)(=S)SC1CCC2C=CCC1S2	0952T	-0.364476	-0.598484	out	0.53	-0.721874	-0.263453	3	N	N	out	N	N	N	3	N	P	out	P	P	2	3	1	out	out	1	1	2	1	out	out	1	1
3773-49-7	N1C(N(C(=S)SC1C)CCN2C(=S)SC(NC2C)C)C	0953T	1.15481	out	out	out	0.256094	0.256094	1	P	P	out	N	P	P	1	N	out	out	N	N	1	5	out	out	out	out	0	4	2	out	out	2	1
35461-10-0	O=C(N(CC=C)CC=C)CSP(OCC)(OCC)=S	0954T	-0.828066	-0.814228	-1.099	-1.6172	-0.864305	-1.09868	4	N	N	N	N	N	N	4	P	P	P	P	P	3	2	1	2	2	2	1	1	1	1	1	1	3
69-79-4, 63-42-3	OCC2OC(OC1C(O)C(O)C(O)OC1(CO))C(O)C(O)C2(O)	0955T	2.007	1.52111	1.58	1.8368	1.62532	1.64081	4	P	P	P	P	P	P	4	N	out	N	N	N	2	5	5	5	5	5	3	4	4	4	4	4	3
4618-18-2	OCC2OC(OC1C(OC(O)(CO)C1(O))CO)C(O)C(O)C2(O)	0956T	1.72494	1.73993	1.678	1.93922	1.77668	1.78346	4	P	P	P	P	P	P	4	N	N	N	N	N	3	5	5	5	5	5	3	4	4	4	4	4	3
57-50-1	OCC2OC(OC1(OC(CO)C(O)C1(O))(CO))C(O)C(O)C2(O)	0957T	1.93858	1.52828	1.621	1.86332	1.6929	1.67637	4	P	P	P	P	P	P	4	N	out	N	N	N	2	5	5	5	5	5	3	4	4	4	4	4	3
111-81-9	O=C(OC)CCCCCCCCC=C	0958T	0.896939	1.21115	1.243	0.710535	1.21891	1.0959	4	N	P	P	P	P	P	4	N	N	N	N	N	3	4	5	5	5	5	3	3	4	3	3	3	1
71500-37-3	O=C(OCC=C)CC(C)CC(C)(C)C	0959T	0.849108	1.1653	1.249	0.969858	1.19518	1.14483	4	N	P	P	N	P	P	2	N	N	N	N	N	3	4	5	5	5	5	3	3	4	3	3	3	1
16409-45-3, 2623-23-6	O=C(OC1CC(C)CCC1C(C)C)C	0960T	1.585	1.26581	1.235	1.0573	1.34468	1.2257	4	P	P	P	P	P	P	4	N	N	N	N	N	3	5	5	5	5	5	3	4	4	4	4	4	3
682-09-7	OCC(COCC=C)(COCC=C)CC	0962T	1.48218	1.06345	0.748	1.19314	1.17422	1.0447	4	P	P	P	P	P	P	4	N	N	N	N	N	3	5	5	5	5	5	3	4	4	3	3	3	1
141-03-7	O=C(OCCCC)CCC(=O)OCCCC	0963T	1.54108	1.36129	1.227	1.6386	1.49044	1.42933	4	P	P	P	P	P	P	4	N	N	N	N	N	3	5	5	5	5	5	3	4	4	4	4	4	3
127-39-9	O=C(OCC(C)C)CC(C(=O)OCC(C)C)S(=O)(=O)O	0964T	0.920221	0.525111	0.352	0.311324	0.879287	0.516931	4	P	out	N	N	P	N	1	N	N	N	N	N	3	5	5	4	4	4	1	3	3	2	2	2	1
947-04-6	O=C1NCCCCCCCCCCC1	0966T	1.0725	0.746048	0.724	0.570643	0.713256	0.688487	4	P	P	P	P	P	P	4	N	N	N	N	N	3	5	5	5	5	5	3	3	out	3	3	3	2
17578-43-7	O=C(OC1CC(C)CCC1C(C)C)NC	0967T	0.0692081	0.702743	out	1.01809	0.219703	0.646845	3	N	out	P	N	P	P	1	N	N	N	N	N	3	3	5	5	5	5	3	2	out	2	2	2	2
18470-08-1	O(C)P(OC)(OC1(C)(CCC(C(=C)C)CC1))=S	0968T	0.254753	-0.129563	out	0.46061	-0.121546	0.0698339	3	N	N	out	N	N	N	3	N	P	out	N	P	0	4	1	out	out	1	1	2	out	out	out	out	0
18470-10-5	O(C)P(OC)(OC2C(C)(C)C1CCC2(C)(C1))=S	0969T	-0.0462775	-0.138303	out	0.567619	0.0358405	0.155052	3	N	N	out	N	N	N	3	N	out	out	N	N	1	3	out	out	out	out	0	2	2	out	out	2	1
32744-43-7	O=C(OCSC)CC(C(=O)OCSC)SP(OCC)(OCC)=S	0970T	-2.05712	out	-0.659	0.596607	-0.625858	-0.229417	3	N	N	N	N	N	N	4	P	out	N	P	N	0	1	out	4	4	4	2	1	1	3	3	3	1
3700-97-8	O=C(OCCC)CC(C(=O)OCCC)SP(=O)(OC)OC	0971T	0.0221619	-0.380255	-0.055	-0.20598	-0.176252	-0.204371	4	N	N	N	N	N	N	4	N	P	N	N	N	1	4	3	4	4	4	1	2	2	2	2	2	3
3700-96-7	O=C(OC(C)C)CC(C(=O)OC(C)C)SP(=O)(OC)OC	0972T	-0.454959	-0.396556	0.433	0.248489	out	0.094978	3	N	N	P	N	N	N	2	N	P	N	N	N	1	3	1	5	5	5	1	2	2	3	3	3	1
20056-92-2	OCCCCCCC=CCCCC	0974T	1.80405	1.35308	1.619	1.86918	1.41546	1.56418	4	P	P	P	P	P	P	4	N	N	N	N	N	3	5	5	5	5	5	3	4	4	3	3	3	1
1331-50-6	O=C(C)C(C)C(C)C(C)CCCC	0975T	1.66263	1.35956	1.353	1.10109	1.36325	1.29423	4	P	P	P	P	P	P	4	N	N	N	N	N	3	5	5	5	5	5	3	4	4	4	4	4	3
81025-03-8, 81025-04-9	OCC(O)C(O)C(OC1OC(CO)C(O)C(O)C1(O))C(O)CO	0976T	1.859	1.34397	1.61	1.89125	1.60024	1.61137	4	P	P	P	P	P	P	4	N	N	N	N	N	3	5	5	5	5	5	3	4	4	4	4	4	3
25265-77-4	O=C(OCC(C)(C)C(O)C(C)C)C(C)C	0977T	1.17035	1.18585	1.498	1.43673	1.38125	1.37546	4	P	P	N	P	P	P	2	N	N	P	N	N	1	5	5	5	5	5	3	3	4	3	3	3	1
17455-13-9	O1CCOCCOCCOCCOCCOCC1	0978T	0.298297	0.960232	1.192	1.34331	1.0391	1.13366	4	N	P	N	P	P	P	2	N	N	N	N	N	3	4	5	4	4	4	1	3	out	3	3	3	2
52030-05-4	O=C(NC(C)C(CCC)CCC)CC	0979T	0.545823	0.949516	0.842	1.03951	0.893851	0.931218	4	N	P	P	N	P	P	2	N	N	N	N	N	3	4	5	5	5	5	3	3	3	3	3	3	3
18470-09-2	O(C)P(OC)(OC1CC(C)CCC1(C(C)C))=S	0980T	0.427708	0.112584	0.493	0.38924	0.191009	0.296458	4	N	N	N	N	N	N	4	N	out	N	N	N	2	4	3	5	5	5	1	3	2	2	2	2	3
66996-10-9	O=C(ON=C(C)SC)N(C)SN(C(C)C)P(OCC)(OCC)=S	0981T	-0.0935104	-0.366214	-0.221	-0.34399	-0.482408	-0.353403	4	N	N	N	N	N	N	4	N	out	N	N	N	2	4	3	3	3	3	3	2	2	2	2	2	3
79451-10-8	O=C(ON=C(C)SC)N(C)SN(C(C)C)P(=O)(OCC)OCC	0982T	-0.587829	-0.56908	-0.257	-0.170033	-0.559866	-0.388995	4	N	N	N	N	N	N	4	N	P	N	N	N	1	3	3	4	4	4	1	2	1	2	2	2	1
112-53-8	OCCCCCCCCCCCC	0983T	1.83723	1.63699	1.756	1.71724	1.66996	1.69505	4	P	P	P	P	P	P	4	N	N	N	N	N	3	5	5	5	5	5	3	4	4	4	4	4	3
3913-02-8	OCC(CCCC)CCCCCC	0984T	1.84397	1.37735	1.659	1.7201	1.5323	1.57219	4	P	P	P	P	P	P	4	N	N	N	N	N	3	5	5	5	5	5	3	4	4	4	4	4	3
123-17-1	OC(CC(C)C)CC(C)CC(C)C	0985T	1.96047	1.26675	1.503	1.62966	1.36899	1.4421	4	P	P	P	P	P	P	4	N	N	N	N	N	3	5	5	5	5	5	3	4	4	4	4	4	3
15523-43-0	O(CC)CCOCCOCCCCCC	0986T	1.35313	1.21887	1.29	1.13276	1.30872	1.23759	4	P	P	P	P	P	P	4	N	N	N	N	N	3	5	5	5	5	5	3	3	4	3	3	3	1
151-41-7	O=S(=O)(O)OCCCCCCCCCCCC	0987T	0.688808	0.767292	0.813	0.694738	0.699431	0.743615	4	N	out	N	P	P	P	1	N	N	N	N	N	3	4	5	4	4	4	1	3	3	3	3	3	3
2615-15-8	OCCOCCOCCOCCOCCOCCO	0988T	2.05464	1.32051	1.496	1.14998	1.30732	1.31845	4	P	P	P	P	P	P	4	N	N	N	N	N	3	5	5	5	5	5	3	4	4	4	4	4	3
124-22-1	NCCCCCCCCCCCC	0989T	0.740926	0.449077	0.393	0.399919	0.464468	0.426616	4	N	N	N	P	P	N	0	N	N	N	N	N	3	4	5	4	4	4	1	3	2	3	3	3	1
23551-91-9	OCC(N)CCCCCCCCCC	0990T	0.102032	0.901925	1.429	1.50162	0.781547	1.15352	4	N	out	P	N	P	P	1	N	N	N	N	N	3	4	5	5	5	5	3	2	2	3	3	3	1
102-85-2	O(CCCC)P(OCCCC)OCCCC	0991T	1.07889	0.942733	1.094	1.24087	0.989415	1.06675	4	P	out	P	P	P	P	3	N	N	N	out	N	2	5	out	4	4	4	2	3	3	3	3	3	3
126-73-8	O=P(OCCCC)(OCCCC)OCCCC	0992T	0.719421	0.687125	0.937	1.34123	0.96409	0.98236	4	N	P	P	N	P	P	2	N	out	N	P	N	0	4	out	5	5	5	2	3	out	3	3	3	2
78-48-8	O=P(SCCCC)(SCCCC)SCCCC	0993T	-0.320971	-0.347656	0.025	-0.145652	out	-0.156103	3	N	N	N	N	P	N	2	N	out	N	P	N	0	3	out	3	out	3	1	2	2	2	out	2	2
998-40-3	CCCCP(CCCC)CCCC	0994T	0.569312	0.859524	out	0.553072	0.995621	0.802739	3	N	N	out	out	P	N	0	N	N	out	N	N	2	4	1	out	out	1	1	3	out	out	out	out	0
150-50-5	CCCCSP(SCCCC)SCCCC	0995T	0.484678	-0.395448	-0.402	-1.00477	-0.746481	-0.637175	4	N	N	N	N	P	N	2	N	out	N	P	N	0	4	1	3	3	3	1	3	2	2	2	2	3
1941-30-6	CCC[N+](CCC)(CCC)CCC	0996T	1.09504	0.637445	-0.076	0.492362	0.592935	0.411685	4	P	out	N	out	P	N	0	N	N	N	N	N	3	5	5	3	3	3	1	3	2	2	2	2	3
589-32-2	N(CC)(CC)CCSSCCN(CC)CC	0997T	0.109596	out	out	out	0.551098	0.551098	1	N	out	N	P	N	N	1	N	N	N	N	N	3	4	5	4	4	4	1	2	3	3	3	3	3
143-23-7	NCCCCCCNCCCCCCN	0998T	0.320297	0.514795	0.279	0.169545	0.515779	0.36978	4	N	out	N	P	N	N	1	N	out	N	N	N	2	4	3	4	4	4	1	2	out	3	3	3	2
34465-46-8, 57653-85-7	O1c3cc(c(c(c3(Oc2cc(c(c(c12)Cl)Cl)Cl))Cl)Cl)Cl	0999T	-2.686	-2.36537	-2.567	-2.84466	-2.35459	-2.5329	4	N	N	N	N	P	N	2	P	P	P	P	P	3	1	1	1	1	1	3	1	1	1	1	1	3
39227-28-6	O1c3cc(c(cc3(Oc2c1c(c(c(c2Cl)Cl)Cl)Cl))Cl)Cl	1000T	-2.64071	-2.23762	-2.766	-2.41308	-2.41811	-2.4587	4	N	N	N	N	P	N	2	P	P	P	P	P	3	1	1	1	1	1	3	1	1	1	1	1	3
36117-76-7	Oc1cc(c(c(c1c2c(OCl)c(c(c(c2Cl)Cl)Cl)Cl)Cl)Cl)Cl	1001T	-0.104332	out	-1.517	out	-1.49825	-1.50763	2	N	P	N	N	P	P	0	N	P	N	N	N	1	4	out	3	3	3	2	2	1	2	2	2	1
15458-87-4	N1[Si](N[Si](N[Si]1(CC)CC)(CC)CC)(CC)CC	1002T	0.801575	out	out	out	0.414812	0.414812	1	N	N	out	N	N	N	3	N	out	out	N	N	1	4	out	out	out	out	0	3	out	out	out	out	0
57117-31-4	o2c1cc(c(cc1c3cc(c(c(c23)Cl)Cl)Cl)Cl)Cl	1003T	-2.56684	-0.747151	out	out	out	-0.747151	1	N	out	out	P	N	P	0	P	out	out	out	out	0	1	1	out	out	1	1	1	1	out	out	1	1
40321-76-4	O1c3cc(c(cc3(Oc2c1cc(c(c2Cl)Cl)Cl))Cl)Cl	1004T	-3.23496	-2.22625	-2.714	-2.86205	out	-2.60077	3	N	N	N	N	P	N	2	P	P	P	P	P	3	1	1	1	1	1	3	1	1	1	1	1	3
36088-22-9	O1c3cccc(c3(Oc2c1c(c(c(c2Cl)Cl)Cl)Cl))Cl	1005T	-3.23496	-2.06986	-2.3	-2.86222	-0.435037	-1.91678	4	N	N	N	N	P	N	2	P	P	P	P	P	3	1	1	1	1	1	3	1	1	1	1	1	3
316-42-7	O(c1cc2c(cc1(OC))C(NCC2)CC4CC5c3cc(OC)c(OC)cc3CCN5(CC4(CC)))C	1006T	-4.66296	-0.111251	0.126	-0.478079	out	-0.154444	3	N	out	N	N	N	N	3	P	out	N	N	N	2	1	4	4	4	4	3	1	out	2	2	2	2
120068-36-2	N#Cc1nn(c(N)c1S(=O)(=O)C(F)(F)F)c2c(cc(cc2Cl)C(F)(F)F)Cl	1007T	-0.390257	out	out	-0.68	-0.303885	-0.491942	2	N	P	N	N	P	P	0	N	out	N	N	N	2	3	out	3	out	3	1	2	out	2	out	2	1
1746-01-6	O1c3cc(c(cc3(Oc2cc(c(cc12)Cl)Cl))Cl)Cl	1008T	-4.20398	-0.398699	-2.549	-3.00854	out	-1.98541	3	N	N	N	out	P	N	1	P	out	P	P	P	2	1	1	1	out	1	2	1	1	1	out	1	2
1336-36-3	c1c(cc(c(c1Cl)Cl)Cl)c2cc(c(c(c2)Cl)Cl)Cl	1009T	1.07469	0.0133686	1.172	1.24492	out	0.810097	3	P	N	N	P	P	N	0	N	P	N	out	P	0	5	1	5	5	5	1	3	1	3	3	3	1
4053-08-1	O=C1OC(=O)c2ccc(c3cccc1c23)Cl	1010T	1.1736	0.660577	1.391	1.43421	0.846132	1.08298	4	P	out	P	P	P	P	3	N	N	N	N	N	3	5	5	5	5	5	3	3	4	4	4	4	3
13738-63-1	O=[N+]([O-])c2ccc(Oc1c(F)cc(cc1Cl)Cl)cc2	1011T	0.982373	0.607648	1.068	1.18049	0.695941	0.888019	4	P	P	P	N	N	P	0	N	out	N	N	N	2	5	1	5	5	5	1	3	out	4	4	4	2
10331-57-4	O=[N+]([O-])c1cc(cc(c1(O))c2cc(cc(c2(O))[N+](=O)[O-])Cl)Cl	1012T	-1.53651	out	0.205	1.19615	out	0.700573	2	N	out	N	P	P	P	1	P	out	P	P	P	2	2	out	5	5	5	2	1	out	2	2	2	2
1836-77-7	O=[N+]([O-])c2ccc(Oc1c(cc(cc1Cl)Cl)Cl)cc2	1013T	1.53244	0.64065	0.697	0.981514	0.598835	0.7295	4	P	out	P	N	N	N	1	N	out	N	N	N	2	5	2	5	5	5	1	4	out	3	3	3	2
53469-21-9	c2cc(c1ccc(cc1Cl)Cl)c(c(c2)Cl)Cl	1014T	1.16611	0.868474	0.961	1.21471	0.823538	0.966931	4	P	out	P	P	P	P	3	N	out	N	N	N	2	5	1	5	5	5	1	3	3	3	3	3	3
12672-29-6	c1c(cc(cc1Cl)Cl)c2cc(cc(c2)Cl)Cl	1015T	1.57911	0.63289	0.909	1.06249	0.781318	0.846424	4	P	out	N	P	P	P	1	N	out	N	out	N	1	5	1	5	5	5	1	4	out	3	3	3	2
14047-09-7	N(=Nc1ccc(c(c1)Cl)Cl)c2ccc(c(c2)Cl)Cl	1016T	1.19664	0.531556	0.855	0.986571	0.669084	0.760553	4	P	out	P	out	P	P	2	N	N	N	N	N	3	5	5	5	5	5	3	4	3	3	3	3	3
2274-74-0	N(=NSc1ccc(cc1)Cl)c2cc(c(cc2Cl)Cl)Cl	1017T	1.05812	0.614607	1.064	0.842163	0.645507	0.791569	4	P	P	P	P	P	P	4	N	out	N	N	N	2	5	out	5	5	5	2	3	3	3	3	3	3
2227-13-6	c1cc(ccc1Cl)Sc2cc(c(cc2Cl)Cl)Cl	1018T	1.08998	0.525716	0.473	0.639822	0.562941	0.55037	4	P	out	N	P	P	P	1	N	out	N	out	N	1	5	1	4	4	4	1	3	out	3	3	3	2
84-12-8	O=C2C(=O)c1ncccc1c3cccnc23	1019T	-1.62334	0.539084	0.548	out	out	0.543542	2	N	out	P	P	P	P	3	P	N	N	out	N	2	2	out	5	5	5	2	1	out	4	4	4	2
1836-75-5	O=[N+]([O-])c2ccc(Oc1ccc(cc1Cl)Cl)cc2	1020T	0.289252	0.944322	1.04	1.42008	1.02032	1.10618	4	P	P	P	N	N	P	0	N	N	N	N	N	3	5	5	5	5	5	3	3	4	3	3	3	1
3380-34-5	Oc2cc(ccc2(Oc1ccc(cc1Cl)Cl))Cl	1021T	1.10888	0.596644	-1.082	out	0.659699	0.0581142	3	P	out	N	N	P	N	1	N	out	P	out	P	1	5	out	1	1	1	2	3	out	1	1	1	2
13577-46-3	O=C(O)c1cccc2c1c(ccc2Cl)C(=O)O	1022T	1.14612	0.819696	1.172	1.29852	0.88337	1.0434	4	P	P	P	P	P	P	4	N	N	N	N	N	3	5	5	5	5	5	3	3	4	3	3	3	1
85175-31-1	O=C1Oc3ccccc3(c2ncccc12)	1023T	1.00646	0.556307	1.034	0.964798	0.768905	0.831002	4	P	out	N	out	P	N	0	N	N	N	out	N	2	5	4	4	4	4	3	3	out	3	3	3	2
80-33-1	O=S(=O)(Oc1ccc(cc1)Cl)c2ccc(cc2)Cl	1024T	0.821085	0.626974	0.594	0.722454	0.677	0.655107	4	P	out	N	P	P	P	1	N	N	N	N	N	3	5	out	4	4	4	2	3	3	3	3	3	3
97-16-5	O=S(=O)(Oc1ccc(cc1Cl)Cl)c2ccccc2	1025T	0.520055	0.726067	0.81	0.842947	0.771826	0.78771	4	N	P	P	P	P	P	4	N	out	N	N	N	2	4	out	5	5	5	2	3	3	3	3	3	3
56966-52-0	O(c1ccc(cc1(N))Cl)c2ccc(cc2Cl)Cl	1026T	0.901434	0.604751	0.6	1.0024	0.687016	0.723542	4	P	out	P	N	N	N	1	N	N	N	out	N	2	5	3	5	5	5	1	3	out	3	3	3	2
309-00-2, 465-73-6	C1=CC2CC1C3C2C4(C(=C(C3(C4(Cl)Cl)Cl)Cl)Cl)Cl	1027T	-1.713	-0.308442	-0.41	-0.27235	-0.339596	-0.332597	4	N	N	N	N	N	N	4	P	P	P	N	P	1	2	2	2	out	2	2	1	1	1	1	1	3
60-57-1	O1C2C1C3CC2C4C3C5(C(=C(C4(C5(Cl)Cl)Cl)Cl)Cl)Cl	1028T	-1.19713	-1.01948	-0.95	out	out	-0.984738	2	N	N	N	N	N	N	4	P	P	P	N	P	1	2	1	2	2	2	1	1	1	1	1	1	3
28548-09-6, 49748-76-7	OC2C3C1OC1C2C4C3C5(C(=C(C4(C5(Cl)Cl)Cl)Cl)Cl)Cl	1029T	-2.516	-0.629368	-0.238	-1.01232	out	-0.626564	3	N	N	N	N	N	N	4	P	P	P	N	P	1	1	2	1	1	1	1	1	1	1	1	1	3
2991-51-7	O=C(O)CN(CC)S(=O)(=O)C(F)(F)C(F)(F)C(F)(F)C(F)(F)C(F)(F)C(F)(F)C(F)(F)C(F)(F)F	1030T	-0.0034619	-0.0337106	out	-0.312015	out	-0.172863	2	N	N	out	N	N	N	3	N	P	out	N	P	0	4	out	out	out	out	0	3	2	out	out	2	1
304-81-4	[O-][n+]2c3ccccc3(nc1ccccc12)	1031T	1.52715	0.546838	0.525	0.652464	0.590823	0.578781	4	P	N	N	out	P	N	1	N	out	N	N	N	2	5	out	4	4	4	2	4	3	3	3	3	3
3982-20-5	O=C3NC(=O)C(N2C(=O)c1ccccc1C2(=O))C3	1032T	1.31149	0.692694	0.121	1.12914	0.812465	0.688826	4	P	P	P	P	P	P	4	N	N	N	N	N	3	5	5	5	5	5	3	4	4	4	4	4	3
1223-31-0	O=[N+]([O-])c1ccc(cc1)Sc2ccc(cc2)[N+](=O)[O-]	1033T	0.732245	out	0.555	0.757387	0.784346	0.698911	3	N	P	N	P	N	P	0	N	out	N	P	N	0	4	out	4	4	4	2	3	out	3	3	3	2
262-12-4	O1c3ccccc3(Oc2ccccc12)	1034T	0.821418	0.785521	-0.25	0.943773	0.951073	0.607592	4	N	P	P	out	P	P	3	N	N	N	out	N	2	4	4	5	5	5	1	3	3	3	3	3	3
50471-44-8	O=C1OC(C=C)(C(=O)N1c2cc(cc(c2)Cl)Cl)C	1035T	1.54516	0.489943	0.83	0.69277	0.673376	0.671522	4	P	P	P	N	P	P	2	N	out	N	N	N	2	5	out	5	5	5	2	4	3	3	3	3	3
71119-10-3	O=C(OCC(Cl)(Cl)Cl)Nc1nc(cs1)c2ccccc2	1036T	0.196363	out	out	out	0.515701	0.515701	1	N	P	P	N	P	P	2	N	out	N	N	N	2	4	out	3	3	3	2	3	out	2	2	2	2
27314-13-2	O=C1C(=C(C=NN1c2cccc(c2)C(F)(F)F)NC)Cl	1037T	1.42159	out	0.485	0.977145	0.433084	0.631743	3	P	P	N	P	N	P	0	N	N	N	N	N	3	5	out	5	5	5	2	4	out	3	3	3	2
80-00-2	O=S(=O)(c1ccccc1)c2ccc(cc2)Cl	1038T	0.744725	0.762567	0.63	0.952068	0.773994	0.779657	4	N	out	P	P	P	P	3	N	N	N	N	N	3	4	4	5	5	5	1	3	out	3	3	3	2
80-38-6	O=S(=O)(Oc1ccc(cc1)Cl)c2ccccc2	1039T	0.702205	0.694123	0.804	0.68945	0.846726	0.758575	4	N	out	N	P	P	P	1	N	N	N	N	N	3	4	4	4	4	4	3	3	3	3	3	3	3
75706-12-6	O=C(Nc1ccc(cc1)C(F)(F)F)c2cnoc2C	1040T	-0.060395	out	0.6	0.539255	0.0235223	0.387592	3	N	N	P	N	N	N	2	N	out	N	N	N	2	3	4	5	5	5	1	2	out	3	3	3	2
86-74-8	c1ccc3c(c1)[nH]c2ccccc23	1041T	1.47606	0.658366	1.044	0.723694	0.779685	0.801436	4	P	out	P	out	N	P	0	N	out	N	N	N	2	5	out	5	5	5	2	4	2	3	3	3	1
78415-72-2	N#CC2=CC(c1ccncc1)=C(NC2(=O))C	1042T	-0.365395	0.647821	1.188	1.44	0.718986	0.998702	4	N	out	P	out	P	P	2	N	N	N	N	N	3	3	4	5	5	5	1	2	out	3	3	3	2
65793-50-2	O=C1c2cc3ccccc3(cc2(N=CN1(N)))	1043T	0.407958	0.608041	0.139	-0.355597	0.563922	0.238842	4	N	N	N	P	P	N	0	N	N	N	N	N	3	4	1	4	4	4	1	3	out	2	2	2	2
25505-98-0	O=C2c1nocc1C(=NN2C)c3ccccc3	1044T	0.643841	0.613915	0.602	0.644962	0.52598	0.596715	4	N	N	N	N	N	N	4	N	N	N	N	N	3	4	4	4	4	4	3	3	3	3	3	3	3
72364-91-1	O=C1c3n[nH]nc3(C(=O)c2cc(c(cc12)C)C)	1045T	0.635067	0.409378	out	out	0.657162	0.53327	2	N	out	P	P	P	P	3	N	N	N	N	N	3	4	4	5	5	5	1	3	out	3	3	3	2
17334-68-8	O=C3NN=C(c1ccccc1)c2c3(noc2C)	1046T	0.643841	0.600295	0.639	0.64471	0.622188	0.626548	4	N	N	N	N	N	N	4	N	N	N	N	N	3	4	4	4	4	4	3	3	3	3	3	3	3
86-00-0	O=[N+]([O-])c2ccccc2(c1ccccc1)	1047T	0.790914	0.722486	0.928	0.768372	0.743814	0.790668	4	N	out	P	out	P	P	2	N	N	N	P	N	1	4	4	5	5	5	1	3	out	3	3	3	2
35822-46-9	O1c3cc(c(c(c3(Oc2c1c(c(c(c2Cl)Cl)Cl)Cl))Cl)Cl)Cl	1048T	-1.82403	-2.17392	-2.814	-2.66332	-2.39684	-2.51202	4	N	N	N	N	P	N	2	P	P	P	P	P	3	2	1	1	1	1	3	1	1	1	1	1	3
21609-90-5	O(c1cc(c(cc1Cl)Br)Cl)P(OC)(c2ccccc2)=S	1049T	-1.33389	-0.361734	0.118	-0.311193	-0.47234	-0.256817	4	N	N	P	N	N	N	2	P	P	N	P	P	1	2	out	3	3	3	2	1	2	1	1	1	1
101-76-8	c1cc(ccc1Cc2ccc(cc2)Cl)Cl	1050T	0.627059	0.840129	0.724	0.280669	0.890907	0.683926	4	N	out	N	out	P	N	0	N	N	N	out	N	2	4	5	5	5	5	3	3	3	3	3	3	3
53874-68-3	O(c1ccccc1)c2cccc(c2)C(Cl)Cl	1051T	1.37673	0.772047	0.826	1.02597	0.813358	0.859343	4	P	out	N	out	P	N	0	N	N	N	N	N	3	5	4	4	4	4	3	4	3	3	3	3	3
97-23-4	Oc1ccc(cc1Cc2cc(ccc2(O))Cl)Cl	1052T	0.749681	0.628576	0.636	0.823443	0.840545	0.732141	4	N	out	N	out	P	N	0	N	out	N	N	N	2	4	1	4	4	4	1	3	out	3	3	3	2
67238-62-4	O(c1ccc(cc1)Cl)c2ccc(cc2(NCCl))Cl	1053T	0.382395	0.479914	0.748	0.778641	0.67363	0.670046	4	N	P	P	out	N	P	1	N	out	N	out	N	1	4	out	5	5	5	2	3	out	3	3	3	2
405-30-1	Fc1ccc(cc1)SCc2ccc(cc2)Cl	1054T	1.07569	0.512879	0.824	0.774617	0.789536	0.725258	4	P	out	P	P	P	P	3	N	N	N	out	N	2	5	2	5	5	5	1	3	1	3	3	3	1
135810-26-3	N#CN=C1C=CC=CN1Cc2ccccc2Cl	1055T	0.313263	0.491309	0.206	0.31	0.409301	0.354153	4	N	N	N	out	N	N	3	N	N	N	out	N	2	4	4	4	4	4	3	2	3	2	2	2	1
59214-90-3	O=C(Nc1cc(ccc1(N))C(F)(F)F)c2cnccc2	1056T	0.381606	out	0.565	0.144323	0.323538	0.344287	3	N	out	N	N	P	N	1	N	N	N	N	N	3	4	4	5	5	5	1	3	out	3	3	3	2
15310-01-7	O=C(Nc1ccccc1)c2ccccc2I	1057T	1.297	0.59243	1.17	1.08687	0.750152	0.899862	4	P	out	P	out	P	P	2	N	N	N	N	N	3	5	out	5	5	5	2	4	3	3	3	3	3
6054-99-5	O=C(O)c2cc(N=Nc1ccc(cc1)S(=O)(=O)O)ccc2(O)	1058T	1.58027	1.03532	1.064	out	1.2069	1.10207	3	P	P	P	P	P	P	4	N	N	N	N	N	3	5	5	5	5	5	3	4	4	4	4	4	3
43087-91-8	n2c1cc(N)ccc1sc2c3ccccc3	1059T	1.11413	0.591067	0.855	1.13772	0.741434	0.831304	4	P	N	P	P	N	N	0	N	N	N	N	N	3	5	5	5	5	5	3	3	out	4	4	4	2
3218-36-8	O=Cc1ccc(cc1)c2ccccc2	1060T	0.739754	0.997159	1.033	0.724548	1.07352	0.957057	4	N	P	N	out	P	P	1	N	N	N	out	N	2	4	4	4	4	4	3	3	3	3	3	3	3
131-56-6	O=C(c1ccccc1)c2ccc(O)cc2(O)	1061T	1.60396	0.951111	0.962	1.27753	0.960044	1.03767	4	P	out	P	P	P	P	3	N	N	N	N	N	3	5	5	5	5	5	3	4	3	3	3	3	3
136-36-7	O=C(Oc1cccc(O)c1)c2ccccc2	1062T	0.572548	1.12006	1.133	1.00615	1.08718	1.0866	4	N	P	P	P	P	P	4	N	N	N	N	N	3	4	5	5	5	5	3	3	4	3	3	3	1
82-57-5	O=C2C=C(Oc3cc1occc1c(OC)c23)C	1063T	0.558286	0.58665	0.313	0.398529	0.721578	0.504939	4	N	P	P	out	N	P	1	N	out	N	N	N	2	4	4	5	5	5	1	3	out	4	4	4	2
37728-15-7	O=C(c1ccc(O)c(O)c1)c2cccc(O)c2(O)	1064T	0.910002	0.816776	0.885	1.04602	0.938786	0.921644	4	P	out	P	P	P	P	3	N	N	N	N	N	3	5	5	5	5	5	3	3	4	3	3	3	1
52479-85-3	O=C(c1cc(O)c(O)c(O)c1)c2ccc(O)c(O)c2(O)	1065T	0.709703	0.867628	0.896	1.09145	0.990985	0.961516	4	N	P	P	P	P	P	4	N	out	N	N	N	2	4	5	5	5	5	3	3	4	3	3	3	1
51632-16-7	O(c1ccccc1)c2cccc(c2)CBr	1066T	0.94831	0.567557	1.018	0.98964	0.624311	0.799877	4	P	N	P	out	P	P	1	N	N	N	out	N	2	5	3	4	4	4	1	3	2	3	3	3	1
631-93-6	O=S(=O)(c1ccc(cc1)Cl)N(c2ccc(cc2)Cl)C	1067T	0.899645	0.350543	0.626	0.868188	0.586065	0.607699	4	P	out	N	P	P	P	1	N	N	N	N	N	3	5	2	4	4	4	1	3	3	3	3	3	3
17737-65-4	O=C(O)c2cccnc2(Nc1cccc(c1C)Cl)	1068T	0.106659	0.476258	0.165	0.273988	0.599216	0.378615	4	N	out	N	P	P	P	1	N	N	N	N	N	3	4	5	3	3	3	1	2	out	2	2	2	2
88144-99-4	O=[N+]([O-])c2ccc(OP(=O)(c1ccccc1)CCl)cc2	1069T	-0.18528	-0.0961506	-0.96	-1.51803	-0.400161	-0.743585	4	N	N	N	N	N	N	4	N	P	P	N	P	1	3	2	2	2	2	3	2	1	1	1	1	3
53874-66-1	O(c1ccccc1)c2cccc(c2)CCl	1070T	0.749226	0.945288	1.19	1.08405	0.920816	1.03504	4	N	out	P	out	P	P	2	N	N	N	N	N	3	4	4	5	5	5	1	3	3	3	3	3	3
120-32-1	Oc1ccc(cc1Cc2ccccc2)Cl	1071T	0.891893	0.901947	0.797	0.56057	0.918171	0.794422	4	N	out	N	out	P	N	0	N	N	N	N	N	3	4	4	4	4	4	3	3	3	3	3	3	3
60653-25-0	O=C(O)CC(O)c1oc(cc1)c2ccc(cc2)Cl	1072T	0.965997	0.398583	0.668	out	0.437914	0.501499	3	P	out	P	P	N	P	1	N	out	N	N	N	2	5	5	5	5	5	3	3	out	3	3	3	2
92-81-9	c1ccc3c(c1)Nc2ccccc2C3	1073T	1.07252	0.816913	0.638	1.21447	0.748656	0.854509	4	P	out	P	out	N	P	0	N	N	N	N	N	3	5	4	4	4	4	3	3	out	3	3	3	2
15911-15-6	O=C2c1noc(c1C(=NN2c3ccccc3)C)C	1074T	0.61783	0.63805	0.489	0.600441	0.518693	0.561546	4	N	N	N	N	N	N	4	N	N	N	N	N	3	4	4	4	4	4	3	3	3	3	3	3	3
495-73-8	O=NC2C=CC(=NNC(=O)c1ccccc1)C=C2	1075T	-0.38217	0.665505	0.534	out	0.640393	0.613299	3	N	out	P	N	P	P	1	N	N	N	N	N	3	3	4	5	5	5	1	2	3	3	3	3	3
1438-20-6	O=C(NN1C(=O)CSC1=S)Cc3c[nH]c2ccccc23	1076T	0.151142	out	-0.556	out	0.338346	-0.108827	2	N	N	N	N	P	N	2	N	out	N	N	N	2	4	out	4	4	4	2	2	out	3	3	3	2
34042-85-8	O=C(Nc1nccs1)C3=C(O)c2ccccc2S(=O)(=O)N3C	1077T	-0.394116	0.366725	out	-0.0381054	0.435532	0.254717	3	N	out	P	P	N	P	1	N	N	N	N	N	3	3	3	5	5	5	1	2	4	2	out	4	0
59804-37-4	O=C(Nc1ncccc1)C3=C(O)c2c(ccs2)S(=O)(=O)N3C	1078T	-0.630027	0.257736	-0.021	-0.164183	0.385477	0.114507	4	N	N	N	N	N	N	4	N	P	N	P	P	1	3	2	3	3	3	1	2	2	2	out	2	2
588-53-4	Oc2ccc(N=Cc1ccccc1)cc2	1079T	1.24942	0.671282	0.501	0.502673	0.669403	0.586089	4	P	out	N	out	P	N	0	N	N	N	N	N	3	5	4	4	4	4	3	3	3	3	3	3	3
19688-04-1	O=C(OCC)c2nocc2(C(=O)c1ccccc1)	1080T	0.610712	0.707448	0.725	0.639084	0.692506	0.691009	4	N	out	N	out	P	N	0	N	N	N	N	N	3	4	5	4	4	4	1	3	3	3	3	3	3
14698-29-4	O=C(O)C1=CN(c2cc3OCOc3(cc2(C1(=O))))CC	1081T	0.303413	0.757199	0.841	0.811128	0.683296	0.773156	4	N	P	P	P	P	P	4	N	out	N	N	N	2	4	5	5	5	5	3	3	out	3	3	3	2
101-81-5	c1ccc(cc1)Cc2ccccc2	1082T	1.12663	1.03791	1.204	1.0812	1.20036	1.13087	4	P	P	P	out	P	P	3	N	N	N	out	N	2	5	5	5	5	5	3	3	3	3	3	3	3
116255-48-2	n1cnn(c1)CC2(OCC(C2)Br)(c3ccc(cc3Cl)Cl)	1083T	-0.0581042	out	0.637	0.489922	0.347504	0.491476	3	N	N	N	N	N	N	4	N	out	N	N	N	2	4	out	5	5	5	2	2	2	3	3	3	1
101-14-4	Nc1ccc(cc1Cl)Cc2ccc(N)c(c2)Cl	1084T	0.631962	0.416354	0.84	0.754654	0.677403	0.672103	4	N	P	P	out	N	P	1	N	out	N	N	N	2	4	out	5	5	5	2	3	out	3	3	3	2
58-54-8	O=C(O)COc1ccc(C(=O)C(=C)CC)c(c1Cl)Cl	1085T	0.519977	0.501003	0.397	0.327467	0.464314	0.422446	4	N	out	N	N	P	N	1	N	N	N	N	N	3	4	out	4	4	4	2	3	3	3	3	3	3
113296-13-2	O=S(=O)(N(c1ccc(F)cc1(F))Cc2cnccc2)C	1086T	0.552231	out	out	0.277431	0.72608	0.501755	2	N	P	out	P	P	P	3	N	out	out	N	N	1	4	out	out	out	out	0	3	out	out	out	out	0
757251-39-1	O=C(NC)c2nccc(Oc1ccc(N)c(F)c1)c2	1087T	0.282178	0.651543	0.729	0.631757	0.598305	0.652651	4	N	P	P	P	P	P	4	N	out	N	P	N	0	4	out	5	5	5	2	2	out	3	3	3	2
63744-49-0	Nc1ccc3c(c1)c2ccccc2n3C	1088T	0.176588	0.381682	0.32	0.295294	0.387506	0.346121	4	N	N	N	N	N	N	4	N	N	N	N	N	3	4	3	3	3	3	3	2	2	2	2	2	3
622-15-1	N(=CNc1ccccc1)c2ccccc2	1089T	0.986961	0.689765	0.455	0.240012	0.574598	0.489844	4	N	N	N	out	P	N	1	N	N	N	N	N	3	4	4	4	4	4	3	3	out	3	3	3	2
5178-56-3	Nc2ccc3c1ccc(N)cc1Cc3(c2)	1090T	0.736906	0.384264	0.52	0.498793	0.463335	0.466598	4	N	N	N	out	N	N	3	N	out	N	N	N	2	4	2	4	4	4	1	3	out	3	3	3	2
79276-58-7	O=C3N(c2cccc1cccnc12)CCC3	1091T	0.890954	0.510259	0.467	0.242979	0.522	0.43556	4	N	out	N	P	N	N	1	N	N	N	N	N	3	4	4	4	4	4	3	3	2	3	3	3	1
78712-43-3	O=C(O)C=Cc1ccc(cc1)Cn2cncc2	1092T	1.1978	0.492778	0.726	0.990876	0.54125	0.687726	4	P	N	N	P	P	N	0	N	N	N	N	N	3	5	3	4	4	4	1	3	2	3	3	3	1
51803-78-2	O=[N+]([O-])c2ccc(NS(=O)(=O)C)c(Oc1ccccc1)c2	1093T	-0.187587	0.755539	1.114	out	0.734508	0.868016	3	N	out	P	N	P	P	1	N	N	N	P	N	1	3	2	5	5	5	1	2	out	3	3	3	2
7621-86-5	n1c3cc(N)ccc3([nH]c1c2ccc(N)cc2)	1094T	1.34852	0.464289	-0.047	0.971961	0.542792	0.48301	4	P	N	N	out	N	N	3	N	N	N	out	N	2	5	3	4	4	4	1	4	out	3	3	3	2
2665-30-7	O=[N+]([O-])c2ccc(OP(Oc1ccccc1)(C)=S)cc2	1095T	-1.5869	-0.413855	-1.018	-1.27244	-0.833667	-0.884491	4	N	N	N	N	N	N	4	P	P	N	P	P	1	2	2	2	2	2	3	1	1	1	1	1	3
2876-78-0	O=C(OC)Cc2cccc1ccccc12	1096T	0.977542	0.950475	0.963	0.854129	1.03486	0.950617	4	N	P	P	P	P	P	4	N	N	N	N	N	3	4	5	5	5	5	3	3	3	3	3	3	3
13826-35-2	OCc2cccc(Oc1ccccc1)c2	1097T	0.87372	1.00574	0.828	0.700969	0.97698	0.877922	4	N	P	P	out	P	P	3	N	N	N	out	N	2	4	5	5	5	5	3	3	3	3	3	3	3
1929-87-9	O=C(OC)COc1ccc2ccccc2(c1)	1098T	1.11255	0.707328	0.941	0.612618	0.921732	0.795669	4	P	out	N	P	P	P	1	N	N	N	N	N	3	5	4	4	4	4	3	3	3	3	3	3	3
73698-63-2	O=C(O)CCC(=O)c2ccc(OC)c1occc12	1099T	0.656842	0.73255	0.853	0.870247	0.795004	0.8127	4	N	P	P	P	P	P	4	N	N	N	N	N	3	4	5	5	5	5	3	3	3	3	3	3	3
73698-64-3	O=C(O)CCC(=O)c1cc(OC)c2occc2(c1)	1100T	0.867967	0.611243	0.739	0.795236	0.730451	0.718982	4	P	N	N	P	P	N	0	N	N	N	N	N	3	5	4	4	4	4	3	3	3	3	3	3	3
32773-59-4	O=C(O)CCC(NC(=O)COc1ccc(cc1Cl)Cl)C(=O)O	1101T	0.411402	0.621241	0.45	0.501193	0.729495	0.575482	4	N	out	N	P	P	P	1	N	N	N	N	N	3	4	5	4	4	4	1	3	4	3	3	3	1
93738-40-0	O=C(C=C1N(C(=O)CS1)C)Nc2c(cccc2Cl)C	1102T	0.658985	out	0.432	0.398378	0.562672	0.46435	3	N	P	N	N	P	P	0	N	out	N	N	N	2	4	4	4	4	4	3	3	out	2	2	2	2
62450-06-0	n2c(N)c(c3[nH]c1ccccc1c3(c2C))C	1103T	-0.324511	0.376344	0.365	0.689793	0.363045	0.448546	4	N	out	N	out	N	N	2	N	out	N	N	N	2	3	3	3	3	3	3	2	2	2	2	2	3
13045-62-0	O=C(NNCc1ccccc1)c2ncccc2	1104T	0.0239829	0.677949	0.468	0.365272	0.716973	0.557048	4	N	out	N	P	P	P	1	N	N	N	N	N	3	3	4	4	4	4	3	2	out	3	3	3	2
284462-37-9	O=C(NC)c2nccc(Oc1ccc(N)cc1)c2	1105T	0.915244	0.597323	0.487	0.552489	0.575147	0.55299	4	P	out	N	P	P	P	1	N	N	N	P	N	1	5	4	4	4	4	3	3	out	2	2	2	2
621-92-1	Oc1ccc(cc1)NCc2ccccc2	1106T	0.230851	0.899315	1.087	1.34111	0.917533	1.06124	4	N	P	P	out	P	P	3	N	N	N	N	N	3	4	4	5	5	5	1	2	3	3	3	3	3
28562-70-1	O=C(Nc1ccccc1)c2cc(oc2C)C	1107T	-0.52645	0.948422	1.242	1.33843	1.08385	1.15318	4	N	out	P	out	P	P	2	N	N	N	N	N	3	3	5	5	5	5	3	2	4	3	3	3	1
74782-23-3	C#CC(=NOCC1OCCO1)c2ccccc2	1108T	1.33519	0.597106	0.448	0.181103	0.598594	0.456201	4	P	N	P	P	N	N	0	N	out	N	N	N	2	5	3	5	5	5	1	4	1	3	3	3	1
7526-26-3	O=P(Oc1ccccc1)(Oc2ccccc2)C	1109T	-0.0272012	0.328882	0.206	0.517067	0.578149	0.407525	4	N	out	N	P	P	P	1	N	out	N	out	N	1	3	out	4	4	4	2	2	2	2	2	2	3
37430-50-5	O=C(Oc2cccc1c2(OC(C)(C)C1))N(C)SC(Cl)(Cl)Cl	1110T	-0.470088	out	-0.665	-1.3933	-0.20864	-0.755646	3	N	out	N	N	N	N	3	N	P	N	P	P	1	3	2	3	3	3	1	2	out	2	2	2	2
31793-07-4	O=C(O)C(c1ccc(c(c1)Cl)N2CC=CC2)C	1111T	0.14551	0.298995	-0.295	0.741141	0.174956	0.230023	4	N	N	N	N	N	N	4	N	out	N	N	N	2	4	2	3	3	3	1	2	2	2	2	2	3
22730-89-8	O=C(O)C(OCCOc1c(cc(c(NC(=O)C)c1I)I)I)C	1112T	1.18445	out	0.874	1.02575	0.608054	0.835934	3	P	P	P	P	P	P	4	N	out	N	N	N	2	5	out	5	5	5	2	4	4	4	4	4	3
101-77-9	Nc1ccc(cc1)Cc2ccc(N)cc2	1113T	0.416572	0.401408	0.613	0.491665	0.518155	0.506057	4	N	N	N	out	N	N	3	N	N	N	N	N	3	4	4	4	4	4	3	3	3	3	3	3	3
321-64-2	n2c1ccccc1c(N)c3c2CCCC3	1114T	-0.451821	0.480029	0.376	0.273427	0.584454	0.428477	4	N	N	N	N	N	N	4	N	N	N	N	N	3	3	4	4	4	4	3	2	2	3	3	3	1
70886-61-2	O=NC(N)C(Oc1cccc2ccccc12)C	1115T	-0.470773	0.469342	0.175	0.865408	0.448244	0.489498	4	N	out	N	P	N	N	1	N	N	N	N	N	3	3	4	4	4	4	3	2	3	3	3	3	3
27311-52-0	Oc1ccc(N)cc1Cc2cc(N)ccc2(O)	1116T	-1.08215	0.614771	0.42	0.852381	out	0.629051	3	N	P	P	out	P	P	3	P	out	N	out	N	1	2	2	5	5	5	1	1	4	3	3	3	1
82875-38-5	O=C(N)c2c(nc(c1ccc(OC)c(OC)c1)s2)C	1117T	1.34823	0.400604	0.923	1.21148	0.637176	0.793065	4	P	P	P	P	P	P	4	N	out	N	N	N	2	5	4	5	5	5	1	4	4	4	4	4	3
137927-72-1	O=C(NN)CSc2ncnc(Oc1ccc(cc1)C)c2	1118T	0.200234	0.470262	0.478	0.45959	0.486493	0.473586	4	N	N	N	N	N	N	4	N	N	N	N	N	3	4	4	4	4	4	3	2	out	3	3	3	2
73698-58-5	O=C(O)CCC(=O)c2ccc(OC)c1OCCc12	1119T	0.86475	0.728803	0.768	0.602049	0.766016	0.716217	4	P	out	N	P	P	P	1	N	N	N	N	N	3	5	5	4	4	4	1	3	3	3	3	3	3
17780-75-5	C#CCN(C)CCCOc1ccc(cc1Cl)Cl	1120T	-0.164961	0.27145	0.388	0.448603	0.411615	0.379917	4	N	N	N	N	N	N	4	N	N	N	N	N	3	3	3	4	4	4	1	2	2	3	3	3	1
735-52-4	O=C(NC(CO)C(O)c1ccc(cc1)C(=O)C)C(Cl)Cl	1121T	0.536364	0.517503	0.984	out	0.688522	0.730008	3	N	P	P	N	P	P	2	N	N	N	N	N	3	4	out	5	5	5	2	3	4	2	2	2	1
7407-66-1	O=C(O)C(NC(=O)COc1ccc(cc1Cl)Cl)C(C)C	1122T	0.371219	0.536264	0.385	0.211495	0.629308	0.440517	4	N	out	N	P	P	P	1	N	out	N	N	N	2	4	5	4	4	4	1	3	3	3	3	3	3
32033-21-9	C#CCN(C)C2c1ccccc1CC2	1123T	0.130486	0.441921	0.198	0.253003	0.482665	0.343897	4	N	N	N	N	N	N	4	N	out	N	N	N	2	3	3	4	4	4	1	2	2	2	2	2	3
63979-41-9	O=C(N)Nc3cccc1c3([nH]c2c1CCCC2)	1124T	1.08241	0.224832	0.054	0.32826	0.224113	0.207801	4	P	N	N	N	N	N	4	N	out	N	N	N	2	5	3	3	3	3	3	3	2	2	2	2	3
195252-40-5	O=CN(c3ncnc1c3(ncn1CC2CC2))C4CC4	1125T	0.288821	0.394381	0.179	-0.000107838	0.414096	0.246842	4	N	N	N	N	P	N	2	N	N	N	N	N	3	4	3	3	3	3	3	2	2	2	2	2	3
2889-58-9	O=C=NC(c1ccc(cc1)C(=C)C)(C)C	1126T	1.34001	0.785874	1.191	1.18388	0.814476	0.993808	4	P	P	P	P	P	P	4	N	N	N	N	N	3	5	4	5	5	5	1	3	2	4	4	4	1
2094-99-7	O=C=NC(c1cccc(c1)C(=C)C)(C)C	1127T	1.18792	0.589222	1.184	1.17692	0.819999	0.942534	4	P	P	P	P	P	P	4	N	N	N	N	N	3	5	5	5	5	5	3	3	2	3	3	3	1
24691-76-7	O=C(Nc1ccccc1)C2=C(OCCC2)C	1128T	1.83941	0.658116	0.439	0.690735	0.847308	0.65879	4	P	out	N	P	P	P	1	N	N	N	N	N	3	5	4	4	4	4	3	4	3	2	2	2	1
41764-14-1	O=C1c2ccccc2(C(=O)N1CCC(C)C)	1129T	1.20739	0.674202	1.046	1.15673	0.720597	0.899382	4	P	out	P	P	P	P	3	N	N	N	N	N	3	5	4	5	5	5	1	3	out	3	3	3	2
7070-71-5	O=C(Oc1ccccc1C2OCC=CCO2)NC	1130T	-0.852306	0.146717	-0.537	-0.480159	-0.26922	-0.284915	4	N	N	N	N	N	N	4	P	out	N	P	N	0	2	3	3	3	3	3	1	2	2	2	2	3
4935-28-8	O=C1Oc2ccccc2(C=C1(OP(OCC)(OCC)=S))	1131T	-1.38304	-0.7328	-0.878	-1.21296	-0.640471	-0.866057	4	N	N	N	N	N	N	4	P	P	P	P	P	3	2	2	2	2	2	3	1	1	1	1	1	3
1867-66-9	O=C2CCCCC2(NC)(c1ccccc1Cl)	1132T	0.214036	0.479071	0.371	-0.0739228	0.547341	0.330872	4	N	N	N	N	N	N	4	N	N	N	N	N	3	4	4	4	4	4	3	2	2	3	3	3	1
17959-33-0	O=C(Oc1cccc(c1)C(C)C)NCC(=O)CCl	1133T	0.0172736	0.373287	-0.464	-0.168736	0.489646	0.0575493	4	N	out	N	N	P	N	1	N	out	P	N	P	0	3	out	2	2	2	2	2	out	2	2	2	2
1861-40-1	O=[N+]([O-])c1cc(cc(c1N(CC)CCCC)[N+](=O)[O-])C(F)(F)F	1134T	1.47481	0.401507	0.854	0.810415	0.62317	0.672273	4	P	N	P	P	N	N	0	N	out	N	N	N	2	5	out	4	4	4	2	4	1	3	3	3	1
88881-65-6	O=C(OCC(F)(F)F)CN(c1cccc(c1)C)CC	1135T	0.839242	0.245841	0.684	0.727656	0.454443	0.527985	4	N	N	P	P	N	N	0	N	N	N	N	N	3	4	out	4	4	4	2	3	2	3	3	3	1
63716-37-0	Nc1ccc2c(c1)n(c3c2CCCC3)C	1136T	0.476936	0.127245	0.139	0.00372775	0.110317	0.0950723	4	N	N	N	N	N	N	4	N	N	N	out	N	2	4	3	3	3	3	3	3	2	2	2	2	3
64057-88-1	Nc1ccc2c(c1)c3c(n2C)CCCC3	1137T	-0.0114175	0.305398	0.199	0.205092	0.309831	0.25483	4	N	N	N	N	N	N	4	N	out	N	out	N	1	3	3	4	4	4	1	2	2	2	2	2	3
522-48-5	N1=C(NCC1)C3c2ccccc2CCC3	1138T	0.521759	0.152783	0.109	0.225281	0.266698	0.188441	4	N	N	N	N	N	N	4	N	out	N	P	N	0	4	4	3	3	3	1	3	2	2	2	2	3
70381-35-0	O=C1C(=C(N=C2C=CC=CN12)C)CCCC	1139T	0.639815	0.504957	0.649	0.679023	0.538782	0.59294	4	N	N	N	N	N	N	4	N	N	N	N	N	3	4	3	4	4	4	1	3	2	3	3	3	1
70381-67-8	O=C1C(=C(N=C2C=C(C=C(N12)C)C)C)CC	1140T	0.774513	0.529548	0.422	0.545101	0.627937	0.531146	4	N	N	N	N	P	N	2	N	out	N	N	N	2	4	3	4	4	4	1	3	out	3	3	3	2
22031-33-0	N#CCCN(c1ccccc1)CCOC(=O)C	1141T	0.950256	0.515611	1.191	1.10812	0.580141	0.848718	4	P	out	P	P	P	P	3	N	N	N	N	N	3	5	4	5	5	5	1	3	3	3	3	3	3
2210-63-1	O=C2NN(c1ccccc1)C(=O)C2CCCC	1142T	0.877323	0.657539	0.089	0.190796	0.597381	0.383679	4	N	out	N	N	P	N	1	N	N	N	N	N	3	4	4	4	4	4	3	3	2	2	2	2	3
2487-01-6	O=C(Oc1c(cc(c(c1[N+](=O)[O-])C)[N+](=O)[O-])C(C)(C)C)C	1143T	-0.84819	-0.173563	-0.424	-0.540376	-0.155732	-0.323418	4	N	out	N	N	P	N	1	P	out	N	N	N	2	2	3	3	3	3	3	1	out	2	out	2	1
99376-22-4, 87238-52-6	O=C(OCC2=C(C(=O)OCOC(=O)C)N1C(=O)C(C(O)C)C1S2)N	1144T	1.303	out	out	out	0.61648	0.61648	1	P	P	out	P	P	P	3	N	out	out	N	N	1	5	out	out	out	out	0	4	4	out	out	4	1
5355-16-8	n1cc(c(nc1N)N)Cc2ccc(OC)c(OC)c2	1145T	1.15054	0.463181	0.353	0.604336	0.477456	0.474493	4	P	N	N	N	N	N	4	N	N	N	N	N	3	5	3	4	4	4	1	3	2	3	3	3	1
6092-18-8	O=CN(C(=C1CCOC(=O)S1)C)Cc2cnc(nc2(N))C	1146T	1.39236	out	out	out	0.552495	0.552495	1	P	out	P	P	N	P	1	N	out	N	N	N	2	5	out	5	5	5	2	4	4	3	3	3	1
63815-53-2	O(NP(OCC)(C)=S)c1cccc2ccccc12	1147T	-0.0508651	-0.417134	out	-1.09834	-0.587763	-0.701079	3	N	N	out	N	N	N	3	N	P	out	N	P	0	3	2	out	out	2	1	2	1	out	out	1	1
24017-24-1	O=C1c2ccccc2(C(=O)N1CSP(OCC)(CC)=S)	1148T	-1.37111	-0.795196	-1.104	-0.963364	-0.948813	-0.952843	4	N	N	N	N	N	N	4	P	P	P	P	P	3	2	2	2	2	2	3	1	1	1	1	1	3
18854-01-8	n1oc(cc1OP(OCC)(OCC)=S)c2ccccc2	1149T	-0.446401	-0.711992	-0.58	-1.10119	-0.69096	-0.771035	4	N	N	N	N	N	N	4	N	P	P	P	P	3	3	2	2	2	2	3	2	1	1	1	1	3
6119-96-6	O=C1c2ccccc2(C(=O)N1CSP(OCC)(OCC)=S)	1150T	-0.904383	-0.863295	-1.094	-0.747182	-0.940423	-0.911225	4	N	N	N	N	N	N	4	P	P	P	P	P	3	2	2	2	2	2	3	1	1	1	1	1	3
15863-65-7	O=C1c2ccccc2(C(=O)N1CSP(OC)(OC(C)C)=S)	1151T	-0.838882	-0.745147	-0.919	-0.766538	-0.753965	-0.796162	4	N	N	N	N	N	N	4	P	P	P	P	P	3	2	2	2	2	2	3	1	1	1	1	1	3
3734-92-7	O=C1c2ccccc2(C(=O)N1CSP(=O)(OCC)OCC)	1152T	-1.47587	-0.886603	-0.748	-0.840062	-0.934318	-0.852246	4	N	N	N	N	N	N	4	P	P	P	P	P	3	2	2	2	2	2	3	1	1	1	1	1	3
65405-77-8	O=C(OCCC=CCC)c1ccccc1(O)	1153T	1.35633	1.06839	1.035	1.08234	0.985305	1.04276	4	P	P	P	P	P	P	4	N	N	N	N	N	3	5	5	5	5	5	3	4	4	3	3	3	1
25485-88-5	O=C(OC1CCCCC1)c2ccccc2(O)	1154T	1.13895	1.0017	1.13	1.15781	1.05523	1.08618	4	P	P	P	P	P	P	4	N	N	N	N	N	3	5	5	5	5	5	3	3	4	3	3	3	1
117666-84-9	O(c1ccc(C=CC(OCC)=S)cc1(OC))C	1155T	0.589684	0.555341	0.645	0.575679	0.671143	0.611791	4	N	N	N	N	N	N	4	N	out	N	N	N	2	4	out	4	4	4	2	3	3	3	3	3	3
7250-71-7	O=C(OCC(OC(=O)C)COc1ccccc1)C	1156T	1.31859	0.935795	0.925	1.02057	0.998884	0.970063	4	P	P	P	P	P	P	4	N	N	N	N	N	3	5	5	5	5	5	3	4	4	3	3	3	1
95266-40-3	O=C(OCC)C1CC(=O)C(C(=O)C1)=C(O)C2CC2	1157T	1.24776	0.658996	out	0.425142	0.607481	0.563873	3	P	P	P	P	P	P	4	N	N	N	N	N	3	5	5	5	5	5	3	3	4	4	4	4	3
33210-59-2	N1=C(NCCC1)C(OCC)c2cccc(c2)Cl	1158T	0.440407	0.185712	0.302	0.322655	0.27549	0.271464	4	N	N	N	N	N	N	4	N	N	N	N	N	3	4	4	4	4	4	3	3	2	3	3	3	1
963-03-1	O=S(=O)(NC(O)=NC1CCCCC1)c2ccc(cc2)Cl	1159T	0.683494	0.644055	0.881	0.865668	0.742258	0.783245	4	N	P	P	P	P	P	4	N	N	N	N	N	3	4	4	5	5	5	1	3	3	3	3	3	3
1713-12-8	O=C(OCCCC)COc1ccc(cc1C)Cl	1160T	0.552559	0.655823	0.449	0.47553	0.605058	0.546353	4	N	out	N	P	P	P	1	N	N	N	N	N	3	4	5	4	4	4	1	3	3	3	3	3	3
2211-66-7	N(=Cc1ccccc1)C2CCCCC2	1161T	1.21639	0.551368	0.487	0.362911	0.657618	0.514724	4	P	N	N	P	N	N	2	N	out	N	N	N	2	5	4	4	4	4	3	3	3	3	3	3	3
3715-90-0	N3=C(Nc1cccc2c1CCCC2)NCC3	1162T	-0.121126	0.331847	0.282	0.216287	0.301738	0.282968	4	N	N	N	N	N	N	4	N	out	N	N	N	2	3	4	4	4	4	3	2	2	2	2	2	3
58-15-1	O=C2C(=C(N(N2(c1ccccc1))C)C)N(C)C	1163T	0.0909751	0.464724	0.843	0.942135	0.454966	0.676206	4	N	out	N	N	N	N	3	N	N	N	N	N	3	3	4	4	4	4	3	2	3	3	3	3	3
3572-41-6	O=S(=O)(Nc1nnc(CC(C)C)s1)c2ccc(cc2)C	1164T	0.887344	0.385926	0.547	0.505555	0.554418	0.498225	4	P	N	N	P	P	N	0	N	out	N	N	N	2	5	2	4	4	4	1	3	out	3	3	3	2
3567-08-6	O=S(=O)(Nc1nnc(CC(C)C)s1)c2ccc(OC)cc2	1165T	0.212899	0.705864	0.673	0.75097	0.67869	0.702131	4	N	P	P	P	P	P	4	N	out	N	N	N	2	4	out	5	5	5	2	3	out	3	3	3	2
68-89-3	O=C1C(=C(N(N1c2ccccc2)C)C)N(C)CS(=O)(=O)O	1166T	0.953266	out	0.699	0.613909	0.678854	0.663921	3	P	P	P	P	P	P	4	N	N	N	N	N	3	5	5	5	5	5	3	3	4	3	3	3	1
28178-42-9	O=C=Nc1c(cccc1C(C)C)C(C)C	1167T	0.842673	0.554489	1.147	1.23077	0.756698	0.92224	4	N	P	P	out	P	P	3	N	N	N	N	N	3	4	5	5	5	5	3	3	3	3	3	3	3
58458-52-9	O=C(NCCO)CC(=Cc1ccccc1)C	1168T	0.797609	0.720164	0.84	0.786053	0.799141	0.786339	4	N	out	N	P	P	P	1	N	N	N	N	N	3	4	4	4	4	4	3	3	3	3	3	3	3
2521-01-9	O=C(OCC)N(Cc1ccccc1)C2CC2	1169T	0.799185	0.648782	0.824	1.00785	0.724447	0.80127	4	N	out	P	N	N	N	1	N	N	N	N	N	3	4	4	5	5	5	1	3	3	3	3	3	3
22212-93-7	O=C(Oc1ccccc1C2SCC(C)S2)N(C)C	1170T	-0.305766	-0.39882	-0.798	-0.535673	-0.591598	-0.581023	4	N	N	N	N	N	N	4	N	P	P	P	P	3	3	2	2	2	2	3	2	1	1	out	1	2
16146-62-6	O=C(Oc2cccc1c2(OC(C)(C)CC1))NC	1171T	-1.89417	-0.23855	-0.669	-1.37956	-0.587067	-0.718544	4	N	N	N	N	N	N	4	P	P	P	P	P	3	1	2	2	2	2	3	1	1	1	1	1	3
18188-17-5	O=C(Oc1ccccc1C(C=C)COC)NC	1172T	-0.371291	-0.238926	-0.152	0.217883	-0.156696	-0.0824347	4	N	N	N	N	N	N	4	N	out	N	N	N	2	3	3	3	3	3	3	2	2	2	2	2	3
4785-72-2	O=C(Oc2ccc(c1c2(OC(C)(C)C1))C)NC	1173T	-1.29211	-0.654025	-1.199	-1.21273	-0.856661	-0.980604	4	N	N	N	N	N	N	4	P	P	P	P	P	3	2	1	2	2	2	1	1	1	1	1	1	3
50539-80-5	O=C(Oc2cccc1c2(OC(C)(C)C1))N(C)SC	1174T	-1.72769	-0.0998006	-0.886	-0.96023	-0.110175	-0.514051	4	N	N	N	N	N	N	4	P	P	P	P	P	3	2	2	3	3	3	1	1	1	1	1	1	3
136-45-8	O=C(OCCC)c1ncc(cc1)C(=O)OCCC	1175T	1.31863	0.593571	0.949	1.19985	0.675452	0.854469	4	P	P	P	P	N	P	2	N	N	N	N	N	3	5	5	5	5	5	3	4	3	3	3	3	3
40373-31-7	O=C(Oc1cccc2OC(Oc12)(CC)CC)NC	1176T	-0.737116	-0.203978	-0.508	-0.683722	-0.521336	-0.479259	4	N	N	N	N	N	N	4	P	P	N	P	P	1	2	2	4	4	4	1	1	1	2	2	2	1
82697-76-5	O=C2NC(c1cc(OC)c(OC)c(OC)c1)SCC2	1177T	1.28047	0.503001	0.595	0.506125	0.45402	0.514536	4	P	P	P	P	N	P	2	N	out	N	N	N	2	5	out	5	5	5	2	4	4	3	3	3	1
27442-58-6	O=P(OCC#C)(OCC(C)C)c1ccccc1	1178T	0.376593	0.0993043	0.155	0.148955	0.147754	0.137753	4	N	N	N	N	N	N	4	N	out	N	N	N	2	4	3	4	4	4	1	3	2	2	2	2	3
64011-88-7	O=C(Oc1ccc(cc1)C)C=C(OP(=O)(OC)OC)C	1179T	-0.231719	-0.567404	-0.577	-0.640268	-0.864296	-0.662242	4	N	N	N	N	N	N	4	N	P	N	P	P	1	3	3	3	3	3	3	2	2	2	2	2	3
2703-61-9	O=C(OCc1ccccc1)C=C(OP(=O)(OC)OC)C	1180T	-0.729044	-0.466306	-0.186	-0.492686	-0.667214	-0.453052	4	N	N	N	N	N	N	4	N	P	N	P	P	1	3	3	3	3	3	3	2	2	2	2	2	3
64011-84-3	O=C(Oc1ccc(OC)cc1)C=C(OP(=O)(OC)OC)C	1181T	-0.495464	-0.535329	-0.585	-0.529004	-0.680393	-0.582432	4	N	out	N	N	N	N	3	N	P	N	P	P	1	3	1	3	3	3	1	2	2	2	2	2	3
54240-36-7	FC(F)(F)c1cc(cc(c1(N))Cl)C(O)CNC(C)(C)C	1183T	-0.0534584	out	0.262	-0.167011	0.350324	0.148438	3	N	out	N	N	N	N	3	N	out	N	N	N	2	4	out	4	4	4	2	2	3	3	3	3	3
57645-49-5	O=C(NC1CCNCC1)c2cc(c(N)cc2(OC))Cl	1184T	0.954587	0.249218	0.413	0.215842	0.469488	0.336887	4	P	N	N	N	N	N	4	N	out	N	N	N	2	5	4	4	4	4	3	3	out	3	3	3	2
2307-68-8	O=C(Nc1ccc(c(c1)Cl)C)C(C)CCC	1185T	1.32898	0.532097	0.782	1.12684	0.6567	0.774409	4	P	out	P	P	P	P	3	N	N	N	N	N	3	5	4	5	5	5	1	4	3	3	3	3	3
31677-93-7, 34911-55-2	O=C(c1cccc(c1)Cl)C(NC(C)(C)C)C	1186T	0.244	0.40193	0.245	0.00813733	0.340514	0.248895	4	N	N	N	P	N	N	2	N	N	N	N	N	3	4	4	4	4	4	3
50563-36-5	O=C(N(c1c(cccc1C)C)CCOC)CCl	1187T	0.797405	0.479064	0.566	0.771226	0.587611	0.600975	4	N	out	N	P	N	N	1	N	N	N	N	N	3	4	4	4	4	4	3	3	3	3	3	3	3
78194-42-0	O=C(N(c1c(OC(C)C)cccc1C)C)CCl	1188T	0.571009	0.52383	0.682	0.99332	0.689077	0.722057	4	N	out	P	N	N	N	1	N	N	N	N	N	3	4	4	5	5	5	1	3	3	3	3	3	3
41219-31-2	O(CC)P(OCC)(=S)SC2c1cc(ccc1SCC2)Cl	1189T	-0.766495	-0.466863	-0.4	0.167631	-0.68924	-0.347118	4	N	N	N	N	N	N	4	N	P	N	N	N	1	3	2	3	3	3	1	2	1	2	2	2	1
67055-59-8	N#CCCN(C)C(C)C(O)c1ccccc1	1190T	0.634389	0.494174	0.249	0.554196	0.373512	0.41772	4	N	out	N	N	N	N	3	N	N	N	N	N	3	4	4	4	4	4	3	3	2	3	3	3	1
33236-21-4	N1=C(NCC1)C(OCCC)c2ccccc2	1191T	0.205329	0.467301	0.425	0.538095	0.477302	0.476925	4	N	N	N	N	N	N	4	N	N	N	N	N	3	4	4	4	4	4	3	2	2	3	3	3	1
33236-11-2	OC1CN=C(NC1)C(OCC)c2ccccc2	1192T	0.873568	0.462904	0.643	0.611458	0.441875	0.539809	4	N	N	N	N	N	N	4	N	N	N	N	N	3	4	4	4	4	4	3	3	3	3	3	3	3
2164-08-1	O=C1NC3=C(C(=O)N1C2CCCCC2)CCC3	1193T	1.67192	0.392467	0.535	0.581478	0.593985	0.525732	4	P	out	N	N	P	N	1	N	N	N	N	N	3	5	4	4	4	4	3	4	3	3	3	3	3
13613-99-5	O=C(Oc1ccc(NC(=O)OC)c(c1)C(C)C)NC	1194T	-0.993725	-0.00241217	-0.342	-0.495327	0.23931	-0.150107	4	N	out	N	N	P	N	1	P	P	P	P	P	3	2	2	2	2	2	3	1	out	1	1	1	2
81250-17-1	O=C2c1[nH]c(nc1N(C(=O)N2CC=C)CC(C)C)C	1195T	-1.18809	0.326207	-0.608	-0.12722	out	-0.136338	3	N	N	N	N	N	N	4	P	N	P	out	N	0	2	4	2	2	2	1	1	out	1	1	1	2
6493-05-6	O=C2c1c(ncn1C)N(C(=O)N2CCCCC(=O)C)C	1196T	0.623926	0.504763	0.573	-0.0451423	0.513221	0.386461	4	N	N	N	N	P	N	2	N	N	N	N	N	3	4	4	4	4	4	3	3	3	3	3	3	3
103-95-7	O=CC(C)Cc1ccc(cc1)C(C)C	1197T	1.30186	1.09715	1.146	1.08826	1.141	1.11811	4	P	P	N	P	P	P	2	N	N	N	N	N	3	5	5	4	4	4	1	3	4	3	3	3	1
1596-09-4	Oc1ccc(cc1C2CCCCC2)C	1198T	0.99301	0.960643	1.013	0.992268	0.965221	0.982783	4	N	out	P	N	P	P	1	N	N	N	N	N	3	4	5	4	4	4	1	3	3	3	3	3	3
18127-01-0	O=CCCc1ccc(cc1)C(C)(C)C	1199T	1.1523	1.13101	1.043	1.14231	1.07599	1.09808	4	P	P	N	P	P	P	2	N	N	N	out	N	2	5	5	4	4	4	1	3	4	3	3	3	1
103-07-1	O=C(OC(C)(C)CCc1ccccc1)C	1200T	1.3716	1.08913	1.33	1.36964	1.25724	1.2615	4	P	P	P	P	P	P	4	N	N	N	N	N	3	5	5	5	5	5	3	3	4	4	4	4	3
140-26-1	O=C(OCCc1ccccc1)CC(C)C	1201T	1.47965	1.19408	1.361	1.34804	1.2543	1.28936	4	P	P	P	P	P	P	4	N	N	N	N	N	3	5	5	5	5	5	3	4	4	4	4	4	3
6789-88-4	O=C(OCCCCCC)c1ccccc1	1202T	1.77576	1.20607	1.392	1.33914	1.24525	1.29562	4	P	P	P	P	P	P	4	N	N	N	N	N	3	5	5	5	5	5	3	4	4	4	4	4	3
107551-67-7	O=C(O)CCc1ccc(O)c(c1)C(C)(C)C	1203T	0.653401	0.71802	0.668	1.06599	0.89242	0.836107	4	N	out	N	P	P	P	1	N	N	N	N	N	3	4	out	4	4	4	2	3	3	3	3	3	3
1087-06-5	O=C(c1ccc(OCC(O)CO)c(OC)c1)CC	1204T	0.809018	0.853989	0.905	1.00519	0.830584	0.898692	4	N	out	P	P	P	P	3	N	N	N	N	N	3	4	5	5	5	5	3	3	3	3	3	3	3
26225-79-6	O=S(=O)(Oc1ccc2OC(OCC)C(c2(c1))(C)C)C	1205T	0.59658	0.4276	0.462	0.899269	0.711275	0.625036	4	N	out	P	N	P	P	1	N	out	N	N	N	2	4	3	5	5	5	1	3	out	3	3	3	2
54247-25-5	OC(COc1cc(ccc1Cl)Cl)CNC(C)(C)C	1206T	0.599321	0.330743	0.277	0.161419	0.374722	0.285971	4	N	out	N	N	N	N	3	N	N	N	N	N	3	4	4	4	4	4	3	3	3	3	3	3	3
64249-01-0	O=C(N(c1ccc(cc1)Cl)C(C)C)CSP(OC)(OC)=S	1207T	0.109248	out	-0.395	-0.818148	-0.396557	-0.536568	3	N	N	N	N	N	N	4	N	P	P	P	P	3	4	out	5	5	5	2	2	2	1	1	1	1
28610-84-6	O=C(OCC)C1=C[N+](=C2N(C1(=O))C(C)CCC2)C	1208T	0.617245	0.468652	0.573	0.632631	0.563567	0.559463	4	N	N	N	N	N	N	4	N	N	N	N	N	3	4	3	4	4	4	1	3	3	3	3	3	3
1918-08-7	O=[N+]([O-])c1cc(cc(c1N(CCC)CCC)[N+](=O)[O-])C	1209T	1.10738	0.541102	1.132	1.14665	0.58403	0.850946	4	P	out	P	P	N	P	1	N	out	N	N	N	2	5	3	5	5	5	1	3	out	4	4	4	2
60560-33-0	N#CN=C(Nc1ccncc1)NC(C)C(C)(C)C	1210T	-0.0672375	0.196661	-0.652	-0.571236	0.227607	-0.199742	4	N	N	N	N	N	N	4	N	out	P	N	P	0	3	2	2	2	2	3	2	out	1	1	1	2
19213-12-8	O=C(C)CNC(C)(C)Cc1ccccc1	1211T	0.0401181	0.492068	0.169	0.159349	0.320884	0.285325	4	N	out	N	N	N	N	3	N	N	N	N	N	3	3	4	4	4	4	3	2	3	2	2	2	1
134-80-5, 90-84-6	O=C(c1ccccc1)C(N(CC)CC)C	1212T	0.22	0.581452	0.592	0.297746	0.526314	0.499378	4	N	out	N	N	N	N	3	N	N	N	N	N	3	4	4	4	4	4	3	2	3	2	2	2	1
2282-34-0	O=C(Oc1cccc(c1)C(C)CCC)NC	1213T	-0.6457	0.0869215	-0.107	-0.662341	-0.150559	-0.208245	4	N	N	N	N	P	N	2	P	P	N	P	P	1	2	4	3	3	3	1	1	1	2	2	2	1
1020-35-5	O=C(Oc1ccc(c(c1)C(C)CC)C)NC	1214T	-0.800602	-0.173929	-0.3	-0.221604	-0.264462	-0.239999	4	N	N	N	N	P	N	2	P	P	P	P	P	3	2	2	2	2	2	3	1	1	2	2	2	1
62850-32-2	O=C(N(C)C)SCCCCOc1ccccc1	1215T	0.657382	0.428811	0.55	0.328043	0.0415705	0.337106	4	N	N	P	N	N	N	2	N	out	N	N	N	2	4	2	5	5	5	1	3	out	3	3	3	2
46817-91-8	O(c2ccccc2(OCC1OCCNC1))CC	1216T	0.926032	0.499755	0.309	0.376483	0.53894	0.431045	4	P	out	N	P	N	N	1	N	N	N	N	N	3	5	4	4	4	4	3	3	3	3	3	3	3
123298-28-2	O=C(OC)C(N(OC)c1c(cccc1C)C)C	1217T	0.377818	0.507019	0.708	0.683058	0.623801	0.63047	4	N	N	N	P	N	N	2	N	N	N	N	N	3	4	4	4	4	4	3	3	2	3	3	3	1
46948-72-5	O=C(O)CCCCCN(C)S(=O)(=O)c1ccccc1	1218T	1.02787	0.555714	0.675	0.65439	0.612174	0.62432	4	P	P	P	P	P	P	4	N	out	N	N	N	2	5	5	4	4	4	1	3	out	3	3	3	2
57-66-9	O=C(O)c1ccc(cc1)S(=O)(=O)N(CCC)CCC	1219T	0.749117	0.503545	0.846	0.749041	0.704351	0.700734	4	N	out	P	P	N	P	1	N	N	N	N	N	3	4	3	5	5	5	1	3	3	3	3	3	3
14211-01-9	O=C(OC(C)C)C(c1ccccc1)SP(OC)(OC)=S	1220T	-0.212053	-0.455394	-0.483	-1.0165	-0.280745	-0.55891	4	N	N	N	N	N	N	4	N	P	N	P	P	1	3	2	3	3	3	1	2	1	2	2	2	1
21564-60-3	OC(C)CNC(C)(C)Cc1ccc(cc1)Cl	1221T	-0.206148	0.424099	0.153	0.191127	0.251703	0.254982	4	N	N	N	N	N	N	4	N	N	N	N	N	3	3	4	4	4	4	3	2	out	2	2	2	2
17692-31-8, 99291-25-5	OCC(O)CN2CCN(c1ccccc1)CC2	1222T	0.502	0.493113	0.691	0.719527	0.488328	0.597992	4	N	out	N	P	N	N	1	N	N	N	N	N	3	4	4	4	4	4	3	3	3	3	3	3	3
30238-40-5	O=C(OCC)C1=CN(C)C2N(C1(=O))C(C)CCC2	1223T	0.175837	0.576244	0.617	0.702959	0.513521	0.602431	4	N	out	N	N	N	N	3	N	N	N	N	N	3	4	4	4	4	4	3	2	3	3	3	3	3
73-09-6	O=C(OCC)C=C2N(C(=O)C(N1CCCCC1)S2)C	1224T	1.55722	0.556415	out	0.735526	0.634582	0.642174	3	P	P	out	P	P	P	3	N	N	out	N	N	2	5	out	out	out	out	0	4	3	out	out	3	1
66941-53-5	O=C1N=C(O)NC(=O)C1(CC=C)C(C)SCCCC	1225T	0.318208	0.229182	0.291	0.168776	0.311296	0.250063	4	N	N	N	N	N	N	4	N	N	N	N	N	3	4	3	4	4	4	1	3	3	3	3	3	3
66941-93-3	O=C1N=C(O)NC(=O)C1(CSCC=C)C(C)CCC	1226T	0.359044	0.361257	0.099	0.24054	0.256178	0.239243	4	N	N	N	N	N	N	4	N	N	N	N	N	3	4	3	4	4	4	1	3	3	3	3	3	3
66941-88-6	O=C1N=C(O)NC(=O)C1(CC(C)C)C(C)SCC=C	1227T	0.132843	0.399026	0.282	0.325074	0.278474	0.321143	4	N	N	N	N	N	N	4	N	N	N	N	N	3	4	4	4	4	4	3	2	3	3	3	3	3
36350-95-5	O1CCN2CCO[Si]1(OCC2)CNc3ccccc3	1228T	-2.93148	out	0.806	1.27803	out	1.04202	2	N	out	P	P	N	P	1	P	N	N	N	N	3	1	out	4	4	4	2	1	3	3	3	3	3
14901-07-6	O=C(C=CC1=C(C)CCCC1(C)C)C	1229T	1.37817	1.16246	1.189	1.43667	1.14981	1.23448	4	P	P	P	P	P	P	4	N	N	N	N	N	3	5	5	5	5	5	3	3	4	3	3	3	1
18979-65-2	Oc1ccc(c(O)c1)CCCCCCC	1230T	0.795575	0.982929	0.939	0.898063	0.787414	0.901852	4	N	P	P	N	P	P	2	N	N	N	N	N	3	4	5	5	5	5	3	3	3	3	3	3	3
128-51-8	O=C(OCCC1=CC2CC(C1)C2(C)(C))C	1231T	1.15875	1.04532	1.183	1.41707	1.10527	1.18766	4	P	P	P	P	P	P	4	N	N	N	N	N	3	5	5	5	5	5	3	3	4	4	4	4	3
3102-00-9	OC(COc1ccccc1)COCCCC	1232T	1.02423	1.03237	0.908	0.775414	1.07145	0.946809	4	P	P	P	P	P	P	4	N	N	N	N	N	3	5	4	5	5	5	1	3	4	3	3	3	1
51-06-9	O=C(NCCN(CC)CC)c1ccc(N)cc1	1233T	0.918656	0.512878	0.493	0.772165	0.542515	0.58014	4	N	out	P	N	P	P	1	N	N	N	N	N	3	4	1	3	3	3	1	3	2	3	3	3	1
26087-47-8	O=P(OC(C)C)(OC(C)C)SCc1ccccc1	1234T	0.280827	-0.730379	-0.506	-0.221613	-0.748289	-0.55157	4	N	N	N	N	N	N	4	N	P	N	P	P	1	4	2	3	3	3	1	3	1	2	2	2	1
52-60-8	O(c1cc(c(c(c1)C)SC)C)P(OCC)(OCC)=S	1235T	0.0687904	-0.67094	-0.611	-0.354346	-0.926777	-0.640766	4	N	N	N	N	N	N	4	N	P	P	P	P	3	4	2	2	2	2	3	2	1	1	1	1	3
7292-16-2	O=P(Oc1ccc(cc1)SC)(OCCC)OCCC	1236T	-0.697672	-0.37112	-0.806	out	-0.685359	-0.620827	3	N	N	N	N	N	N	4	N	P	P	P	P	3	3	2	2	2	2	3	2	1	1	1	1	3
3254-62-4	O=S(c1ccc(OP(OCCC)(OCCC)=S)cc1)C	1237T	-0.827449	-0.689771	-1.236	-1.6775	-0.746908	-1.08755	4	N	N	N	N	N	N	4	P	P	P	P	P	3	2	1	1	1	1	3	1	1	1	1	1	3
56-37-1	c1ccc(cc1)C[N+](CC)(CC)CC	1238T	0.989856	0.510745	0.335	-0.0823998	0.405306	0.292163	4	P	out	N	out	N	N	2	N	N	N	N	N	3	5	4	4	4	4	3	3	3	2	2	2	1
60-01-5	O=C(OC(OC(=O)CCC)OC(=O)CCC)CCC	1239T	1.06717	1.11653	0.387	1.55871	1.27447	1.08418	4	P	P	N	P	P	P	2	N	N	N	N	N	3	5	5	4	4	4	1	3	4	3	3	3	1
60244-69-1	O=C1NN=CC(OP(=O)(OCC(C)C)OCC(C)C)=C1(OC)	1240T	-0.967612	-0.534194	out	-1.34506	-0.732236	-0.870497	3	N	N	out	N	N	N	3	P	P	out	P	P	2	2	1	out	out	1	1	1	1	out	out	1	1
163000-63-3	O=C(O)CCC(N)C(=O)NC1CCC(C)(C)CC1	1241T	0.746793	0.642396	out	out	0.738022	0.690209	2	N	P	P	N	P	P	2	N	N	N	N	N	3	4	5	5	5	5	3	3	4	3	3	3	1
1212-29-9	N(C(NC1CCCCC1)=S)C2CCCCC2	1242T	0.318458	0.304528	0.485	0.751186	0.513496	0.513553	4	N	out	N	N	P	N	1	N	N	N	N	N	3	4	out	4	4	4	2	2	out	3	3	3	2
26921-17-5	OC(COc1nsnc1N2CCOCC2)CNC(C)(C)C	1243T	0.376341	out	out	out	0.347664	0.347664	1	N	out	out	N	P	N	0	N	N	out	N	N	2	4	4	out	out	4	1	3	3	out	out	3	1
34131-99-2	OC1CCC2CC(CCC2(C1))C(C)C	1244T	1.33059	1.20232	1.408	1.29193	1.27226	1.29363	4	P	P	P	P	P	P	4	N	N	N	N	N	3	5	5	5	5	5	3	3	4	4	4	4	3
1330-61-6	O=C(OCCCCCCCC(C)C)C=C	1245T	1.75248	1.20257	1.423	1.42804	1.36911	1.35568	4	P	P	P	P	P	P	4	N	N	N	N	N	3	5	5	5	5	5	3	4	4	4	4	4	3
63451-45-6	O=P(OCCCl)(OCCCl)OCC(CO)(CO)COP(=O)(OCCCl)OCCCl	1246T	0.955944	out	out	out	0.214505	0.214505	1	P	out	out	P	N	P	0	N	out	out	P	P	1	5	out	out	out	out	0	3	out	out	out	out	0
37872-62-1	NC1CCC(CC1)CC2CCC(N)CC2	1247T	0.808134	0.379703	0.474	0.60918	0.376275	0.45979	4	N	N	N	N	N	N	4	N	N	N	N	N	3	4	4	4	4	4	3	3	2	3	3	3	1
2422-90-4	NC(NCCCCCCCCCCCC)=S	1248T	0.612259	0.417534	0.493	0.229863	0.37823	0.379657	4	N	N	N	N	N	N	4	N	out	N	N	N	2	4	5	4	4	4	1	3	out	3	3	3	2
112-70-9	OCCCCCCCCCCCCC	1249T	1.93403	1.50625	1.595	1.67999	1.58783	1.59227	4	P	P	P	P	P	P	4	N	N	N	N	N	3	5	5	5	5	5	3	4	4	4	4	4	3
55934-93-5	OC(OCC(OC(OCCCC)CC)C)CC	1250T	1.02017	1.28882	1.249	1.37369	1.26673	1.29456	4	P	P	P	P	P	P	4	N	N	N	N	N	3	5	5	5	5	5	3	3	4	4	4	4	3
68955-53-3	NCCCCCCCCCC(C)(C)C	1251T	0.177767	0.529825	0.678	0.597628	0.431068	0.55913	4	N	N	N	P	P	N	0	N	N	N	N	N	3	4	5	4	4	4	1	2	2	3	3	3	1
2439-10-3	N=C(N)NCCCCCCCCCCCC	1252T	0.294545	0.448438	0.444	0.345037	0.552823	0.447575	4	N	N	N	P	N	N	2	N	N	N	N	N	3	4	4	4	4	4	3	3	out	3	3	3	2
67151-63-7	OC(C)CN(CCCN(C)C)CCCN(C)C	1253T	0.734901	0.827825	1.083	1.03545	0.755186	0.925366	4	N	out	N	N	N	N	3	N	N	N	N	N	3	4	4	4	4	4	3	3	3	3	3	3	3
15129-36-9	O(CC)[Si](OCC)(OCC)CNCCCCCCN	1254T	0.233263	out	1.229	1.16572	0.627483	1.0074	3	N	P	P	P	P	P	4	N	out	N	N	N	2	4	out	5	5	5	2	2	1	3	3	3	1
134880-74-3	O=C(Nc1nc(c(Cl)s1)C(F)(F)F)c2cc(cc(c2)C(F)(F)F)C(F)(F)F	1255T	-0.806533	out	out	out	-0.0128981	-0.0128981	1	N	N	P	out	P	P	1	N	out	N	N	N	2	3	out	5	out	5	1	2	1	4	4	4	1
57729-86-9	O=[N+]([O-])c2cc(c(Nc1c(cc(cc1Br)Br)Br)c(c2)C(F)(F)F)[N+](=O)[O-]	1256T	-2.10239	out	-1.342	-2.15706	out	-1.74953	2	N	N	N	N	P	N	2	P	out	P	P	P	2	1	out	1	out	1	1	1	1	1	out	1	2
129-79-3	O=C3c1cc(ccc1c2c3(cc(cc2[N+](=O)[O-])[N+](=O)[O-]))[N+](=O)[O-]	1257T	1.49775	out	0.792	out	0.675369	0.733685	2	P	out	P	out	P	P	2	N	out	N	N	N	2	5	out	5	5	5	2	4	out	3	3	3	2
2277-92-1	O=C(Nc1cc(cc(c1(O))Cl)Cl)c2c(O)c(cc(c2Cl)Cl)Cl	1258T	0.399159	0.20806	0.34	0.281603	0.276807	0.276617	4	N	N	N	N	P	N	2	N	P	N	N	N	1	4	1	3	3	3	1	3	1	2	2	2	1
19386-45-9	Oc1c(c(cc(c1Cl)Cl)Cl)Cc2c(O)c(c(cc2Cl)Cl)Cl	1259T	-0.60622	-0.0929786	-0.565	out	out	-0.328989	2	N	N	N	N	P	N	2	N	P	N	N	N	1	3	1	3	3	3	1	2	1	2	2	2	1
58712-69-9	O=C3c4cccnc4(Oc1c3(cc(cc1Cl)c2nn[nH]n2))	1260T	1.72842	out	0.501	0.147919	0.493882	0.380934	3	P	out	N	out	N	N	2	N	N	N	N	N	3	5	out	4	4	4	2	4	3	3	3	3	3
13181-17-4	O=[N+]([O-])c2ccc(ON=Cc1cc(c(O)c(c1)Br)Br)c(c2)[N+](=O)[O-]	1261T	0.379703	out	0.597	out	0.695858	0.646429	2	N	out	N	out	N	N	2	N	out	N	N	N	2	4	out	4	4	4	2	3	1	3	3	3	1
106917-52-6	O=[N+]([O-])c2ccc(NS(=O)(=O)c1ccc(c(c1)C(F)(F)F)Cl)c(c2)Cl	1262T	-0.496369	out	1.095	out	0.462849	0.778924	2	N	P	P	P	P	P	4	N	out	N	N	N	2	3	out	5	5	5	2	2	out	3	3	3	2
1154-59-2	O=C(Nc1ccc(c(c1)Cl)Cl)c2cc(cc(c2(O))Cl)Cl	1263T	-0.157123	0.39719	0.558	0.149623	0.632835	0.434412	4	N	N	N	N	P	N	2	N	out	N	N	N	2	3	1	4	4	4	1	2	1	3	3	3	1
42874-01-1	O=[N+]([O-])c2ccc(Oc1ccc(cc1Cl)C(F)(F)F)cc2	1264T	0.498932	0.37466	0.889	0.751949	0.691728	0.676834	4	N	P	P	N	N	P	0	N	N	N	N	N	3	4	out	5	5	5	2	3	3	3	3	3	3
25061-59-0	FC(F)(F)C(F)(F)C(F)(F)C(F)(F)C(F)(F)C(F)(F)C(F)(F)C[n+]1ccccc1	1265T	0.278052	out	-0.423	out	0.200053	-0.111474	2	N	N	N	N	N	N	4	N	out	P	N	P	0	4	out	2	out	2	1	3	1	1	1	1	3
15435-29-7	Oc1c(cc(cc1Br)Cl)Cc2cc(cc(c2(O))Br)Cl	1266T	0.941013	out	-0.293	out	out	-0.293	1	P	P	N	out	P	P	1	N	out	N	N	N	2	5	out	5	5	5	2	3	out	3	3	3	2
7457-25-2	c1cc(ccc1C(c2ccc(cc2)Cl)(Cl)Cl)Cl	1267T	-0.257476	0.682361	0.388	0.144004	0.636835	0.4628	4	N	P	N	out	P	P	1	N	N	N	N	N	3	3	out	4	4	4	2	2	3	3	3	3	3
345-92-6	O=C(c1ccc(F)cc1)c2ccc(F)cc2	1268T	0.962465	0.622168	0.638	1.03468	0.726019	0.755217	4	P	out	N	out	P	N	0	N	N	N	N	N	3	5	out	4	4	4	2	3	3	3	3	3	3
22494-42-4	O=C(O)c1cc(ccc1(O))c2ccc(F)cc2(F)	1269T	0.195269	0.620774	0.654	0.0033528	0.547171	0.456325	4	N	out	N	P	P	P	1	N	N	N	N	N	3	4	out	5	5	5	2	2	out	4	4	4	2
87-12-7	O=C(Nc1ccc(cc1)Br)c2cc(ccc2(O))Br	1270T	0.0458752	out	0.412	0.171647	0.468135	0.350594	3	N	P	N	out	P	P	1	N	P	N	N	N	1	4	out	4	4	4	2	2	out	2	2	2	2
32861-85-1	O=[N+]([O-])c2ccc(Oc1ccc(cc1Cl)Cl)cc2(OC)	1271T	1.75974	0.612071	0.949	0.931888	0.742267	0.808806	4	P	P	P	N	N	P	0	N	N	N	N	N	3	5	5	5	5	5	3	4	out	4	4	4	2
101-20-2	O=C(Nc1ccc(cc1)Cl)Nc2ccc(c(c2)Cl)Cl	1272T	0.804131	0.480714	0.69	1.04495	0.687872	0.725884	4	P	N	N	N	P	N	2	N	N	N	N	N	3	5	4	4	4	4	3
86393-33-1	O=C(O)C1=CN(c2cc(c(F)cc2(C1(=O)))Cl)C3CC3	1273T	0.316923	out	0.787	0.598425	0.414063	0.599829	3	N	out	P	P	N	P	1	N	out	N	N	N	2	4	out	5	5	5	2	3	4	3	3	3	1
4394-00-7	O=C(O)c2cccnc2(Nc1cccc(c1)C(F)(F)F)	1274T	-0.052404	0.244779	0.456	0.165401	0.32114	0.29683	4	N	N	N	P	N	N	2	N	N	N	N	N	3	3	4	5	5	5	1	2	2	2	2	2	3
142469-14-5	O=S(=O)(N=C(O)N=C1N=C(N=C(OC)N1)C(F)(F)F)c2ccccc2C(F)(F)F	1275T	1.02371	out	out	out	0.311041	0.311041	1	P	N	out	P	P	P	1	N	out	out	N	N	1	5	out	out	out	out	0	3	1	out	out	1	1
257-07-8	N1=Cc3ccccc3(Oc2ccccc12)	1276T	0.460321	0.755982	0.931	0.953226	0.827649	0.866964	4	N	out	N	out	N	N	2	N	N	N	N	N	3	4	4	3	3	3	1	3	3	3	3	3	3
1812-30-2	O=C1Nc3ccc(cc3(C(=NC1)c2ncccc2))Br	1277T	0.791723	out	0.181	0.83026	0.572926	0.528062	3	N	N	N	out	N	N	3	N	N	N	N	N	3	4	out	5	5	5	2	3	2	3	3	3	1
64047-34-3, 83-05-6	O=C(O)C(c1ccc(cc1)Cl)c2ccc(cc2)Cl	1278T	0.297	0.54273	0.807	0.596965	0.479597	0.606573	4	N	P	N	out	P	P	1	N	N	N	N	N	3	4	5	4	4	4	1	3	4	3	3	3	1
34645-84-6	O=C(O)Cc2ccccc2(Oc1ccc(cc1Cl)Cl)	1279T	0.886642	0.507192	0.352	0.13899	0.444514	0.360674	4	P	N	N	N	P	N	2	N	N	N	N	N	3	5	out	4	4	4	2	3	3	3	3	3	3
101530-10-3	N#CC(=C2SCC(c1ccccc1Cl)S2)n3cncc3	1280T	0.310456	out	0.556	out	0.444493	0.500246	2	N	P	N	N	P	P	0	N	out	N	N	N	2	4	out	4	4	4	2	3	out	3	3	3	2
13481-63-5	FC(F)(F)c1cccc(c1)Nc3ccccc3(c2nn[nH]n2)	1281T	0.173585	out	0.506	0.339924	0.249926	0.365283	3	N	out	P	N	N	N	1	N	out	N	N	N	2	4	out	5	5	5	2	2	out	3	3	3	2
530-78-9	O=C(O)c2ccccc2(Nc1cccc(c1)C(F)(F)F)	1282T	-0.0526095	0.322197	0.202	0.204649	0.34239	0.267809	4	N	N	N	N	P	N	2	N	N	N	N	N	3	3	4	4	4	4	3	2	2	3	3	3	1
119615-63-3	N#CC3=CC(c1ccc2nccn2(c1))=C(NC3(=O))C	1283T	1.43586	0.394278	0.001	-0.37	0.509845	0.133781	4	P	N	N	out	P	N	1	N	N	N	N	N	3	5	4	3	3	3	1	4	out	2	2	2	2
14663-23-1	O=C3NC(=O)CN3(N=Cc1oc(cc1)c2ccc(cc2)[N+](=O)[O-])	1284T	1.34341	out	0.67	0.295005	0.608794	0.524599	3	P	out	N	N	N	N	3	N	N	N	N	N	3	5	4	5	5	5	1	4	3	3	3	3	3
1210-05-5	O=Cc1ccccc1c2ccccc2(C=O)	1285T	1.12943	0.842799	0.941	1.21079	1.03361	1.00705	4	P	out	P	out	P	P	2	N	N	N	N	N	3	5	4	5	5	5	1	3	3	3	3	3	3
480-22-8	Oc2cccc3cc1cccc(O)c1c(O)c23	1286T	1.15309	0.837264	1.243	0.734582	0.860684	0.918883	4	P	P	P	P	P	P	4	N	N	N	N	N	3	5	5	5	5	5	3	3	4	3	3	3	1
85-52-9	O=C(O)c2ccccc2(C(=O)c1ccccc1)	1287T	1.30853	0.999941	1.24	1.25663	1.14268	1.15981	4	P	P	P	P	P	P	4	N	N	N	N	N	3	5	5	5	5	5	3	3	3	3	3	3	3
94-36-0	O=C(OOC(=O)c1ccccc1)c2ccccc2	1288T	1.50314	0.992737	1.207	1.10541	1.14327	1.1121	4	P	P	P	P	P	P	4	N	N	N	N	N	3	5	5	5	5	5	3	4	out	3	3	3	2
644-62-2	O=C(O)c2ccccc2(Nc1c(ccc(c1Cl)C)Cl)	1289T	-0.469847	0.451887	0.715	out	0.5694	0.578763	3	N	out	N	out	P	N	0	N	N	N	N	N	3	3	4	5	5	5	1	2	out	3	3	3	2
15307-79-6, 15307-86-5	O=C(O)Cc2ccccc2(Nc1c(cccc1Cl)Cl)	1290T	-0.778	0.227273	0.023	-0.277926	0.351736	0.0810209	4	N	N	N	out	N	N	3	N	N	N	N	N	3	3	3	3	3	3	3	2	out	2	2	2	2
69002-85-3	O=C(O)Cc2ccccc2(Nc1c(ccc(O)c1Cl)Cl)	1291T	0.395964	0.144228	-0.071	-0.698517	0.265381	-0.0899771	4	N	N	N	N	P	N	2	N	out	N	N	N	2	4	5	3	3	3	1	3	4	2	2	2	1
22736-85-2, 22737-01-5	O=C(c1ccccc1)c2cccc(c2)NS(=O)(=O)C(F)F	1292T	0.16	out	0.862	out	0.506196	0.684098	2	N	out	N	N	P	N	1	N	out	N	N	N	2	4	out	4	4	4	2
86-29-3	N#CC(c1ccccc1)c2ccccc2	1293T	1.25831	0.622028	0.894	0.844	0.647151	0.751795	4	P	out	P	out	P	P	2	N	out	N	out	N	1	5	5	5	5	5	3	3	out	3	3	3	2
61826-76-4	N#CC(O)c2cccc(Oc1ccccc1)c2	1294T	0.550755	0.658415	0.421	0.88134	0.693494	0.663562	4	N	out	N	N	P	N	1	N	N	N	P	N	1	4	4	4	4	4	3	3	3	3	3	3	3
4727-29-1	O=C(O)c2ccccc2(C(=O)Nc1ccccc1)	1295T	1.56415	0.910844	0.894	1.16234	0.975079	0.985566	4	P	P	P	P	P	P	4	N	N	N	N	N	3	5	5	5	5	5	3	4	4	4	4	4	3
4418-66-0	Oc1c(cc(cc1Sc2cc(cc(c2(O))C)Cl)Cl)C	1296T	-2.38298	0.474986	0.676	0.757243	out	0.636076	3	N	out	N	P	P	P	1	P	N	N	out	N	2	1	out	5	5	5	2	1	out	3	3	3	2
13710-19-5	O=C(O)c2ccccc2(Nc1cccc(c1C)Cl)	1297T	-0.0645506	0.489798	0.346	0.460138	0.479613	0.443887	4	N	out	N	out	P	N	0	N	N	N	N	N	3	3	4	4	4	4	3	2	2	3	3	3	1
77605-73-3	O=C(O)c2ccccc2(Nc1ccc(O)c(c1C)Cl)	1298T	0.824378	0.436093	0.528	0.173169	0.452999	0.397565	4	N	P	P	N	P	P	2	N	N	N	N	N	3	4	5	5	5	5	3	3	4	3	3	3	1
77605-72-2	O=C(O)c2ccccc2(Nc1cccc(c1CO)Cl)	1299T	0.937652	0.565981	0.306	0.126949	0.73357	0.433125	4	P	out	N	out	P	N	0	N	N	N	N	N	3	5	5	4	4	4	1	3	3	3	3	3	3
1222-57-7	O=S(=O)(c1ccc(cc1)c2nc3ccccn3(c2))C	1300T	1.13471	0.57159	0.152	-0.131643	0.564336	0.289071	4	P	out	N	P	N	N	1	N	N	N	N	N	3	5	out	3	3	3	2	3	3	2	2	2	1
59-40-5	O=S(=O)(Nc1nc2ccccc2(nc1))c3ccc(N)cc3	1301T	0.659501	0.890831	1.123	0.94136	0.908805	0.965999	4	N	P	P	P	P	P	4	N	N	N	N	N	3	4	1	5	5	5	1	3	4	3	3	3	1
64050-54-0	O=C1c3cccc2cccc(C(=O)N1(OP(=O)(OC)OC))c23	1302T	-0.661461	-0.192791	-0.171	-0.248898	-0.444853	-0.264386	4	N	N	N	N	N	N	4	N	out	N	N	N	2	3	2	3	3	3	1	2	2	2	2	2	3
614-34-6	O=C(Oc1ccc(cc1)C)c2ccccc2	1303T	1.09575	1.08738	1.058	0.826368	1.0985	1.01756	4	P	P	P	P	P	P	4	N	N	N	N	N	3	5	5	5	5	5	3	3	4	3	3	3	1
119-53-9	O=C(c1ccccc1)C(O)c2ccccc2	1304T	1.67349	1.0326	1.366	1.14392	1.11705	1.16489	4	P	out	P	N	P	P	1	N	N	N	N	N	3	5	5	5	5	5	3	4	4	4	4	4	3
117-34-0	O=C(O)C(c1ccccc1)c2ccccc2	1305T	1.417	0.905864	1.045	1.10132	0.929664	0.995462	4	P	out	N	out	P	N	0	N	N	N	N	N	3	5	4	4	4	4	3	4	3	3	3	3	3
131-57-7	O=C(c1ccccc1)c2ccc(OC)cc2(O)	1306T	1.51115	0.957658	0.98	1.32108	0.976267	1.05875	4	P	P	P	P	P	P	4	N	N	N	N	N	3	5	5	5	5	5	3	4	3	3	3	3	3
18773-63-2	O=C(O)c1ccccc1c2ccccc2CO	1307T	1.45483	0.89459	1.122	1.26514	1.02603	1.07694	4	P	out	P	out	P	P	2	N	N	N	N	N	3	5	5	5	5	5	3	4	4	3	3	3	1
40828-46-4	O=C(O)C(c1ccc(cc1)C(=O)c2cccs2)C	1308T	-0.566253	0.283906	0.204	0.141567	0.406315	0.258947	4	N	out	N	N	P	N	1	N	N	N	N	N	3	3	4	4	4	4	3	2	3	2	2	2	1
4065-45-6	O=C(c1ccccc1)c2cc(c(OC)cc2(O))S(=O)(=O)O	1309T	1.05917	0.92528	0.976	1.16123	0.878395	0.985226	4	P	P	P	P	P	P	4	N	N	N	N	N	3	5	5	5	5	5	3	3	3	3	3	3	3
84732-27-4	O=C(O)c1ccc(C(=O)OCCOC(=O)C=C)c(c1)C(=O)O	1310T	1.01516	0.772138	0.851	1.04485	0.854105	0.880523	4	P	P	P	P	P	P	4	N	out	N	N	N	2	5	5	5	5	5	3	3	4	3	3	3	1
4104-14-7	N=C(NP(Oc1ccc(cc1)Cl)(Oc2ccc(cc2)Cl)=S)C	1311T	-2.00465	out	0.214	out	out	0.214	1	N	N	P	N	N	N	2	P	out	N	P	N	0	1	out	5	5	5	2	1	1	4	4	4	1
142459-58-3	O=C(N(c1ccc(F)cc1)C(C)C)COc2nnc(C(F)(F)F)s2	1312T	0.00938778	out	-0.066	out	0.437275	0.185637	2	N	out	P	N	N	N	1	N	out	N	N	N	2	4	out	5	5	5	2	2	1	3	3	3	1
7508-73-8	O=[N+]([O-])c2ccc(OP(Oc1ccc(cc1)[N+](=O)[O-])(OCC)=S)cc2	1313T	-0.758926	-0.506307	-1.872	-1.66786	-0.828767	-1.21873	4	N	N	N	N	N	N	4	N	P	P	N	P	1	3	2	3	3	3	1	2	2	2	2	2	3
87359-33-9	O=S(c3ccc(c1nc2ccncc2([nH]1))c(OC)c3)C	1314T	-0.337418	0.534925	0.776	0.690054	0.596824	0.649451	4	N	out	P	P	P	P	3	N	N	N	N	N	3	3	1	5	5	5	1	2	3	3	3	3	3
4934-55-8	O=C(c1ccccc1)c2ccc(N)c(c2)C	1315T	0.52061	0.640352	0.528	0.72221	0.714256	0.651205	4	N	out	P	P	P	P	3	N	N	N	N	N	3	4	4	5	5	5	1	3	3	3	3	3	3
7055-03-0	O=C(Nc1ccccc1)c2ccccc2C	1316T	1.45366	0.949481	1.185	1.01042	1.01286	1.03944	4	P	out	P	P	P	P	3	N	N	N	N	N	3	5	4	5	5	5	1	4	3	4	4	4	1
4695-13-0	O=C(N)C(c1ccccc1)c2ccccc2	1317T	0.453664	0.855225	0.851	0.78666	0.693857	0.796685	4	N	out	N	out	N	N	2	N	N	N	N	N	3	4	3	4	4	4	1	3	2	3	3	3	1
103-29-7	c1ccc(cc1)CCc2ccccc2	1318T	1.39461	1.03572	1.105	1.09894	1.16162	1.10032	4	P	P	P	out	P	P	3	N	N	N	N	N	3	5	5	5	5	5	3	3	3	3	3	3	3
35554-44-0	n1ccn(c1)CC(OCC=C)c2ccc(cc2Cl)Cl	1319T	-0.115337	0.335854	0.476	0.507904	0.398777	0.429634	4	N	out	N	N	N	N	3	N	N	N	N	N	3	3	4	4	4	4	3	2	2	2	2	2	3
321-55-1	O=C2Oc1cc(OP(=O)(OCCCl)OCCCl)ccc1C(=C2Cl)C	1320T	0.337285	-0.286055	-0.488	-0.468853	-0.461352	-0.426065	4	N	N	N	N	N	N	4	N	P	N	P	P	1	4	3	3	3	3	3	3	2	2	2	2	3
50892-23-4	O=C(O)CSc1nc(cc(n1)Cl)Nc2cccc(c2C)C	1321T	0.51192	out	0.162	out	0.372108	0.267054	2	N	P	P	out	P	P	3	N	out	N	N	N	2	4	out	5	5	5	2	3	4	2	2	2	1
69581-33-5	O=C1OCCC1N(c2cccc(c2)Cl)C(=O)C3CC3	1322T	-0.205158	0.430348	0.86	0.823299	0.51566	0.657327	4	N	out	N	N	N	N	3	N	N	N	N	N	3	3	5	3	3	3	1	2	3	3	3	3	3
53885-35-1, 55142-85-3	c1ccc(c(c1)CN3Cc2ccsc2CC3)Cl	1323T	0.775	0.343116	0.553	0.66	0.445959	0.500519	4	N	N	N	out	N	N	3	N	N	N	N	N	3	4	4	4	4	4	3	3	out	3	3	3	2
185119-76-0	O=C(OC)c1ccc(cc1S(=O)(=O)NC(=O)Nc2nc(nc(n2)C)OC)I	1324T	0.722827	out	out	0.852914	0.750733	0.801823	2	P	P	P	P	P	P	4	N	out	N	N	N	2	5	out	5	5	5	2	3	4	4	4	4	3
132-32-1	Nc1ccc3c(c1)c2ccccc2n3CC	1325T	-0.164096	0.301257	0.343	0.306651	0.280414	0.307831	4	N	N	N	N	N	N	4	N	out	N	N	N	2	3	3	4	4	4	1	2	2	2	2	2	3
54-36-4	O=C(c1cnccc1)C(c2cnccc2)(C)C	1326T	0.362517	0.570269	0.486	0.959952	0.533769	0.637497	4	N	out	P	N	N	N	1	N	out	N	N	N	2	4	out	5	5	5	2	3	out	3	3	3	2
5336-53-8	O=NN(Cc1ccccc1)Cc2ccccc2	1327T	0.599922	0.606349	0.368	0.194596	0.509479	0.419606	4	N	N	N	N	N	N	4	N	out	N	N	N	2	4	3	4	4	4	1	3	1	3	3	3	1
55458-76-9	O=C(NCCc1ccc(O)cc1)c2cnccc2	1328T	1.54541	0.601041	0.893	0.573625	0.708791	0.694114	4	P	out	N	N	P	N	1	N	N	N	N	N	3	5	3	4	4	4	1	4	out	3	3	3	2
71077-34-4	O=C(Nc1ccc(cc1)S(=O)(=O)O)c2ccc(c(N)c2)C	1329T	0.783759	out	0.826	out	1.1027	0.964348	2	P	P	P	P	P	P	4	N	N	N	N	N	3	5	5	5	5	5	3	3	4	3	3	3	1
103-50-4	O(Cc1ccccc1)Cc2ccccc2	1330T	1.10105	1.04966	1.178	1.33791	1.18449	1.18752	4	P	P	P	out	P	P	3	N	N	N	N	N	3	5	5	5	5	5	3	3	4	4	4	4	3
2122-70-5	O=C(OCC)Cc2cccc1ccccc12	1331T	1.22327	0.893664	0.83	1.13552	1.04591	0.976273	4	P	out	N	P	P	P	1	N	N	N	N	N	3	5	5	4	4	4	1	3	3	3	3	3	3
108912-17-0	O=C(OC)C(c1ccc(cc1)c2ccsc2)C	1332T	0.976295	0.475691	0.273	out	0.504754	0.417815	3	P	N	N	N	P	N	2	N	N	N	N	N	3	5	4	4	4	4	3	3	out	2	2	2	2
22204-53-1	O=C(O)C(c1ccc2cc(OC)ccc2(c1))C	1333T	0.0325458	0.745202	0.667	0.831066	0.670017	0.728321	4	N	out	N	P	P	P	1	N	N	N	N	N	3	3	5	4	4	4	1	2	3	3	3	3	3
73698-62-1	O=C(O)CCC(=O)c2ccc(OC)c1oc(cc12)C	1334T	0.879496	0.750352	0.809	0.776294	0.787031	0.780669	4	P	P	P	P	P	P	4	N	N	N	N	N	3	5	5	5	5	5	3	3	3	3	3	3	3
7195-43-9	O=C(OCC1OC1)c2cccc(c2)C(=O)OCC3OC3	1335T	0.555832	0.672369	0.79	0.999694	0.788353	0.812604	4	N	out	P	P	P	P	3	N	out	N	N	N	2	4	5	5	5	5	3	3	out	3	3	3	2
7195-45-1	O=C(OCC1OC1)c3ccccc3(C(=O)OCC2OC2)	1336T	0.651001	0.761512	0.873	1.00745	0.804732	0.861673	4	N	P	N	P	P	P	2	N	out	N	N	N	2	4	5	5	5	5	3	3	4	3	3	3	1
4394-77-8	O=C2Oc1cc(OP(=O)(OCCCl)OCCCl)ccc1C(=C2)C	1337T	-0.430563	0.00522666	-0.109	-0.197962	-0.210144	-0.12797	4	N	N	N	N	N	N	4	N	P	N	P	P	1	3	2	4	4	4	1	2	2	3	3	3	1
60-11-7	N(=Nc1ccc(cc1)N(C)C)c2ccccc2	1338T	-0.0513968	0.481039	0.67	0.830501	0.600304	0.645461	4	N	out	N	P	N	N	1	N	N	N	N	N	3	3	5	4	4	4	1	2	3	3	3	3	3
7203-95-4	N(=NN(C)C)c1ccc(cc1)c2ccccc2	1339T	0.187903	0.309619	0.15	0.482007	0.273706	0.303833	4	N	N	N	N	N	N	4	N	N	N	N	N	3	4	4	4	4	4	3	2	2	2	2	2	3
2747-31-1	[O-][N+](c2ccc(N=Nc1ccccc1)cc2)(C)C	1340T	0.960187	0.484732	0.149	0.761263	0.5261	0.480274	4	P	N	N	P	N	N	2	N	P	N	N	N	1	5	2	4	4	4	1	3	out	3	3	3	2
108001-60-1	O=[N+]([O-])c3cnc1ccccc1c3(N=C(N)N2CCOCC2)	1341T	1.12332	out	-0.898	out	0.354922	-0.271539	2	P	out	N	P	N	N	1	N	out	N	P	N	0	5	5	2	2	2	1	3	out	3	3	3	2
101-70-2	O(c1ccc(cc1)Nc2ccc(OC)cc2)C	1342T	1.03265	0.568661	0.577	0.81538	0.482524	0.610891	4	P	out	P	out	P	P	2	N	N	N	N	N	3	5	4	5	5	5	1	3	3	2	2	2	1
28730-17-8	O=C(Nc1ccccc1)c2c(oc(c2C)C)C	1343T	0.807273	0.493284	0.496	out	out	0.494642	2	N	out	N	out	P	N	0	N	N	N	N	N	3	4	4	5	5	5	1	3	out	2	2	2	2
17796-82-6	O=C1c3ccccc3(C(=O)N1SC2CCCCC2)	1344T	0.998196	0.552148	0.547	1.07444	0.7438	0.729347	4	P	out	P	P	P	P	3	N	N	N	N	N	3	5	4	5	5	5	1	3	out	3	3	3	2
32773-96-9	O=C1C=C(Oc2ccccc12)C(=O)N(CC)CC	1345T	1.21271	0.599383	0.66	out	0.637659	0.632347	3	P	out	N	out	N	N	2	N	N	N	P	N	1	5	4	4	4	4	3	3	3	3	3	3	3
77129-82-9	O2c3ccc(C=CC(N1CCOCC1)=S)cc3(OC2)	1346T	0.012244	0.422031	0.332	0.194625	0.383887	0.333136	4	N	out	N	P	N	N	1	N	out	N	N	N	2	3	2	4	4	4	1	2	out	3	3	3	2
39562-22-6	O=C(OCCOC)C(=Cc1cccc(c1)[N+](=O)[O-])C(=O)C	1347T	1.23197	0.62697	0.891	out	0.503937	0.673969	3	P	out	P	P	P	P	3	N	N	N	N	N	3	5	5	5	5	5	3	4	out	3	3	3	2
17109-49-8	O=P(OCC)(Sc1ccccc1)Sc2ccccc2	1348T	-0.491397	-0.46058	-0.492	-1.15226	-0.514466	-0.654828	4	N	N	N	N	N	N	4	N	P	P	out	P	2	3	2	2	2	2	3	2	2	2	2	2	3
719-80-2	O(CC)P(c1ccccc1)c2ccccc2	1349T	0.137797	0.372319	0.212	0.125359	0.378652	0.272082	4	N	out	N	N	N	N	3	N	out	N	N	N	2	4	out	4	4	4	2	2	out	2	2	2	2
63638-90-4	o2c1c(cc(OC)cc1Br)cc2C3CCNCC3	1350T	-0.0464739	out	0.251	-0.190515	0.0788889	0.0464579	3	N	N	N	N	N	N	4	N	out	N	N	N	2	4	3	3	3	3	3	2	3	2	2	2	1
6055-48-7	OC(OCC(OC(O)C(Cl)(Cl)Cl)COc1ccccc1C)C(Cl)(Cl)Cl	1351T	0.268784	out	0.548	out	0.252688	0.400344	2	N	P	N	P	P	P	2	N	out	N	N	N	2	4	out	4	4	4	2	3	4	4	4	4	3
67129-08-2	O=C(N(c1c(cccc1C)C)Cn2nccc2)CCl	1352T	0.557366	0.490373	0.756	0.727695	0.497047	0.617779	4	N	N	N	N	N	N	4	N	N	N	N	N	3	4	4	4	4	4	3	3	3	3	3	3	3
43121-43-3	O=C(C(Oc1ccc(cc1)Cl)n2ncnc2)C(C)(C)C	1353T	-0.512763	0.28703	0.344	0.476708	0.313598	0.355334	4	N	N	N	P	P	N	0	N	N	N	N	N	3	3	4	4	4	4	3	2	3	2	2	2	1
33354-22-2	O=C(N1CCN(C)CC1)CN3c2cc(ccc2SC3(=O))Cl	1354T	0.29421	0.550866	0.775	1.01743	0.550572	0.723467	4	N	P	P	P	N	P	2	N	out	N	N	N	2	4	out	5	5	5	2	3	3	3	3	3	3
26399-36-0	O=[N+]([O-])c1cc(cc(c1N(CCC)CC2CC2)[N+](=O)[O-])C(F)(F)F	1355T	0.716732	0.658076	0.768	1.09093	0.696337	0.803337	4	N	P	P	P	N	P	2	N	out	N	N	N	2	4	1	5	5	5	1	3	1	3	3	3	1
1084-23-7	O=C2C3=C(N(N2(c1ccccc1))C)CCCC3	1356T	0.817916	0.504319	0.433	0.648033	0.577832	0.540796	4	N	N	N	N	N	N	4	N	N	N	N	N	3	4	4	3	3	3	1	3	3	3	3	3	3
2778-42-9	O=C=NC(c1cccc(c1)C(N=C=O)(C)C)(C)C	1357T	1.27515	0.352768	1.002	1.30099	0.465668	0.780356	4	P	P	P	P	P	P	4	N	N	N	N	N	3	5	3	5	5	5	1	3	3	3	3	3	3
119-90-4	O(c1cc(ccc1(N))c2ccc(N)c(OC)c2)C	1358T	0.895696	0.461196	-0.037	0.675088	0.511253	0.402634	4	N	P	N	out	N	N	1	N	out	N	N	N	2	4	3	4	4	4	1	3	3	2	2	2	1
7652-64-4	O=C(c1cccc(c1)C(=O)N2CC2C)N3CC3C	1359T	0.7023	0.32704	0.853	1.17628	0.684951	0.760318	4	N	N	P	N	N	N	2	N	out	N	N	N	2	4	2	5	5	5	1	3	1	3	3	3	1
23887-48-1	O=C3NC(C(=O)NC2CC2(c1ccccc1))CC3	1360T	-0.405334	0.525808	0.57	0.400574	0.683989	0.545093	4	N	out	N	N	N	N	3	N	N	N	N	N	3	3	4	4	4	4	3	2	out	3	3	3	2
56611-65-5	O=C(OCC)c2c(cc1C(=NNC(=O)c1c2C)CO)C	1361T	0.801954	0.509276	out	out	0.567555	0.538416	2	N	P	P	P	P	P	4	N	N	N	N	N	3	4	5	5	5	5	3	3	out	3	3	3	2
4856-87-5	O=C1C=CC(=O)N1CCCCCCN2C(=O)C=CC2(=O)	1362T	0.299279	0.630868	out	out	0.850451	0.740659	2	N	P	out	N	P	P	1	N	N	out	P	N	0	4	5	out	out	5	1	3	4	out	out	4	1
36798-79-5	n1nc(N=NC(C=C(C)C)C)c2ccccc2(c1)	1363T	0.411932	0.46196	out	0.134761	0.429298	0.342006	3	N	out	N	N	N	N	3	N	N	N	N	N	3	4	5	4	4	4	1	3	out	3	3	3	2
79983-71-4	OC(c1ccc(cc1Cl)Cl)(Cn2ncnc2)CCCC	1364T	0.844598	0.458854	0.556	0.881057	0.467667	0.590894	4	P	N	N	P	N	N	2	N	N	N	N	N	3	5	4	4	4	4	3	3	2	3	3	3	1
2127-01-7	O=C2c1cc(c(cc1CN2C3CCCCC3)Cl)S(=O)(=O)N	1365T	1.26219	out	0.501	0.764918	0.649793	0.63857	3	P	P	P	P	P	P	4	N	N	N	N	N	3	5	2	5	5	5	1	4	4	4	4	4	3
33433-85-1	O=C(O)Cc1ccc(c(c1)Cl)C2CCCCC2	1366T	-0.48248	0.382351	0.256	-0.545352	0.391589	0.121147	4	N	N	N	N	P	N	2	N	out	N	out	N	1	3	out	3	3	3	2	2	out	2	2	2	2
2169-64-4	O=C1C=NN(C(=O)N1)C2OC(COC(=O)C)C(OC(=O)C)C2(OC(=O)C)	1367T	1.50969	out	out	out	0.838642	0.838642	1	P	out	out	P	P	P	2	N	N	out	N	N	2	5	out	out	out	out	0	4	out	out	out	out	0
132147-50-3	O=C1N=C(NC(=C1)C)SCc2ccccc2N(C)C	1368T	0.940706	0.322807	out	out	0.43724	0.380024	2	P	out	out	N	P	N	0	N	out	out	N	N	1	5	out	out	out	out	0	3	out	out	out	out	0
51940-44-4	O=C(O)C1=CN(c2nc(ncc2(C1(=O)))N3CCNCC3)CC	1369T	1.72249	out	0.569	out	0.564748	0.566874	2	P	P	P	P	P	P	4	N	out	N	N	N	2	5	5	5	5	5	3	4	4	4	4	4	3
7348-26-7	O=C(OC2CN1CCC2(CC1))c3ccccc3	1371T	0.0340913	0.479901	0.537	0.588218	0.378988	0.496027	4	N	out	N	N	N	N	3	N	N	N	N	N	3	3	4	4	4	4	3	2	3	2	2	2	1
13973-71-2	O=C(OCC(O)C1Oc2ccccc2(OC1))NCC=C	1372T	0.730315	0.61558	0.498	0.723444	0.649269	0.621573	4	N	N	N	N	N	N	4	N	N	N	N	N	3	4	4	4	4	4	3	3	3	3	3	3	3
13887-61-1	O=C(OCC(O)C1Oc2ccccc2(OC1))NC3CC3	1373T	0.730315	0.582202	0.835	0.716818	0.68007	0.703523	4	N	N	N	N	N	N	4	N	N	N	N	N	3	4	4	4	4	4	3	3	3	3	3	3	3
299-45-6	O=C2Oc1cc(OP(OCC)(OCC)=S)ccc1C(=C2)C	1374T	-1.34863	-0.736361	-1.062	-0.92409	-0.828668	-0.88778	4	N	N	N	N	N	N	4	P	P	P	P	P	3	2	2	2	2	2	3	1	1	1	1	1	3
38233-76-0	C(=C1CC3CC1C4C2C=CC(C2)C34)C	1375T	0.553633	0.816321	0.757	0.889525	0.935719	0.849641	4	N	out	P	P	P	P	3	N	N	N	N	N	3	4	5	5	5	5	3	3	4	3	3	3	1
52963-61-8	N1=C(NC(C)(C)C1)C(OCC)c2ccc(c(c2)Cl)Cl	1376T	-0.435844	0.234983	-0.075	0.094949	0.117002	0.0929835	4	N	N	N	N	N	N	4	N	N	N	N	N	3	3	4	4	4	4	3	2	2	2	2	2	3
89784-60-1	O=P(Oc1cnn(c1)c2ccc(cc2)Cl)(OCC)SCCC	1377T	-0.18161	out	out	0.183354	-0.570675	-0.193661	2	N	N	out	N	N	N	3	N	out	out	N	N	1	3	out	out	out	out	0	2	2	out	out	2	1
38725-95-0	O=C(O)CN(C(=O)CCl)c1c(cccc1CC)CC	1378T	0.909792	0.46784	0.27	0.854483	0.614921	0.551811	4	P	out	P	P	N	P	1	N	N	N	N	N	3	5	5	5	5	5	3	3	3	3	3	3	3
63716-32-5	N=2c1cc(N)c(OCC)cc1C3C=2CCCC3	1379T	0.485058	0.233483	0.345	-0.821307	0.297967	0.0137859	4	N	out	N	P	N	N	1	N	N	N	N	N	3	4	4	4	4	4	3	3	2	3	3	3	1
70381-28-1	O=C1C(=C(N=C2C=CC=C(N12)C)C)CCCC	1380T	0.616317	0.477476	0.619	0.623461	0.612395	0.583083	4	N	N	N	N	N	N	4	N	N	N	N	N	3	4	3	4	4	4	1	3	3	3	3	3	3
50847-11-5	O=C(c1c(nn2ccccc12)C(C)C)C(C)C	1381T	0.765109	0.420618	0.228	out	0.611502	0.42004	3	N	out	N	N	N	N	3	N	N	N	N	N	3	4	4	4	4	4	3	3	3	3	3	3	3
77191-36-7	O=C(Nc1c(cccc1C)C)CN2C(=O)CCC2	1382T	0.681441	0.403568	0.536	0.412335	0.568255	0.480039	4	N	out	P	N	P	P	1	N	N	N	N	N	3	4	5	5	5	5	3	3	3	3	3	3	3
77732-09-3	O=C1OCCN1N(C(=O)COC)c2c(cccc2C)C	1383T	0.82527	0.525157	0.513	0.712734	0.518879	0.567443	4	N	out	N	N	N	N	3	N	N	N	N	N	3	4	4	4	4	4	3	3	out	3	3	3	2
14355-12-5	O=C(Oc1c(cc(cc1C(C)CC)[N+](=O)[O-])[N+](=O)[O-])SCCC	1384T	0.232274	0.0318749	-0.391	-0.429045	-0.109054	-0.224306	4	N	N	N	N	N	N	4	N	out	N	N	N	2	4	3	3	3	3	3	3	2	2	2	2	3
973-21-7	O=C(Oc1c(cc(cc1C(C)CC)[N+](=O)[O-])[N+](=O)[O-])OC(C)C	1385T	-0.742514	0.291602	-0.314	-0.112518	0.141959	0.00176074	4	N	N	N	N	N	N	4	N	out	N	N	N	2	3	out	3	3	3	2	2	out	2	2	2	2
35425-83-3	O=C2C[N+]3(C)(CCC2(c1ccccc1)CC3)	1386T	0.698886	0.358054	0.29	0.139813	0.219906	0.251943	4	N	out	N	N	N	N	3	N	N	N	N	N	3	4	4	3	3	3	1	3	3	2	2	2	1
22439-40-3	n2c1ccccc1c(OP(OCC)(OCC)=S)cc2C	1387T	-0.793894	-0.545567	-0.762	-1.50503	-0.558677	-0.842817	4	N	N	N	N	N	N	4	P	P	P	P	P	3	2	2	2	2	2	3	1	1	1	1	1	3
24017-18-3	O=C1c2ccccc2(C(=O)N1CSP(OCC(C)C)(C)=S)	1388T	-0.967151	-0.706559	-0.941	-1.09235	-0.607238	-0.836786	4	N	N	N	N	N	N	4	P	P	P	P	P	3	2	2	2	2	2	3	1	1	2	2	2	1
24017-17-2	O=C1c2ccccc2(C(=O)N1CSP(OCCC)(CC)=S)	1389T	-1.23432	-0.722029	-0.932	-1.00659	-0.800047	-0.865167	4	N	N	N	N	N	N	4	P	P	P	P	P	3	2	2	3	3	3	1	1	1	2	2	2	1
60583-65-5	O=C(C)C2(O)(CCC(c1ccccc1)CC2)	1390T	1.56437	0.906425	0.809	0.622682	0.962627	0.825184	4	P	P	P	P	P	P	4	N	N	N	N	N	3	5	5	5	5	5	3	4	4	3	3	3	1
117666-86-1	O(c1cc(C=CC(OCC)=S)cc(OC)c1(OC))C	1391T	0.551774	0.453654	0.58	0.588433	0.624569	0.561664	4	N	N	P	N	N	N	2	N	out	N	N	N	2	4	out	5	5	5	2	3	3	3	3	3	3
17867-69-5	O=C(Oc1ccccc1(C(=O)O))OCCCCCC	1392T	1.11237	0.872949	0.959	0.360207	0.815416	0.751893	4	P	out	P	P	P	P	3	N	N	N	N	N	3	5	5	5	5	5	3	3	3	3	3	3	3
117-82-8	O=C(OCCOC)c1ccccc1(C(=O)OCCOC)	1393T	1.19303	0.850161	1.017	1.16395	0.908077	0.984798	4	P	out	P	P	P	P	3	N	N	N	N	N	3	5	5	5	5	5	3	3	4	3	3	3	1
3524-68-3	O=C(OCC(CO)(COC(=O)C=C)COC(=O)C=C)C=C	1394T	0.788081	0.683154	0.355	0.679145	0.778122	0.623855	4	N	out	N	P	P	P	1	N	N	N	N	N	3	4	3	5	5	5	1	3	out	3	3	3	2
305-03-3	O=C(O)CCCc1ccc(cc1)N(CCCl)CCCl	1395T	-0.600743	-0.332821	-0.353	out	-0.262781	-0.316201	3	N	N	N	P	P	N	0	N	P	N	P	P	1	3	1	2	2	2	1	2	1	2	2	2	1
33210-37-6	N1=C(NCCCC1)C(OCC)c2ccc(cc2)Cl	1396T	0.143127	0.264138	0.147	-0.0428265	0.251143	0.154864	4	N	N	N	N	N	N	4	N	N	N	N	N	3	4	4	4	4	4	3	2	2	2	2	2	3
50528-97-7	O=C(NC1=CCCN1C)Nc2c(cccc2C)C	1397T	0.529641	0.354897	0.44	0.211472	0.342682	0.337263	4	N	out	N	N	N	N	3	N	N	N	N	N	3	4	4	3	3	3	1	3	3	2	2	2	1
958-93-0	n1ccccc1N(Cc2ccsc2)CCN(C)C	1399T	0.247247	0.215097	0.322	0.535802	0.335993	0.352223	4	N	N	N	N	N	N	4	N	out	N	N	N	2	4	3	4	4	4	1	3	out	3	3	3	2
63979-26-0	O=C(c2nnn(c1ccc(N)cc1)c2C)N(CC)CC	1400T	0.203578	0.559794	0.395	0.545882	0.549642	0.512579	4	N	N	N	N	N	N	4	N	out	N	P	N	0	4	4	4	4	4	3	2	out	2	2	2	2
3763-77-7	O(c1ccc2NC(C=C(c2(c1))C)(C)C)CC	1401T	1.05542	0.423744	0.691	0.919457	0.345419	0.594905	4	P	N	P	P	N	N	0	N	N	N	N	N	3	5	out	5	5	5	2	3	out	3	3	3	2
113-45-1, 298-59-9	O=C(OC)C(c1ccccc1)C2NCCCC2	1402T	0.114	0.445377	0.166	0.111892	0.390293	0.27839	4	N	N	N	N	N	N	4	N	N	N	N	N	3	4	4	4	4	4	3	2	2	2	2	2	3
63887-51-4	O=C(c1ccccc1(OCC=C))N(CC)CC	1403T	0.144264	0.534646	0.59	0.592222	0.601199	0.579517	4	N	out	N	N	N	N	3	N	N	N	N	N	3	4	4	4	4	4	3	2	3	3	3	3	3
78168-92-0	OC(C)C(c1ccc2OCOc2(c1))N3CCOCC3	1404T	0.969236	0.302258	0.073	0.342973	0.317096	0.258832	4	P	N	N	P	N	N	2	N	N	N	N	N	3	5	4	3	3	3	1	3	3	2	2	2	1
19249-34-4	O=C(OCCN(c1ccccc1)CCOC(=O)C)C	1405T	0.908977	0.756589	0.824	0.702099	0.72626	0.752237	4	P	out	N	P	P	P	1	N	N	N	N	N	3	5	5	4	4	4	1	3	out	3	3	3	2
92671-67-5	O=C(Oc1c(ncc2c1COC(OC2)C(C)C)C)C	1406T	1.03138	0.216203	1.11	1.15561	0.499329	0.745286	4	P	out	P	P	P	P	3	N	out	N	N	N	2	5	out	5	5	5	2	3	out	4	4	4	2
22862-76-6	O=C(OC2C(O)CNC2(Cc1ccc(OC)cc1))C	1407T	-0.566129	0.517463	0.758	0.713435	0.48912	0.619505	4	N	out	N	N	P	N	1	N	N	N	N	N	3	3	4	4	4	4	3	2	3	3	3	3	3
35619-65-9	O(c1cc(cc(OC)c1(OC))C(N2CCOCC2)=S)C	1408T	0.353167	0.432018	0.569	1.00134	0.523573	0.631483	4	N	out	N	N	N	N	3	N	out	N	N	N	2	4	2	4	4	4	1	3	out	3	3	3	2
17959-11-4	O=C(Oc1ccccc1(OC(C)C))NCC(=O)COC	1409T	-0.603803	0.455701	0.045	-0.442871	0.46448	0.130578	4	N	out	N	N	P	N	1	N	out	N	N	N	2	3	out	4	4	4	2	2	out	3	3	3	2
13887-60-0	O=C(OCC(O)C1Oc2ccccc2(OC1))NCCC	1410T	0.72719	0.682206	0.653	0.716579	0.630989	0.670693	4	N	N	N	N	N	N	4	N	N	N	N	N	3	4	4	4	4	4	3	3	3	3	3	3	3
611-75-6	Nc1c(cc(cc1Br)Br)CN(C)C2CCCCC2	1411T	1.16539	out	0.555	1.01	0.202308	0.589103	3	P	N	P	P	N	N	0	N	out	N	N	N	2	5	out	5	5	5	2	4	2	3	3	3	1
69-27-2	c12(c(c(c(c(c1Cl)Cl)Cl)Cl)C[N+](C)(C2)CC[N+](C)(C)C)	1412T	-0.152264	out	0.045	out	-0.0654349	-0.0102174	2	N	N	N	N	N	N	4	N	out	N	N	N	2	4	out	4	4	4	2	2	out	2	2	2	2
15972-60-8	O=C(N(c1c(cccc1CC)CC)COC)CCl	1413T	0.467684	0.587457	0.73	0.689671	0.708598	0.678932	4	N	out	N	N	N	N	3	N	N	N	N	N	3	4	4	4	4	4	3	3	3	3	3	3	3
4681-36-1	O=C(OCCF)C(c1ccccc1)SP(OCC)(OCC)=S	1414T	-1.86457	out	-1.409	-0.441155	-0.481833	-0.777329	3	N	N	N	N	N	N	4	P	P	P	P	P	3	2	out	3	3	3	2	1	1	2	2	2	1
1982-49-6	O=C(Nc1ccccc1)NC2CCCCC2(C)	1415T	1.33319	0.393696	0.494	0.47569	0.595262	0.489662	4	P	out	N	P	P	P	1	N	N	N	N	N	3	5	4	5	5	5	1	4	3	3	3	3	3
33235-97-1	N1=C(NCCC1)C(OCCC)c2ccccc2	1416T	0.430097	0.207848	0.425	0.47505	0.283806	0.347926	4	N	N	N	N	N	N	4	N	N	N	N	N	3	4	3	4	4	4	1	3	2	3	3	3	1
33210-54-7	N1=C(NCCCC1)C(OCC)c2ccccc2	1417T	0.208248	0.280271	0.357	0.474196	0.368634	0.370025	4	N	N	N	N	N	N	4	N	N	N	N	N	3	4	4	4	4	4	3	2	2	3	3	3	1
52963-60-7	N1=C(NC(C)(C)C1)C(OCC)c2ccccc2	1418T	0.341787	0.289141	0.277	0.111447	0.254691	0.23307	4	N	N	N	N	N	N	4	N	N	N	N	N	3	4	4	4	4	4	3	3	2	2	2	2	3
33210-62-7	N1=C(NCC(OC)C1)C(OCC)c2ccccc2	1419T	0.547289	0.374817	0.48	0.721792	0.43192	0.502132	4	N	N	N	N	N	N	4	N	N	N	N	N	3	4	4	4	4	4	3	3	out	3	3	3	2
63982-52-5	O=C(Oc1cc(c(OC(=O)NC)cc1C)C(C)C)NC	1420T	-0.669227	-0.0388759	0.218	-0.508544	-0.19663	-0.131513	4	N	out	N	N	P	N	1	N	P	N	P	P	1	3	2	4	4	4	1	2	out	3	out	3	1
108552-93-8	n1[nH]c3ccccc3(c1NCCCN2CCOCC2)	1421T	0.544748	0.114101	0.366	0.379792	0.381304	0.310299	4	N	N	N	N	N	N	4	N	N	N	N	N	3	4	4	4	4	4	3	3	3	3	3	3	3
91595-86-7	N1=C(OC(C1)CN3CCN(c2ccccc2)CC3)N	1422T	0.344421	0.315847	0.598	0.380983	0.387559	0.420597	4	N	N	N	N	N	N	4	N	N	N	N	N	3	4	4	4	4	4	3	3	2	3	3	3	1
147160-52-9	O=C(NCCCCNC(=O)n1nc(cc1)C)n2nc(cc2)C	1423T	1.17965	out	0.755	1.16	0.701455	0.872152	3	P	P	P	N	P	P	2	N	N	N	N	N	3	5	out	5	5	5	2	3	3	3	3	3	3
68789-93-5	N#CCCSC(=NOC(=O)N(C)SSN(C(=O)ON=C(C)SCCC#N)C)C	1424T	-0.763468	-0.16007	0.081	-0.487014	-0.113692	-0.169944	4	N	N	N	N	P	N	2	N	out	N	N	N	2	3	out	3	3	3	2	2	2	2	2	2	3
101-85-9	OCC(=Cc1ccccc1)CCCCC	1425T	1.29211	1.0626	1.238	1.17902	1.08822	1.14196	4	P	P	P	P	P	P	4	N	N	N	N	N	3	5	5	5	5	5	3	3	4	4	4	4	3
7492-37-7	O=C(CCC)C(Cc1ccccc1)CC	1426T	1.3335	1.13459	1.155	1.08601	1.22278	1.14959	4	P	P	P	P	P	P	4	N	N	N	N	N	3	5	5	5	5	5	3	3	4	3	3	3	1
55837-18-8	O=C(O)C(c1ccc(cc1)CC(C)C)CC	1427T	0.861409	0.838469	1.01	0.772528	0.978258	0.899814	4	N	out	P	N	P	P	1	N	out	N	N	N	2	4	2	5	5	5	1	3	3	3	3	3	3
5431-31-2	O=C(c1ccccc1)C(O)OCCCCCC	1428T	1.85728	0.941286	1.374	1.4979	1.10034	1.22838	4	P	P	P	P	P	P	4	N	N	N	N	N	3	5	5	5	5	5	3	4	4	4	4	4	3
2386-87-0	O=C(OCC1CCC2OC2(C1))C3CCC4OC4(C3)	1429T	1.25061	0.78688	out	1.50887	0.720767	1.00551	3	P	P	out	P	P	P	3	N	out	out	N	N	1	5	5	out	out	5	1	3	4	out	out	4	1
25333-96-4	O(c1c(cc(cc1Br)Br)COCCN(CC)CC)C	1430T	0.104584	0.170525	0.041	0.0691253	0.133982	0.103658	4	N	out	N	N	N	N	3	N	out	N	N	N	2	4	2	3	3	3	1	2	2	2	2	2	3
92320-57-5	O=C(NCCN(C)C)C(Oc1ccc(cc1)Cl)(C)C	1431T	-0.339572	0.474527	0.837	0.39902	0.348569	0.514779	4	N	out	N	P	N	N	1	N	N	N	N	N	3	3	4	4	4	4	3	2	3	3	3	3	3
33484-49-0	O=C(OCCC)C1=C[N+](=C2N(C1(=O))C(C)CCC2)C	1432T	0.68162	0.491889	0.579	0.556239	0.613886	0.560253	4	N	N	N	N	N	N	4	N	N	N	N	N	3	4	3	4	4	4	1	3	3	3	3	3	3
5294-61-1	O=C(Nc1c(cccc1C)C)CN2CCNCC2	1433T	0.0841282	0.479181	-0.155	0.586692	0.381946	0.323205	4	N	N	N	N	N	N	4	N	N	N	N	N	3	4	4	4	4	4	3	2	3	2	2	2	1
4849-32-5	O=C(Oc1cccc(c1)NC(=O)N(C)C)NC(C)(C)C	1434T	1.03127	0.237593	0.268	out	0.277788	0.261127	3	P	out	P	N	P	P	1	N	out	N	N	N	2	5	out	5	5	5	2	3	out	3	3	3	2
21738-42-1	O=[N+]([O-])c1cc2NC(CNC(C)C)CCc2(cc1CO)	1435T	-0.968729	0.338589	0.975	0.981373	0.417946	0.678227	4	N	P	P	N	P	P	2	P	N	N	N	N	3	2	5	5	5	5	3	1	out	4	4	4	2
2324-94-9	Oc1cccc(c1)C2(CN(C)CC2)CCC	1436T	-0.0431649	0.0125734	0.197	0.208136	0.296239	0.178487	4	N	N	N	N	N	N	4	N	N	N	N	N	3	3	out	4	4	4	2	2	2	2	2	2	3
330-64-3	O=C(Oc1cc(cc(c1)C(C)C)C(C)C)NC	1437T	-0.0703283	-0.0583434	-0.063	0.607046	-0.0569649	0.107185	4	N	N	N	N	P	N	2	N	P	N	N	N	1	3	2	4	4	4	1	2	1	3	3	3	1
728-40-5	O=[N+]([O-])c1cc(c(O)c(c1)C(C)(C)C)C(C)(C)C	1438T	-0.00199688	0.41354	-0.543	0.206393	0.439274	0.129052	4	N	out	N	N	N	N	3	N	N	N	N	N	3	3	out	3	3	3	2	2	out	1	1	1	2
52888-80-9	O=C(N(CCC)CCC)SCc1ccccc1	1439T	0.860165	0.721277	1.012	1.16758	0.694623	0.898871	4	N	P	P	P	N	P	2	N	N	N	N	N	3	4	5	5	5	5	3	3	4	3	3	3	1
23726-91-2	C=C(C=CC)C1=C(C)CCCC1(C)C	1440T	1.18624	1.10651	1.141	1.24226	1.18191	1.16792	4	P	P	P	P	P	P	4	N	N	N	N	N	3	5	5	5	5	5	3	3	4	3	3	3	1
4093-35-0	O=C(NCCN(CC)CC)c1cc(c(N)cc1(OC))Br	1441T	0.200989	0.283734	0.481	0.724637	0.423858	0.478307	4	N	N	N	N	N	N	4	N	out	N	N	N	2	4	out	4	4	4	2	3	2	3	3	3	1
364-62-5	O=C(NCCN(CC)CC)c1cc(c(N)cc1(OC))Cl	1442T	0.399187	0.320183	0.159	0.312132	0.413566	0.30122	4	N	out	N	N	N	N	3	N	out	N	N	N	2	4	1	4	4	4	1	3	out	3	3	3	2
68677-06-5	O=S(=O)(NCC1N(CC)CCC1)c2cc(c(N)cc2(OC))Cl	1443T	0.635628	0.483638	0.624	0.507894	0.556876	0.543102	4	N	P	P	P	P	P	4	N	out	N	N	N	2	4	1	5	5	5	1	3	4	3	3	3	1
1215-83-4	OC(C)(Cc1ccc(cc1)Cl)C(C)CN(C)C	1444T	0.440109	0.243126	0.052	0.111693	0.129555	0.134093	4	N	N	N	N	N	N	4	N	N	N	N	N	3	4	4	3	3	3	1	3	2	2	2	2	3
15148-80-8	OC(COc1cc(ccc1Cl)C)CNC(C)(C)C	1445T	0.281146	0.392489	0.463	0.420364	0.405453	0.420326	4	N	N	N	N	N	N	4	N	N	N	N	N	3	4	4	4	4	4	3	3	out	3	3	3	2
127-59-3	O=S(=O)(c1ccc(cc1)Cl)N(CCCC)CCCC	1446T	0.217376	0.538848	0.741	0.92158	0.610573	0.703	4	N	out	P	P	P	P	3	N	N	N	N	N	3	4	5	5	5	5	3	2	3	3	3	3	3
137-58-6	O=C(Nc1c(cccc1C)C)CN(CC)CC	1447T	0.131522	0.455953	0.711	0.760977	0.589327	0.629314	4	N	out	N	N	N	N	3	N	N	N	N	N	3	4	4	4	4	4	3	2	out	2	2	2	2
18659-45-5	O=C(Oc1c(ccc(c1N(C)C)C)C(C)C)NC	1448T	-0.572157	-0.0909479	-0.174	-0.793329	-0.118488	-0.294191	4	N	N	N	N	N	N	4	N	P	N	P	P	1	3	2	3	3	3	1	2	2	2	2	2	3
6673-35-4	O=C(Nc1ccc(OCC(O)CNC(C)C)cc1)C	1449T	1.11368	0.689895	0.909	1.05471	0.71776	0.842841	4	P	out	N	P	P	P	1	N	N	N	N	N	3	5	out	4	4	4	2	3	3	3	3	3	3
29122-68-7	O=C(N)Cc1ccc(OCC(O)CNC(C)C)cc1	1450T	1.05197	0.668694	0.954	0.454694	0.605899	0.670822	4	P	out	P	P	P	P	3	N	N	N	N	N	3	5	3	5	5	5	1	3	3	3	3	3	3
841-73-6	O=C1NC(=O)C(C(=O)N1C2CCCCC2)CCCC	1451T	0.622127	0.683464	out	0.0824939	0.649093	0.471684	3	N	P	P	N	P	P	2	N	out	N	N	N	2	4	5	5	5	5	3	3	out	3	3	3	2
30238-41-6	O=C(OCC)C1=CN(CC)C2N(C1(=O))C(C)CCC2	1452T	0.447591	0.467648	0.582	0.608695	0.543702	0.550511	4	N	out	N	N	N	N	3	N	N	N	N	N	3	4	4	4	4	4	3	3	3	2	2	2	1
17243-64-0, 63250-48-6	O=C(OCC)C=C2N(C(=O)C(N1CCCCC1)S2)CC	1453T	1.038	0.733601	out	1.56	0.83389	1.0425	3	P	P	out	P	P	P	3	N	N	out	N	N	2	5	4	out	out	4	1	3	4	out	out	4	1
60735-64-0	O=C(c1ccc(cc1)NS(=O)(=O)C)C(N(CC)CC)C	1454T	0.846621	0.489524	0.412	out	0.700908	0.534144	3	P	P	P	N	P	P	2	N	N	N	N	N	3	5	out	5	5	5	2	3	out	3	3	3	2
32568-89-1	O=C1N(C(=O)C(N1CC2OC2)(C)C)CC(OCC3OC3)C	1455T	0.780834	0.362782	out	-0.0737477	0.458368	0.249134	3	N	N	out	N	P	N	1	N	N	out	N	N	2	4	5	out	out	5	1	3	2	out	out	2	1
27013-89-4	Oc1ccc(cc1)CCCCCC(C)C	1456T	1.01822	1.07919	1.106	0.982306	1.05383	1.05533	4	P	P	P	P	P	P	4	N	N	N	N	N	3	5	5	5	5	5	3	3	3	3	3	3	3
140-66-9	Oc1ccc(cc1)C(C)(C)CC(C)(C)C	1457T	1.29216	1.01171	0.779	1.00698	0.957162	0.938713	4	P	out	N	out	P	N	0	N	N	N	N	N	3	5	5	4	4	4	1	3	3	3	3	3	3
949-13-3	Oc1ccccc1CCCCCCCC	1458T	1.13294	0.962014	0.952	1.11473	1.00774	1.00912	4	P	P	P	N	P	P	2	N	N	N	N	N	3	5	5	5	5	5	3	3	4	3	3	3	1
63989-86-6	Oc1cc(ccc1CCCCCCC)C	1459T	1.20692	1.05793	1	1.20732	1.06234	1.0819	4	P	P	P	N	P	P	2	N	N	N	N	N	3	5	5	5	5	5	3	3	3	3	3	3	3
33704-61-9	O=C1C2=C(CCC1)C(C)(C)C(C)C2(C)C	1460T	1.14833	0.766184	1.029	1.00048	0.973916	0.942396	4	P	P	P	P	P	P	4	N	N	N	N	N	3	5	5	5	5	5	3	3	3	3	3	3	3
21280-29-5	O=C1OC23(CCCC(C)(C)C3(CC1(C)CC2))	1461T	0.85745	0.931933	out	1.44348	1.04081	1.13874	3	N	P	out	P	P	P	3	N	N	out	N	N	2	4	5	out	out	5	1	3	4	out	out	4	1
36366-93-5	OCCOCCOCCOCCOc1ccccc1	1462T	0.668771	0.971744	0.975	1.06663	0.932421	0.986449	4	N	P	P	P	P	P	4	N	N	N	N	N	3	4	5	5	5	5	3	3	4	3	3	3	1
77-89-4	O=C(OC(C(=O)OCC)(CC(=O)OCC)CC(=O)OCC)C	1463T	1.34249	1.00257	1.69	1.45538	1.11262	1.31514	4	P	P	P	P	P	P	4	N	N	N	N	N	3	5	5	5	5	5	3	4	4	4	4	4	3
10137-80-1	c1ccc(cc1)NCC(CC)CCCC	1464T	1.06988	0.529507	0.602	0.847334	0.411459	0.597575	4	P	N	N	N	N	N	4	N	N	N	N	N	3	5	5	4	4	4	1	3	out	3	3	3	2
140-01-2, 12389-75-2	O=C(O)CN(CC(=O)O)CCN(CC(=O)O)CCN(CC(=O)O)CC(=O)O	1465T	0.972	0.775398	0.916	1.04355	1.00868	0.935908	4	P	P	P	P	P	P	4	N	N	N	N	N	3	5	out	5	out	5	1	3	4	3	3	3	1
80733-97-7	O=C1C=CN(C(=O)C1(CC)CC)CN2CCNCC2	1466T	0.703566	0.421419	out	0.691503	0.568295	0.560406	3	N	N	out	N	N	N	3	N	N	out	N	N	2	4	4	out	out	4	1	3	3	out	out	3	1
101526-62-9	O=C(NCCN(CC)CC)c1ccc(cc1)NS(=O)(=O)C	1467T	0.962172	0.563824	0.741	0.959254	0.624338	0.722104	4	P	out	N	N	P	N	1	N	out	N	N	N	2	5	out	4	4	4	2	3	out	3	3	3	2
274671-61-3	O(Cc1ccc(cc1)C)CCN(CC)CC	1468T	0.3149	0.520246	0.619	0.283912	0.492006	0.478791	4	N	out	P	N	N	N	1	N	N	N	N	N	3	4	4	4	4	4	3	3	2	2	2	2	3
550-53-8	OC(c1cc(OC)ccc1(OC))C(NC(C)C)C	1469T	0.897622	0.347872	0.419	0.172217	0.267106	0.301549	4	P	N	N	N	N	N	4	N	N	N	N	N	3	5	4	4	4	4	3	3	2	3	3	3	1
2528-36-1	O=P(Oc1ccccc1)(OCCCC)OCCCC	1470T	0.873845	0.279707	0.306	-0.0477826	0.250711	0.197159	4	P	out	N	N	N	N	3	N	out	N	P	N	0	5	3	3	3	3	3	3	out	2	2	2	2
329-21-5	O(CC)P(CC)(=S)Sc1ccc(cc1)C(C)(C)C	1471T	-0.330921	-0.306579	-0.381	-0.546274	-0.547696	-0.445387	4	N	N	N	N	N	N	4	N	P	N	P	P	1	3	2	3	3	3	1	2	1	2	2	2	1
97-41-6	C=C(CCC)C1C(C=C(C)C)C1(C)(C)	1472T	1.13125	1.05086	1.38	1.49636	1.26962	1.29921	4	P	P	P	P	P	P	4	N	N	N	N	N	3	5	5	5	5	5	3	3	4	4	4	4	3
31571-71-8, 67-42-5	O=C(O)CN(CC(=O)O)CCOCCOCCN(CC(=O)O)CC(=O)O	1473T	0.975	0.996382	1.136	1.01845	1.03275	1.0459	4	P	P	P	P	P	P	4	N	N	N	N	N	3	5	out	5	5	5	2	3	4	3	3	3	1
106-29-6	O=C(OCC=C(C)CCC=C(C)C)CCC	1474T	1.67716	1.28568	1.221	1.38765	1.40174	1.32402	4	P	P	P	P	P	P	4	N	N	N	N	N	3	5	5	5	5	5	3	4	4	4	4	4	3
1531-97-1	O=C(OC2CCC(N1CCCCC1)CC2)CC	1475T	0.917925	0.905474	out	1.17339	0.857843	0.978903	3	N	P	out	P	N	P	1	N	N	out	N	N	2	4	5	out	out	5	1	3	3	out	out	3	1
34769-67-0	OC1C3CN(C)CC1C(N2CCCC2)C(C)C3	1476T	0.32202	0.407809	out	0.462147	0.308427	0.392795	3	N	N	out	N	N	N	3	N	N	out	N	N	2	4	3	out	out	3	1	2	2	out	out	2	1
987-78-0	O=C1N=C(N)C=CN1C2OC(COP(=O)(O)OP(=O)(O)OCC[N+](C)(C)C)C(O)C2(O)	1477T	1.57778	out	0.898	out	out	0.898	1	P	P	P	P	P	P	4	N	out	N	N	N	2	5	out	5	out	5	1	4	4	4	out	4	2
110-40-7	O=C(OCC)CCCCCCCCC(=O)OCC	1478T	1.74854	1.40511	1.437	1.27286	1.45067	1.39141	4	P	P	P	P	P	P	4	N	N	N	N	N	3	5	5	5	5	5	3	4	4	3	3	3	1
32358-07-9	O=C(OCC=C)CC(C(=O)OCC(C)SP(OC)(OC)=S)SP(OC)(OC)=S	1479T	0.172686	out	-0.725	0.404795	-0.280326	-0.200177	3	N	out	N	N	N	N	3	N	out	N	N	N	2	4	out	4	out	4	1	3	1	3	3	3	1
10520-81-7	O=C(O)C(CCCCCCCCCCCC)Br	1480T	0.417199	0.705645	1.039	1.29081	0.694897	0.932588	4	N	out	P	P	P	P	3	N	N	N	N	N	3	4	3	5	5	5	1	3	2	3	3	3	1
2224-33-1	N(O[Si](ON=C(C)CC)(ON=C(C)CC)C=C)=C(C)CC	1481T	1.05062	0.357736	out	0.82	0.294529	0.490755	3	P	P	out	P	P	P	3	N	out	out	N	N	1	5	1	out	out	1	1	3	1	out	out	1	1
24151-93-7	O=C(N1CCCCC1C)CSP(OCCC)(OCCC)=S	1482T	-0.0373832	-0.390531	-1.045	-1.19452	-0.502173	-0.783056	4	N	N	N	N	N	N	4	N	P	P	P	P	3	4	2	2	2	2	3	2	1	1	1	1	3
10141-19-2	O(C=C)CC(C)CCCC(C)CC(C)C	1483T	0.759586	1.35317	1.57	1.64774	1.45812	1.50726	4	N	P	P	P	P	P	4	N	N	N	N	N	3	4	5	5	5	5	3	3	4	4	4	4	3
26748-41-4	O=C(OOC(C)(C)C)C(C)(CC)CCC(C)C	1484T	1.51977	1.10738	1.502	1.54698	1.29222	1.36214	4	P	P	P	P	P	P	4	N	N	N	N	N	3	5	5	5	5	5	3	4	4	4	4	4	3
3006-86-8	O(OC1(OOC(C)(C)C)(CCCCC1))C(C)(C)C	1485T	1.70992	1.09491	out	1.49283	1.13582	1.24119	3	P	P	out	P	P	P	3	N	N	out	N	N	2	5	5	out	out	5	1	4	4	out	out	4	1
70833-40-8	O=C(OOC(C)(C)CC)OCC(CC)CCCC	1486T	1.28366	1.22109	1.539	1.49746	1.36004	1.4044	4	P	P	P	P	P	P	4	N	N	N	N	N	3	5	5	5	5	5	3	4	4	4	4	4	3
1847-58-1	O=C(OCCCCCCCCCCCC)CS(=O)(=O)O	1487T	0.325066	0.681207	0.772	0.523896	0.715577	0.67317	4	N	out	N	N	P	N	1	N	N	N	N	N	3	4	5	4	4	4	1	3	3	3	3	3	3
2990-21-8	O=S(=O)(OCCCN(CCCOS(=O)(=O)C)C1CCCCC1)C	1488T	-0.0356915	out	out	out	0.657906	0.657906	1	N	P	out	P	P	P	3	N	out	out	N	N	1	4	out	out	out	out	0	2	4	out	out	4	1
112-72-1	OCCCCCCCCCCCCCC	1489T	1.36809	1.45214	1.81	1.87149	1.78517	1.7297	4	P	P	P	P	P	P	4	N	N	N	N	N	3	5	5	5	5	5	3	4	4	4	4	4	3
139-88-8	O=S(=O)(O)OC(CCC(CC)CCCC)CC(C)C	1490T	0.595609	0.729895	0.717	0.716456	0.752722	0.729018	4	N	out	N	P	P	P	1	N	N	N	N	N	3	4	5	4	4	4	1	3	3	3	3	3	3
15826-16-1, 32612-48-9, 9004-82-4	O=S(=O)(O)OCCOCCCCCCCCCCCC	1491T	0.283	0.787606	0.693	0.558415	0.707962	0.686746	4	N	out	N	P	P	P	1	N	N	N	N	N	3	4	5	4	4	4	1	3	3	3	3	3	3
1920-05-4	N(C)(C)CCCCCCCCCCCC	1492T	0.466503	0.634718	0.542	0.887634	0.612186	0.669134	4	N	out	N	P	P	P	1	N	N	N	N	N	3	4	5	4	4	4	1	3	2	3	3	3	1
105084-66-0	O=C(N(CCC)CCC)CN(CC)P(OCC)(OCC)=S	1493T	0.789125	-0.424623	out	out	-0.718724	-0.571674	2	P	N	out	N	N	N	3	N	P	out	N	P	0	5	1	out	out	1	1	3	1	out	out	1	1
56973-16-1	O=C1C=CC(=O)N1c2c(F)c(F)c(F)c(c2(F))N3C(=O)C=CC3(=O)	1494T	0.790727	out	-0.389	out	0.546072	0.0785358	2	P	P	P	N	P	P	2	N	out	N	N	N	2	5	out	5	5	5	2	3	out	4	4	4	2
3347-22-6	N#CC2=C(C#N)SC=1C(=O)c3ccccc3(C(=O)C=1S2)	1495T	0.333571	out	out	out	0.564314	0.564314	1	N	P	out	out	P	P	2	N	out	out	out	out	0	4	out	out	out	out	0	3	1	out	out	1	1
81-30-1	O=C1OC(=O)c2ccc4C(=O)OC(=O)c3ccc1c2c34	1496T	1.4411	0.610389	1.245	1.24027	0.904062	0.999931	4	P	out	P	P	P	P	3	N	out	N	N	N	2	5	5	5	5	5	3	4	out	3	3	3	2
84529-59-9	O=[N+]([O-])c1cc(c(c(c1)C(F)(F)F)N(c2ccc(cc2Br)Cl)C)[N+](=O)[O-]	1497T	-2.00282	out	-1.46	-2.17169	out	-1.81585	2	N	N	N	N	P	N	2	P	out	P	P	P	2	1	out	1	out	1	1	1	1	1	1	1	3
84529-63-5	O=[N+]([O-])c1cc(c(c(c1)C(F)(F)F)N(c2ccc(cc2Cl)Cl)C)[N+](=O)[O-]	1498T	-1.95849	out	-0.807	out	out	-0.807	1	N	out	N	N	P	N	1	P	P	P	P	P	3	1	out	1	out	1	1	1	out	1	1	1	2
7158-32-9	O=C(c2ccc(Oc1ccc(cc1)C(=O)Cl)cc2)Cl	1499T	1.47119	0.689327	0.983	1.02012	0.747706	0.860038	4	P	P	P	P	P	P	4	N	N	N	N	N	3	5	5	5	5	5	3	4	3	3	3	3	3
12002-54-9, 72-55-9	c1cc(ccc1C(c2ccc(cc2)Cl)=C(Cl)Cl)Cl	1500T	0.445	0.517428	0.29	-0.096347	0.491142	0.300556	4	N	out	N	N	P	N	1	N	out	N	out	N	1	4	out	4	4	4	2	3	2	3	3	3	1
86335-26-4	O=C(O)Cc2ccccc2(Oc1c(c(cc(c1Cl)Cl)Cl)Cl)	1501T	-0.0795666	0.183532	-0.717	out	0.487966	-0.0151674	3	N	out	N	N	P	N	1	N	out	N	N	N	2	4	1	4	4	4	1	2	out	2	2	2	2
63734-62-3	O=C(O)c2cccc(Oc1ccc(cc1Cl)C(F)(F)F)c2	1502T	0.568483	0.384183	0.624	0.635493	0.482197	0.531468	4	N	out	N	N	P	N	1	N	N	N	N	N	3	4	4	4	4	4	3	3	2	3	3	3	1
84542-20-1	O=[N+]([O-])c1cc(c(c(c1)C(F)(F)F)N(c2ccc(F)cc2(F))C)[N+](=O)[O-]	1503T	-0.178451	out	-1.226	-2.13396	out	-1.67998	2	N	N	N	N	N	N	4	N	out	P	P	P	2	3	out	1	1	1	2	2	1	1	out	1	2
67-30-1	O=C(O)Cc2cc(c(Oc1cc(c(O)c(c1)I)I)c(c2)I)I	1504T	-2.95725	out	0.705	0.40641	out	0.555705	2	N	P	P	out	P	P	3	P	out	N	out	N	1	1	out	5	5	5	2	1	4	3	3	3	1
128-56-3	O=C2c3ccccc3(C(=O)c1c2(cccc1S(=O)(=O)O))	1505T	1.80827	0.76914	1.131	0.688605	0.93153	0.880069	4	P	P	P	P	P	P	4	N	N	N	N	N	3	5	5	5	5	5	3	4	3	3	3	3	3
128-97-2	O=C(O)c1ccc(C(=O)O)c2c(ccc(C(=O)O)c12)C(=O)O	1506T	1.39216	out	1.246	1.22098	1.00972	1.1589	3	P	P	P	P	P	P	4	N	out	N	N	N	2	5	out	5	5	5	2	4	4	3	3	3	1
65235-63-4	O=C1c3c(O)ccc(N)c3(C(=O)c2c(N)c(cc(O)c12)Br)	1507T	1.55536	out	0.82	1.03651	0.895723	0.917411	3	P	out	P	P	P	P	3	N	out	N	N	N	2	5	out	5	5	5	2	4	out	3	3	3	2
42576-02-3	O=C(OC)c2cc(Oc1ccc(cc1Cl)Cl)ccc2[N+](=O)[O-]	1508T	1.27344	0.72493	0.807	1.24952	0.779826	0.890318	4	P	P	P	P	P	P	4	N	out	N	N	N	2	5	5	5	5	5	3	4	3	3	3	3	3
50-29-3	c1cc(ccc1C(c2ccc(cc2)Cl)C(Cl)(Cl)Cl)Cl	1509T	-0.606918	0.552571	0.481	0.187413	0.490621	0.427901	4	N	out	N	N	P	N	1	N	out	N	N	N	2	3	1	3	3	3	1	2	4	2	2	2	1
1147-42-8	O=C(O)c2cc(ccc2(C(=O)c1ccccc1))Cl	1510T	1.15319	0.705415	1.044	1.30814	0.825947	0.970877	4	P	P	P	P	P	P	4	N	N	N	N	N	3	5	5	5	5	5	3	3	3	3	3	3	3
23595-00-8	O=NN(c1cccc(c1)C(F)(F)F)c2ccccc2(C(=O)O)	1511T	0.462802	0.42617	0.068	-0.0658624	0.511805	0.235028	4	N	N	N	N	N	N	4	N	out	N	N	N	2	4	3	5	5	5	1	3	2	3	3	3	1
53944-40-4	O=C1c3cccnc3(Oc2ccc(cc12)C(=O)C)	1512T	0.846547	0.610553	0.604	out	0.700408	0.638321	3	N	out	N	N	P	N	1	N	N	N	N	N	3	4	5	5	5	5	3	3	4	3	3	3	1
23233-88-7	O=C(Oc1c(cc(cc1Br)Cl)C(Nc2ccc(cc2)Br)=S)C	1513T	0.813563	out	0.277	-0.0479264	0.437276	0.222117	3	P	N	N	N	P	N	2	N	out	N	N	N	2	5	out	5	5	5	2	3	1	3	3	3	1
50264-69-2	O=C(O)c1nn(c2ccccc12)Cc3ccc(cc3Cl)Cl	1514T	0.725283	0.580684	0.801	0.799889	0.719625	0.7253	4	N	N	P	N	P	N	0	N	N	N	N	N	3	4	4	5	5	5	1	3	3	3	3	3	3
846-49-1	O=C1Nc3ccc(cc3(C(=NC1(O))c2ccccc2Cl))Cl	1515T	1.14805	0.637554	0.992	0.966197	0.812125	0.851969	4	P	P	P	P	P	P	4	N	N	N	N	N	3	5	5	5	5	5	3	3	3	4	4	4	1
108731-70-0, 72178-02-0	O=C(NS(=O)(=O)C)c2cc(Oc1ccc(cc1Cl)C(F)(F)F)ccc2[N+](=O)[O-]	1516T	0.455	out	0.043	0.711044	0.424693	0.392912	3	N	P	N	N	N	N	2	N	out	N	N	N	2	4	out	4	4	4	2	3	4	3	3	3	1
50594-77-9	O=C(Oc2cccc(Oc1ccc(cc1Cl)C(F)(F)F)c2)C	1517T	0.87939	0.508336	0.648	0.740792	0.503748	0.600219	4	P	N	N	N	P	N	2	N	N	N	P	N	1	5	4	4	4	4	3	3	4	3	3	3	1
1478-61-1	FC(F)(F)C(c1ccc(O)cc1)(c2ccc(O)cc2)C(F)(F)F	1518T	1.00506	out	0.098	0.938992	0.382786	0.473259	3	P	N	P	N	P	N	0	N	out	N	N	N	2	5	out	5	5	5	2	3	2	3	3	3	1
83-12-5	O=C2c3ccccc3(C(=O)C2(c1ccccc1))	1519T	-0.134299	0.7344	0.28	0.0988616	0.805453	0.479679	4	N	P	N	N	P	P	0	N	out	N	N	N	2	3	5	5	5	5	3	2	4	2	2	2	1
122453-73-0	N#Cc2c(c1ccc(cc1)Cl)n(c(c2Br)C(F)(F)F)COCC	1520T	0.0359451	out	out	out	0.0674162	0.0674162	1	N	P	out	N	N	N	1	N	out	out	P	P	1	4	out	out	out	out	0	3	1	out	out	1	1
1943-27-7	O=C1c3ccccc3(N=C(N1c2ccc(cc2)Br)C)	1521T	-0.276874	0.498901	0.301	0.147517	0.579767	0.381796	4	N	out	P	N	N	N	1	N	N	N	N	N	3	3	out	5	5	5	2	2	2	3	3	3	1
75867-00-4	O=C(OCc1c(F)c(F)c(F)c(F)c1(F))C2C(C=C(Cl)Cl)C2(C)(C)	1522T	-0.659419	out	-0.125	-1.28	-0.131518	-0.512173	3	N	P	N	N	P	P	0	N	out	P	N	P	0	3	out	2	2	2	2	2	1	1	1	1	3
42874-03-3	O=[N+]([O-])c2ccc(Oc1ccc(cc1Cl)C(F)(F)F)cc2(OCC)	1523T	1.14142	0.419791	0.99	0.636611	0.540336	0.646684	4	P	out	N	N	N	N	3	N	N	N	N	N	3	5	4	4	4	4	3	4	3	3	3	3	3
604-75-1	O=C1Nc3ccc(cc3(C(=NC1(O))c2ccccc2))Cl	1524T	1.24253	0.578835	0.877	0.932894	0.7664	0.788782	4	P	P	P	P	P	P	4	N	N	N	N	N	3	5	5	5	5	5	3	4	3	3	3	3	3
50264-86-3	O=C(O)c1nn(c2ccccc12)Cc3ccc(cc3)Cl	1525T	0.600462	0.555504	0.768	0.850772	0.738794	0.728267	4	N	N	N	N	P	N	2	N	N	N	N	N	3	4	4	4	4	4	3	3	3	3	3	3	3
2536-31-4	O=C(OC)C2(O)(c3ccccc3(c1ccc(cc12)Cl))	1526T	1.05355	0.350064	0.547	0.879362	0.304841	0.520317	4	P	out	P	N	P	P	1	N	N	N	N	N	3	5	4	5	5	5	1	3	4	4	4	4	3
22494-27-5	O=C(O)c1cc(ccc1(OC(=O)C))c2ccc(F)cc2	1527T	-0.17068	0.574096	0.459	0.626529	0.57722	0.559211	4	N	out	N	N	P	N	1	N	N	N	N	N	3	3	out	4	4	4	2	2	2	3	3	3	1
146-22-5	O=C1Nc3ccc(cc3(C(=NC1)c2ccccc2))[N+](=O)[O-]	1528T	0.467624	0.535198	0.583	0.367356	0.653375	0.534732	4	N	N	N	N	P	N	2	N	N	N	N	N	3	4	5	5	5	5	3	3	3	3	3	3	3
40843-25-2	O=C(O)C(Oc2ccc(Oc1ccc(cc1Cl)Cl)cc2)C	1529T	0.237276	0.600285	0.308	0.518317	0.502877	0.48237	4	N	N	N	P	P	N	0	N	N	N	N	N	3	4	4	4	4	4	3	3	2	2	2	2	3
53716-49-7	O=C(O)C(c1ccc3c(c1)[nH]c2ccc(cc23)Cl)C	1530T	-0.567019	0.218798	-0.28	-0.29293	0.294082	-0.0150123	4	N	out	N	N	P	N	1	N	out	N	N	N	2	3	out	3	3	3	2	2	out	2	2	2	2
109293-97-2	O=C(O)c2cccnc2(C(=NNC(=O)Nc1cc(F)cc(F)c1)C)	1531T	0.994653	out	0.635	out	0.649777	0.642389	2	P	out	N	P	P	P	1	N	out	N	N	N	2	5	out	4	4	4	2	3	out	3	3	3	2
577-91-3	O=C(O)C(c1ccccc1)Cc2cc(c(O)c(c2)I)I	1532T	0.347765	out	0.113	out	0.231787	0.172393	2	N	P	P	N	P	P	2	N	out	N	N	N	2	4	out	5	5	5	2	3	4	3	3	3	1
116288-88-1	O=C2C(=Cc1cccnc1N2c3ccccc3)C	1533T	0.0351532	0.56461	0.453	0.424222	0.556669	0.499625	4	N	N	out	out	N	N	2	N	N	out	N	N	2	3	4	out	out	4	1	2	3	out	out	3	1
298-46-4	O=C(N)N2c3ccccc3(C=Cc1ccccc12)	1534T	0.918504	0.615443	0.695	0.934279	0.566717	0.70286	4	N	N	N	P	N	N	2	N	N	N	N	N	3	4	3	5	5	5	1	3	3	3	3	3	3
70891-37-1	O=C(c1ccc2ccccc2(c1))Cn3cncc3	1535T	0.267747	0.724305	0.908	0.858799	0.69963	0.797684	4	N	out	P	P	N	P	1	N	N	N	N	N	3	4	4	4	4	4	3	3	3	3	3	3	3
1220-94-6	O=C1c3ccccc3(C(=O)c2c(ccc(N)c12)NC)	1536T	1.29741	0.411779	0.765	0.882311	0.632129	0.672805	4	P	out	P	P	P	P	3	N	N	N	N	N	3	5	out	5	5	5	2	4	out	3	3	3	2
97174-79-3	O=C1c3ccccc3(C(=O)N1CCc2ncccc2)	1538T	0.475006	0.540797	0.349	0.952179	0.52053	0.590626	4	N	out	P	P	P	P	3	N	N	N	N	N	3	4	4	5	5	5	1	3	3	3	3	3	3
2872-48-2	O=C1c3ccccc3(C(=O)c2c(N)c(OC)cc(N)c12)	1539T	0.521606	0.779636	1.139	1.41273	0.806743	1.03453	4	N	N	P	P	P	P	2	N	N	N	N	N	3	4	3	5	5	5	1	3	out	4	4	4	2
25875-51-8	N=C(NN=Cc1ccc(cc1)Cl)NN=Cc2ccc(cc2)Cl	1540T	0.607818	out	-0.043	out	0.441259	0.199129	2	N	P	N	N	N	N	2	N	out	N	out	N	1	4	out	3	3	3	2	3	out	2	2	2	2
117-27-1	O=[N+]([O-])C(C)C(c1ccc(cc1)Cl)c2ccc(cc2)Cl	1541T	0.385057	0.442184	0.042	0.152184	0.265102	0.225367	4	N	out	N	N	N	N	3	N	out	N	P	N	0	4	out	4	4	4	2	3	out	2	2	2	2
74298-63-8	n2c1ccccc1n(c2C)Cc3ccc(cc3)Cl	1542T	0.87696	0.433107	0.598	0.987375	0.471399	0.62247	4	P	N	N	out	N	N	3	N	N	N	N	N	3	5	4	4	4	4	3	3	2	2	2	2	3
26129-32-8	O=C(O)C(Oc2ccc(Oc1ccc(cc1)Cl)cc2)C	1543T	0.613724	0.560213	0.467	0.312333	0.587373	0.48173	4	N	out	N	P	P	P	1	N	N	N	N	N	3	4	4	4	4	4	3	3	3	3	3	3	3
5005-84-5	O=C(O)C(c1ccc(cc1)c2ccccc2(F))C	1544T	0.14008	0.122001	-0.298	-0.581121	-0.0543663	-0.202872	4	N	N	N	N	P	N	2	N	N	N	out	N	2	4	3	3	3	3	3	2	2	2	2	2	3
5104-49-4	O=C(O)C(c1ccc(c(F)c1)c2ccccc2)C	1545T	-0.319364	0.285515	0.116	-0.394987	0.181745	0.0470683	4	N	N	N	N	P	N	2	N	N	N	out	N	2	3	3	4	4	4	1	2	3	2	2	2	1
3214-64-0	O=C1c3ccccc3(N=C(N1c2ncccc2C)C)	1546T	0.19674	0.307546	0.142	-0.355566	0.264892	0.089718	4	N	N	N	N	P	N	2	N	N	N	N	N	3	4	3	3	3	3	3	2	2	2	2	2	3
77639-70-4	N#CC(C(=O)Nc1ccccc1)C(=O)c2cccn2C	1547T	0.410481	0.655123	0.285	out	0.589937	0.51002	3	N	out	N	N	P	N	1	N	N	N	N	N	3	4	4	3	3	3	1	3	3	3	3	3	3
93839-20-4	O=C(N)c1ccc(cc1)NC(=O)c2ccc(OC)c(c2)[N+](=O)[O-]	1548T	0.802602	0.616198	1.009	0.622054	0.833186	0.770109	4	P	out	P	P	P	P	3	N	N	N	N	N	3	5	3	5	5	5	1	3	3	3	3	3	3
4698-11-7	O(C1=Cc3ccccc3(Nc2ccccc12))C	1549T	1.35047	0.640108	1.01	0.7723	0.642563	0.766243	4	P	out	P	P	N	P	1	N	N	N	N	N	3	5	4	5	5	5	1	4	out	3	3	3	2
13993-65-2	O=C(O)Cc1ccc3c(c1)N(c2ccccc2S3)C	1550T	0.261529	0.364605	0.34	0.265849	0.43802	0.352118	4	N	N	N	N	N	N	4	N	N	N	N	N	3	4	2	3	3	3	1	2	out	2	2	2	2
85-72-3	O=C(O)c2ccccc2(C(=O)Nc1cccc(c1)C)	1551T	1.31181	0.702819	0.998	out	0.815575	0.838798	3	P	P	P	P	P	P	4	N	N	N	N	N	3	5	5	4	4	4	1	4	4	3	3	3	1
64380-46-7	O=C(O)c2ccccc2(N=Cc1ccccc1(OC))	1552T	0.769399	0.656234	0.546	1.00558	0.695541	0.72584	4	N	N	N	out	P	N	1	N	N	N	N	N	3	4	4	4	4	4	3	3	3	3	3	3	3
52549-17-4	O=C(O)C(c2ccc3Oc1ncccc1Cc3(c2))C	1553T	-0.632176	0.260044	0.677	0.482147	0.384173	0.450841	4	N	N	N	N	N	N	4	N	N	N	N	N	3	3	3	5	5	5	1	2	2	3	3	3	1
61941-56-8	O=C(O)Cc2cccc(C(=O)c1ccccc1)c2(N)	1554T	0.0485917	0.539057	0.148	0.0901277	0.702912	0.370024	4	N	out	N	N	P	N	1	N	out	N	N	N	2	4	5	3	3	3	1	2	4	2	2	2	1
82159-09-9	O=C(O)CN2C(=O)C(=CC(=Cc1ccccc1)C)SC2=S	1555T	-1.77956	out	out	out	out		0	N	N	P	N	P	N	0	P	N	N	N	N	3	2	out	5	5	5	2	1	3	4	4	4	1
6232-56-0	O=[N+]([O-])c2cc(c(N=Nc1ccc(cc1)N(C)CCO)c(c2)Cl)Cl	1556T	0.884349	out	0.755	out	0.468603	0.611801	2	P	P	P	P	P	P	4	N	N	N	N	N	3	5	5	5	5	5	3	3	4	4	4	4	3
91-33-8	O=S(=O)(N)c3cc1c(N=C(NS1(=O)(=O))CSCc2ccccc2)cc3Cl	1557T	1.36554	out	0.375	out	0.634173	0.504587	2	P	P	P	P	P	P	4	N	out	P	N	P	0	5	out	5	5	5	2	4	out	4	4	4	2
64092-48-4	O=C(c1ccc(cc1)Cl)c2c(cc(n2C)CC(=O)O)C	1558T	-1.06564	0.353313	-0.517	-0.226222	0.38884	-0.000267371	4	N	N	N	N	N	N	4	P	N	N	out	N	2	2	3	3	3	3	3	1	2	3	3	3	1
49828-25-3	O=[N+]([O-])c2ccc(Oc1ccc(c(c1)SCCC)Cl)cc2	1559T	0.543824	0.416023	0.833	1.17477	0.555717	0.744878	4	N	P	P	P	N	P	2	N	N	N	N	N	3	4	5	5	5	5	3	3	3	3	3	3	3
28140-60-5	N(=CC=CNc1ccccc1)c2ccccc2	1560T	0.641303	0.515222	0.848	0.642447	0.592094	0.649441	4	N	out	N	out	N	N	2	N	N	N	N	N	3	4	out	4	4	4	2	3	3	3	3	3	3
64049-33-8	O=C(Nc2cccc3c1ccccc1n(c23)C)C	1561T	1.05717	0.316676	0.64	0.301346	0.384461	0.410621	4	P	N	N	out	N	N	3	N	N	N	N	N	3	5	3	4	4	4	1	3	2	2	2	2	3
137281-39-1	O=C(O)c1ccc(cc1)CCc3c[nH]c2NC(=NC(=O)c23)N	1562T	0.826658	out	0.46	out	0.67284	0.56642	2	P	out	N	P	P	P	1	N	N	N	N	N	3	5	out	5	5	5	2	3	3	3	3	3	3
13067-93-1	N#Cc2ccc(OP(OCC)(c1ccccc1)=S)cc2	1563T	-1.02667	-0.486092	-1.249	-1.36067	-0.940053	-1.00895	4	N	N	N	N	N	N	4	P	P	P	P	P	3	2	1	2	2	2	1	1	1	1	1	1	3
34691-31-1	O=C(O)C(c2cccc(Oc1ccccc1)c2)C	1564T	0.479706	0.58757	0.459	-0.00171499	0.375988	0.355211	4	N	N	N	N	P	N	2	N	N	N	P	N	1	4	out	4	4	4	2	3	out	3	3	3	2
3562-99-0	O=C(O)CCC(=O)c1ccc(OC)c2ccccc12	1565T	0.843503	0.628213	0.746	0.205369	0.652668	0.558062	4	N	out	N	P	P	P	1	N	N	N	N	N	3	4	5	5	5	5	3	3	3	3	3	3	3
95719-25-8	c1ccc(cc1)C(c2ccccc2CCl)C	1566T	1.31021	0.730013	0.938	0.770041	0.812941	0.812749	4	P	out	P	out	P	P	2	N	N	N	N	N	3	5	4	5	5	5	1	3	3	3	3	3	3
90982-32-4	O=C(OCC)c1ccccc1S(=O)(=O)NC(=O)Nc2nc(OC)cc(n2)Cl	1567T	0.995953	out	0.776	0.933071	0.831164	0.846745	3	P	P	P	P	P	P	4	N	out	N	N	N	2	5	5	5	5	5	3	3	4	4	4	4	3
56425-91-3	FC(F)(F)Oc1ccc(cc1)C(O)(c2cncnc2)C(C)C	1568T	0.356341	out	0.833	1.10425	0.443541	0.793598	3	N	out	N	N	N	N	3	N	out	N	N	N	2	4	out	4	4	4	2	3	1	3	3	3	1
137927-78-7	O=C(NN=C(C)C)CSc2ncnc(Oc1ccc(F)cc1)c2	1569T	0.0559202	0.456562	0.482	0.396903	0.427553	0.440754	4	N	P	N	N	N	N	2	N	N	N	N	N	3	4	4	4	4	4	3	2	out	3	3	3	2
108828-56-4	O=C(N)c1ccc(OC)c(c1)C(=O)NCc2cnccc2	1570T	0.781775	0.734188	0.874	1.12742	0.776863	0.878117	4	N	P	N	P	P	P	2	N	N	N	N	N	3	4	5	4	4	4	1	3	3	3	3	3	3
61-68-7	O=C(O)c2ccccc2(Nc1cccc(c1C)C)	1571T	0.487016	0.443171	0.375	0.128591	0.586184	0.383236	4	N	P	N	out	P	P	1	N	N	N	N	N	3	4	5	3	3	3	1	3	2	2	2	2	3
21173-27-3	O=C(OCCc1ccc(cc1)C)c2cnccc2	1572T	1.16198	0.713881	0.955	1.44914	0.790086	0.977027	4	P	P	P	P	P	P	4	N	N	N	N	N	3	5	5	5	5	5	3	3	3	3	3	3	3
68908-87-2	c1ccc(cc1)Cc2cc(cc(c2)C)C	1575T	1.07538	1.03189	1.135	1.045	1.038	1.06247	4	P	P	P	P	P	P	4	N	N	N	out	N	2	5	5	5	5	5	3	3	4	3	3	3	1
3544-94-3	O=C(O)CCC(=O)OCC(NC(=O)C(Cl)Cl)C(O)c1ccc(cc1)[N+](=O)[O-]	1576T	1.29374	out	0.323	0.91722	0.636557	0.625592	3	P	P	P	N	P	P	2	N	N	N	N	N	3	5	out	5	5	5	2	4	4	3	3	3	1
94125-34-5	O=C(Nc1nc(nc(n1)C)OC)NS(=O)(=O)c2ccccc2CCC(F)(F)F	1577T	0.371572	out	out	0.966189	0.610475	0.788332	2	N	P	P	P	P	P	4	N	out	N	N	N	2	4	out	5	5	5	2	3	4	4	4	4	3
97887-77-9	O=C(OC)c1c(nc(c(C(=O)OC)c1CC(C)C)C(F)(F)F)C(F)F	1578T	0.585144	out	0.996	out	0.471257	0.733629	2	N	P	P	P	N	P	2	N	out	N	N	N	2	4	out	5	5	5	2	3	out	4	4	4	2
64057-89-2	Nc1ccc3c(c1)c2ccccc2n3CCC	1579T	0.212873	0.106779	0.328	0.189091	0.324654	0.237131	4	N	N	N	N	N	N	4	N	N	N	N	N	3	4	3	4	4	4	1	2	2	2	2	2	3
7654-03-7	O=C(NNC(c1ccccc1)C)c2ccccc2	1580T	0.448864	0.589639	0.76	0.587021	0.64267	0.644833	4	N	P	P	N	P	P	2	N	out	N	N	N	2	4	3	5	5	5	1	3	out	3	3	3	2
1087-35-0	O=C(NNCc1ccccc1)Cc2ccccc2	1581T	1.0175	0.512333	0.488	0.452986	0.522121	0.49386	4	P	N	N	N	P	N	2	N	out	N	N	N	2	5	3	4	4	4	1	3	out	3	3	3	2
12771-68-5	OC(c1cncnc1)(c2ccc(OC)cc2)C3CC3	1582T	1.24477	0.281166	0.638	0.67854	0.455146	0.513213	4	P	N	N	N	N	N	4	N	N	N	N	N	3	5	4	5	5	5	1	3	out	3	3	3	2
97901-22-9	O=C(O)c1ccc2c(c1)CCC(C2)Cn3cncc3	1583T	0.89128	0.302038	0.915	0.884145	0.443316	0.636125	4	N	P	P	P	N	P	2	N	N	N	N	N	3	4	4	4	4	4	3	3	2	3	3	3	1
4697-14-7	O=C(O)C(C(=O)NC2C(=O)N1C(C(=O)O)C(C)(C)SC12)c3ccsc3	1584T	1.57063	out	out	1.12146	0.985467	1.05346	2	P	P	P	P	P	P	4	N	out	N	N	N	2	5	out	5	5	5	2	4	4	4	4	4	3
137927-77-6	O=C(NN=C(C)C)CSc2ncnc(Oc1ccccc1)c2	1585T	0.531585	0.36053	0.444	0.23609	0.373526	0.353537	4	N	N	N	N	N	N	4	N	N	N	N	N	3	4	4	4	4	4	3	3	out	3	3	3	2
42924-53-8	O=C(C)CCc1ccc2cc(OC)ccc2(c1)	1586T	1.23068	0.761581	0.873	0.354858	0.785864	0.693826	4	P	P	P	P	P	P	4	N	N	N	N	N	3	5	5	5	5	5	3	3	3	3	3	3	3
2444-90-8	Oc1ccc(cc1)C(c2ccc(O)cc2)(C)C	1587T	0.5621	0.775263	1.017	1.05325	0.89532	0.935207	4	N	P	P	out	P	P	3	N	N	N	N	N	3	4	5	5	5	5	3	3	3	3	3	3	3
484-12-8	O=C1Oc2c(C=C1)ccc(OC)c2CC=C(C)C	1588T	1.07556	0.681504	0.156	1.14551	0.837279	0.705074	4	P	P	P	out	P	P	3	N	N	N	N	N	3	5	4	5	5	5	1	3	4	3	3	3	1
622-04-8	OC(COc1ccccc1)COc2ccccc2	1589T	0.773783	0.95231	0.952	0.869555	1.08437	0.964558	4	N	P	P	P	P	P	4	N	N	N	N	N	3	4	5	5	5	5	3	3	4	3	3	3	1
73698-59-6	O=C(O)CCC(=O)c2ccc(OC)c1oc(c(c12)C)C	1590T	0.862655	0.617018	0.804	0.786796	0.707611	0.728856	4	P	P	P	P	P	P	4	N	N	N	N	N	3	5	4	5	5	5	1	3	3	3	3	3	3
76714-88-0, 83657-18-5	OC(C(=Cc1ccc(cc1Cl)Cl)n2ncnc2)C(C)(C)C	1591T	0.164	0.60616	0.498	0.585328	0.608459	0.574487	4	N	P	N	P	N	P	0	N	N	N	N	N	3	4	4	4	4	4	3	2	3	2	2	2	1
60207-90-1	n1cnn(c1)CC2(OCC(O2)CCC)c3ccc(cc3Cl)Cl	1592T	0.643248	0.394538	0.387	0.157185	0.314012	0.313184	4	N	out	N	N	N	N	3	N	N	N	N	N	3	4	4	4	4	4	3	3	2	3	3	3	1
38083-17-9	O=C(C(Oc1ccc(cc1)Cl)n2cncc2)C(C)(C)C	1593T	0.136532	0.256841	-0.162	0.103682	0.0797136	0.0695592	4	N	N	N	P	P	N	0	N	N	N	N	N	3	4	4	3	3	3	1	2	out	2	2	2	2
88671-89-0	N#CC(c1ccc(cc1)Cl)(Cn2ncnc2)CCCC	1594T	0.744555	0.372444	0.641	0.787967	0.495545	0.574239	4	N	N	N	N	N	N	4	N	N	N	N	N	3	4	4	4	4	4	3	3	3	3	3	3	3
75507-68-5	O=C(OCC)Nc1ccc(nc1(N))NCc2ccc(F)cc2	1595T	0.596709	0.346947	-0.192	0.0790208	0.413868	0.161959	4	N	out	N	N	N	N	3	N	out	N	N	N	2	4	4	3	3	3	1	3	out	2	2	2	2
3861-47-0	N#Cc1cc(c(OC(=O)CCCCCCC)c(c1)I)I	1596T	-0.417546	out	0.024	0.337038	0.148475	0.169838	3	N	out	N	P	P	P	1	N	out	N	N	N	2	3	out	3	3	3	2	2	out	2	2	2	2
5426-89-1	O=C3c1c(nc(n1C)Cc2ccc(N)cc2)N(C(=O)N3C)C	1597T	0.107327	0.482199	0.386	0.558949	0.529668	0.489204	4	N	N	N	N	N	N	4	N	out	N	N	N	2	4	4	4	4	4	3	2	3	3	3	3	3
21140-37-4	Oc1ccc(cc1CN(C)C)c2ccccc2	1598T	-0.958336	0.31822	0.219	-0.966312	0.141574	-0.0718795	4	N	N	N	P	N	N	2	P	N	N	P	N	1	2	3	4	4	4	1	1	out	3	3	3	2
31139-87-4	c3cc(C(c1cccs1)=C2CN(C)CCC2)sc3	1599T	1.28639	0.209558	0.089	0.470296	0.16311	0.232991	4	P	N	N	N	N	N	4	N	out	N	N	N	2	5	out	4	4	4	2	4	3	2	2	2	1
19666-30-9	O=C1OC(=NN1c2cc(OC(C)C)c(cc2Cl)Cl)C(C)(C)C	1600T	1.00742	0.236563	0.147	0.47	0.407022	0.315146	4	P	out	N	N	N	N	3	N	out	N	N	N	2	5	4	4	4	4	3	3	out	3	3	3	2
83657-17-4, 83657-22-1	OC(C(=Cc1ccc(cc1)Cl)n2ncnc2)C(C)(C)C	1601T	0.169	0.555631	0.337	0.481242	0.450484	0.456089	4	N	N	N	P	N	N	2	N	N	N	N	N	3	4	4	4	4	4	3
32527-55-2	O=C(N1CCN(CCO)CC1)CN3c2cc(ccc2SC3(=O))Cl	1602T	1.00598	0.355178	0.325	0.565562	0.463558	0.427324	4	P	N	N	P	P	N	0	N	out	N	N	N	2	5	out	4	4	4	2	3	3	3	3	3	3
116287-13-9	O=C(c1ccc(cc1)C(F)(F)F)C(C)CN2CCCC2	1603T	0.26511	0.338099	0.316	0.461073	0.304025	0.354799	4	N	N	N	N	N	N	4	N	N	N	N	N	3	4	4	3	3	3	1	3	out	3	3	3	2
101-72-4	c1ccc(cc1)Nc2ccc(cc2)NC(C)C	1604T	0.502942	0.398798	0.528	0.470926	0.519016	0.479185	4	N	out	N	out	N	N	2	N	out	N	N	N	2	4	out	4	4	4	2	3	out	3	3	3	2
32226-69-0	n2ccc(OCCN1CCCC1)c3ccccc23	1605T	0.0630881	0.33133	0.203	0.683876	0.245371	0.365894	4	N	N	N	N	N	N	4	N	N	N	N	N	3	3	4	4	4	4	3	2	out	3	3	3	2
102518-79-6	O=C1C=CC2=C(N1)CC3C=C(C)CC2(N)C3(=CC)	1606T	-1.20798	0.181379	0.333	0.441097	0.313233	0.317177	4	N	N	P	N	N	N	2	P	out	P	N	P	0	2	out	2	2	2	2	1	2	1	1	1	1
6115-97-5	O=C(N)c1oc2ccc(cc2(c1))CN3CCCCC3	1607T	-0.01391	0.417193	0.546	0.691133	0.330615	0.496235	4	N	out	N	N	N	N	3	N	N	N	N	N	3	3	4	4	4	4	3	2	3	3	3	3	3
82875-36-3	O=C(NC)c2c(nc(c1cc(OC)c(OC)c(OC)c1)s2)C	1608T	1.20801	0.422241	1.034	1.27205	0.713915	0.86055	4	P	P	P	P	P	P	4	N	N	N	N	N	3	5	5	5	5	5	3	4	4	4	4	4	3
89269-64-7	N(Nc1nc(cc(n1)C)C)=C(c2ccccc2C)C	1609T	0.315064	0.439769	0.688	0.358048	0.467953	0.488442	4	N	out	N	N	P	N	1	N	N	N	N	N	3	4	4	4	4	4	3	3	3	3	3	3	3
50-07-7	O=C(OCC4C=1C(=O)C(N)=C(C(=O)C=1N3CC2NC2C34(OC))C)N	1610T	-1.04679	-0.00469241	out	-0.71	-0.160107	-0.2916	3	N	N	out	N	P	N	1	P	P	out	P	P	2	2	out	out	out	out	0	1	1	out	out	1	1
80382-23-6	O=C(O)C(c1ccc(cc1)CC2C(=O)CCC2)C	1611T	-0.323126	0.566698	0.225	0.424967	0.647203	0.465967	4	N	out	P	N	P	P	1	N	N	N	N	N	3	3	5	5	5	5	3	2	3	3	3	3	3
97683-31-3	O=S(=O)(O)C=2C=C(C1=CC=CC(=CC1=2)C(C)C)CC	1612T	0.561118	0.714108	1.148	1.33	0.904665	1.02419	4	N	out	P	P	P	P	3	N	N	N	N	N	3	4	5	5	5	5	3	3	3	4	4	4	1
75736-33-3	OC(C(n1ncnc1)Cc2ccc(cc2Cl)Cl)C(C)(C)C	1613T	1.08739	0.403218	0.558	0.785591	0.425388	0.543049	4	P	N	N	out	N	N	3	N	N	N	N	N	3	5	4	4	4	4	3	3	2	3	3	3	1
51356-15-1	O=C1C=CC(=NN1CSP(OCC)(OCC)=S)c2ccccc2	1614T	0.176024	-0.477949	0.836	out	-0.880709	-0.174219	3	N	N	P	N	N	N	2	N	P	N	N	N	1	4	2	5	5	5	1	3	1	2	2	2	1
81719-55-3	O=C(C(=CC)C)N2c1ccc(cc1CCC2)C	1615T	0.982309	0.498446	0.415	0.701091	0.773238	0.596944	4	P	out	N	P	P	P	1	N	N	N	N	N	3	5	4	4	4	4	3	3	3	2	2	2	1
58458-56-3	O=C(N1CCOCC1)CC(=Cc2ccccc2)C	1616T	0.610583	0.540427	0.425	0.852211	0.578445	0.599021	4	N	N	N	P	N	N	2	N	N	N	N	N	3	4	4	4	4	4	3	3	3	3	3	3	3
38035-28-8	O=C1c2ccc(OC)c(c2(OC(=C1C)C))CN(C)C	1617T	-1.57935	0.0464267	-0.006	out	-0.0772619	-0.0122784	3	N	N	N	N	N	N	4	P	P	P	P	P	3	2	2	2	2	2	3	1	1	1	1	1	3
5026-74-4	O(c1ccc(cc1)N(CC2OC2)CC3OC3)CC4OC4	1618T	0.573093	0.476386	0.498	0.937446	0.445001	0.589208	4	N	N	P	P	N	N	0	N	out	N	N	N	2	4	5	5	5	5	3	3	2	3	3	3	1
88046-00-8	O=C(OC)C2=C(NC(=C(C(=O)OC)C2(C=1OCCOC=1))C)C	1619T	0.810901	0.556308	out	0.686254	0.611299	0.617953	3	P	P	out	P	P	P	3	N	N	out	N	N	2	5	5	out	out	5	1	3	3	out	out	3	1
13887-56-4	O=C(OCC(O)C1Oc2ccccc2(OC1))N3CCOCC3	1620T	0.685962	0.564876	0.842	0.716674	0.60222	0.681442	4	N	out	N	N	N	N	3	N	N	N	N	N	3	4	4	4	4	4	3	3	3	3	3	3	3
1928-45-6	O=C(OCCCOCCCC)COc1ccc(cc1Cl)Cl	1621T	0.175128	0.344169	0.282	0.18612	0.340303	0.288148	4	N	out	N	N	N	N	3	N	N	N	N	N	3	4	4	4	4	4	3	2	3	3	3	3	3
76738-62-0	OC(C(n1ncnc1)Cc2ccc(cc2)Cl)C(C)(C)C	1622T	0.646884	0.420737	0.661	0.894606	0.519686	0.624007	4	N	N	N	out	N	N	3	N	N	N	N	N	3	4	4	4	4	4	3	3	2	3	3	3	1
5053-06-5, 5053-08-7	O=C1OC3(CN1)(CCN(CCc2ccccc2)CC3)	1623T	0.169	0.266313	0.097	-0.120339	0.272456	0.128858	4	N	N	N	N	N	N	4	N	out	N	N	N	2	4	4	4	4	4	3
49830-98-0	O=C(N1c2ccccc2(OCC1))CN3CCCCC3	1624T	-0.168971	0.383905	0.723	0.853298	0.400752	0.590239	4	N	N	P	P	N	N	0	N	N	N	N	N	3	3	4	5	5	5	1	2	3	3	3	3	3
14355-07-8	O=C(Oc1c(cc(cc1C(C)CC)[N+](=O)[O-])[N+](=O)[O-])SCCCC	1625T	-0.38426	0.303164	-0.081	-0.202676	0.233822	0.0633274	4	N	N	N	N	N	N	4	N	out	N	N	N	2	3	3	4	4	4	1	2	out	3	3	3	2
15741-90-9	O=C(Oc1ccc(cc1[N+](=O)[O-])[N+](=O)[O-])OCCCCCCCC	1626T	-0.239385	0.370707	-0.045	-0.324321	0.294076	0.0738655	4	N	N	N	N	N	N	4	N	out	N	N	N	2	3	out	3	3	3	2	2	out	2	2	2	2
16537-52-3	O=C1c2ccccc2(C(=O)N1CSP(OCC(C)C)(CC)=S)	1627T	-0.677683	-0.784431	-1.022	-1.18847	-0.786124	-0.945257	4	N	N	N	N	N	N	4	N	P	P	P	P	3	3	2	2	2	2	3	2	1	1	1	1	3
101-86-0	O=CC(=Cc1ccccc1)CCCCCC	1628T	1.1566	0.99883	1.235	1.28391	1.20323	1.18024	4	P	P	P	P	P	P	4	N	N	N	N	N	3	5	5	5	5	5	3	3	4	3	3	3	1
57144-56-6	O=C(O)C(c1ccc2c(c1)CC(C2)C(C)C)C	1629T	0.810329	0.571574	0.411	0.626756	0.580995	0.547581	4	N	out	N	N	P	N	1	N	N	N	N	N	3	4	3	3	3	3	3	3	3	3	3	3	3
71617-10-2	O=C(OCCC(C)C)C=Cc1ccc(OC)cc1	1630T	1.58757	0.916201	0.865	0.590034	1.01646	0.846924	4	P	P	P	P	P	P	4	N	N	N	N	N	3	5	5	5	5	5	3	4	4	4	4	4	3
117683-18-8	O(c1cc(ccc1(OCCC))C=CC(OCC)=S)C	1631T	0.556988	0.490505	0.658	0.585134	0.616696	0.587584	4	N	N	N	N	N	N	4	N	out	N	N	N	2	4	4	4	4	4	3	3	3	3	3	3	3
81406-37-3	O=C(OC(C)CCCCCC)COc1nc(F)c(c(N)c1Cl)Cl	1632T	1.13538	out	0.536	0.528201	0.414971	0.493057	3	P	P	N	P	P	P	2	N	out	N	N	N	2	5	out	4	4	4	2	4	4	3	3	3	1
33236-06-5	N1=C(NCC(C)(C)C1)C(OCC)c2ccccc2Cl	1633T	0.0439955	0.0570181	-0.151	-0.162191	-0.157172	-0.103336	4	N	N	N	N	N	N	4	N	N	N	N	N	3	4	4	3	3	3	1	2	2	2	2	2	3
33236-09-8	Fc1cccc(c1)C(OCC)C2=NCC(C)(C)CN2	1634T	0.453188	0.136851	-0.044	0.141924	0.0543536	0.0722821	4	N	N	N	N	N	N	4	N	N	N	N	N	3	4	3	4	4	4	1	3	2	2	2	2	3
1209-98-9, 2240-14-4	c1ccc(cc1)C3C(NCC)C2CCC3(C2)	1635T	-0.481	0.360667	0.163	0.327914	0.404324	0.313976	4	N	N	N	N	N	N	4	N	out	N	N	N	2	3	4	3	3	3	1	2	2	2	2	2	3
68377-91-3	O=C(N)c2ccc(c1nc(sc1)SCC(O)CNC(C)(C)C)s2	1636T	-0.675156	out	out	out	0.484732	0.484732	1	N	out	out	N	N	N	2	N	out	out	N	N	1	3	out	out	out	out	0	2	3	out	out	3	1
73115-70-5	O=C2C(OC)=C(OP(OC=1C=NN(C(=O)C=1(OC))C)(OC(C)C)=S)C=NN2C	1637T	-0.635571	out	-0.057	-1.27138	-0.678388	-0.668923	3	N	out	N	N	N	N	3	N	out	N	P	N	0	3	out	3	3	3	2	2	2	2	2	2	3
72150-17-5	Oc1ccc2c(c1)C3(C)(CCN(C)CC(C2)C3)	1638T	0.0122661	0.069439	0.353	0.103836	0.143578	0.167463	4	N	N	N	N	N	N	4	N	N	N	N	N	3	4	4	3	3	3	1	2	2	2	2	2	3
58458-55-2	O=C(N(CC)CC)CC(=Cc1ccccc1)C	1639T	0.997811	0.655459	0.811	0.722732	0.638344	0.706884	4	P	out	N	N	P	N	1	N	N	N	N	N	3	5	4	4	4	4	3	3	3	3	3	3	3
6775-25-3	OC(COc1ccccc1C)CN2CC=CCC2	1640T	0.079487	0.488672	0.502	0.284136	0.513497	0.447076	4	N	N	N	N	N	N	4	N	N	N	N	N	3	4	4	4	4	4	3	2	3	3	3	3	3
5965-49-1	O=C(CC)C2(c1cccc(O)c1)(CCN(C)CC2)	1641T	-0.119553	0.215747	-0.044	-0.0526896	0.132782	0.0629598	4	N	N	N	N	N	N	4	N	N	N	N	N	3	3	4	3	3	3	1	2	2	2	2	2	3
50-13-5, 57-42-1	O=C(OCC)C2(c1ccccc1)(CCN(C)CC2)	1642T	-0.222	0.157198	0.232	-0.0562854	0.0571462	0.0975147	4	N	N	N	N	N	N	4	N	N	N	N	N	3	3	4	3	3	3	1	2	2	2	2	2	3
3734-16-5, 3734-17-6	O=C(OC2(c1ccccc1)(CCN(C)C2(C)))CC	1643T	-0.049	0.125054	-0.167	-0.237278	0.0296961	-0.0623821	4	N	N	N	N	N	N	4	N	N	N	N	N	3	3	4	3	3	3	1	2	2	2	2	2	3
71868-10-5	O=C(c1ccc(cc1)SC)C(N2CCOCC2)(C)C	1644T	0.61046	0.286441	0.649	0.340951	0.231877	0.377067	4	N	P	P	N	N	P	0	N	out	N	N	N	2	4	out	4	4	4	2	3	3	3	3	3	3
58458-54-1	O=C(N(CCO)CCO)CC(=Cc1ccccc1)C	1645T	0.755884	0.519968	0.592	0.800138	0.634098	0.636551	4	N	out	N	P	P	P	1	N	N	N	N	N	3	4	5	4	4	4	1	3	3	3	3	3	3
57837-19-1, 70630-17-0	O=C(OC)C(N(C(=O)COC)c1c(cccc1C)C)C	1646T	0.307	0.507687	0.841	0.72063	0.662041	0.68284	4	N	out	N	N	P	N	1	N	N	N	N	N	3	4	5	4	4	4	1	3	3	3	3	3	3
13887-57-5	O=C(OCC(O)C1Oc2ccccc2(OC1))NCC(C)C	1647T	0.70606	0.582663	0.502	0.72317	0.574662	0.595624	4	N	N	N	N	N	N	4	N	N	N	N	N	3	4	4	4	4	4	3	3	3	3	3	3	3
13887-58-6	O=C(OCC(O)C1Oc2ccccc2(OC1))NCCCC	1648T	0.70606	0.64027	0.519	0.723218	0.618395	0.625221	4	N	N	N	N	N	N	4	N	N	N	N	N	3	4	4	4	4	4	3	3	3	3	3	3	3
78194-24-8	O=C(N(c1c(OCCC(C)C)cccc1C)C)CCl	1649T	1.06652	0.3955	0.716	0.815596	0.564483	0.622895	4	P	out	N	P	P	P	1	N	N	N	N	N	3	5	4	5	5	5	1	3	3	3	3	3	3
78193-97-2	O=C(N(c1c(OCCC)cccc1C)COCC)CCl	1650T	0.939115	0.548665	0.712	0.928755	0.626142	0.703891	4	P	out	N	N	N	N	3	N	N	N	N	N	3	5	4	4	4	4	3	3	3	3	3	3	3
78193-95-0	O=C(N(c1c(OC(C)C)cccc1C)COCC)CCl	1651T	0.955506	0.616298	0.791	0.76516	0.690943	0.71585	4	P	out	P	N	N	N	1	N	N	N	N	N	3	5	4	5	5	5	1	3	3	3	3	3	3
33236-00-9	N1=C(NCCC1)C(OCCCC)c2ccccc2	1652T	0.100121	0.282581	0.267	0.485263	0.25912	0.323491	4	N	N	N	N	N	N	4	N	N	N	N	N	3	4	4	4	4	4	3	2	2	2	2	2	3
33236-13-4	N1=C(NCCC1)C(OCC)(c2ccccc2)CC	1653T	0.48382	0.206737	0.406	0.359512	0.252311	0.30614	4	N	N	N	N	N	N	4	N	N	N	N	N	3	4	4	4	4	4	3	3	2	2	2	2	3
101152-94-7	O=C(N(CC)CC)C2(c1ccccc1)(CC2(CN))	1654T	-0.1221	0.302929	0.321	0.566954	0.316696	0.376895	4	N	N	N	N	N	N	4	N	N	N	N	N	3	3	3	4	4	4	1	2	3	3	3	3	3
78541-98-7	O=C2c1c([nH]c(c1CC)C)CC3CCN(C)CC23	1655T	-0.108057	0.156039	0.136	-0.107181	0.246861	0.10793	4	N	N	N	N	N	N	4	N	out	N	N	N	2	3	3	3	3	3	3	2	2	2	2	2	3
33236-02-1	N1=C(NCC(C)(C)C1)C(OCC)c2ccccc2	1656T	0.550767	0.159469	0.191	0.00241187	0.114928	0.116952	4	N	N	N	N	N	N	4	N	N	N	N	N	3	4	4	4	4	4	3	3	2	2	2	2	3
6483-15-4	O=C1C=CCC2N1CC4CCCN3CCCC2C34	1657T	-0.0989847	0.238295	out	0.398931	0.279783	0.30567	3	N	N	out	N	N	N	3	N	N	out	N	N	2	3	out	out	out	out	0	2	out	out	out	out	0
6425-08-7	O1CCN(CC1)C(c2ccccc2)N3CCOCC3	1658T	1.28557	0.412847	0.418	0.608915	0.348586	0.447087	4	P	N	N	P	N	N	2	N	N	N	N	N	3	5	4	4	4	4	3	4	3	3	3	3	3
33499-13-7	O=C(OCC)C1=CN(C(=O)OCC)C2N(C1(=O))C(C)CCC2	1659T	0.690553	0.497539	0.899	0.560415	0.689567	0.66163	4	N	out	P	N	P	P	1	N	N	N	N	N	3	4	out	5	5	5	2	3	4	3	3	3	1
81486-22-8	O=[N+]([O-])OC2COc1c(OCC(O)CNC(C)C)cccc1C2	1660T	0.503619	0.419724	0.066	0.849987	0.356734	0.423111	4	N	out	N	N	N	N	3	N	out	N	N	N	2	4	4	4	4	4	3	3	3	3	3	3	3
55242-55-2	O=C2c1c(ncn1CCC)N(C(=O)N2CCCCC(=O)C)C	1661T	0.487166	0.531501	0.383	0.572317	0.595015	0.520458	4	N	N	N	N	P	N	2	N	N	N	N	N	3	4	4	4	4	4	3	3	3	3	3	3	3
22343-07-3	O=C(Oc1cccc(c1)C(C)C)NCC(=O)CSP(OC)(OC)=S	1662T	0.0432318	out	0.081	-0.410868	-0.334152	-0.22134	3	N	N	N	N	N	N	4	N	out	N	P	N	0	4	out	3	3	3	2	2	1	2	2	2	1
59558-23-5	O=C(Oc1ccc(cc1)C)CCCCCCC	1663T	0.834604	1.17201	1.131	0.438322	1.21171	0.98826	4	N	P	P	P	P	P	4	N	N	N	N	N	3	4	5	5	5	5	3	3	4	3	3	3	1
1820-50-4	O1CC3(COC1C2CC=CCC2)(CC=CCC3)	1664T	1.34565	0.797749	out	1.08037	0.970678	0.949599	3	P	P	out	P	P	P	3	N	N	out	N	N	2	5	5	out	out	5	1	4	4	out	out	4	1
25812-30-0	O=C(O)C(C)(C)CCCOc1cc(ccc1C)C	1665T	0.282123	0.793564	0.572	0.636345	0.773715	0.693906	4	N	out	N	N	P	N	1	N	out	N	N	N	2	4	5	4	4	4	1	2	3	3	3	3	3
1421-49-4	O=C(O)c1cc(c(O)c(c1)C(C)(C)C)C(C)(C)C	1666T	0.752237	0.627899	1.052	0.802625	0.900924	0.845862	4	N	P	N	P	P	P	2	N	N	N	N	N	3	4	5	4	4	4	1	3	3	4	4	4	1
63968-64-9	O=C4OC1OC2(OOC13(C(CCC(C)C3(CC2))C4C))(C)	1667T	1.29585	0.546484	out	1.31524	0.706236	0.855987	3	P	out	out	P	P	P	2	N	out	out	N	N	1	5	out	out	out	out	0	4	4	out	out	4	1
51-14-9	O1c2ccc(OC(OCCOCCOCC)C)cc2(OC1)	1668T	0.826607	0.795399	0.817	0.546687	0.873714	0.7582	4	P	out	P	P	P	P	3	N	N	N	N	N	3	5	5	5	5	5	3	3	4	3	3	3	1
140-57-8	O=S(OCCCl)OC(C)COc1ccc(cc1)C(C)(C)C	1669T	1.06719	0.441605	0.861	0.93224	0.50353	0.684594	4	P	P	P	P	P	P	4	N	N	N	N	N	3	5	out	5	5	5	2	3	4	3	3	3	1
33484-51-4	O=C(OCCCC)C1=C[N+](=C2N(C1(=O))C(C)CCC2)C	1670T	0.544541	0.508143	0.681	0.603719	0.594265	0.596782	4	N	N	N	N	N	N	4	N	N	N	N	N	3	4	4	4	4	4	3	3	out	3	3	3	2
69784-42-5	O=C(ON=CC(C)(C)SC)N(C)SN(C)Cc1ccccc1	1671T	-1.55978	-0.216191	-0.878	-1.92745	out	-1.00721	3	N	N	N	N	N	N	4	P	P	P	P	P	3	2	1	2	2	2	1	1	1	1	1	1	3
33820-53-0	O=[N+]([O-])c1cc(cc(c1N(CCC)CCC)[N+](=O)[O-])C(C)C	1672T	1.20877	0.560098	1.05	1.10469	0.425235	0.785006	4	P	P	P	P	N	P	2	N	out	N	N	N	2	5	3	5	5	5	1	4	out	3	3	3	2
15676-16-1, 23672-07-3	O=C(NCC1N(CC)CCC1)c2cc(ccc2(OC))S(=O)(=O)N	1673T	0.882	0.630035	0.838	1.00884	0.688896	0.791443	4	P	P	P	P	P	P	4	N	N	N	N	N	3	5	out	5	5	5	2
35256-85-0	O=C(N(Cc1ccccc1)C(C)C)C(C)(C)C	1674T	1.41046	0.58732	0.45	1.19507	0.573664	0.701513	4	P	out	N	N	P	N	1	N	N	N	N	N	3	5	4	4	4	4	3	4	out	3	3	3	2
3570-46-5	O(c1cccc2OCC(Oc12)CNCCCC)CC	1675T	0.118058	0.393698	0.522	0.519232	0.461416	0.474086	4	N	out	N	N	N	N	3	N	N	N	N	N	3	4	4	4	4	4	3	2	3	3	3	3	3
86247-86-1	OC(COc2cccc1c2(OCC(O)C1))CNC(C)C	1677T	0.81586	0.58	0.599	0.699265	0.682057	0.64008	4	N	P	P	N	N	P	0	N	N	N	N	N	3	4	5	4	4	4	1	3	3	3	3	3	3
523-86-4	O=C1NC(=O)CC(C1)CC(O)C2C(=O)C(C)CC(O)(C)C2	1678T	-1.99587	0.66067	out	out	out	0.66067	1	N	out	out	P	P	P	2	P	N	out	P	N	0	1	out	out	out	out	0	1	4	out	out	4	1
27778-78-5	O(c1ccc(cc1Cl)C(CN(C)C)C(C)CC)C	1679T	0.227054	0.200958	0.159	0.313846	0.194328	0.217033	4	N	N	N	N	N	N	4	N	N	N	N	N	3	4	4	4	4	4	3	2	2	2	2	2	3
27684-90-8	Fc1ccc(OC)c(c1)C(CN(C)C)C(C)CC	1680T	0.0736847	0.165458	0.134	0.21112	0.133556	0.161034	4	N	N	N	N	N	N	4	N	N	N	N	N	3	4	4	4	4	4	3	2	2	2	2	2	3
1225-25-8	O=C(N(c1ccc(OCC)cc1)C)C(N(C)C)C(O)C	1681T	0.63182	0.52066	0.336	1.23285	0.443521	0.633258	4	N	N	N	P	N	N	2	N	N	N	N	N	3	4	3	5	5	5	1	3	3	2	2	2	1
51012-33-0	O=C(NCCN(CC)CC)c1cc(ccc1(OC))S(=O)(=O)C	1682T	1.1236	0.537331	0.636	0.670402	0.675465	0.629799	4	P	P	P	P	P	P	4	N	N	N	N	N	3	5	5	5	5	5	3	3	3	3	3	3	3
104-40-5	Oc1ccc(cc1)CCCCCCCCC	1683T	0.866732	1.02947	1.077	1.13505	1.06445	1.07649	4	N	P	P	P	P	P	4	N	N	N	N	N	3	4	5	5	5	5	3	3	3	3	3	3	3
42978-66-5	O=C(OCC(OCC(OCC(OC(=O)C=C)C)C)C)C=C	1684T	1.31504	0.966616	1.202	1.10982	0.967757	1.06155	4	P	P	P	P	P	P	4	N	N	N	N	N	3	5	5	5	5	5	3	4	4	3	3	3	1
59708-57-5	OC(COc1cccc(c1C)C)CNC(C)(C)C	1685T	0.301536	0.541897	0.505	0.27826	0.524905	0.462516	4	N	out	N	N	P	N	1	N	N	N	N	N	3	4	4	4	4	4	3	3	3	3	3	3	3
90-39-1	N13(CCCCC1CC4N2CCCCC2C(C3)C4)	1686T	0.612667	0.338373	out	0.496847	0.259074	0.364765	3	N	out	out	N	N	N	2	N	out	out	N	N	1	4	5	out	out	5	1	3	out	out	out	out	0
4602-84-0	OCC=C(C)CCC=C(C)CCC=C(C)C	1687T	1.43141	1.16295	1.461	1.55871	1.328	1.37767	4	P	P	P	P	P	P	4	N	N	N	N	N	3	5	5	5	5	5	3	4	4	4	4	4	3
4056-77-3	O=C(OCCCC)C1CCC(C(=O)OCCCC)C1	1688T	1.38126	1.19061	1.434	1.41416	1.19862	1.30935	4	P	P	P	P	P	P	4	N	N	N	N	N	3	5	5	5	5	5	3	4	4	4	4	4	3
30499-70-8	O(CC1OC1)CC(COCC2OC2)(COCC3OC3)CC	1689T	1.05097	0.917344	1.259	1.13942	0.845408	1.04029	4	P	out	P	P	P	P	3	N	out	N	N	N	2	5	3	4	4	4	1	3	3	3	3	3	3
90-72-2	Oc1c(cc(cc1CN(C)C)CN(C)C)CN(C)C	1690T	0.655582	0.332236	0.262	0.675636	0.337066	0.401734	4	N	out	N	out	N	N	2	N	N	N	P	N	1	4	out	4	4	4	2	3	3	2	2	2	1
1532-00-9	O=C(OC2CCC(N1CCCCC1)CC2)C(C)C	1691T	1.09484	0.745668	out	0.763887	0.73733	0.748962	3	P	N	out	P	N	N	1	N	N	out	N	N	2	5	5	out	out	5	1	3	3	out	out	3	1
301-11-1	N#CSCCOC(=O)CCCCCCCCCCC	1692T	0.243857	0.648846	0.372	1.13962	0.536633	0.674276	4	N	N	P	N	P	N	0	N	N	N	N	N	3	4	out	5	5	5	2	2	out	4	4	4	2
6873-46-7	N#CSCCCCCCCCCCCCCC	1693T	1.76921	0.524795	out	out	0.267726	0.39626	2	P	N	out	N	P	N	1	N	N	out	N	N	2	5	5	out	out	5	1	4	2	out	out	2	1
69784-43-6	O=C(ON=CC(C)(C)SC)N(C)SN(CCCC)CCCC	1694T	-1.44615	-0.226437	-1.127	out	-0.0174554	-0.456964	3	N	N	N	N	N	N	4	P	P	P	P	P	3	2	1	2	2	2	1	1	1	1	1	1	3
67409-24-9	O=S([O-])(OCC(O)COCCCCCCCCCCCC)=S	1695T	0.682406	0.446358	0.67	0.492742	0.592235	0.550334	4	N	N	P	P	N	N	0	N	out	N	N	N	2	4	out	5	5	5	2	3	out	4	4	4	2
23079-28-9	O=P(CCC(C)C)(CCC(C)C)CCC(C)C	1696T	0.93412	0.781469	out	0.806696	0.756307	0.781491	3	P	P	out	out	P	P	2	N	N	out	N	N	2	5	5	out	out	5	1	3	4	out	out	4	1
30677-46-4	NC(C)CNCCCCCCCCCCCC	1697T	0.0628544	0.445375	0.544	0.449078	0.501673	0.485032	4	N	N	N	P	P	N	0	N	N	N	N	N	3	3	4	4	4	4	3	2	2	3	3	3	1
3247-33-4	O=P(OCC)(OCC)C(SCC)(P(=O)(OCC)OCC)P(=O)(OCC)OCC	1698T	-1.82462	out	-1.131	-1.30651	out	-1.21875	2	N	N	P	N	N	N	2	P	out	P	out	P	1	2	out	2	out	2	1	1	1	1	out	1	2
14255-88-0	O=C(Oc1ccccc1)n3c(nc2cc(c(cc23)Cl)Cl)C(F)(F)F	1699T	-0.192641	out	-0.843	-0.684812	-0.513781	-0.680531	3	N	N	N	N	N	N	4	N	out	P	P	P	2	3	out	2	2	2	2	2	1	1	1	1	3
128-67-6	O=C(O)c2ccc1C(=O)c3ccccc3(C(=O)c1c2[N+](=O)[O-])	1700T	0.828234	0.542845	1.145	1.39798	0.932762	1.00465	4	P	P	P	P	P	P	4	N	N	N	N	N	3	5	5	5	5	5	3	3	out	4	4	4	2
55994-28-0	O=C1c3ccccc3(C(=O)C1c2c(cccc2Cl)Cl)	1701T	0.209715	0.28648	0.06	0.102131	0.31684	0.191363	4	N	out	N	N	P	N	1	N	N	N	N	N	3	4	4	4	4	4	3	2	2	2	2	2	3
1470-35-5	O=C2c3ccc(cc3(C(=O)C2(c1ccccc1)))Br	1702T	-0.300999	0.388094	0.182	0.173578	0.416551	0.290056	4	N	N	N	N	P	N	2	N	N	N	N	N	3	3	out	5	5	5	2	2	3	3	3	3	3
1470-37-7	O=C2c3cccc(c3(C(=O)C2(c1ccccc1)))Br	1703T	0.395066	0.130218	-0.12	-0.0933368	0.0778156	-0.00132583	4	N	out	N	N	P	N	1	N	N	N	N	N	3	4	out	3	3	3	2	3	3	2	2	2	1
2260-08-4	O=C(O)c2cc(c(Oc1ccc(OC(=O)C)c(c1)I)c(c2)I)I	1704T	0.850006	out	-1.069	out	0.260217	-0.404391	2	P	P	N	P	P	P	2	N	out	P	N	P	0	5	out	1	1	1	2	3	1	3	3	3	1
129-00-0	c1cc2ccc3cccc4ccc(c1)c2c34	1705T	1.12584	0.624656	0.516	0.662319	0.772319	0.643824	4	P	out	N	P	P	P	1	N	N	N	N	N	3	5	out	4	4	4	2	3	out	2	2	2	2
53083-96-8	O=C2c1cccc(c1C(=O)C2c3c(cccc3Cl)Cl)C	1706T	0.185504	0.177473	0.143	-0.0581944	0.221317	0.120899	4	N	out	N	N	P	N	1	N	N	N	N	N	3	4	3	4	4	4	1	2	2	2	2	2	3
860-22-0	O=C1c4cc(ccc4(NC1=C2Nc3ccc(cc3(C2(=O)))S(=O)(=O)O))S(=O)(=O)O	1707T	0.630814	out	1.097	out	1.13557	1.11629	2	P	P	P	P	P	P	4	N	out	N	N	N	2	5	out	5	5	5	2	3	4	4	out	4	2
29975-16-4	n1nc2n(c1)c4ccc(cc4(C(=NC2)c3ccccc3))Cl	1708T	0.929493	0.499905	0.691	0.903221	0.641529	0.683914	4	P	N	P	P	N	N	0	N	N	N	N	N	3	5	4	5	5	5	1	3	3	3	3	3	3
18636-88-9	O=[N+]4c1ccccc1N(O)c3ccc2ccccc2c34	1709T	1.24427	0.669875	0.146	out	0.60139	0.472422	3	P	out	N	P	N	N	1	N	out	N	N	N	2	5	1	2	2	2	1	3	out	1	1	1	2
23915-26-6	OC3(c1ccc(c(c1)Cl)Cl)(c4ccccc4(C2=NCCN23))	1710T	0.045303	-0.036093	-0.212	-0.39759	-0.118668	-0.191088	4	N	N	N	N	N	N	4	N	out	N	N	N	2	4	2	4	4	4	1	2	2	2	2	2	3
62924-70-3	O=[N+]([O-])c1cc(cc(c1N(Cc2c(F)cccc2Cl)CC)[N+](=O)[O-])C(F)(F)F	1711T	0.867033	out	-1.075	-1.38534	0.492098	-0.65608	3	P	P	N	P	P	P	2	N	P	N	N	N	1	5	out	1	1	1	2	3	out	1	1	1	2
3900-31-0	O=C1N(c3ccc(cc3(C(=NC1)c2ccccc2(F)))Cl)C	1712T	0.760453	0.503817	0.924	1.19483	0.562935	0.796395	4	N	P	N	N	P	P	0	N	N	N	N	N	3	4	4	4	4	4	3	3	4	3	3	3	1
51234-28-7	O=C(O)C(c1ccc2oc(nc2(c1))c3ccc(cc3)Cl)C	1713T	-0.406757	0.272416	0.134	0.159437	0.266061	0.207978	4	N	out	P	N	P	P	1	N	N	N	N	N	3	3	4	5	5	5	1	2	3	3	3	3	3
113158-40-0, 95617-09-7	O=C(O)C(Oc3ccc(Oc1nc2ccc(cc2(o1))Cl)cc3)C	1714T	0.798	0.450621	0.503	0.626876	0.489307	0.517451	4	P	N	P	P	P	P	2	N	out	N	N	N	2	5	out	5	5	5	2	3	1	3	3	3	1
1622-62-4	O=C1N(c3ccc(cc3(C(=NC1)c2ccccc2(F)))[N+](=O)[O-])C	1715T	0.122384	0.543532	0.495	0.477583	0.60325	0.529841	4	N	N	N	N	N	N	4	N	N	N	N	N	3	4	4	4	4	4	3	2	3	3	3	3	3
47073-92-7	N#COc1ccc(cc1)C(c2ccc(OC#N)cc2)C	1716T	0.578248	0.636323	0.435	1.14526	0.253204	0.617447	4	N	out	P	out	P	P	2	N	N	N	N	N	3	4	4	5	5	5	1	3	out	4	4	4	2
17364-40-8	O=Cc2c(O)n(nc2(c1ccccc1))c3ccccc3	1717T	0.475325	0.737922	0.305	out	0.705741	0.582888	3	N	P	N	N	P	P	0	N	N	N	N	N	3	4	4	4	4	4	3	3	3	3	3	3	3
2532-91-4	O=C(O)c1ccccc1N2C(=O)c3ccccc3(N=C2C)	1718T	0.708782	0.450996	0.279	0.148667	0.630366	0.377257	4	N	out	N	N	P	N	1	N	N	N	N	N	3	4	4	4	4	4	3	3	out	3	3	3	2
734-88-3	O=C2Oc3ccc1ccccc1c3(C=C2C(=O)OCC)	1719T	0.770403	0.599515	0.154	-0.290224	0.581549	0.26121	4	N	out	N	N	P	N	1	N	N	N	N	N	3	4	4	4	4	4	3	3	out	3	3	3	2
30087-33-3	O=C(O)C(c1ccc2Oc3ccccc3(C(=O)c2(c1)))C	1720T	0.429079	0.0366354	0.046	-0.168356	-0.130361	-0.0540204	4	N	N	N	N	P	N	2	N	out	N	out	N	1	4	3	3	3	3	3	3	2	3	3	3	1
38873-55-1	O=C(O)CCC(=O)c2ccc3oc1ccccc1c3(c2)	1721T	0.679973	0.433097	0.555	0.790582	0.459556	0.559559	4	N	P	N	P	P	P	2	N	out	N	N	N	2	4	4	4	4	4	3	3	3	3	3	3	3
55453-87-7	O=C(O)Cc1ccc2OCc3ccccc3(C(=O)c2(c1))	1722T	-0.272918	0.278732	0.082	-0.297261	0.189354	0.0632063	4	N	N	N	N	P	N	2	N	out	N	N	N	2	3	2	4	4	4	1	2	2	2	2	2	3
117568-24-8	O=C(OC2c3cccc(O)c3(C(=O)c1c(O)cccc12))C	1723T	0.0869064	0.518334	0.256	0.468085	0.533109	0.443882	4	N	out	N	out	P	N	0	N	N	N	N	N	3	4	5	4	4	4	1	2	4	3	3	3	1
65899-73-2	n1ccn(c1)CC(OCc2ccsc2Cl)c3ccc(cc3Cl)Cl	1724T	0.299924	0.545923	0.648	0.511532	0.427221	0.533169	4	N	P	N	N	N	N	2	N	out	N	N	N	2	4	5	4	4	4	1	3	3	3	3	3	3
69806-40-2	O=C(OC)C(Oc2ccc(Oc1ncc(cc1Cl)C(F)(F)F)cc2)C	1725T	0.0203051	0.44816	0.499	0.497419	0.480024	0.481151	4	N	N	N	P	N	N	2	N	N	N	N	N	3	4	out	4	4	4	2	2	out	3	3	3	2
27097-43-4	OC3(c1cccc(c1)Cl)(c4ccccc4(C2=NCCN23))	1726T	-0.152398	-0.101178	-0.221	-0.334915	-0.187058	-0.211038	4	N	N	N	N	N	N	4	N	P	N	N	N	1	3	4	4	4	4	3	2	1	2	2	2	1
22232-71-9	OC3(c1ccc(cc1)Cl)(c4ccccc4(C2=NCCN23))	1727T	-0.893521	0.116819	-0.046	-0.0786852	0.0826914	0.0187063	4	N	N	N	N	N	N	4	P	N	N	N	N	3	2	4	3	3	3	1	1	2	2	2	2	3
26859-72-3	Fc1ccc(cc1)C3(O)(c4ccccc4(C2=NCCN23))	1728T	-0.127269	-0.00962158	-0.477	-0.345183	-0.07329	-0.226274	4	N	N	N	N	N	N	4	N	P	P	N	P	1	3	3	2	2	2	1	2	2	2	2	2	3
3115-05-7	O=C(O)CCN(C(=O)c1c(cc(c(N)c1I)I)I)c2ccccc2	1729T	0.626427	out	0.895	0.865747	0.513098	0.757948	3	P	P	P	P	P	P	4	N	out	N	N	N	2	5	out	5	5	5	2	3	4	4	4	4	3
135-88-6	c1ccc(cc1)Nc2ccc3ccccc3(c2)	1730T	1.60036	0.820195	0.827	1.09025	0.698137	0.858895	4	P	N	N	P	P	N	0	N	N	N	N	N	3	5	4	4	4	4	3	4	3	3	3	3	3
90-30-2	c1ccc(cc1)Nc3cccc2ccccc23	1731T	0.870201	1.04747	1.095	1.36808	1.00151	1.12802	4	N	P	P	P	P	P	4	N	N	N	N	N	3	4	5	5	5	5	3	3	4	4	4	4	3
2011-67-8	O=C1N(c3ccc(cc3(C(=NC1)c2ccccc2))[N+](=O)[O-])C	1732T	0.516809	0.419838	0.41	0.347686	0.414222	0.397937	4	N	N	N	N	P	N	2	N	N	N	N	N	3	4	4	4	4	4	3	3	3	3	3	3	3
31431-39-7	O=C(OC)Nc1nc2cc(ccc2([nH]1))C(=O)c3ccccc3	1733T	0.383735	0.527441	0.583	0.94946	0.530891	0.647698	4	N	out	P	out	P	P	2	N	N	N	N	N	3	4	4	4	4	4	3	3	3	3	3	3	3
10423-37-7	O=C(N)C2c3ccccc3(C=Cc1ccccc12)	1734T	0.88402	0.594572	0.679	0.645745	0.713724	0.65826	4	N	P	N	P	N	P	0	N	N	N	N	N	3	4	3	3	3	3	3	3	2	3	3	3	1
93-45-8	Oc1ccc(cc1)Nc2ccc3ccccc3(c2)	1735T	1.34475	0.83507	1.11	1.17053	0.874189	0.997446	4	P	out	P	P	P	P	3	N	N	N	N	N	3	5	5	5	5	5	3	4	out	4	4	4	2
68788-33-0	O=C(O)Cc1ccc2NCc3ccccc3(C(=O)c2(c1))	1736T	0.481828	0.212286	0.476	-0.00287114	0.370188	0.263901	4	N	out	N	N	P	N	1	N	out	N	N	N	2	4	out	4	4	4	2	3	4	3	3	3	1
88909-96-0	O=C(O)CCCN1C(=O)c3cccc2cccc(C1(=O))c23	1737T	1.15014	0.476049	0.253	0.456075	0.434773	0.404974	4	P	out	P	P	N	P	1	N	out	N	N	N	2	5	3	5	5	5	1	3	out	3	3	3	2
3134-12-1	O=C(c1ccccc1)N(c2ccc(c(c2)Cl)Cl)C(=O)N(C)C	1738T	1.17257	0.589202	0.76	0.657434	0.472517	0.619788	4	P	N	N	P	P	N	0	N	N	N	N	N	3	5	4	4	4	4	3	4	out	3	3	3	2
510-15-6	O=C(OCC)C(O)(c1ccc(cc1)Cl)c2ccc(cc2)Cl	1739T	0.33451	0.65219	0.91	0.925135	0.878255	0.841395	4	N	P	P	N	P	P	2	N	N	N	N	N	3	4	5	5	5	5	3	3	3	4	4	4	1
51338-27-3	O=C(OC)C(Oc2ccc(Oc1ccc(cc1Cl)Cl)cc2)C	1740T	0.150632	0.449075	0.333	0.543323	0.51322	0.459655	4	N	out	N	P	P	P	1	N	N	N	N	N	3	4	4	4	4	4	3	2	3	3	3	3	3
74548-80-4	O=C(OC(C(Cl)(Cl)Cl)P(=O)(Oc1ccccc1)Oc2ccccc2)C	1741T	0.890598	out	0.489	0.736542	0.206979	0.477507	3	P	N	P	N	P	N	0	N	P	N	N	N	1	5	out	4	4	4	2	3	2	3	3	3	1
58-25-3	[O-][N+]2=C(c1ccccc1)c3cc(ccc3(N=C(NC)C2))Cl	1742T	0.117495	0.521443	0.621	0.798859	0.468706	0.602502	4	N	out	P	N	N	N	1	N	N	N	N	N	3	4	3	5	5	5	1	2	2	3	3	3	1
72-44-6	O=C1c3ccccc3(N=C(N1c2ccccc2C)C)	1743T	-0.13096	0.505139	0.243	0.0868709	0.492642	0.331913	4	N	N	N	N	N	N	4	N	N	N	N	N	3	3	4	4	4	4	3	2	2	2	2	2	3
55843-86-2	O=C(O)C(c1ccc(cc1)c2nc3ccccn3(c2))C	1744T	0.040329	0.512278	0.693	0.834204	0.498373	0.634464	4	N	out	N	N	P	N	1	N	N	N	out	N	2	3	3	4	4	4	1	2	3	3	3	3	3
81265-54-5	O=C(O)C(c1ccc(cc1)n2nc3ccccc3(c2))C	1745T	0.765278	0.225993	-0.026	0.13456	0.208086	0.13566	4	N	N	N	N	N	N	4	N	N	N	N	N	3	4	4	4	4	4	3	3	3	3	3	3	3
20187-55-7	O=C(O)COc1nn(c2ccccc12)Cc3ccccc3	1746T	0.628777	0.510973	0.442	0.668516	0.561355	0.545711	4	N	out	N	P	N	N	1	N	N	N	N	N	3	4	4	4	4	4	3	3	3	3	3	3	3
32979-83-2	O=C(C=Cc1ccc(cc1)c2ccccc2)C	1747T	1.00175	0.899136	0.88	1.09228	0.915704	0.946779	4	P	P	P	P	P	P	4	N	N	N	N	N	3	5	5	5	5	5	3	3	4	3	3	3	1
103-41-3	O=C(OCc1ccccc1)C=Cc2ccccc2	1748T	1.35402	1.14342	1.272	1.24207	1.1997	1.2143	4	P	P	P	P	P	P	4	N	N	N	N	N	3	5	5	5	5	5	3	4	4	3	3	3	1
22071-15-4, 57495-14-4	O=C(O)C(c1cccc(c1)C(=O)c2ccccc2)C	1749T	-0.61	0.55505	0.166	-0.0578647	0.293902	0.239272	4	N	N	N	N	P	N	2	N	N	N	N	N	3	3	4	3	3	3	1	2	3	2	2	2	1
60270-84-0	O=C(O)c2cc(ccc2(C(=O)c1ccccc1))CC	1750T	1.24337	0.591039	0.732	1.28521	0.825643	0.858473	4	P	out	P	P	P	P	3	N	N	N	N	N	3	5	5	5	5	5	3	3	3	3	3	3	3
9004-86-8	O=C(OCCOC(=O)c1ccccc1)c2ccccc2	1751T	1.29603	1.21633	1.181	1.26065	1.17779	1.20894	4	P	P	P	P	P	P	4	N	N	N	N	N	3	5	5	5	5	5	3	4	4	3	3	3	1
76487-48-4	FC(F)(F)c2nc1c(cc(cc1Cl)Cl)c(c2)C(O)C3NCCCC3	1752T	0.378799	out	0.051	0.345373	0.143932	0.180102	3	N	P	N	N	N	N	2	N	out	N	N	N	2	4	out	4	4	4	2	3	1	2	2	2	1
2898-11-5, 2898-12-6	N3=C(c1ccccc1)c2cc(ccc2N(C)CC3)Cl	1753T	0.468	0.292538	0.509	1.04713	0.332419	0.545272	4	N	out	N	N	N	N	3	N	N	N	N	N	3	4	5	4	4	4	1	3	3	3	3	3	3
138786-67-1	O=S(c1nc2ccc(OC(F)F)cc2([nH]1))Cc3nccc(OC)c3(OC)	1754T	0.264725	out	0.165	0.81	0.310078	0.428359	3	N	N	P	N	P	N	0	N	out	N	N	N	2	4	out	5	5	5	2	3	1	2	2	2	1
85509-19-9	Fc1ccc(cc1)[Si](c2ccc(F)cc2)(C)Cn3ncnc3	1755T	0.330211	out	out	out	0.331145	0.331145	1	N	P	out	out	N	P	0	N	out	out	N	N	1	4	out	out	out	out	0	3	1	out	out	1	1
56430-99-0	FC(F)(F)c1cccc(c1)C(O)(c2ccccc2)CC	1756T	0.901953	0.263142	0.758	0.529689	0.463348	0.503545	4	P	out	P	N	P	P	1	N	out	N	P	N	0	5	3	5	5	5	1	3	2	3	3	3	1
4301-50-2	O=C(OCCF)Cc1ccc(cc1)c2ccccc2	1757T	-1.63365	0.632922	0.351	0.018018	out	0.33398	3	N	out	N	N	P	N	1	P	P	N	P	P	1	2	2	4	4	4	1	1	1	2	2	2	1
108929-04-0, 80012-43-7	N4=C(N)N3c1ccccc1Cc2ccccc2C3C4	1758T	-0.172	0.261578	0.452	0.422824	0.332361	0.367191	4	N	N	N	N	N	N	4	N	N	N	N	N	3							2	2	2	2	2	3
963-34-8	O=C1c3cc(N)ccc3(N=C(N1c2ccccc2C)C)	1759T	-0.645294	0.394994	0.299	0.323733	0.457002	0.368682	4	N	N	N	N	N	N	4	N	N	N	N	N	3	3	4	4	4	4	3	2	4	3	3	3	1
109825-47-0	O=[N+]([O-])c2ccc(Nc1c(cc(cc1C(C)(C)C)[N+](=O)[O-])[N+](=O)[O-])c(c2)[N+](=O)[O-]	1760T	-2.30652	out	-0.925	-1.37565	out	-1.15032	2	N	out	N	N	P	N	1	P	out	P	P	P	2	1	out	1	1	1	2	1	4	1	1	1	1
7199-29-3	O=C(N)C3c1ccccc1CCc2ccccc23	1761T	1.00525	0.500031	0.608	0.597237	0.505644	0.552728	4	P	N	N	out	N	N	3	N	out	N	N	N	2	5	3	4	4	4	1	3	2	3	3	3	1
15440-48-9	O=C(O)C3N2C(=O)C(NC(=O)COc1ccc(c(c1)Cl)Cl)C2SC3(C)(C)	1762T	0.738043	0.826696	0.886	0.78238	0.853098	0.837044	4	P	P	P	P	P	P	4	N	N	N	N	N	3	5	5	5	5	5	3	3	4	3	3	3	1
6012-83-5	OC(c1ccc(cc1)Cl)(c2ccc(cc2)Cl)COCC	1763T	1.20753	0.53487	0.37	0.598339	0.495117	0.499581	4	P	N	N	N	P	N	2	N	N	N	N	N	3	5	4	4	4	4	3	4	3	3	3	3	3
144077-07-6	O=C(OC)C(c1ccccc1Cl)N3Cc2ccsc2CC3	1764T	0.659701	0.305602	0.498	0.757523	0.394172	0.488824	4	N	out	N	P	N	N	1	N	out	N	N	N	2	4	2	4	4	4	1	3	out	3	3	3	2
13684-56-5	O=C(Oc1cccc(c1)NC(=O)OCC)Nc2ccccc2	1765T	1.50499	0.610906	1.035	out	0.810142	0.818682	3	P	out	P	P	P	P	3	N	N	N	N	N	3	5	5	5	5	5	3	4	out	3	3	3	2
55268-75-2	O=C(O)C3=C(COC(=O)N)CSC2N3(C(=O)C2(NC(=O)C(=NOC)c1occc1))	1766T	1.37256	out	1.223	1.12232	0.654832	1.00005	3	P	P	P	P	P	P	4	N	N	N	N	N	3	5	out	5	5	5	2	4	4	4	out	4	2
2668-92-0	O=C1c3cccc2cccc(C(=O)N1(OP(OCC)(OCC)=S))c23	1767T	0.136619	-0.396796	-0.587	-0.507598	-0.619053	-0.527612	4	N	out	N	N	N	N	3	N	P	N	N	N	1	4	2	3	3	3	1	2	2	2	2	2	3
1491-41-4	O=C1c3cccc2cccc(C(=O)N1(OP(=O)(OCC)OCC))c23	1768T	-0.697816	-0.187955	-0.305	-0.21955	-0.367284	-0.269947	4	N	N	N	N	N	N	4	N	out	N	N	N	2	3	2	4	4	4	1	2	2	2	2	2	3
102-20-5	O=C(OCCc1ccccc1)Cc2ccccc2	1769T	1.79567	1.12224	1.14	0.916699	1.12971	1.07716	4	P	P	P	P	P	P	4	N	N	N	N	N	3	5	5	5	5	5	3	4	4	4	4	4	3
7495-45-6	O=C(O)C(OCC)(c1ccccc1)c2ccccc2	1770T	0.591574	0.672666	0.742	out	0.796595	0.737087	3	N	P	N	N	P	P	0	N	N	N	N	N	3	4	5	4	4	4	1	3	4	3	3	3	1
56775-88-3, 60525-15-7	n1cccc(c1)C(=CCN(C)C)c2ccc(cc2)Br	1771T	0.337	0.100473	-0.096	-0.116681	-0.016325	-0.0321333	4	N	N	N	N	N	N	4	N	out	N	N	N	2	4	3	4	4	4	1	3	2	3	3	3	1
95719-24-7	c1ccc(cc1)C(c2ccc(c(c2C)C)Cl)C	1772T	0.940605	0.807196	0.905	0.776646	0.767305	0.814037	4	P	P	P	P	P	P	4	N	N	N	N	N	3	5	4	5	5	5	1	3	4	3	3	3	1
838-95-9	c1ccc(cc1)C=Cc2ccc(cc2)N(C)C	1773T	-0.6496	0.47458	0.631	0.554882	0.281115	0.485394	4	N	N	N	P	N	N	2	P	out	N	N	N	2	2	4	4	4	4	3	1	out	3	3	3	2
3789-78-4	O=C(c2cccc(N=Nc1ccc(cc1)N(C)C)c2)C	1774T	1.25613	0.533546	0.751	0.967897	0.638057	0.722625	4	P	P	N	P	P	P	2	N	N	N	N	N	3	5	4	4	4	4	3	3	out	3	3	3	2
23093-94-9	O=C(O)CCC(=O)Nc1ccc(cc1)NS(=O)(=O)c2ccc(N)cc2	1775T	0.616078	out	0.659	1.04101	0.81745	0.839152	3	N	P	N	P	P	P	2	N	N	N	N	N	3	4	5	4	4	4	1	3	4	3	3	3	1
100924-68-3	O=S(c1nc2ccccc2([nH]1))Cc3ccccc3N(C)C	1776T	0.638114	0.395037	0.895	out	0.501995	0.597344	3	N	out	P	N	P	P	1	N	out	N	N	N	2	4	out	5	5	5	2	3	out	3	3	3	2
957-51-7	O=C(N(C)C)C(c1ccccc1)c2ccccc2	1777T	0.457055	0.313959	0.399	0.491806	0.392753	0.39938	4	N	N	N	N	N	N	4	N	N	N	N	N	3	4	4	4	4	4	3	3	2	2	2	2	3
63906-81-0	O=C(NC)c1cc(ccc1(OCCO))c2ccccc2	1778T	0.998201	0.545762	0.068	-0.459084	0.574866	0.182386	4	P	out	N	N	N	N	3	N	N	N	N	N	3	5	4	5	5	5	1	3	3	3	3	3	3
40766-31-2	c1ccc(cc1)C(c2cccc(c2C)C)C	1779T	0.989243	0.936351	1.194	1.08218	1.04561	1.06454	4	P	P	P	P	P	P	4	N	N	N	N	N	3	5	5	5	5	5	3	3	3	3	3	3	3
4467-21-4	O=C2Oc1cc(OP(=O)(OCCCCl)OCCCCl)ccc1C(=C2Cl)C	1780T	-0.321131	-0.199768	-0.25	-0.368268	-0.284298	-0.275583	4	N	N	N	N	N	N	4	N	out	N	P	N	0	3	2	3	3	3	1	2	2	2	2	2	3
24526-64-5, 32795-47-4	Nc1cccc3c1CN(C)CC3(c2ccccc2)	1781T	0.05	0.0938729	0.464	-0.0367915	0.134747	0.163957	4	N	N	N	N	N	N	4	N	N	N	N	N	3							2	2	2	2	2	3
21677-26-9	O=C(Nc2cccc(N=Nc1ccc(cc1)N(C)C)c2)C	1782T	1.32111	0.528662	0.846	1.12144	0.724433	0.805133	4	P	P	P	P	N	P	2	N	N	N	N	N	3	5	4	5	5	5	1	4	2	3	3	3	1
51-12-7	O=C(NNCCC(=O)NCc1ccccc1)c2ccncc2	1783T	0.756024	0.635738	0.901	0.734164	0.595981	0.716721	4	N	out	P	N	P	P	1	N	N	N	N	N	3	4	out	5	5	5	2	3	out	2	2	2	2
72221-66-0	O=C(O)Cc2cccc1c2(cccc1CC(C)C)	1784T	0.394101	0.624888	0.699	0.853681	0.712838	0.722602	4	N	out	N	P	P	P	1	N	N	N	N	N	3	4	4	4	4	4	3	3	3	3	3	3	3
3753-18-2	O(C)Cc1ccc(cc1)c2ccc(cc2)COC	1785T	0.751401	0.841444	1.07	0.833504	0.94181	0.921689	4	N	P	P	out	P	P	3	N	N	N	N	N	3	4	5	5	5	5	3	3	4	3	3	3	1
1085-91-2	O=C(O)C(c2cccc1ccccc12)(CC)CC	1786T	0.649374	0.63193	0.928	0.735626	0.749237	0.761198	4	N	out	P	N	P	P	1	N	out	N	N	N	2	4	out	5	5	5	2	3	4	3	3	3	1
110599-10-5	O=C(OCCO)C(c1ccc2cc(OC)ccc2(c1))C	1787T	0.797587	0.54859	0.618	0.362848	0.531778	0.515304	4	N	out	N	N	P	N	1	N	N	N	N	N	3	4	4	4	4	4	3	3	3	3	3	3	3
73698-61-0	O=C(O)CCC(=O)c2ccc(OC)c1oc(c(c12)C)CC	1788T	0.80534	0.622447	0.698	0.805457	0.64773	0.693409	4	P	out	P	P	P	P	3	N	N	N	N	N	3	5	4	5	5	5	1	3	3	3	3	3	3
2391-03-9, 980-71-2	n1ccccc1C(c2ccc(cc2)Br)CCN(C)C	1789T	-0.357	0.0736115	-0.084	0.00962748	0.0706768	0.0174789	4	N	N	N	N	N	N	4	N	out	N	N	N	2							2	2	2	2	2	3
132-22-9	n1ccccc1C(c2ccc(cc2)Cl)CCN(C)C	1790T	-0.366065	0.168407	0.156	-0.0674032	0.0881637	0.0862919	4	N	N	N	N	N	N	4	N	N	N	N	N	3	3	4	4	4	4	3	2	2	3	3	3	1
28968-07-2, 28968-09-4, 34148-01-1	O=C(O)C2c1cc(c(cc1CC2)C3CCCCC3)Cl	1791T	-0.9	0.0601168	-0.054	-0.0939202	0.135688	0.0119712	4	N	N	N	N	P	N	2	P	out	P	out	P	1	2	3	2	2	2	1	1	2	1	1	1	1
32808-51-8	O=C(O)CCC(=O)c1ccc(c(c1)Cl)C2CCCCC2	1792T	-0.389317	0.394409	-0.222	-0.576616	0.192383	-0.0529559	4	N	N	N	N	P	N	2	N	N	N	N	N	3	3	4	3	3	3	1	2	3	2	2	2	1
63980-34-7	c1ccc(cc1)CCCNc2ccc(cc2)C	1793T	0.851645	0.310819	0.592	0.419437	0.304341	0.406649	4	N	out	N	out	N	N	2	N	out	N	N	N	2	4	4	5	5	5	1	3	out	3	3	3	2
61019-78-1	N#CC(c1ccccc1)(Cn2cncc2)CCCC	1794T	0.798006	0.317869	0.51	0.309943	0.40021	0.384506	4	N	N	N	N	N	N	4	N	N	N	N	N	3	4	4	4	4	4	3	3	3	3	3	3	3
32150-76-8	O=C1C(=C(N(C(=O)N1c2ccccc2)CC=C)C)N(C)C	1795T	0.925141	0.480115	0.273	0.630786	0.4406	0.456125	4	P	N	N	out	N	N	3	N	N	N	P	N	1	5	4	3	3	3	1	3	3	3	3	3	3
69-53-4, 7177-48-2	O=C(O)C3N2C(=O)C(NC(=O)C(N)c1ccccc1)C2SC3(C)(C)	1796T	1.395	0.68997	0.915	1.02616	0.985741	0.904217	4	P	P	P	P	P	P	4	N	N	N	N	N	3	5	5	5	5	5	3	4	4	4	4	4	3
1225-60-1	n1cccc3c1N(c2ccccc2S3)CC(N(C)C)C	1797T	0.579711	0.267236	0.287	0.347198	0.184805	0.27156	4	N	N	N	N	N	N	4	N	N	N	N	N	3	4	out	4	4	4	2	3	3	3	3	3	3
1225-65-6	n1cccc3c1N(c2ccccc2S3)CCCN(C)C	1798T	0.278681	0.196195	0.1	0.312252	0.207646	0.204023	4	N	N	N	N	N	N	4	N	out	N	N	N	2	4	3	4	4	4	1	3	2	2	2	2	3
1703-48-6	O=C3c1c(ncn1Cc2ccc(cc2)N(C)C)N(C(=O)N3C)C	1799T	0.545635	0.388847	0.412	0.0952683	0.349424	0.311385	4	N	N	N	N	N	N	4	N	out	N	N	N	2	4	4	4	4	4	3	3	3	3	3	3	3
28559-00-4	N#CCCCCCNC(=O)n2c(nc1ccccc12)NC(=O)OC	1800T	0.880548	0.38259	out	out	0.426286	0.404438	2	P	out	N	P	P	P	1	N	N	N	N	N	3	5	4	3	3	3	1	3	out	2	2	2	2
24676-80-0	O=C(OC1CC3NC(C1)C2OC23)C(c4ccccc4)CO	1801T	0.967979	0.440682	0.507	0.646947	0.413056	0.501921	4	P	out	N	N	P	N	1	N	N	N	N	N	3	5	4	4	4	4	3	3	3	3	3	3	3
94133-79-6	c1ccc2c(c1)ccc(c2C(C)C)C(C)C	1802T	1.85462	0.855766	1.098	1.09382	1.01192	1.01488	4	P	P	P	P	P	P	4	N	N	N	N	N	3	5	5	5	5	5	3	4	3	3	3	3	3
38640-62-9	c1cc(cc2cc(ccc12)C(C)C)C(C)C	1803T	1.28929	1.0547	1.451	1.35779	1.27746	1.28524	4	P	P	P	P	P	P	4	N	N	N	N	N	3	5	5	5	5	5	3	3	4	3	3	3	1
59-32-5	n1ccccc1N(Cc2ccc(cc2)Cl)CCN(C)C	1804T	0.502688	0.186793	0.221	0.0482925	0.204071	0.165039	4	N	N	N	N	N	N	4	N	N	N	N	N	3	4	4	4	4	4	3	3	2	3	3	3	1
14663-67-3	O=C2Oc1cc(OP(=O)(OCCC)OCCC)ccc1C(=C2Cl)C	1805T	-0.669861	-0.321046	-0.528	-0.278481	-0.528403	-0.413983	4	N	N	N	N	N	N	4	N	P	N	P	P	1	3	3	3	3	3	3	2	2	2	2	2	3
132-20-7	n1ccccc1C(c2ccccc2)CCN(C)C	1806T	0.166806	0.165505	-0.143	-0.149254	0.0397634	-0.0217464	4	N	N	N	N	N	N	4	N	N	N	N	N	3	4	3	4	4	4	1	3	2	2	2	2	3
521284-22-0	OC(c1ccccc1)CNCCc2ccc(N)cc2	1807T	-0.164552	0.477508	0.561	0.830718	0.506426	0.593913	4	N	out	N	N	N	N	3	N	out	N	N	N	2	3	4	4	4	4	3	2	out	3	3	3	2
2055-44-9	OC(c1noc(c1)c2ccccc2)CN3CCCCC3	1808T	0.861414	0.355686	-0.088	-0.143828	0.238311	0.0905424	4	N	N	N	N	N	N	4	N	N	N	N	N	3	4	4	4	4	4	3	3	3	2	2	2	1
73840-50-3	Oc1c(ncc(c1C)CSSCc2cnc(c(O)c2C)C)C	1809T	0.721725	0.475824	0.9	1.10127	0.778315	0.813852	4	P	P	P	P	P	P	4	N	out	N	N	N	2	5	out	5	5	5	2	3	out	3	3	3	2
74050-94-5	Oc1c(ncc(c1CO)CSCc2cnc(c(O)c2CO)C)C	1810T	1.24557	0.601629	1.177	1.0125	0.888987	0.92003	4	P	out	P	P	P	P	3	N	out	N	N	N	2	5	5	5	5	5	3	4	out	4	4	4	2
10049-83-9	Oc1c(ncc(c1CO)CSSCc2cnc(c(O)c2CO)C)C	1811T	1.13466	0.623321	1.004	0.968411	0.946342	0.885519	4	P	P	P	P	P	P	4	N	out	N	N	N	2	5	5	5	5	5	3	4	3	3	3	3	3
13539-59-8	O=C2N3C(=Nc1ccc(cc1N3(C(=O)C2CCC))C)N(C)C	1812T	0.777922	0.132437	1.073	0.203442	0.295042	0.42598	4	N	N	N	N	N	N	4	N	out	N	N	N	2	4	4	4	4	4	3	3	out	3	3	3	2
801-52-5	O=C(OCC4C=1C(=O)C(=N)C(C(=O)C=1N3CC2N(C)C2C34(OC))C)N	1813T	-0.709249	-0.302321	out	-1.05	-0.3311	-0.56114	3	N	N	out	N	P	N	1	N	P	out	N	P	0	3	out	out	out	out	0	2	1	out	out	1	1
7698-97-7	O=C(O)C2CC=C(c1ccccc1)C(CC)C2(C)	1814T	0.983418	0.590075	0.558	1.25151	0.761931	0.790379	4	P	out	N	P	P	P	1	N	out	N	N	N	2	5	3	4	4	4	1	3	3	2	2	2	1
892-01-3	O=C(O)CCC1(C(=O)CCCC1)(Cc2ccccc2)	1815T	0.885821	0.552684	0.796	0.30666	0.726321	0.595416	4	P	out	P	P	P	P	3	N	out	N	N	N	2	5	5	5	5	5	3	3	3	3	3	3	3
28998-48-3	O=C(O)C2c1cc(O)c(cc1CC2)C3CCCCC3	1816T	0.238003	0.177589	0.279	-0.305267	0.210698	0.090505	4	N	N	N	N	P	N	2	N	out	N	N	N	2	4	5	3	3	3	1	2	out	2	2	2	2
3356-57-8	O(c1ccc(cc1)SSc2ccc(OP(OC)(OC)=S)cc2)P(OC)(OC)=S	1817T	-1.61801	out	0.009	-0.10102	-0.170446	-0.0874887	3	N	out	N	N	N	N	3	P	out	N	P	N	0	2	out	4	4	4	2	1	2	2	2	2	3
1174-83-0	O=S(=O)(c1ccc(OP(OC)(OC)=S)cc1)c2ccc(OP(OC)(OC)=S)cc2	1818T	0.603818	-0.509646	-1.175	-0.892257	-0.674481	-0.812846	4	P	N	N	N	N	N	4	N	P	P	P	P	3	5	3	2	2	2	1	3	2	1	1	1	1
3478-94-2	O=C(OCCCN1CCCCC1C)c2ccc(c(c2)Cl)Cl	1819T	0.385769	0.310595	0.532	0.0786857	0.323605	0.311222	4	N	out	P	N	N	N	1	N	N	N	N	N	3	4	5	3	3	3	1	3	3	2	2	2	1
1928-47-8	O=C(OCC(CC)CCCC)COc1cc(c(cc1Cl)Cl)Cl	1820T	0.135423	0.312948	0.157	0.18672	0.196875	0.213386	4	N	N	N	N	P	N	2	N	N	N	N	N	3	4	4	4	4	4	3	2	out	3	3	3	2
20344-15-4	n1[nH]c(cc1CCN3CCN(c2cccc(c2)Cl)CC3)C	1821T	0.180573	0.25525	0.276	0.333301	0.288816	0.288342	4	N	N	N	N	N	N	4	N	N	N	N	N	3	4	4	4	4	4	3	3	3	3	3	3	3
1328-90-1	O=C1OCC3=C(C1)C24(C(=CCC(OC)C2)CCN4(CC3))	1822T	0.0122097	0.124531	out	-0.620407	0.228281	-0.0891982	3	N	out	out	N	N	N	2	N	N	out	N	N	2	4	out	out	out	out	0	2	out	out	out	out	0
39543-79-8	O=C(c1oc2c(OCC(O)CNC(C)C)cccc2(c1))C	1823T	0.500619	0.621755	0.648	0.845069	0.649571	0.691099	4	N	P	P	P	N	P	2	N	N	N	N	N	3	4	4	4	4	4	3	3	3	3	3	3	3
79714-31-1	O=C1NC(=O)SC1c2ccc(OCCCCC)c(OCC)c2	1824T	1.12713	0.403752	0.768	0.604308	0.502713	0.569693	4	P	out	P	N	N	N	1	N	out	N	N	N	2	5	out	5	5	5	2	3	out	3	3	3	2
1928-43-4	O=C(OCC(CC)CCCC)COc1ccc(cc1Cl)Cl	1825T	-0.0441406	0.344881	0.274	0.324986	0.343113	0.321745	4	N	out	N	N	P	N	1	N	N	N	N	N	3	4	4	4	4	4	3	3	2	3	3	3	1
15386-51-3	n1cccc2c1c(cc(c2(NCCN(CC)CC))Cl)C	1826T	0.490125	0.290829	0.264	0.218484	0.262437	0.258937	4	N	N	N	N	N	N	4	N	N	N	N	N	3	4	3	4	4	4	1	3	2	3	3	3	1
107534-96-3	OC(Cn1ncnc1)(CCc2ccc(cc2)Cl)C(C)(C)C	1827T	0.743105	0.460091	0.697	0.852552	0.449406	0.614762	4	N	P	N	out	N	N	1	N	N	N	N	N	3	4	4	4	4	4	3	3	3	3	3	3	3
38727-55-8	O=C(OCC)CN(C(=O)CCl)c1c(cccc1CC)CC	1828T	0.868788	0.478047	0.787	0.883503	0.680833	0.707346	4	P	out	P	P	P	P	3	N	N	N	N	N	3	5	3	5	5	5	1	3	3	3	3	3	3
6392-46-7	O=C(Oc1cc(c(c(c1)C)N(CC=C)CC=C)C)NC	1829T	-0.488627	0.146487	-0.699	-0.746347	0.208596	-0.272566	4	N	N	N	N	N	N	4	N	out	P	P	P	2	3	2	2	2	2	3	2	out	1	1	1	2
88107-10-2	O=C(c2ccc(OCCCCc1nnn[nH]1)c(c2(O))CCC)C	1830T	0.310255	0.445209	0.255	0.65869	0.629655	0.497139	4	N	out	N	P	N	N	1	N	N	P	N	N	1	4	4	5	5	5	1	3	3	2	2	2	1
53808-87-0	n1cc(c(nc1N)N)Cc2cc(OC)c(OCCOC)c(OC)c2	1831T	0.544968	0.522021	0.745	0.811964	0.616172	0.673789	4	N	out	N	N	N	N	3	N	N	N	N	N	3	4	5	4	4	4	1	3	out	3	3	3	2
38032-71-2, 38032-72-3	OCC2c1ccc(cc1CC2)C3CCCCC3	1832T	-0.145	0.799468	0.25	0.289907	0.765766	0.526285	4	N	P	N	N	P	P	0	N	N	N	out	N	2	3	5	3	3	3	1	2	3	2	2	2	1
84-69-5	O=C(OCC(C)C)c1ccccc1(C(=O)OCC(C)C)	1833T	1.57275	0.922653	1.146	1.2101	1.09704	1.09395	4	P	P	P	P	P	P	4	N	N	N	N	N	3	5	5	5	5	5	3	4	4	3	3	3	1
84-74-2	O=C(OCCCC)c1ccccc1(C(=O)OCCCC)	1834T	1.35506	1.1784	1.318	1.3854	1.29543	1.29431	4	P	P	P	P	P	P	4	N	N	N	N	N	3	5	5	5	5	5	3	4	4	3	3	3	1
4376-20-9	O=C(O)c1ccccc1(C(=O)OCC(CC)CCCC)	1835T	0.682823	0.953685	1.411	1.61883	0.947843	1.23284	4	N	out	P	P	P	P	3	N	N	N	N	N	3	4	5	5	5	5	3	3	4	4	4	4	3
21270-03-1	O(CC(CC)CCCC)C(c1ccc(c(c1)Cl)Cl)CBr	1836T	-0.181879	0.178088	-0.018	-0.103172	0.0403246	0.0243102	4	N	N	N	N	P	N	2	N	N	N	N	N	3	3	3	3	3	3	3	2	2	2	2	2	3
66232-25-5	O=C(OCCCC)Cc1ccc(cc1)N(CCCl)CCCl	1837T	-1.21894	0.0646808	-0.269	-0.997954	0.044751	-0.289381	4	N	N	N	P	N	N	2	P	P	P	P	P	3	2	2	3	3	3	1	1	1	2	2	2	1
33236-05-4	N1=C(NCC(C)(C1)CC)C(OCC)c2ccc(cc2)Cl	1838T	-0.427176	0.117344	-0.044	-0.104818	-0.00902004	-0.0101234	4	N	N	N	N	N	N	4	N	N	N	N	N	3	3	3	4	4	4	1	2	2	2	2	2	3
33210-49-0	Fc1cccc(c1)C(OCC)C2=NCC(C)(CN2)CC	1839T	-0.226841	0.166988	0.014	0.0443625	0.205442	0.107698	4	N	N	N	N	N	N	4	N	N	N	N	N	3	3	4	3	3	3	1	2	2	2	2	2	3
33210-47-8	Fc1cc(ccc1(OC))C(OCC)C2=NCC(C)(C)CN2	1840T	0.0365452	0.261081	0.136	0.193435	0.295789	0.221576	4	N	N	N	N	N	N	4	N	N	N	N	N	3	4	2	4	4	4	1	2	2	3	3	3	1
3644-61-9	O=C(c1ccc(cc1)C)C(C)CN2CCCCC2	1841T	0.712423	0.224747	0.489	0.474197	0.34449	0.383109	4	N	N	N	N	N	N	4	N	N	N	N	N	3	4	4	4	4	4	3	3	2	3	3	3	1
1740-15-4	O(c1ccc(N)cc1)C2CC3CCC2(C)C3(C)(C)	1842T	0.430063	0.395903	0.299	0.685572	0.288564	0.41726	4	N	N	N	P	N	N	2	N	N	N	N	N	3	4	out	4	4	4	2	3	2	2	2	2	3
1147-62-2	O=C(c1ccc(cc1)C)C(N2CCCC2)CCC	1843T	0.343446	0.441707	0.453	0.537101	0.342904	0.443678	4	N	N	N	N	N	N	4	N	N	N	N	N	3	4	4	4	4	4	3	3	2	2	2	2	3
6700-56-7, 77-15-6	O=C(OCC)C2(c1ccccc1)(CCN(C)CCC2)	1844T	0.107	0.0157338	0.014	-0.0996975	-0.0195455	-0.0223773	4	N	N	N	N	N	N	4	N	N	N	N	N	3	4	4	4	4	4	3
561-78-4	O=C(OC2(c1ccccc1)(CCN(C)CC2(C)))CC	1845T	-0.518733	0.0298599	-0.051	-0.0806954	0.000365997	-0.0253674	4	N	N	N	N	N	N	4	N	N	N	N	N	3	3	4	3	3	3	1	2	2	2	2	2	3
59652-29-8	OC(c2oc1c(cccc1CC)c2)CNC(C)(C)C	1846T	0.402086	0.250162	0.406	0.605477	0.245723	0.376841	4	N	N	N	N	N	N	4	N	out	N	N	N	2	4	4	4	4	4	3	3	3	3	3	3	3
34264-24-9	O=C(Oc1cc(cc(c1)C(C)C)C)N(C(=O)CCC)C	1847T	0.643617	0.244658	0.223	0.546034	0.418305	0.357999	4	N	N	N	N	P	N	2	N	out	N	P	N	0	4	out	3	3	3	2	3	2	2	2	2	3
55636-92-5	OC(c1oc2c(OCC(O)CNC(C)C)cccc2(c1))C	1848T	0.861271	0.574118	0.617	0.753918	0.576474	0.630377	4	P	N	N	P	N	N	2	N	N	N	N	N	3	5	4	4	4	4	3	3	3	3	3	3	3
27591-74-8	O=C(OC(c1ccccc1)C)C=C(OP(=O)(OCC)OCC)C	1850T	-0.721269	-0.453139	-0.026	-0.675487	-0.64118	-0.448952	4	N	N	N	N	N	N	4	N	P	N	P	P	1	3	3	3	3	3	3	2	2	2	2	2	3
1218-35-5	N1=C(NCC1)Cc2c(cc(cc2C)C(C)(C)C)C	1851T	-0.0856948	-0.100144	-0.476	out	out	-0.288072	2	N	N	N	N	N	N	4	N	N	N	P	N	1	3	1	1	1	1	3	2	1	1	1	1	3
1491-59-4, 2315-02-8	Oc1c(cc(c(c1C)CC2=NCCN2)C)C(C)(C)C	1852T	-2.639	0.184415	0.038	0.0280214	out	0.0834787	3	N	N	N	N	N	N	4	P	N	P	N	N	1	1	3	1	1	1	1	1	2	1	1	1	1
33213-82-0	N1=C(NCC(C)(C)C1)C(OCC)c2ccc(OC)cc2	1853T	0.354682	0.0110052	0.006	0.342392	0.152775	0.128043	4	N	N	N	N	N	N	4	N	N	N	N	N	3	4	3	4	4	4	1	3	2	2	2	2	3
51781-21-6	O=C2Nc1cccc(OCC(O)CNC(C)(C)C)c1CC2	1854T	0.607772	0.500925	0.624	0.794209	0.491649	0.602696	4	N	out	P	N	N	N	1	N	N	N	N	N	3	4	4	5	5	5	1	3	out	3	3	3	2
3478-44-2	O=C(O)c1ccccc1(OCC(O)COCCCCCC)	1855T	0.828441	0.781756	0.729	0.990175	0.895254	0.849046	4	P	P	P	P	P	P	4	N	N	N	N	N	3	5	5	5	5	5	3	3	4	3	3	3	1
21270-00-8	O(CC(CC)CCCC)C(c1ccccc1)CBr	1856T	-0.0963661	0.173164	-0.084	-0.0841683	0.0418531	0.0117122	4	N	N	N	N	P	N	2	N	N	N	N	N	3	3	3	3	3	3	3	2	2	2	2	2	3
21270-04-2	O(CCCCC)C(c1ccc(cc1)C(C)C)CBr	1857T	-0.0963661	0.173235	-0.043	-0.132358	0.09525	0.0232817	4	N	N	N	N	P	N	2	N	N	N	N	N	3	3	3	3	3	3	3	2	2	2	2	2	3
157309-18-7	O=C3c1c(ncn1CCN(C)C2CCCCC2)N(C(=O)N3C)C	1858T	0.788019	0.37381	0.216	0.169486	0.354292	0.278397	4	P	N	N	N	N	N	4	N	N	N	N	N	3	5	4	4	4	4	3	3	3	3	3	3	3
2655-19-8	O=C(Oc1cc(cc(c1)C(C)(C)C)C(C)(C)C)NC	1859T	0.835006	0.129858	-0.447	0.290888	-0.235273	-0.065382	4	N	out	N	N	P	N	1	N	out	N	N	N	2	4	out	3	3	3	2	3	2	2	2	2	3
27203-92-5, 73806-49-2	OC2(c1cccc(OC)c1)(CCCCC2(CN(C)C))	1860T	-0.118	0.198368	0.232	0.315912	0.12808	0.21859	4	N	N	N	N	N	N	4	N	N	N	N	N	3	3	4	3	3	3	1	2	2	2	2	2	3
51861-34-8	O=C(N(CCCC)CCCC)SCc1ccccc1	1861T	1.30233	0.532339	0.608	1.03834	0.663156	0.710458	4	P	out	N	P	N	N	1	N	N	N	N	N	3	5	4	4	4	4	3	4	3	3	3	3	3
36756-79-3	O=C(N(C(C)CC)C(C)CC)SCc1ccccc1	1862T	1.55414	0.580055	0.973	0.9419	0.637246	0.78305	4	P	P	P	P	P	P	4	N	N	N	N	N	3	5	out	5	5	5	2	4	out	3	3	3	2
27778-80-9	O(c1ccc(cc1Cl)C(CN(C)C)C(C)CC)CC	1863T	0.202129	0.283192	0.361	0.384501	0.336703	0.341349	4	N	N	N	N	N	N	4	N	N	N	N	N	3	4	4	4	4	4	3	2	2	3	3	3	1
27684-92-0	O(c1ccc(cc1C(CN(C)C)C(C)CC)Cl)CC	1864T	0.348669	0.203676	0.189	0.237516	0.220077	0.212567	4	N	N	N	N	N	N	4	N	N	N	N	N	3	4	4	4	4	4	3	3	2	2	2	2	3
27778-82-1	Fc1ccc(OCC)c(c1)C(CN(C)C)C(C)CC	1865T	0.0837088	0.225077	0.202	0.22659	0.188786	0.210613	4	N	N	N	N	N	N	4	N	N	N	N	N	3	4	4	4	4	4	3	2	2	2	2	2	3
64059-01-4	N(=C(NCCC)C(OCC)c1ccccc1)CCC	1866T	-0.440917	0.301369	0.065	0.139073	0.214798	0.18006	4	N	N	N	N	N	N	4	N	N	N	N	N	3	3	4	3	3	3	1	2	2	2	2	2	3
89591-51-5	O=C(NCCN(CC)CC)c1cc(c(cc1(OC))N(C)C)[N+](=O)[O-]	1867T	0.360574	0.412657	0.363	0.577938	0.32676	0.420089	4	N	out	N	N	N	N	3	N	N	N	N	N	3	4	out	4	4	4	2	3	3	3	3	3	3
63992-49-4	Oc1cc(ccc1CCCCCCCCC)C	1868T	1.23248	0.939018	1.019	1.20201	1.07766	1.05942	4	P	P	P	P	P	P	4	N	N	N	N	N	3	5	5	5	5	5	3	3	3	3	3	3	3
121158-58-5	Oc1ccc(cc1)CCC(C)C(C)C(C)CC	1869T	0.952635	0.989438	0.964	1.05622	0.987821	0.999371	4	P	P	P	P	P	P	4	N	N	N	N	N	3	5	5	5	5	5	3	3	4	3	3	3	1
9002-93-1	OCCOc1ccc(cc1)C(C)(C)CC(C)(C)C	1870T	0.856997	0.994541	0.932	0.930445	0.954977	0.952991	4	N	P	P	out	P	P	3	N	N	N	N	N	3	4	5	5	5	5	3	3	4	3	3	3	1
87-97-8	Oc1c(cc(cc1C(C)(C)C)COC)C(C)(C)C	1871T	1.62907	0.678959	0.678	0.753108	0.724041	0.708527	4	P	P	N	P	P	P	2	N	N	N	N	N	3	5	out	4	4	4	2	4	4	3	3	3	1
19780-11-1	O=C1OC(=O)C(CC=CCCCCCCCCC)C1	1872T	0.875841	1.12892	0.748	0.802631	1.13844	0.954499	4	P	P	P	P	P	P	4	N	N	N	N	N	3	5	5	5	5	5	3	3	4	3	3	3	1
965-40-2	O=C(OC1CCCCC1)CCC(=O)OC2CCCCC2	1874T	1.62865	1.04456	out	1.37776	1.18707	1.20313	3	P	P	P	P	P	P	4	N	N	N	N	N	3	5	5	5	5	5	3	4	4	4	4	4	3
31635-40-2	O=C(N(OCCN(C)C)C23(CC1CC(CC(C1)C2)C3))C	1875T	0.29939	0.365822	out	out	0.216618	0.29122	2	N	N	out	N	N	N	3	N	out	out	N	N	1	4	out	out	out	out	0	3	out	out	out	out	0
3407-42-9	OC1CCCC(C1)C3CC2CC3(C(C)C2(C)(C))	1876T	1.32566	0.926957	1.362	1.3265	1.10919	1.18116	4	P	P	P	P	P	P	4	N	N	N	N	N	3	5	5	5	5	5	3	4	4	3	3	3	1
69915-63-5	O=C(O)CNC(=O)C1(C)(CCC(CCCC(C)C)CC1)	1877T	1.56072	0.469105	out	0.405915	0.556571	0.477197	3	P	out	N	P	P	P	1	N	N	N	N	N	3	5	5	4	4	4	1	4	3	3	3	3	3
32838-28-1	O=C(O)CCC(=O)OC(C)CC(=O)NCC(CC)CCCC	1878T	1.58419	0.849164	out	out	0.820544	0.834854	2	P	P	out	P	P	P	3	N	N	out	N	N	2	5	5	out	out	5	1	4	4	out	out	4	1
10097-26-4	O=C(OCC(CCCC)CCCCCC)C(=C)C	1879T	2.00976	1.39103	1.447	1.74457	1.44294	1.50639	4	P	P	P	P	P	P	4	N	N	N	N	N	3	5	5	5	5	5	3	4	4	4	4	4	3
71850-03-8	O=C(OCCOC)CCCCCCCCC(=O)OCCOC	1880T	1.19365	1.25541	1.428	1.57543	1.31405	1.39322	4	P	P	P	P	P	P	4	N	N	N	N	N	3	5	5	5	5	5	3	3	4	4	4	4	3
3006-15-3	O=C(OCCCCCC)CC(C(=O)OCCCCCC)S(=O)(=O)O	1881T	0.652909	0.823191	0.686	0.627175	0.683169	0.704884	4	N	N	N	N	P	N	2	N	N	N	N	N	3	4	5	4	4	4	1	3	out	3	3	3	2
97755-90-3	O1CCC[N+]1(CCCCCC[N+]2(OCCC2)CCCl)CCCl	1882T	-1.30678	out	out	out	0.199374	0.199374	1	N	N	out	N	N	N	3	P	out	out	P	P	1	2	out	out	out	out	0	1	out	out	out	out	0
34206-40-1	N(O[Si](ON=C(C)CC)(ON=C(C)CC)ON=C(C)CC)=C(C)CC	1883T	0.818899	0.466699	out	1.05	0.575437	0.697378	3	P	P	out	P	P	P	3	N	out	out	N	N	1	5	out	out	out	out	0	3	3	out	out	3	1
7425-14-1	O=C(OCC(CC)CCCC)C(CC)CCCC	1884T	2.02272	1.43004	1.605	1.8028	1.5766	1.60361	4	P	P	P	P	P	P	4	N	N	N	N	N	3	5	5	5	5	5	3	4	4	4	4	4	3
683-10-3	O=C(O)C[N+](C)(C)CCCCCCCCCCCC	1885T	-0.583724	0.773136	0.632	0.695013	0.638402	0.684638	4	N	out	N	N	P	N	1	N	N	N	N	N	3	3	5	4	4	4	1	2	out	3	3	3	2
63449-80-9	O=P(OCC(CC)CCCC)(OCC(CC)CCCC)Cl	1886T	0.945395	0.86189	0.914	1.54383	0.766359	1.02152	4	P	N	P	P	P	P	2	N	out	P	N	P	0	5	out	5	5	5	2	3	2	4	4	4	1
10143-60-9	O(CC(CC)CCCC)CC(CC)CCCC	1887T	2.1472	1.14891	0.927	0.938689	1.30963	1.08106	4	P	P	P	P	P	P	4	N	N	N	N	N	3	5	5	5	5	5	3	4	4	3	3	3	1
112-98-1	O(CCOCCOCCCC)CCOCCOCCCC	1888T	1.32685	1.23577	0.919	1.27461	1.2737	1.17577	4	P	P	P	P	P	P	4	N	N	N	N	N	3	5	5	5	5	5	3	4	4	3	3	3	1
112-75-4	N(C)(C)CCCCCCCCCCCCCC	1889T	0.738058	0.586222	0.774	0.802719	0.614269	0.694303	4	N	P	N	P	P	P	2	N	N	N	N	N	3	4	5	3	3	3	1	3	4	3	3	3	1
106-20-7	N(CC(CC)CCCC)CC(CC)CCCC	1890T	0.832328	0.600434	0.529	0.419759	0.603502	0.538174	4	N	N	N	N	P	N	2	N	N	N	N	N	3	4	5	4	4	4	1	3	2	2	2	2	3
151789-06-9, 50977-10-1	O(CCCN)CCCCCCCCCCC(C)C	1891T	0.067	0.631114	out	1.17733	0.687732	0.83206	3	N	N	N	P	P	N	0	N	N	N	N	N	3	4	5	4	4	4	1	2	2	2	2	2	3
3658-48-8	O=P(OCC(CC)CCCC)OCC(CC)CCCC	1892T	1.5895	1.00643	1.183	1.32671	1.14609	1.16556	4	P	P	P	P	P	P	4	N	N	N	N	N	3	5	5	5	5	5	3	4	3	3	3	3	3
298-07-7	O=P(O)(OCC(CC)CCCC)OCC(CC)CCCC	1893T	1.18556	0.773911	1.337	1.48176	1.11217	1.17621	4	P	P	P	P	P	P	4	N	N	N	N	N	3	5	5	5	5	5	3	3	4	3	3	3	1
2304-30-5, 3115-68-2	CCCC[P+](CCCC)(CCCC)CCCC	1894T	0.094	0.605906	out	0.901562	0.784164	0.763877	3	N	N	out	N	P	N	1	N	N	out	N	N	2	4	5	out	out	5	1
1420-40-2	C[N+](C)(C)CCCCCCCCCC[N+](C)(C)C	1895T	-0.779946	0.598861	0.391	0.51696	0.471928	0.494687	4	N	out	N	N	N	N	3	N	out	N	N	N	2	3	out	4	4	4	2	2	1	2	2	2	1
122185-09-5	O(C)[Si](OC)(OC)CCCCCCCCCC[Si](OC)(OC)OC	1896T	0.760108	out	out	out	1.03191	1.03191	1	P	P	P	P	P	P	4	N	N	N	N	N	3	5	5	5	5	5	3	3	3	out	out	3	1
6723-40-6	O=C1c3ccccc3(C(=O)C1c2ccc(cc2)C(F)(F)F)	1897T	-0.165816	0.345351	-0.277	0.0379405	0.209879	0.0790427	4	N	out	N	N	P	N	1	N	out	N	P	N	0	3	4	4	4	4	3	2	1	2	2	2	1
58139-96-1	N#CC(N=Nc1ccc(cc1)C(F)(F)F)=NNc2ccc(cc2)C(F)(F)F	1898T	0.201914	out	out	out	0.446197	0.446197	1	N	P	out	N	P	P	1	N	out	out	N	N	1	4	out	out	out	out	0	3	out	out	out	out	0
51944-41-3	O=C=Nc1ccc(cc1)Cc2ccc(N=C=O)cc2(N=C=O)	1899T	1.83704	out	0.873	1.12748	0.731565	0.91068	3	P	P	P	out	P	P	3	N	N	N	N	N	3	5	4	5	5	5	1	4	4	3	3	3	1
37893-02-0	FC(F)(F)N=C2C(=NC(F)(F)F)SC(=Nc1ccccc1)N2c3ccccc3	1900T	0.71329	out	out	out	0.324966	0.324966	1	P	P	out	N	P	P	1	N	out	out	N	N	1	5	out	out	out	out	0	3	1	out	out	1	1
60045-47-8	O=C3N=C1c4ccccc4(N=CN1C3(=Cc2ccc(cc2)[N+](=O)[O-]))	1901T	0.60806	0.450034	0.062	-0.0103814	0.45459	0.239061	4	N	out	N	N	P	N	1	N	N	N	N	N	3	4	4	4	4	4	3	3	out	2	2	2	2
112733-06-9	O=C(O)CN2C(=O)N(C(=O)c1ccc(cc12)Cl)Cc3ccc(cc3(F))Br	1902T	0.984978	out	0.52	0.713344	0.588989	0.607444	3	P	N	P	out	P	P	1	N	out	N	N	N	2	5	out	5	5	5	2	3	out	3	3	3	2
51671-08-0	O=C(O)c3ccccc3(Nc2c1ccccc1c(cc2Cl)Cl)	1903T	1.40957	0.329706	-0.167	-0.469942	0.196485	-0.0276878	4	P	N	P	P	P	P	2	N	N	N	N	N	3	5	out	3	3	3	2	4	2	2	out	2	2
25505-99-1	O=C2c1nocc1C(=NN2c3ccccc3)c4ccccc4	1904T	0.538974	0.62022	0.536	0.586826	0.62125	0.591074	4	N	out	N	N	P	N	1	N	N	N	N	N	3	4	3	4	4	4	1	3	3	3	3	3	3
313-67-7	O=C(O)c2cc1OCOc1c3c4cccc(OC)c4(cc(c23)[N+](=O)[O-])	1905T	-0.268005	0.364437	0.456	0.97293	0.505196	0.574641	4	N	out	P	P	P	P	3	N	N	N	N	N	3	3	5	5	5	5	3	2	3	3	3	3	3
3562-84-3	O=C(c1cc(c(O)c(c1)Br)Br)c2c3ccccc3(oc2CC)	1906T	-0.230774	out	0.512	out	0.358246	0.435123	2	N	out	P	P	P	P	3	N	out	N	N	N	2	3	out	5	5	5	2	2	2	3	3	3	1
4234-79-1	O=C(OCC)CCC(=O)CC1(O)(C2(C3(C4(C1(C5(C2(C3(C(C45Cl)(Cl)Cl)Cl)Cl)Cl)Cl)Cl)Cl)Cl)	1907T	-0.418965	out	out	out	out		0	N	N	out	N	N	N	3	N	out	out	N	N	1	3	out	out	out	out	0	2	1	out	out	1	1
60168-88-9	OC(c1cncnc1)(c2ccc(cc2)Cl)c3ccccc3Cl	1908T	0.879383	0.405391	1.037	0.638787	0.557347	0.659631	4	P	out	P	out	N	P	0	N	out	N	N	N	2	5	4	5	5	5	1	3	3	3	3	3	3
15992-13-9	O=C(c1ccc(cc1)Cl)n3cc(c2ccccc23)Cc4nn[nH]n4	1909T	0.551457	out	0.82	-1.36278	0.624735	0.0273185	3	N	out	N	P	N	N	1	N	N	N	N	N	3	4	4	5	5	5	1	3	out	2	2	2	2
18046-21-4	O=C(O)Cc2c(nc(c1ccccc1)s2)c3ccc(cc3)Cl	1910T	0.0944908	out	out	out	0.367126	0.367126	1	N	out	N	out	P	N	0	N	out	N	N	N	2	4	5	5	5	5	3	2	out	3	3	3	2
58348-97-3	O=C(O)c1cccc2C(=O)C(=C(Oc12)c3ccccc3)C	1911T	0.737265	0.519469	0.095	0.0308872	0.493454	0.284703	4	N	out	N	N	P	N	1	N	N	N	N	N	3	4	5	4	4	4	1	3	out	3	3	3	2
86598-92-7	n1cnn(c1)CC(=Nc2ccc(cc2Cl)Cl)SCc3ccc(cc3)Cl	1912T	0.834382	0.471465	out	out	0.4632	0.467332	2	P	P	N	out	P	P	1	N	N	N	N	N	3	5	4	4	4	4	3	3	3	3	3	3	3
105512-06-9	O=C(OCC#C)C(Oc2ccc(Oc1ncc(cc1(F))Cl)cc2)C	1913T	0.600749	out	0.544	0.318612	0.526411	0.463008	3	P	P	P	P	P	P	4	N	out	N	N	N	2	5	out	5	5	5	2	3	out	3	3	3	2
97110-59-3	OC3(N=CN[n+]2ccc1ccccc1c23)(c4ccc(cc4)Cl)	1914T	0.491656	0.367911	0.333	0.872699	0.549769	0.530845	4	N	N	P	P	N	N	0	N	N	N	N	N	3	4	3	5	5	5	1	3	2	3	3	3	1
55689-71-9	O=C(O)C(c2ccc3C(=O)c1ccc(cc1COc3(c2))Cl)C	1915T	-1.42057	0.193477	-0.473	-0.529014	-0.169198	-0.244434	4	N	N	N	N	P	N	2	P	out	P	P	P	2	2	2	3	3	3	1	1	1	1	1	1	3
34929-03-8	O=C2c1ccccc1N(C(=O)N2CC)c3cccc(c3)C(F)(F)F	1916T	0.652224	0.395126	0.38	0.186996	0.506026	0.367037	4	N	N	N	out	N	N	3	N	N	N	N	N	3	4	4	4	4	4	3	3	2	3	3	3	1
34929-08-3	O=C2c1ccccc1N(C(=O)N2CCO)c3cccc(c3)C(F)(F)F	1917T	0.364308	0.489769	0.61	0.527425	0.613887	0.56027	4	N	out	N	out	N	N	2	N	out	N	N	N	2	4	4	4	4	4	3	3	out	3	3	3	2
59128-97-1	O=C2Nc1ccc(cc1C3(OCCN3(C2))(c4ccccc4(F)))Br	1918T	0.880849	out	0.771	0.879844	0.354703	0.668516	3	P	N	P	P	N	N	0	N	out	N	N	N	2	5	out	5	5	5	2	3	out	3	3	3	2
24166-13-0	O=C2Nc1ccc(cc1C3(OCCN3(C2))(c4ccccc4Cl))Cl	1919T	0.708787	0.323846	1.008	0.915871	0.256367	0.626021	4	N	P	P	P	N	P	2	N	out	N	N	N	2	4	out	5	5	5	2	3	out	3	3	3	2
79538-32-2	O=C(OCc1c(F)c(F)c(c(F)c1(F))C)C2C(C=C(C(F)(F)F)Cl)C2(C)(C)	1920T	-1.27881	out	-0.836	-0.798329	-0.299438	-0.644589	3	N	out	N	N	P	N	1	P	out	N	P	N	0	2	out	3	3	3	2	1	out	2	2	2	2
40762-15-0	O=C1N(c3ccc(cc3(C(=NC1(O))c2ccccc2(F)))Cl)CCO	1921T	0.864876	0.626206	0.943	1.12111	0.76504	0.86384	4	P	P	P	P	P	P	4	N	N	N	N	N	3	5	out	5	5	5	2	3	out	3	3	3	2
61614-62-8	O=C(Oc1ccc(cc1[N+](=O)[O-])[N+](=O)[O-])Oc2c(cc(cc2C(C)CC)[N+](=O)[O-])[N+](=O)[O-]	1922T	-0.619852	out	0.599	out	out	0.599	1	N	P	P	N	P	P	2	N	out	N	N	N	2	3	out	3	3	3	2	2	out	2	2	2	2
67700-30-5	O=C(O)C(c3cccc2c3(occ2(c1ccccc1)))C	1923T	0.552688	0.222994	0.248	0.009599	0.116364	0.149239	4	N	N	out	N	P	N	1	N	out	out	out	out	0	4	4	out	out	4	1	3	out	out	out	out	0
56461-33-7	O=C(O)C3c2cccc(C(=O)c1ccccc1)c2CC3	1924T	-0.811194	0.172068	-0.029	-0.204779	-0.0163022	-0.0195033	4	N	N	N	N	P	N	2	P	N	N	N	N	3	2	3	3	3	3	3	1	2	2	2	2	3
55690-47-6	O=C(O)C(c2ccc3C(=O)c1ccccc1COc3(c2))C	1925T	-0.918908	0.0907115	-0.464	-0.681103	-0.254814	-0.327301	4	N	N	N	N	P	N	2	P	out	N	P	N	0	2	3	3	3	3	3	1	1	2	2	2	1
56427-43-1	O=C(O)C(c1ccc2OCc3ccccc3(C(=O)c2(c1)))C	1926T	-0.336443	-0.323598	-0.35	-0.83387	-0.356148	-0.465904	4	N	N	N	N	P	N	2	N	out	N	N	N	2	3	2	2	2	2	3	2	2	1	1	1	1
72619-36-4	O=C(O)Cc2ccc3Oc1ccc(cc1CC(=O)c3(c2))C	1927T	0.0628311	0.0449299	-0.144	-0.0218027	0.0464742	-0.0185996	4	N	N	N	N	P	N	2	N	out	N	N	N	2	4	3	3	3	3	3	2	2	2	2	2	3
52756-25-9	O=C(OC)C(N(C(=O)c1ccccc1)c2ccc(F)c(c2)Cl)C	1928T	0.554043	0.488447	0.683	0.831813	0.637222	0.66012	4	N	P	P	P	P	P	4	N	N	N	N	N	3	4	out	5	5	5	2	3	3	3	3	3	3
40054-69-1	n1nc3n(c1C)c2c(cc(CC)s2)C(=NC3)c4ccccc4Cl	1929T	1.01107	0.292797	out	0.93	0.495431	0.572742	3	P	out	out	P	N	P	0	N	N	out	N	N	2	5	4	out	out	4	1	3	3	out	out	3	1
42017-89-0	O=C(O)C(Oc1ccc(cc1)C(=O)c2ccc(cc2)Cl)(C)C	1930T	0.591605	0.466577	0.7	0.842362	0.545544	0.638621	4	N	out	P	P	P	P	3	N	N	N	N	N	3	4	5	5	5	5	3	3	3	3	3	3	3
131-79-3	N(=Nc1c(N)ccc2ccccc12)c3ccccc3C	1931T	-0.33767	0.640878	0.923	0.984655	0.723341	0.817969	4	N	out	P	P	N	P	1	N	N	N	N	N	3	3	5	5	5	5	3	2	out	3	3	3	2
31842-01-0, 69674-66-4	O=C(O)C(c1ccc(cc1)N3C(=O)c2ccccc2C3)C	1932T	-0.699	0.219111	0.475	1.11504	0.503492	0.57816	4	N	N	N	N	P	N	2	N	N	N	N	N	3	3	out	3	3	3	2	2	2	2	2	2	3
68787-95-1	O=C2c1ccccc1CN(c3ccc(cc23)CC(=O)O)C	1933T	0.47541	0.229666	0.302	-0.0111206	0.217717	0.184566	4	N	N	N	N	N	N	4	N	out	N	N	N	2	4	3	4	4	4	1	3	2	3	3	3	1
54778-70-0	O=C1c3ccccc3(C(=O)C1=C2C=CN(C=C2)CCOC)	1934T	0.0951992	0.4436	0.547	out	0.369533	0.453378	3	N	N	N	out	N	N	3	N	out	N	N	N	2	4	3	4	4	4	1	2	out	2	2	2	2
6837-93-0	O=S(=O)(O)c2cc(OS(=O)(=O)c1ccc(cc1)C)c3c(N)cc(cc3(c2))S(=O)(=O)O	1935T	1.38585	out	1.497	1.43005	1.16657	1.36454	3	P	P	P	P	P	P	4	N	out	N	N	N	2	5	out	5	out	5	1	4	4	4	out	4	2
87757-18-4	O=C(N1OCCC1)C(Oc3ccc(Oc2ncc(cc2Cl)Cl)cc3)C	1936T	0.116851	0.539917	0.562	0.242189	0.549262	0.473342	4	N	out	P	N	N	N	1	N	N	N	N	N	3	4	4	5	5	5	1	2	out	3	3	3	2
5836-10-2	O=C(OC(C)C)C(O)(c1ccc(cc1)Cl)c2ccc(cc2)Cl	1937T	1.16999	0.44699	0.423	0.616352	0.51725	0.500898	4	P	N	N	N	P	N	2	N	N	N	N	N	3	5	4	4	4	4	3	4	3	3	3	3	3
62666-20-0	Fc1ccc(O)c(c1)C(=NCCCC(=N)O)c2ccc(cc2)Cl	1938T	0.606472	out	0.304	1.18061	0.492269	0.65896	3	N	out	N	N	P	N	1	N	out	N	out	N	1	4	out	3	3	3	2	3	out	2	2	2	2
14028-44-5	N=2c4ccccc4(Oc1ccc(cc1C=2N3CCNCC3)Cl)	1939T	-0.000136219	0.164189	-0.267	-0.258282	0.132001	-0.057273	4	N	N	N	N	N	N	4	N	N	N	N	N	3	4	3	3	3	3	3	2	2	2	2	2	3
66332-96-5	O=C(Nc1cccc(OC(C)C)c1)c2ccccc2C(F)(F)F	1940T	1.49065	0.395701	0.986	0.977117	0.432401	0.697805	4	P	N	P	P	P	P	2	N	N	N	N	N	3	5	4	5	5	5	1	4	out	3	3	3	2
51773-92-3	FC(F)(F)c2nc1c(cccc1C(F)(F)F)c(c2)C(O)C3NCCCC3	1941T	0.327384	-0.00746306	0.327	0.376238	0.322016	0.254448	4	N	out	N	N	N	N	3	N	out	N	N	N	2	4	1	4	4	4	1	3	1	3	3	3	1
27945-43-3	O=C1c3ccccc3(N=C(N1c2cc(c(O)c(c2)C)C)C)	1942T	-0.0856181	0.438071	0.646	0.187107	0.563203	0.458595	4	N	out	N	N	P	N	1	N	N	N	N	N	3	3	4	4	4	4	3	2	2	3	3	3	1
14845-06-8	O=C3N(c1ccccc1)N(c2ccccc2)C(=O)C3CC	1943T	0.427715	0.4524	0.351	0.252472	0.441846	0.374429	4	N	N	N	N	N	N	4	N	N	N	N	N	3	4	out	4	4	4	2	3	2	3	3	3	1
1897-96-7	O=C1c3ccccc3(N=C(N1c2ccc(OCC)cc2)C)	1944T	1.2339	0.54984	0.215	-0.281515	0.362891	0.211554	4	P	out	N	N	N	N	3	N	N	N	N	N	3	5	4	4	4	4	3	3	2	2	2	2	3
2475-46-9	O=C1c3ccccc3(C(=O)c2c(ccc(NC)c12)NCCO)	1945T	0.65726	0.457898	0.781	1.08263	0.553128	0.718665	4	N	P	P	P	P	P	4	N	N	N	N	N	3	4	5	5	5	5	3	3	4	4	4	4	3
1776-83-6	n2cccc3cccc(OP(OCC)(c1ccccc1)=S)c23	1946T	-0.341189	-0.395363	-0.834	-1.45934	-0.61539	-0.826023	4	N	N	N	N	N	N	4	N	P	P	P	P	3	3	2	2	2	2	3	2	1	1	1	1	3
103-53-7	O=C(OCCc1ccccc1)C=Cc2ccccc2	1947T	1.29737	1.2342	1.393	1.44085	1.29294	1.34025	4	P	P	P	P	P	P	4	N	N	N	N	N	3	5	4	5	5	5	1	4	4	4	4	4	3
72353-29-8, 72353-31-2	O=C(O)CSC(c2ccc3c1ccccc1Cc3(c2))C	1948T	0.826	0.220297	0.42	0.669975	0.307413	0.404421	4	N	N	N	N	P	N	2	N	out	N	N	N	2	4	2	4	4	4	1	3	out	3	3	3	2
19224-26-1	O=C(OCC(OC(=O)c1ccccc1)C)c2ccccc2	1949T	0.971566	1.17464	1.345	1.39667	1.11752	1.25846	4	P	P	P	P	P	P	4	N	N	N	N	N	3	5	5	5	5	5	3	3	4	4	4	4	3
2451-86-7	O=C(OCCCOC(=O)c1ccccc1)c2ccccc2	1950T	1.92673	1.01176	1.012	1.07284	0.958761	1.01384	4	P	P	P	P	P	P	4	N	N	N	N	N	3	5	5	5	5	5	3	4	4	3	3	3	1
21715-46-8	N2=C(OC(c1ccccc1)(c3cc(ccc23)Cl)C)NCC	1951T	0.698821	0.383498	0.194	0.345004	0.206887	0.282347	4	N	out	N	N	N	N	3	N	N	N	N	N	3	4	4	4	4	4	3	3	2	2	2	2	3
132907-72-3	O=C(c1cn(c2ccccc12)C)C4Cc3nc[nH]c3CC4	1952T	0.60328	0.179697	0.399	out	0.400678	0.326458	3	N	out	N	P	N	N	1	N	out	N	out	N	1	4	3	4	4	4	1	3	out	3	3	3	2
114460-08-1	N2=NC(C)Cc1cc4OCOc4(cc1C2c3ccc(N)cc3)	1953T	0.0740516	0.240175	-0.056	0.116245	0.283052	0.145868	4	N	out	N	N	N	N	3	N	N	N	N	N	3	4	3	3	3	3	3	2	out	2	2	2	2
81335-37-7, 81335-47-9	O=C(O)c2cc3ccccc3(nc2(C1=NC(C(=O)N1)(C)C(C)C))	1954T	1.117	0.511408	-0.025	out	0.531457	0.339288	3	P	P	P	P	P	P	4	N	N	N	N	N	3	5	5	5	5	5	3
21593-23-7, 24356-60-3	O=C(O)C3=C(COC(=O)C)CSC2N3(C(=O)C2(NC(=O)CSc1ccncc1))	1955T	1.564	out	1.078	0.997176	0.721884	0.932353	3	P	P	P	P	P	P	4	N	out	N	N	N	2	5	out	5	5	5	2	4	4	4	4	4	3
88124-27-0	O=C3c1ccccc1C(OCC)c2ccccc2N3C	1956T	1.17534	0.347586	0.499	0.632458	0.422007	0.475263	4	P	N	P	P	N	N	0	N	N	N	N	N	3	5	4	5	5	5	1	3	2	3	3	3	1
51473-23-5	N#CCC2CN(C)C3Cc4c1c(cccc1C3(C2))[nH]c4Cl	1957T	-0.134317	0.0289808	-0.739	out	0.0674643	-0.214185	3	N	N	N	N	N	N	4	N	out	N	N	N	2	3	out	2	2	2	2	2	3	2	2	2	1
21550-30-1	O=C(OCc1nc(ccc1)CO)C(Oc2ccc(cc2)Cl)(C)C	1958T	0.527455	0.524246	0.691	0.410208	0.569204	0.548664	4	N	out	P	P	P	P	3	N	N	N	N	N	3	4	3	5	5	5	1	3	out	3	3	3	2
54910-89-3	FC(F)(F)c2ccc(OC(c1ccccc1)CCNC)cc2	1959T	0.426307	0.413102	0.333	0.579502	0.374721	0.425081	4	N	N	N	P	N	N	2	N	N	N	P	N	1	4	4	4	4	4	3	3	3	3	3	3	3
36061-95-7	FC(F)(F)c1cccc(c1)C(OC)CNCc2ccccc2	1960T	0.698327	0.351161	0.327	0.457702	0.30605	0.360478	4	N	out	N	N	N	N	3	N	N	N	P	N	1	4	3	3	3	3	3	3	out	2	2	2	2
106017-08-7	O=C(O)C4=CN2c1c(cc(F)c(c1SCC2)N3CCN(C)CC3)C4(=O)	1961T	0.0987756	0.480035	0.647	0.843623	0.461285	0.607986	4	N	P	N	P	P	P	2	N	out	N	N	N	2	4	2	4	4	4	1	3	4	3	3	3	1
17590-01-1	N#CC(NC(C)Cc1ccccc1)c2ccccc2	1962T	-0.823007	0.477073	0.342	0.473287	0.448041	0.4351	4	N	out	N	N	N	N	3	P	N	N	N	N	3	2	4	4	4	4	3	1	out	3	3	3	2
55837-27-9	O=C(O)c2cc(c(Oc1ccccc1)c(c2)S(=O)(=O)N)N3CCCC3	1963T	1.18944	out	0.879	0.494971	0.755309	0.70976	3	P	P	P	P	P	P	4	N	N	N	N	N	3	5	out	5	5	5	2	4	4	4	4	4	3
21829-25-4	O=C(OC)C2=C(NC(=C(C(=O)OC)C2(c1ccccc1[N+](=O)[O-]))C)C	1964T	0.470229	0.709043	1.197	0.945421	0.703553	0.888754	4	N	N	P	N	N	N	2	N	out	N	P	N	0	4	3	5	5	5	1	3	out	3	3	3	2
104907-82-6	O=C(OCC)c1cnn(c1N2C(=O)c3ccccc3(N=C2CC))C	1965T	0.747862	0.625019	0.794	0.568168	0.558232	0.636354	4	N	P	N	N	N	N	2	N	N	N	N	N	3	4	4	4	4	4	3	3	4	3	3	3	1
120-11-6	O(c2cc(ccc2(OCc1ccccc1))C=CC)C	1966T	1.28514	0.729407	0.618	1.12606	0.985716	0.864796	4	P	P	P	P	P	P	4	N	N	N	N	N	3	5	4	5	5	5	1	3	4	4	4	4	3
15440-51-4	O=C(O)C3N2C(=O)C(NC(=O)COc1ccc(c(c1)Cl)C)C2SC3(C)(C)	1967T	0.711667	0.896151	0.879	0.792973	0.860314	0.857109	4	P	P	P	P	P	P	4	N	N	N	N	N	3	5	5	5	5	5	3	3	4	3	3	3	1
15545-42-3	O=C(O)C3N2C(=O)C(NC(=O)COc1ccc(c(c1)C)Cl)C2SC3(C)(C)	1968T	0.961545	0.726009	0.797	0.706773	0.756279	0.746515	4	P	P	P	P	P	P	4	N	N	N	N	N	3	5	5	5	5	5	3	3	4	3	3	3	1
50-53-3	c1ccc3c(c1)N(c2cc(ccc2S3)Cl)CCCN(C)C	1969T	-0.35027	0.0794114	0.287	0.162444	0.118092	0.161737	4	N	N	N	N	N	N	4	N	N	N	N	N	3	3	4	4	4	4	3	2	2	3	3	3	1
15440-46-7	O=C(O)C3N2C(=O)C(NC(=O)COc1ccc(OC)c(F)c1)C2SC3(C)(C)	1970T	1.20456	0.745327	0.916	0.803733	0.596353	0.765353	4	P	P	P	P	P	P	4	N	N	N	N	N	3	5	5	5	5	5	3	4	4	3	3	3	1
1146-95-8	NCC(=C(c1ccccc1)c2ccccc2)CC	1971T	-0.266105	0.382125	0.352	0.197108	0.287843	0.304769	4	N	N	N	N	N	N	4	N	N	N	N	N	3	3	3	4	4	4	1	2	2	3	3	3	1
50-60-2, 73-05-2	Oc1cccc(c1)N(c2ccc(cc2)C)CC3=NCCN3	1972T	0.596	0.305655	-0.324	0.0816942	0.383445	0.111699	4	N	N	N	P	N	N	2	N	N	N	N	N	3	4	4	4	4	4	3	3	out	3	3	3	2
2312-73-4	n3cnc1c(ncn1C2OCCCC2)c3NCc4ccccc4	1973T	0.724662	0.395952	0.502	-0.0969488	0.438022	0.309756	4	N	out	N	N	P	N	1	N	N	N	N	N	3	4	4	4	4	4	3	3	3	3	3	3	3
94011-82-2	N#Cc2cc(nnc2(NCCN1CCOCC1))c3ccccc3	1974T	0.509818	0.335191	0.421	0.251818	0.397692	0.351425	4	N	P	N	N	N	N	2	N	N	N	N	N	3	4	4	4	4	4	3	3	4	3	3	3	1
72732-56-0	n1cc(c(c2c1nc(nc2(N))N)C)Cc3cc(OC)ccc3(OC)	1975T	0.555354	0.388295	0.188	0.801762	0.467924	0.461495	4	N	out	N	out	P	N	0	N	N	N	N	N	3	4	3	4	4	4	1	3	out	3	3	3	2
23327-57-3	O2CCN(C)Cc1ccccc1C2c3ccccc3	1976T	-0.557993	0.158463	0.223	0.166944	0.11755	0.166489	4	N	N	N	N	N	N	4	N	out	N	N	N	2	3	3	4	4	4	1	2	2	2	2	2	3
55814-41-0	O=C(Nc1cccc(OC(C)C)c1)c2ccccc2C	1977T	1.57002	0.571432	1.094	1.41951	0.687885	0.943206	4	P	out	P	P	P	P	3	N	N	N	N	N	3	5	4	5	5	5	1	4	3	4	4	4	1
52-26-6, 57-27-2, 6055-06-7	Oc5ccc4c1c5(OC2C(O)C=CC3C(N(C)CCC123)C4)	1978T	0.018	0.00727156	-0.268	0.169404	-0.116803	-0.0520317	4	N	N	N	N	N	N	4	N	out	N	N	N	2	4	3	4	4	4	1	2	2	2	2	2	3
94-62-2	O=C(C=CC=Cc1ccc2OCOc2(c1))N3CCCCC3	1979T	0.25591	0.383383	0.515	0.0309953	0.51381	0.360797	4	N	out	N	N	P	N	1	N	N	N	N	N	3	4	4	4	4	4	3	3	3	3	3	3	3
57646-30-7	O=C(OC)C(N(C(=O)c1occc1)c2c(cccc2C)C)C	1980T	0.494372	0.615987	0.912	0.48912	0.609536	0.656661	4	N	out	P	P	P	P	3	N	N	N	N	N	3	4	4	5	5	5	1	3	out	3	3	3	2
511-13-7	OC(c1ccccc1)(c2ccccc2Cl)CCN(C)C	1981T	0.032051	0.267257	0.198	0.0973594	0.108648	0.167816	4	N	N	N	N	N	N	4	N	N	N	N	N	3	4	4	4	4	4	3	2	2	2	2	2	3
59939-17-2	O=C(O)C(C)CNC(=O)c2c(cc(c(N=C(N1CCOCC1)C)c2I)I)I	1982T	0.979492	out	0.698	0.443255	0.571469	0.570908	3	P	P	P	P	P	P	4	N	out	N	N	N	2	5	out	5	5	5	2	4	4	4	4	4	3
841-77-0	c1ccc(cc1)C(c2ccccc2)N3CCNCC3	1983T	0.297289	0.166543	0.025	0.289016	0.119884	0.150111	4	N	N	N	P	N	N	2	N	out	N	N	N	2	4	4	4	4	4	3	2	out	3	3	3	2
111686-79-4, 118754-12-4, 118754-14-6, 128298-28-2	O=C(NC(c1ccccc1)(C)Cc2ccccc2)CN	1984T	0.437	0.296847	0.195	0.0467749	0.352009	0.222658	4	N	N	N	N	N	N	4	N	N	N	N	N	3	4	3	4	4	4	1	3	2	3	3	3	1
1508-75-4	O=C(N(Cc1ccncc1)CC)C(c2ccccc2)CO	1985T	0.483465	0.377849	0.328	0.836515	0.494858	0.509306	4	N	out	N	N	P	N	1	N	N	N	N	N	3	4	3	3	3	3	3	3	3	2	2	2	1
53-60-1	c1ccc3c(c1)N(c2ccccc2S3)CCCN(C)C	1986T	0.0967589	0.195459	0.06	0.00702696	0.0345232	0.0742524	4	N	N	N	N	N	N	4	N	N	N	N	N	3	4	3	3	3	3	3	2	2	2	2	2	3
22952-87-0	N=[N+]=NC1CCC5C4N(C)CCC25(c3c(OC12)c(O)ccc3C4)	1987T	-0.703384	-0.0210604	-0.164	-0.27297	-0.200486	-0.164629	4	N	N	N	N	N	N	4	N	out	N	N	N	2	3	2	3	3	3	1	2	2	2	2	2	3
173159-57-4	O=CNc1ccc(C(=O)N(C)C)c(c1)S(=O)(=O)NC(=O)Nc2nc(OC)cc(n2)OC	1988T	0.933698	out	0.726	0.712963	0.696922	0.711962	3	P	P	P	P	P	P	4	N	N	N	N	N	3	5	5	5	5	5	3	3	4	4	out	4	2
5384-21-4	Oc1c(cc(cc1C)Cc2cc(c(O)c(c2)C)C)C	1989T	0.892542	0.71049	0.936	0.90027	0.849164	0.848981	4	P	P	P	P	P	P	4	N	N	N	N	N	3	5	out	5	5	5	2	3	4	3	3	3	1
38835-17-5	O=C(OCC(O)CO)C(c1ccc2cc(OC)ccc2(c1))C	1990T	0.729127	0.507648	0.498	0.68374	0.447167	0.534139	4	N	out	N	N	P	N	1	N	N	N	N	N	3	4	4	4	4	4	3	3	3	3	3	3	3
24280-93-1	O=C(O)CCC(=CCc2c(O)c1C(=O)OCc1c(c2(OC))C)C	1991T	0.0412217	0.507909	0.699	out	0.556354	0.587754	3	N	out	N	P	P	P	1	N	N	N	N	N	3	4	5	4	4	4	1	2	4	2	2	2	1
21270-21-3	O(C(c1cccc(c1)Cl)C[n+]2ccccc2)C(C)CC	1992T	-0.169145	0.112247	-0.172	-0.176932	-0.00311959	-0.0599513	4	N	N	N	N	N	N	4	N	N	N	N	N	3	3	3	3	3	3	3	2	2	2	2	2	3
21270-20-2	O(C(c1ccc(cc1)Cl)C[n+]2ccccc2)C(C)CC	1993T	-0.169145	0.12125	-0.06	-0.144642	0.0137151	-0.0174192	4	N	N	N	N	N	N	4	N	N	N	N	N	3	3	3	3	3	3	3	2	2	2	2	2	3
161559-34-8	O=C3c1c(ncn1CCCN(c2ccccc2)C)N(C(=O)N3C)C	1994T	0.699806	0.508627	0.324	0.145365	0.400807	0.3447	4	N	N	N	N	N	N	4	N	N	N	N	N	3	4	4	4	4	4	3	3	3	3	3	3	3
1176-08-5	O(c1ccccc1Cc2ccccc2)CCN(C)C	1995T	0.517416	0.222897	0.239	0.131159	0.188789	0.195461	4	N	N	N	N	N	N	4	N	N	N	N	N	3	4	4	4	4	4	3	3	2	2	2	2	3
147-24-0, 58-73-1	O(CCN(C)C)C(c1ccccc1)c2ccccc2	1996T	0.184	0.313924	0.268	0.263385	0.17201	0.25433	4	N	N	N	out	N	N	3	N	N	N	N	N	3	4	4	4	4	4	3	2	3	2	2	2	1
15299-99-7	O=C(N(CC)CC)C(Oc1cccc2ccccc12)C	1997T	1.26575	0.396669	0.118	0.202168	0.48652	0.300839	4	P	out	N	P	P	P	1	N	N	N	N	N	3	5	4	3	3	3	1	4	3	2	2	2	1
41340-25-4	O=C(O)CC2(OCCc1c3cccc(c3([nH]c12))CC)CC	1998T	-0.484984	0.283857	-0.012	out	0.314586	0.195481	3	N	out	N	N	N	N	3	N	out	N	N	N	2	3	3	4	4	4	1	2	out	2	2	2	2
1944-12-3	Oc1ccc(cc1)CC(NCC(O)c2cc(O)cc(O)c2)C	1999T	0.620838	0.477947	0.766	0.675001	0.73757	0.664129	4	N	P	P	N	P	P	2	N	out	N	N	N	2	4	5	4	4	4	1	3	4	3	3	3	1
3818-64-2, 63938-21-6	O=C1c2ccc(OC)c(c2(OC(=C1C)C))CN3CCOCC3	2000T	-0.886	0.106378	-0.269	out	0.0958308	-0.0222637	3	N	N	N	N	N	N	4	P	N	P	P	P	1	2	4	2	2	2	1	1	3	1	1	1	1
17606-31-4	O=S(=O)(c1ccccc1)SCC(N(C)C)CSS(=O)(=O)c2ccccc2	2002T	0.408849	out	0.515	out	0.511149	0.513074	2	N	out	N	P	P	P	1	N	out	N	N	N	2	4	out	4	4	4	2	3	2	4	4	4	1
86371-40-6	O=C2Oc1ccccc1C3=C2CN(CC3)CC(NCC)C	2003T	0.0205	0.159841	0.545	0.242372	0.227132	0.293586	4	N	N	N	N	N	N	4	N	N	N	N	N	3	4	4	4	4	4	3	2	2	3	3	3	1
86-12-4	c1ccc(cc1)N(Cc2cccs2)C3CCN(C)CC3	2004T	0.568712	0.106435	0.203	0.206692	0.268996	0.196281	4	N	N	N	N	N	N	4	N	out	N	N	N	2	4	3	4	4	4	1	3	2	2	2	2	3
17751-76-7	O(CCCC)C(c1ccccc1)C[n+]2ccccc2	2005T	-0.127219	0.176283	-0.098	-0.161688	0.131915	0.0121274	4	N	N	N	N	N	N	4	N	N	N	N	N	3	3	3	3	3	3	3	2	2	2	2	2	3
17751-77-8	O(C(c1ccccc1)C[n+]2ccccc2)C(C)CC	2006T	-0.127219	0.13965	-0.119	-0.161656	0.0571556	-0.0209625	4	N	N	N	N	N	N	4	N	out	N	N	N	2	3	3	3	3	3	3	2	2	2	2	2	3
35035-05-3	O(C)C3CC(=C(c1cccs1)c2cccs2)C[N+](C)(C)C3	2007T	0.482852	0.193066	0.734	0.890753	0.37253	0.547587	4	N	out	N	N	N	N	3	N	out	N	N	N	2	4	out	4	4	4	2	3	out	3	3	3	2
28998-50-7, 28998-51-8	O=C(OC)C2c1ccc(cc1CC2)C3CCCCC3	2008T	-0.007	0.425277	0.07	-0.213096	0.588287	0.217617	4	N	out	N	N	P	N	1	N	N	N	N	N	3							2	4	2	2	2	1
96480-44-3	O=C(OC2C1CN(C)CC2(CN(CC)C1))c3ccc(cc3)Cl	2009T	-0.253	0.223989	-0.014	-0.102347	0.300981	0.102156	4	N	out	N	N	N	N	3	N	N	N	N	N	3	3	5	3	3	3	1	2	3	3	3	3	3
38160-03-1	O=C3N(c1ccc(OCC)cc1)CC(C(=O)N2CCNCC2)C3	2010T	0.192403	0.482427	0.333	0.213443	0.50875	0.384405	4	N	N	N	N	P	N	2	N	N	N	N	N	3	4	4	3	3	3	1	3	out	3	3	3	2
51-55-8	O=C(OC2CC1N(C)C(CC1)C2)C(c3ccccc3)CO	2012T	0.23782	0.401602	0.52	0.569828	0.521041	0.503118	4	N	N	N	N	P	N	2	N	N	N	N	N	3	4	4	4	4	4	3	2	3	3	3	3	3
27724-96-5	O=C(O)CCc2ccc(OC(=O)C1CCC(CN)CC1)cc2	2013T	0.644027	0.530158	0.685	0.372594	0.714285	0.575509	4	N	out	P	P	P	P	3	N	N	N	N	N	3	4	5	5	5	5	3	3	out	2	2	2	2
88045-98-1	O=C(OCC)C2=C(NC(=C(C(=O)OCC)C2(C=1OCCOC=1))C)C	2014T	0.773204	0.590267	out	0.982663	0.633729	0.735553	3	P	P	out	P	P	P	3	N	N	out	N	N	2	5	3	out	out	3	1	3	3	out	out	3	1
87310-56-3	O=C(N(c1c(cccc1CC)CC)COCC=CC)CCl	2015T	0.722019	0.483604	0.821	0.595354	0.673111	0.643267	4	N	out	N	P	N	N	1	N	N	N	N	N	3	4	4	4	4	4	3	3	3	3	3	3	3
88069-67-4	O=C(Nc1c(cccc1C)C)CC23(N(CCC2)CCC3)	2016T	-0.0283302	0.298222	0.635	out	0.380055	0.437759	3	N	out	N	P	N	N	1	N	N	N	N	N	3	3	3	4	4	4	1	2	out	2	2	2	2
70907-61-8	N1=C(NCC1)CCOc2ccccc2C3CCCCC3	2017T	-1.52357	0.214338	0.242	0.649315	out	0.368551	3	N	N	N	N	N	N	4	P	N	P	N	N	1	2	4	4	4	4	3	1	2	3	3	3	1
92929-94-7	OC(COc1ccc(C=NOC)cc1)(Cn2ncnc2)C(C)(C)C	2018T	0.44288	0.344069	0.473	0.290761	0.321826	0.357414	4	N	P	N	P	N	P	0	N	out	N	N	N	2	4	4	4	4	4	3	3	out	3	3	3	2
456-59-7	O=C(OC1CC(C)CC(C)(C)C1)C(O)c2ccccc2	2019T	1.25779	0.70581	1.139	0.868976	0.94503	0.914704	4	P	P	P	P	P	P	4	N	N	N	N	N	3	5	5	5	5	5	3	4	4	3	3	3	1
33210-40-1	N1=C(NCC(C1)(CC)CC)C(OCC)c2ccc(cc2)Cl	2020T	0.0852472	-0.221665	-0.347	-0.353958	-0.231765	-0.288597	4	N	N	N	N	N	N	4	N	N	N	N	N	3	4	3	3	3	3	3	2	2	2	2	2	3
33210-43-4	N1=C(NCC(C1)(CC)CC)C(OCC)c2cccc(c2)Cl	2021T	-0.447391	0.0766614	-0.278	-0.264468	-0.0157769	-0.120396	4	N	N	N	N	N	N	4	N	N	N	N	N	3	3	3	3	3	3	3	2	2	2	2	2	3
26544-20-7	O=C(OCCCCCC(C)C)COc1ccc(cc1C)Cl	2022T	0.350736	0.681299	0.496	0.325083	0.548603	0.512746	4	N	P	N	P	P	P	2	N	N	N	N	N	3	4	5	4	4	4	1	3	4	3	3	3	1
[truncated: 6,477 more rows]

## Sheet: S2. Evaluation Set (ES)
			logLD50 (mmol/kgbw)							"Nontoxic" classification							"Very toxic" classification						Global Harmonized System (GHS) classification						Environmental Protection Agency (EPA) classification
CASRN(s)	SMILES	ID	Exp	Pred (rRF)	Pred (aiQSAR)	Pred (istkNN)	Pred (HPT-RF)	Pred (Consensus)	Prediction fraction (PF)	Exp	Pred (BRF)	Pred (aiQSAR)	Pred (SARpy)	Pred (GLM)	Pred (Consensus)	Consensus Score (CS)	Exp	Pred (BRF)	Pred (aiQSAR)	Pred (SARpy)	Pred (Consensus)	Consensus Score (CS)	Exp	Pred (BRF)	Pred (aiQSAR)	Pred (HPT-RF)	Pred (Consensus)	Consensus Score (CS)	Exp	Pred (BRF)	Pred (aiQSAR)	Pred (HPT-RF)	Pred (Consensus)	Consensus Score (CS)
68523-18-2	N#CC(OC(=O)C1C(C=C(Cl)Cl)C1(C)(C))c3nc(Oc2ccccc2)ccc3	00002P	0.043592	0.122507	-0.118	-0.348293	-0.02474	-0.0921315	4	N	N	N	N	P	N	2	N	N	N	N	N	3	4	out	3	3	3	2	2	2	2	2	2	3
88-04-0	Oc1cc(c(c(c1)C)Cl)C	00003P	1.38998	0.838568	0.862	0.871677	0.924624	0.874217	4	P	out	P	out	P	P	2	N	N	N	out	N	2	5	4	5	5	5	1	3	2	3	3	3	1
603-50-9	O=C(Oc1ccc(cc1)C(c2ncccc2)c3ccc(OC(=O)C)cc3)C	00004P	1.0758	0.538839	0.824	out	0.438265	0.600368	3	P	P	P	out	P	P	3	N	N	N	N	N	3	5	5	5	5	5	3	3	4	3	3	3	1
103-26-4	O=C(OC)C=Cc1ccccc1	00006P	1.20694	1.20731	1.218	1.1779	1.20172	1.20123	4	P	P	P	P	P	P	4	N	N	N	N	N	3	5	5	5	5	5	3	3	3	3	3	3	3
54-80-8	OC(c1ccc2ccccc2(c1))CNC(C)C	00007P	0.594129	0.219665	0.394	0.139473	0.348046	0.275296	4	N	out	N	P	N	N	1	N	out	N	N	N	2	4	4	4	4	4	3	3	out	3	3	3	2
51423-20-2	O(c5ccc4c(OC(C)(C)C(c1ccccc1)C4(c3ccc(OCCN2CCCC2)cc3))c5)C	00008P	0.641082	-0.1671	-0.229	0.147437	-0.174873	-0.105884	4	P	N	N	N	N	N	4	N	N	N	N	N	3	5	4	3	3	3	1	3	2	2	2	2	3
69226-50-2	N#CC1OC1(C#N)	00009P	0.424735	0.370495	0.178	1.06566	0.279445	0.473399	4	N	out	N	N	N	N	3	N	out	P	P	P	2	3	2	2	out	2	2	2	1	1	1	1	3
77664-07-4	O(c2cc(C=CC(N1CCOCC1)=S)cc(OC)c2(OC))C	00012P	0.620971	0.488089	0.365	0.26807	0.395933	0.379273	4	N	N	N	P	N	N	2	N	N	N	N	N	3	4	out	4	4	4	2	3	out	3	3	3	2
17090-79-8	O=C(O)C(C)C(OC)C(C)C5OC1(OC(C)(CC1)C2OC(CC)(CC2)C3OC(CC3(C))C4OC(O)(CO)C(C)CC4(C))CC(O)C5(C)	00013P	-0.826353	-0.213932	-0.472	out	out	-0.342966	2	N	out	N	P	P	P	1	N	P	N	N	N	1	3	out	5	out	5	1	2	1	3	out	1	0
51-75-2	N(C)(CCCl)CCCl	00014P	-1.19041	-0.961745	-1.084	-1.28	out	-1.10858	3	N	N	N	N	N	N	4	P	P	P	P	P	3	2	1	2	2	2	1	1	1	1	1	1	3
13758-99-1	C1=CC3CCC1C4C[N+](C)(CC[N+]2(C)(CCCC2))CC34	00015P	0.532388	0.35461	out	out	out	0.35461	1	N	N	out	N	N	N	3	N	P	out	P	P	2	4	out	out	out	out	0	3	1	out	out	1	1
3615-74-5	O=C(OCCN1CCOCC1)C(Oc2ccccc2)(C)C	00016P	1.43162	0.457561	0.609	0.678101	0.416737	0.54035	4	P	N	N	P	N	N	2	N	N	N	N	N	3	5	4	4	4	4	3	4	3	3	out	3	2
122-72-5	O=C(OCCCc1ccccc1)C	00017P	1.42144	1.23493	1.236	1.20609	1.28264	1.23991	4	P	P	P	P	P	P	4	N	N	N	out	N	2	5	5	5	5	5	3	3	4	3	3	3	1
3804-89-5	O=C(NNCS(=O)(=O)O)c1ccncc1	00018P	1.75349	out	1.157	0.516386	out	0.836693	2	P	P	P	P	P	P	4	N	N	N	N	N	3	5	out	5	5	5	2	4	4	4	4	4	3
17804-35-2	O=C(OC)Nc2nc1ccccc1n2(C(=O)NCCCC)	00019P	1.5374	0.375474	0.708	1.0495	0.526599	0.664893	4	P	P	P	N	P	P	2	N	out	N	N	N	2	5	4	5	5	5	1	4	out	3	3	3	2
3244-90-4	O(CCC)P(OCCC)(OP(OCCC)(OCCC)=S)=S	00020P	0.0756227	-0.640158	-0.867	out	-0.452667	-0.653275	3	N	N	N	N	N	N	4	N	P	P	P	P	3	4	out	2	2	2	2	2	1	1	1	1	3
460-00-4	Fc1ccc(cc1)Br	00022P	1.19094	0.545274	0.632	0.579197	0.564923	0.580348	4	P	N	N	out	N	N	3	N	out	N	out	N	1	5	4	4	out	4	2	3	2	2	2	2	3
4410-48-4	OC1N5C3CC(C1(CC))C6C(O)C4(c2ccccc2N(C)C34)(CC56)	00024P	-0.0965218	-0.264968	-1.558	out	out	-0.911484	2	N	out	N	N	N	N	3	N	P	P	N	P	1	3	1	1	out	1	2	2	out	1	1	1	2
111-69-3	N#CCCCCC#N	00025P	0.156632	0.585015	out	0.52735	0.573585	0.561983	3	N	N	out	P	N	N	1	N	out	out	P	P	1	3	out	out	out	out	0	2	2	out	out	2	1
25999-31-9	O=C(O)c1c(O)c(ccc1CCC(C)C(O)C(C(=O)C(CC)C2OC(CC)(CC2(C))C3OC(C)C(O)(CC)CC3)C)C	00027P	-0.684773	out	-0.433	out	-0.410639	-0.42182	2	N	out	N	P	P	P	1	N	N	N	N	N	3	3	out	5	5	5	2	2	out	2	2	2	2
16006-73-8	O=C(OC2=C(C(=O)N(c1ccccc1)N2c3ccccc3)CCC(=O)C)c4ccccc4	00028P	0.73573	0.469337	0.669	0.560256	0.480493	0.544771	4	P	P	P	N	P	P	2	N	N	N	N	N	3	5	5	5	5	5	3	3	3	3	3	3	3
932-83-2	O=NN1CCCCCC1	00029P	0.418807	0.728756	0.415	0.194145	0.465199	0.450775	4	N	N	N	N	N	N	4	N	out	N	N	N	2	4	3	4	4	4	1	2	out	3	out	3	1
1631-52-3	N(C)(C)C1CSSC1	00030P	0.246634	0.368162	out	out	0.420881	0.394522	2	N	N	out	N	N	N	3	N	N	out	N	N	2	4	out	out	out	out	0	2	2	out	out	2	1
17226-75-4	O=C2C=C(Oc3cc1occc1c(OC)c23)COC4OC(CO)C(O)C(O)C4(O)	00031P	0.556249	out	-0.53	out	0.0897727	-0.220114	2	N	P	P	P	P	P	4	N	N	N	N	N	3	4	out	5	5	5	2	3	4	3	3	3	1
333-43-7	O(CC)P(CC)(=S)Sc1ccc(cc1)C	00032P	-0.752292	-0.816872	-0.536	-0.447994	-0.74747	-0.637084	4	N	N	N	N	N	N	4	P	P	N	P	P	1	2	1	4	4	4	1	1	1	2	2	2	1
494-47-3	N(=Cc1occc1)C(N=Cc2occc2)c3occc3	00033P	0.173788	out	out	out	0.532143	0.532143	1	N	N	out	out	N	N	2	N	N	out	N	N	2	4	out	out	out	out	0	2	3	out	out	3	1
1069-66-5	O=C(O)C(CCC)CCC	00034P	0.603086	1.20586	1.224	1.32439	1.1967	1.23774	4	N	P	P	P	P	P	4	N	N	N	N	N	3	4	5	5	5	5	3	3	3	3	3	3	3
1531-94-8	O=C(OC2CCC(N1CCCCC1)CC2)C	00035P	0.937519	0.872926	out	0.982358	0.840991	0.898759	3	N	out	out	P	P	P	2	N	N	out	N	N	2	4	4	out	out	4	1	3	3	out	out	3	1
19379-90-9	OCC[N+](Cc1ccccc1)(CCO)CCCCCCCCCCCC	00036P	0.273772	0.2482	0.14	-0.318781	0.313429	0.095712	4	N	out	N	N	P	N	1	N	N	N	N	N	3	4	5	3	out	5	0	3	out	3	3	3	2
60-34-4	NNC	00038P	-0.158109	0.271062	out	-0.15	0.143161	0.0880745	3	N	N	out	N	N	N	3	P	N	out	out	N	1	2	3	out	out	3	1	1	2	out	out	2	1
66941-57-9	O=C1N=C(NC(=O)C1(CC=C)CCSCCCC)S	00039P	0.652947	0.207339	0.535	0.0894127	0.326366	0.289529	4	N	N	N	N	P	N	2	N	out	N	N	N	2	4	2	4	4	4	1	3	2	3	out	2	0
52578-56-0	Oc1cc(O)cc(c1)Sc2cc(O)cc(O)c2	00040P	1.23447	0.643102	1.305	0.965441	0.751322	0.916216	4	P	P	P	P	P	P	4	N	N	N	N	N	3	5	5	5	out	5	2	3	out	3	3	3	2
302-41-0	N#CC(c1ccccc1)(c2ccccc2)CCN4CCC(C(=O)N)(N3CCCCC3)CC4	00041P	-0.128594	0.00213999	-0.211	-0.0019695	-0.0773543	-0.072046	4	N	N	N	N	N	N	4	N	N	N	N	N	3	4	4	3	out	4	0	2	out	2	2	2	2
10108-56-2	N(CCCC)C1CCCCC1	00042P	0.327713	0.392927	0.267	0.24947	0.428662	0.334515	4	N	N	N	N	P	N	2	N	N	N	N	N	3	4	5	4	4	4	1	2	2	2	2	2	3
56-38-2	O=[N+]([O-])c1ccc(OP(OCC)(OCC)=S)cc1	00043P	-2.14172	-1.40762	-1.515	-1.96909	-1.40831	-1.575	4	N	N	N	N	N	N	4	P	P	P	P	P	3	1	1	2	2	2	1	1	1	1	1	1	3
541-28-6	CC(C)CCI	00044P	0.856866	0.56409	out	out	out	0.56409	1	N	N	out	out	N	N	2	N	out	out	out	out	0	4	2	out	out	2	1	3	1	out	out	1	1
7683-59-2	Oc1ccc(cc1(O))C(O)CNC(C)C	00045P	0.225697	0.758923	0.674	out	0.612222	0.681715	3	N	P	P	N	P	P	2	N	N	N	N	N	3	4	5	5	5	5	3	2	3	3	3	3	3
532-02-5	O=S(=O)(O)c1ccc2ccccc2(c1)	00046P	1.77939	0.944859	1.307	1.33	1.20746	1.19733	4	P	P	P	P	P	P	4	N	N	N	N	N	3	5	5	5	5	5	3	4	3	3	3	3	3
21586-21-0	NC(C)CC(N)(C)C	00047P	0.569528	0.657016	0.741	1.05877	0.716514	0.793325	4	N	N	N	N	N	N	4	N	N	N	N	N	3	4	3	4	4	4	1	2	2	2	2	2	3
64059-14-9	O=C(Oc1ccc(cc1)N(CC=C)CC=C)NC	00048P	-0.452657	0.170224	0.017	-0.680855	0.153169	-0.0851157	4	N	N	N	N	N	N	4	N	out	N	P	N	0	3	3	3	3	3	3	2	2	2	2	2	3
124-63-0	O=S(=O)(C)Cl	00050P	-0.35776	0.27042	out	out	out	0.27042	1	N	N	out	N	N	N	3	P	out	out	N	N	1	2	out	out	out	out	0	1	2	out	out	2	1
6315-89-5	O(c1ccc(N)cc1(OC))C	00052P	0.648232	0.66622	0.652	0.382311	0.515775	0.554077	4	N	N	N	N	N	N	4	N	N	N	N	N	3	4	4	4	4	4	3	3	out	2	2	2	2
78816-47-4	O=C(OCC)Nc1ccc4c(c1)N(C(=O)CCN2CCOCC2)c3ccccc3CC4	00054P	0.132493	0.0293308	-0.406	-0.236406	-0.0682913	-0.170342	4	N	N	N	N	P	N	2	N	N	N	N	N	3	4	3	3	3	3	3	3	2	2	2	2	3
60047-17-8	OC(C)(C)C1OC(C=C)(C)CC1	00055P	0.829915	1.15053	out	1.35415	1.18466	1.22978	3	N	P	out	P	P	P	3	N	N	out	N	N	2	4	5	out	out	5	1	3	4	out	out	4	1
101-39-3	O=CC(=Cc1ccccc1)C	00056P	1.14718	1.04746	1.206	1.25512	1.09966	1.15206	4	P	out	P	P	P	P	3	N	N	N	N	N	3	5	5	5	5	5	3	3	3	3	3	3	3
5942-95-0	O=C(N)C5(N1CCCCC1)(CCN(CCCN4c2ccccc2CCc3ccccc34)CC5)	00057P	0.361093	0.0356717	0.056	0.0694482	0.0879593	0.0622698	4	N	out	N	P	N	N	1	N	out	N	N	N	2	4	out	5	5	5	2	3	2	2	2	2	3
53558-25-1	O=C(Nc1ccc(cc1)[N+](=O)[O-])NCc2cnccc2	00058P	-1.75802	0.645767	-0.283	out	0.224525	0.195764	3	N	out	N	P	P	P	1	P	N	P	N	N	1	1	out	2	2	2	2	1	3	1	1	1	1
321-54-0	O=C2Oc1cc(OP(=O)(OCC)OCC)ccc1C(=C2Cl)C	00060P	-1.53912	-0.702144	-0.712	-0.25836	-0.768234	-0.610184	4	N	N	N	N	N	N	4	P	P	N	P	P	1	2	3	3	3	3	3	1	2	2	2	2	3
129-81-7	O=C2C(=C(N(N2(c1ccccc1))C)C)I	00061P	0.816949	0.51511	1.216	0.676375	out	0.802495	3	P	out	N	N	N	N	3	N	out	N	N	N	2	5	out	4	out	4	1	3	1	3	3	3	1
77-06-5	O=C(O)C4C2C1(OC(=O)C2(C)(C(O)C=C1))C5CCC3(O)(C(=C)CC45(C3))	00062P	1.26009	out	-0.72	0.077663	-0.665599	-0.435979	3	P	P	N	P	P	P	2	N	out	N	N	N	2	5	out	3	out	3	1	4	4	2	out	4	0
4746-87-6	O=C(N)C(O)(c1ccccc1)c2ccccc2	00063P	0.834125	0.576059	0.849	0.761309	0.582166	0.692134	4	N	N	N	N	P	N	2	N	N	N	N	N	3	4	3	4	out	3	0	3	2	3	out	2	0
76211-54-6	N#Cc1ccc(OP(OC)(OC)=S)c(c1)C	00065P	0.28899	-0.373682	-0.281	out	-0.24452	-0.299734	3	N	N	N	N	N	N	4	N	P	N	P	P	1	4	1	3	3	3	1	2	1	2	2	2	1
38237-74-0	O=C(c1ccc(N)cc1)CCCC	00066P	-0.323977	0.616609	0.142	-0.0606016	0.329478	0.256871	4	N	N	N	P	N	N	2	N	N	N	N	N	3	3	4	3	3	3	1	2	2	2	2	2	3
40806-03-9	O=P(OC)(OC)OC(C(Br)(Br)Br)Br	00067P	-0.403271	out	-0.659	-0.743281	-0.623003	-0.675095	3	N	N	N	N	N	N	4	N	out	P	N	P	0	3	out	2	2	2	2	2	2	1	out	2	0
75-99-0	O=C(O)C(C)(Cl)Cl	00068P	1.68895	1.06699	1.287	1.37	1.21009	1.23352	4	P	P	P	N	N	P	0	N	out	N	N	N	2	5	3	5	5	5	1	4	3	3	3	3	3
95-08-9	O=C(OCCOCCOCCOC(=O)C(CC)CC)C(CC)CC	00069P	1.23878	1.18327	1.595	1.25387	1.306	1.33453	4	P	P	P	P	P	P	4	N	N	N	N	N	3	5	5	5	5	5	3	4	4	4	4	4	3
24258-94-4	O(c1ccc(cc1)C(OC)C3CCCCC3(N2CCCCC2))C	00070P	-0.537594	0.218338	0.435	0.377046	0.172026	0.300602	4	N	N	P	N	N	N	2	N	N	N	N	N	3	3	4	5	5	5	1	2	2	3	3	3	1
2938-98-9	OCCC(C)CO	00072P	1.71981	1.7785	1.892	2.20522	1.81286	1.92214	4	P	P	P	P	P	P	4	N	N	N	out	N	2	5	5	5	5	5	3	4	4	4	4	4	3
12224-02-1	O=S(=O)(O)c1cccc(c1)Nc2nc(nc(n2)N(CCO)CCO)Nc6ccc(C=Cc3ccc(cc3S(=O)(=O)O)Nc4nc(nc(n4)N(CCO)CCO)Nc5cccc(c5)S(=O)(=O)O)c(c6)S(=O)(=O)O	00073P	0.233391	out	0.849	0.907841	out	0.87842	2	N	P	P	P	P	P	4	N	N	N	N	N	3	4	out	5	out	5	1	3	4	4	out	4	2
376-89-6	N#CC(F)(F)C(F)(F)C(F)(F)C#N	00075P	1.10963	0.529402	out	1.06	out	0.794701	2	P	P	out	N	N	N	1	N	out	out	N	N	1	5	out	out	out	out	0	3	out	out	out	out	0
29098-15-5	O=C(OCOCC)c2ccccc2(Nc1c(ccc(c1Cl)C)Cl)	00076P	-0.0607084	0.460622	0.474	0.341939	out	0.42552	3	N	out	N	P	P	P	1	N	N	N	N	N	3	4	5	4	4	4	1	2	out	3	3	3	2
4437-22-3	o1cccc1COCc2occc2	00078P	0.0716456	0.84324	0.517	out	out	0.68012	2	N	out	N	out	P	N	0	N	N	N	N	N	3	3	4	4	4	4	3	2	3	3	3	3	3
87-47-8	O=C(Oc1cc(nn1c2ccccc2)C)N(C)C	00081P	-0.596981	0.30512	0.214	0.585492	0.130792	0.308851	4	N	N	N	N	N	N	4	N	P	N	N	N	1	3	4	4	4	4	3	2	1	3	3	3	1
30616-36-5	O=C(OC1CCCCC1)C(Oc2ccc(cc2)Cl)Oc3ccc(cc3)Cl	00083P	0.358665	0.490693	0.541	0.534205	0.501131	0.516757	4	N	out	P	P	P	P	3	N	out	N	N	N	2	4	out	5	5	5	2	3	out	3	3	3	2
136687-75-7	O=C(O)c1ccccc1N3C(=O)C(C3(c2ccccc2(OC)))Cl	00084P	0.860303	0.379036	0.41	0.667415	out	0.485484	3	P	out	N	N	P	N	1	N	N	N	N	N	3	5	5	4	4	4	1	3	4	3	3	3	1
621-64-7	O=NN(CCC)CCC	00085P	0.566929	0.717388	0.811	0.582037	0.643117	0.688385	4	N	N	N	N	N	N	4	N	N	N	N	N	3	4	3	4	4	4	1	2	3	3	3	3	3
551-08-6	O=C1OC(=CCCC)c2ccccc12	00086P	0.992821	0.977541	1.16	0.922178	1.01266	1.01809	4	N	out	N	P	P	P	1	N	N	N	N	N	3	4	5	5	5	5	3	3	3	3	3	3	3
109593-75-1	O(c1c(cc(cc1Br)Br)COCCN(CC)CC)CCCCC	00088P	-0.108233	0.0991612	0.009	0.174656	0.149436	0.108063	4	N	N	N	N	N	N	4	N	out	N	N	N	2	4	3	4	4	4	1	2	2	2	out	2	2
154-41-6	OC(c1ccccc1)C(N)C	00089P	0.901167	0.898596	0.712	0.99	0.803278	0.850968	4	N	N	N	N	N	N	4	N	N	N	N	N	3	4	4	4	4	4	3	3	3	3	3	3	3
2720-18-5	O(c1cc(c(cc1Cl)Br)Cl)P(OC(C)C)(C)=S	00090P	-0.711733	-0.780588	-1.099	-0.958742	-0.76055	-0.89972	4	N	N	N	N	N	N	4	N	P	P	P	P	3	3	out	2	2	2	2	2	1	1	1	1	3
339-43-5	O=C(NCCCC)NS(=O)(=O)c1ccc(N)cc1	00091P	1.21032	0.788345	0.857	0.81439	0.775893	0.808907	4	P	P	P	P	P	P	4	N	N	N	N	N	3	5	5	5	5	5	3	3	4	3	3	3	1
97-77-8	C(N(CC)CC)(=S)SSC(N(CC)CC)=S	00092P	0.227604	0.311537	0.234	0.37	out	0.305179	3	N	N	N	P	P	N	0	N	out	N	N	N	2	4	out	4	4	4	2	2	3	3	out	3	2
62295-52-7	O=C3c4ccccc4(C(=O)C3(=C1C=CN(C(=C1)C)CCN2CCCCC2))	00094P	0.0492561	0.340127	-0.242	0.1	0.306072	0.12605	4	N	N	N	N	N	N	4	N	N	N	N	N	3	4	out	4	4	4	2	2	out	2	2	2	2
591-08-2	O=C(NC(N)=S)C	00095P	-0.372986	0.558403	out	0.386368	0.715572	0.553448	3	N	N	out	N	N	N	3	P	out	out	N	N	1	2	out	out	out	out	0	1	out	out	out	out	0
136-85-6	n1nc2cc(ccc2([nH]1))C	00096P	1.08006	0.638689	0.804	0.811758	0.59712	0.712892	4	N	N	N	out	N	N	3	N	N	N	out	N	2	4	4	4	4	4	3	3	2	2	2	2	3
65474-39-7	O=C(O)c4ccccc4(OC(=O)Cc3c1cc(OC)ccc1n(C(=O)c2ccc(cc2)Cl)c3C)	00097P	-0.904091	-0.228245	-0.57	-0.407982	-0.253902	-0.365033	4	N	N	N	N	P	N	2	N	N	N	N	N	3	3	out	3	3	3	2	2	2	2	2	2	3
64-19-7	O=C(O)C	00099P	1.74152	1.22897	1.197	1.37	1.2751	1.26777	4	P	out	N	out	P	N	0	N	out	N	out	N	1	5	out	4	4	4	2	3	out	3	3	3	2
4169-04-4	OCC(Oc1ccccc1)C	00100P	1.2697	1.02104	1.114	1.16136	1.10277	1.09979	4	P	out	P	P	P	P	3	N	N	N	N	N	3	5	5	5	5	5	3	3	3	3	3	3	3
69267-51-2	O=[N+]([O-])c2oc3ccc1ccccc1c3(c2)	00101P	0.313998	0.502145	0.885	0.709857	0.49654	0.648385	4	N	out	N	N	N	N	3	N	N	N	N	N	3	4	4	4	4	4	3	2	3	3	out	3	2
18545-48-7	O=P(N(C)C)(N(C)C)SCCCC	00102P	-0.0324003	-0.645985	out	out	out	-0.645985	1	N	N	out	N	N	N	3	N	P	out	P	P	2	3	1	out	out	1	1	2	1	out	out	1	1
99300-57-9	O=[N+]([O-])c1ccc2OP(OCc2(c1))(N(CC)CC)=S	00103P	-0.303986	-0.787586	-0.698	-0.134126	-0.828278	-0.611998	4	N	N	N	N	N	N	4	N	P	N	N	N	1	3	3	3	3	3	3	2	1	2	2	2	1
54041-17-7	O=C(N(c1ccc(F)cc1)C(C)C)CO	00104P	0.351288	0.41556	-0.068	0.883808	0.483948	0.428829	4	N	out	P	N	P	P	1	N	N	N	N	N	3	4	out	5	out	5	1	2	out	4	4	4	2
66232-30-2	O=C(OCCCCCCCCCCCCCCCCCC)Cc1ccc(cc1)N(CCCl)CCCl	00105P	-0.421052	-0.132906	-0.831	-1.09625	-0.302357	-0.590627	4	N	out	N	P	P	P	1	N	P	P	P	P	3	3	2	2	2	2	3	2	1	1	out	1	2
10605-10-4	Oc1ccc(cc1c2ccccc2)Cl	00106P	1.188	0.938949	0.913	0.937634	0.927544	0.929282	4	P	out	N	P	P	P	1	N	N	N	out	N	2	5	4	4	4	4	3	3	3	3	3	3	3
63675-72-9	O=C(OC)C2=C(NC(=C(C(=O)OCC(C)C)C2(c1ccccc1[N+](=O)[O-]))C)C	00107P	0.510321	0.500138	0.296	0.876739	0.523231	0.549027	4	N	N	N	P	N	N	2	N	out	N	P	N	0	4	out	4	4	4	2	3	out	3	3	3	2
72509-76-3	O=C(OC)C2=C(NC(=C(C(=O)OCC)C2(c1cccc(c1Cl)Cl))C)C	00108P	0.437912	0.391025	0.705	1.1148	0.33784	0.637166	4	N	N	P	P	P	P	2	N	N	N	N	N	3	4	3	5	5	5	1	3	out	4	4	4	2
69-09-0	c1ccc3c(c1)N(c2cc(ccc2S3)Cl)CCCN(C)C	00111P	-0.392846	-0.144069	-0.114	-0.35	-0.133812	-0.18547	4	N	N	N	N	N	N	4	N	N	N	N	N	3	3	3	3	3	3	3	2	2	2	2	2	3
124-40-3	N(C)C	00112P	1.19008	0.655067	out	0.396484	0.514536	0.522029	3	N	N	out	out	N	N	2	N	N	out	P	N	0	4	3	out	out	3	1	3	2	out	out	2	1
25366-23-8	O=C(NC)N(c1nnc(C(F)(F)F)s1)C	00113P	0.0637806	out	out	0.895635	0.148997	0.522316	2	N	out	out	P	N	P	0	N	P	out	N	P	0	3	out	out	out	out	0	2	1	out	out	1	1
202483-62-3	O=C(N)c1ccccc1(OCC(CCCCCC)CCCCCCCC)	00114P	1.14119	0.309652	0.638	0.735212	0.467813	0.537669	4	P	out	P	P	P	P	3	N	N	N	N	N	3	5	5	5	out	5	2	4	3	3	3	3	3
109-73-9	NCCCC	00116P	0.699628	0.692387	0.691	0.526563	0.606594	0.629136	4	N	N	N	N	N	N	4	N	N	N	out	N	2	4	4	4	4	4	3	2	2	2	2	2	3
2524-04-1	O(CC)P(OCC)(=S)Cl	00118P	0.852987	0.150585	0.604	0.347623	0.435032	0.38431	4	N	N	N	N	N	N	4	N	P	N	N	N	1	4	1	4	4	4	1	3	out	3	3	3	2
2244-21-5	O=C1N=C(O)N(C(=O)N1Cl)Cl	00120P	0.711842	0.544231	out	0.544107	out	0.544169	2	N	N	out	out	N	N	2	N	out	out	N	N	1	4	out	out	out	out	0	3	2	out	out	2	1
34689-46-8	Oc1ccccc1C	00121P	1.15302	0.667211	0.535	0.660146	0.602048	0.616101	4	N	N	N	out	P	N	1	N	N	N	out	N	2	4	4	3	3	3	1	3	2	2	2	2	3
27302-90-5	O=C(c1ncccc1)CS(=O)C	00122P	1.55371	0.760873	0.661	1.10105	out	0.840975	3	P	out	N	P	P	P	1	N	N	N	out	N	2	5	1	4	out	1	0	4	out	3	out	3	1
109-65-9	CCCCBr	00123P	1.30756	0.676955	out	0.861159	out	0.769057	2	P	out	out	N	N	N	2	N	N	out	N	N	2	5	3	out	out	3	1	3	out	out	out	out	0
125-71-3	O(c1ccc2c(c1)C34(CCN(C)C(C2)C4(CCCC3)))C	00124P	-0.368821	-0.0408204	-0.066	-0.16	-0.065367	-0.0830468	4	N	N	N	N	N	N	4	N	N	N	N	N	3	3	4	4	4	4	3	2	2	2	2	2	3
766-05-2	N#CC1CCCCC1	00126P	-0.134692	0.559268	out	out	0.572122	0.565695	2	N	N	out	N	P	N	1	N	out	out	N	N	1	3	3	out	out	3	1	2	out	out	out	out	0
60244-67-9	O=C1C(OC)=C(OP(OC(C)C)(OC(C)C)=S)C=NN1C	00127P	-1.50527	-0.865999	-1.342	-1.58453	-0.831567	-1.15602	4	N	N	N	N	N	N	4	P	P	P	P	P	3	2	1	3	3	3	1	1	1	1	1	1	3
33878-52-3	O=C(OCC)C(Nc1ccc(c(c1)Cl)Cl)C	00128P	0.884553	0.498326	0.809	0.882388	0.517412	0.676782	4	P	N	N	P	N	N	2	N	N	N	N	N	3	5	4	4	4	4	3	3	out	3	3	3	2
700-07-2	n2c1ccccc1c(NC)s2	00129P	0.387108	0.495165	out	out	0.47833	0.486748	2	N	N	out	out	N	N	2	N	N	out	N	N	2	4	4	out	out	4	1	2	3	out	out	3	1
26248-99-7	O=C1N(C2N(C(=O)N(C2(N1Cl))Cl)Cl)Cl	00130P	0.888561	out	out	0.515606	out	0.515606	1	P	N	out	P	P	P	1	N	N	out	N	N	2	5	out	out	out	out	0	3	2	out	out	2	1
150-84-5	O=C(OCCC(C)CCC=C(C)C)C	00131P	1.53549	1.44897	1.549	1.51744	1.48687	1.50057	4	P	P	P	P	P	P	4	N	N	N	N	N	3	5	5	5	5	5	3	4	4	4	4	4	3
2162-74-5	C(=Nc1c(cccc1C(C)C)C(C)C)=Nc2c(cccc2C(C)C)C(C)C	00132P	-0.258005	0.266668	0.205	0.639644	0.357624	0.367234	4	N	out	P	out	P	P	2	N	N	N	N	N	3	3	5	5	5	5	3	2	out	2	2	2	2
10140-81-5	O=C(OCCCC)CC(C(=O)OCCCC)P(=O)(OCCCC)OCCCC	00133P	1.77238	0.537739	0.416	1.25883	0.691107	0.725919	4	P	N	N	N	P	N	2	N	out	N	N	N	2	5	out	4	4	4	2	4	out	3	3	3	2
24699-40-9	n1ccccc1CN(c2ccccc2)CCN3CCCCC3	00134P	0.349166	0.259476	out	0.221744	0.292775	0.257998	3	N	N	out	N	N	N	3	N	N	out	N	N	2	4	4	out	out	4	1	3	3	out	out	3	1
86811-46-3	O=C(O)c5ccccc5(OC(=O)c4ccccc4(OC(=O)Cc3c1cc(OC)ccc1n(C(=O)c2ccc(cc2)Cl)c3C))	00135P	-0.97672	-0.0357097	-0.368	-0.690267	-0.12691	-0.305222	4	N	out	N	N	P	N	1	N	N	P	N	N	1	3	5	2	2	2	1	2	out	2	2	2	2
9004-64-2	OC1OC(COCC(O)C)C(O)C(OCC(O)C)C1(OCC(O)C)	00136P	1.45937	out	1.546	1.86257	out	1.70429	2	P	P	P	P	P	P	4	N	N	N	N	N	3	5	5	5	5	5	3	4	4	3	3	3	1
92-06-8	c1ccc(cc1)c2cccc(c2)c3ccccc3	00137P	1.01828	0.750428	0.953	0.753047	0.921878	0.844588	4	P	P	P	out	P	P	3	N	N	N	out	N	2	5	5	5	5	5	3	3	4	3	3	3	1
29547-00-0	O=S(=O)(O)SCC(N(C)C)CSS(=O)(=O)O	00138P	-0.00124026	out	out	out	out	out	0	N	P	out	P	P	P	3	N	out	out	N	N	1	4	out	out	out	out	0	2	4	out	out	4	1
59-14-3	O=C1NC(=O)N(C=C1Br)C2OC(CO)C(O)C2	00141P	1.43858	out	0.925	0.973355	0.724578	0.874311	3	P	out	P	P	P	P	3	N	out	N	N	N	2	5	out	5	5	5	2	4	3	3	3	3	3
7487-28-7	O(CC1(OC1)(C))CC2(OC2)(C)	00144P	1.02639	1.07613	1.093	1.06643	0.97751	1.05327	4	N	out	P	P	P	P	3	N	N	N	N	N	3	4	3	5	out	3	0	3	out	3	3	3	2
54395-36-7	O=C1c2cccc(c2(C(=O)N1CCCC))[N+](=O)[O-]	00145P	0.912905	0.697243	0.938	1.03487	0.637457	0.826893	4	P	out	N	N	N	N	3	N	N	N	N	N	3	5	4	4	4	4	3	3	out	3	3	3	2
372-31-6	O=C(OCC)CC(=O)C(F)(F)F	00146P	0.618762	0.440416	0.356	0.579533	out	0.45865	3	N	out	N	N	P	N	1	N	out	N	N	N	2	4	out	3	3	3	2	3	2	2	2	2	3
135810-36-5	N#CN=C1C=CC=CN1Cc2c(cccc2Cl)Cl	00147P	0.256463	0.475416	0.24	0.31	0.441953	0.366842	4	N	out	N	P	N	N	1	N	N	N	N	N	3	4	4	4	4	4	3	2	3	2	2	2	1
620-92-8	Oc1ccc(cc1)Cc2ccc(O)cc2	00148P	1.39339	0.973463	1.095	1.14615	1.02174	1.05909	4	P	P	P	out	P	P	3	N	N	N	N	N	3	5	4	5	5	5	1	3	3	3	3	3	3
63867-17-4	O=C(OCC(Br)(Br)Br)C(CC)CC	00150P	1.02474	0.458451	0.842	0.790601	0.662199	0.688313	4	P	N	P	P	P	P	2	N	out	N	N	N	2	5	out	5	out	5	1	3	2	3	out	2	0
2052-14-4	O=C(OCCCC)c1ccccc1(O)	00152P	0.942436	1.09815	1.181	1.14932	1.11779	1.13657	4	N	P	P	P	P	P	4	N	N	N	N	N	3	4	5	5	5	5	3	3	4	3	3	3	1
13413-40-6	O(P(C)(=S)SCCC)P(C)(=S)SCCC	00154P	-0.694925	out	out	-1.14022	-0.894094	-1.01716	2	N	N	out	N	N	N	3	N	P	out	P	P	2	3	out	out	out	out	0	2	1	out	out	1	1
6145-73-9	O=P(OCC(C)Cl)(OCC(C)Cl)OCC(C)Cl	00155P	0.494102	-0.329916	0.292	0.512362	-0.101105	0.093335	4	N	N	N	N	N	N	4	N	P	N	P	P	1	4	out	5	5	5	2	3	1	3	3	3	1
4949-85-3	NC(Nc1cc(ccc1Cl)Cl)=S	00156P	0.134772	0.207344	-0.256	-1.19041	out	-0.413023	3	N	N	N	out	N	N	3	N	out	P	P	P	2	4	out	2	2	2	2	2	1	1	1	1	3
110263-73-5	O=C(OCCCCCCCCC)C2=CN=CC(C(=O)NC1CCCC1)C2c3ccccc3[N+](=O)[O-]	00158P	-1.68419	-0.0330146	-0.34	-0.325594	-0.126237	-0.206211	4	N	N	N	N	P	N	2	P	out	P	N	P	0	2	out	2	2	2	2	1	1	1	1	1	3
4549-43-3	O=NN(C)CC=C	00160P	0.531203	0.424574	0.208	0.260547	0.337018	0.307535	4	N	N	N	N	N	N	4	N	N	N	P	N	1	4	3	4	4	4	1	2	2	2	2	2	3
749-13-3	O=C(c1ccc(F)cc1)CCCN3CCC(O)(c2cccc(c2)C(F)(F)F)CC3	00161P	-0.465772	0.122412	-0.262	-0.451459	-0.0628653	-0.163478	4	N	N	N	N	N	N	4	N	out	N	N	N	2	3	out	3	3	3	2	2	out	2	2	2	2
3261-53-8	O=COC6CC7(O)(C8CCC4CC(OC3OC(C)C(OC2OC(C)C(OC1OC(C)C(O)C(O)C1)C(O)C2)C(O)C3)CCC4(C)C8(CCC7(C)(C6(C5=CC(=O)OC5))))	00163P	-1.4311	-1.46587	-1.476	-1.64505	out	-1.52898	3	N	N	N	P	P	N	0	P	P	P	N	P	1	2	2	2	out	2	2	1	1	1	out	1	2
67-20-9	O=C2NC(=O)CN2(N=Cc1oc(cc1)[N+](=O)[O-])	00164P	0.404398	0.672993	0.836	0.420377	0.727185	0.664139	4	N	N	N	N	P	N	2	N	N	N	N	N	3	4	4	4	4	4	3	3	3	3	3	3	3
23255-69-8	O=C(OC2C(O)C4OC1C=C(C(=O)C(O)C1(CO)C2(C)C34(OC3))C)C	00166P	-1.9471	out	-0.864	out	out	-0.864	1	N	out	N	P	P	P	1	P	N	P	N	N	1	1	out	1	1	1	2	1	4	3	3	3	1
515-83-3	OC(OCC)C(Cl)(Cl)Cl	00167P	0.661292	0.400713	0.35	0.502022	out	0.417578	3	N	out	N	N	N	N	3	N	out	N	N	N	2	4	4	4	out	4	2	3	out	3	3	3	2
56-75-7	O=C(NC(CO)C(O)c1ccc(cc1)[N+](=O)[O-])C(Cl)Cl	00168P	0.890068	0.504913	0.784	1.02793	0.578933	0.723943	4	P	out	P	N	P	P	1	N	N	N	N	N	3	5	5	5	5	5	3	3	4	4	4	4	3
106498-99-1	OCC3(CC)(CCCN2CCc1c4ccccc4([nH]c1C23))	00170P	0.625574	0.0697588	0.221	-0.159447	0.0771323	0.052111	4	N	out	N	N	N	N	3	N	out	N	N	N	2	4	3	4	4	4	1	3	2	3	3	3	1
24268-87-9	O=C2c1ccccc1N(c3cccc(c23)[N+](=O)[O-])CCN(C)C	00175P	-0.926413	0.0755869	-0.423	-0.056373	-0.0353073	-0.109773	4	N	N	N	N	N	N	4	P	out	N	P	N	0	2	3	3	3	3	3	1	2	2	2	2	3
66232-29-9	O=C(OCCCCCCCCCCCCCCCC)Cc1ccc(cc1)N(CCCl)CCCl	00176P	-0.69836	-0.225362	-0.831	out	-0.382721	-0.479694	3	N	N	N	P	P	N	0	N	P	P	P	P	3	3	2	2	2	2	3	2	1	1	out	1	2
59607-71-5	N#CSc1ccc(OC)cc1[N+](=O)[O-]	00177P	1.22627	0.41513	0.493	1.38419	0.218475	0.627698	4	P	N	N	N	P	N	2	N	out	N	N	N	2	5	out	4	4	4	2	3	2	3	3	3	1
93-72-1	O=C(O)C(Oc1cc(c(cc1Cl)Cl)Cl)C	00179P	0.384866	0.527136	0.309	0.395114	0.458353	0.422401	4	N	N	N	N	N	N	4	N	N	N	N	N	3	4	4	4	4	4	3	3	3	3	3	3	3
10080-80-5	O=C(N(OC)C)CC(C(=O)N(OC)C)SP(OC)(OC)=S	00180P	-1.41024	out	-0.239	0.413763	-0.0731167	0.0338821	3	N	N	N	N	N	N	4	P	P	N	P	P	1	2	out	4	4	4	2	1	1	3	3	3	1
3853-61-0	O=C(OCCSCSP(OC)(OC)=S)N	00181P	-0.820414	out	-1.107	-1.32784	out	-1.21742	2	N	N	N	N	N	N	4	P	out	P	P	P	2	2	out	3	3	3	2	1	1	1	1	1	3
299-85-4	O(c1ccc(cc1Cl)Cl)P(OC)(NC(C)C)=S	00182P	-0.0641611	-0.584118	-0.567	-0.308018	-0.505154	-0.491073	4	N	N	N	N	N	N	4	N	P	N	N	N	1	3	2	2	2	2	3	2	1	2	2	2	1
7680-73-1	c1cc[n+](cc1)C	00184P	0.344139	0.564494	0.3	0.532309	0.594205	0.497752	4	N	out	N	out	N	N	2	N	out	N	out	N	1	3	4	4	4	4	3	2	1	2	2	2	1
87818-31-3	O(Cc1ccccc1C)C3CC2(OC3(C)(CC2))C(C)C	00185P	1.22024	0.640156	1.006	1.74848	0.786279	1.04523	4	P	P	N	P	P	P	2	N	out	N	P	N	0	5	5	5	5	5	3	3	out	3	3	3	2
1616-88-2	O=C(OCCOC)N	00186P	1.96563	1.00507	0.933	1.20602	0.787352	0.982861	4	P	out	N	N	P	N	1	N	out	N	N	N	2	5	out	4	4	4	2	4	out	3	out	3	1
50-18-0	O=P1(OCCCN1)N(CCCl)CCCl	00190P	-0.415015	-0.413761	out	-0.47	-0.394754	-0.426172	3	N	N	out	N	N	N	3	N	P	out	P	P	2	3	3	out	out	3	1	2	2	out	out	2	1
5578-73-4	O3c4ccc5c2ccc1cc6OCOc6(cc1c2[n+](cc5(c4(OC3)))C)	00192P	0.654846	0.474084	0.494	0.7	0.454413	0.530624	4	N	N	N	P	P	N	0	N	out	N	N	N	2	4	1	4	4	4	1	3	3	3	3	3	3
99793-38-1	n2c(nn(c1ccc(cc1)Cl)c2c3ccc(cc3)Cl)SC	00193P	0.361439	out	out	out	0.509474	0.509474	1	N	P	out	out	N	P	0	N	out	out	N	N	1	4	out	out	out	out	0	3	out	out	out	out	0
80830-42-8	O=C(O)C2N(C(=O)CCS)C(c1ccccc1(O))SC2	00194P	1.42295	out	0.523	0.975901	0.587052	0.695318	3	P	out	P	P	P	P	3	N	N	N	N	N	3	5	out	5	5	5	2	4	out	4	4	4	2
5286-73-7	O=S(CC)CCOP(OCC)(OCC)=S	00195P	-0.437824	-1.1323	-1.093	-0.610667	-1.27873	-1.02867	4	N	N	N	N	N	N	4	N	P	P	P	P	3	3	1	2	2	2	1	2	1	1	1	1	3
1740-19-8	O=C(O)C2(C)(CCCC3(c1ccc(cc1CCC23)C(C)C)(C))	00197P	0.755573	0.630491	0.445	0.382379	out	0.485957	3	N	P	N	N	P	P	0	N	N	N	N	N	3	4	4	5	5	5	1	3	4	3	3	3	1
111729-41-0	n1c(nc(nc1N(C=NC2CC(NC(C)(C)C2)(C)C)C3CC(NC(C)(C)C3)(C)C)N(CC)CC)N(C=NC4CC(NC(C)(C)C4)(C)C)C5CC(NC(C)(C)C5)(C)C	00198P	0.0178744	out	out	0.965081	out	0.965081	1	N	P	out	N	N	N	1	N	out	out	N	N	1	4	out	out	out	out	0	3	4	out	out	4	1
14557-50-7	O=C(OCC)C(c1ccccc1)(CC=C)CCN(CC)CC	00199P	-0.180728	0.270333	0.165	0.195048	0.168763	0.199786	4	N	N	N	N	N	N	4	N	N	N	N	N	3	3	4	4	4	4	3	2	2	2	2	2	3
999-21-3	O=C(OCC=C)C=CC(=O)OCC=C	00200P	0.184702	0.752352	0.44	1.15381	0.699712	0.761469	4	N	out	N	P	P	P	1	N	N	N	N	N	3	4	5	5	5	5	3	2	4	3	3	3	1
107-98-2	OC(C)COC	00201P	1.61818	1.47958	1.754	1.74394	1.61838	1.64897	4	P	P	P	P	P	P	4	N	N	N	out	N	2	5	4	5	5	5	1	3	4	4	4	4	3
693-21-0	O=[N+]([O-])OCCOCCO[N+](=O)[O-]	00202P	0.584465	0.472566	0.722	0.565778	out	0.586781	3	N	N	N	N	P	N	2	N	N	N	P	N	1	4	3	4	out	3	0	3	2	3	out	2	0
764-48-7	OCCOC=C	00203P	1.64744	1.23683	1.515	1.4268	1.28189	1.36513	4	P	out	N	P	P	P	1	N	N	N	N	N	3	5	4	4	4	4	3	3	3	3	3	3	3
105-39-5	O=C(OCC)CCl	00206P	-0.387438	-0.0810411	0.005	-0.239358	-0.151361	-0.11669	4	N	N	N	N	N	N	4	P	P	N	N	N	1	2	2	3	3	3	1	1	1	2	2	2	1
585-86-4	OCC(O)C(O)C(OC1OC(CO)C(O)C(O)C1(O))C(O)CO	00207P	1.9404	1.71135	1.712	1.86	1.74562	1.75724	4	P	P	P	P	P	P	4	N	N	N	N	N	3	5	5	5	5	5	3	4	4	4	4	4	3
51122-73-7	O=C(NCCN(C(=O)SCC(C)C)CC)SCC(C)C	00208P	0.927603	out	out	out	0.369698	0.369698	1	P	out	N	N	P	N	1	N	N	N	N	N	3	5	out	5	5	5	2	3	out	4	out	4	1
94361-06-5	OC(c1ccc(cc1)Cl)(Cn2ncnc2)C(C)C3CC3	00209P	0.0800052	0.501135	0.705	0.743494	0.431828	0.595364	4	N	N	N	P	N	N	2	N	N	N	N	N	3	4	4	4	4	4	3	2	3	3	3	3	3
32449-92-6	O=C1OC2C(O)C(O)OC2(C1(O))	00210P	1.78379	0.991136	1.356	out	out	1.17357	2	P	P	P	P	P	P	4	N	N	N	N	N	3	5	5	5	5	5	3	4	4	4	4	4	3
21498-08-8	N1=C(NCC1)C(Oc2c(cccc2Cl)Cl)C	00211P	-0.623263	0.310028	0.194	-0.312816	0.267876	0.114772	4	N	N	N	N	N	N	4	N	out	N	N	N	2	3	1	4	4	4	1	2	1	2	2	2	1
19406-86-1	O=C(N)c1ccc(c(N)c1)C	00212P	1.06097	0.878112	0.404	0.516756	0.833723	0.658148	4	N	N	N	P	P	N	0	N	out	N	N	N	2	4	3	4	4	4	1	3	3	3	3	3	3
637-07-0	O=C(OCC)C(Oc1ccc(cc1)Cl)(C)C	00213P	0.589185	0.561312	0.987	0.348451	0.686387	0.645788	4	N	out	P	P	N	P	1	N	N	N	N	N	3	4	4	5	5	5	1	3	4	3	3	3	1
3671-00-9	c1ccc2c(c1)[nH]cc2C3CN(C)CC3	00216P	0.314635	0.155872	-0.124	-0.737539	0.073729	-0.157985	4	N	N	N	N	N	N	4	N	out	N	P	N	0	4	3	4	4	4	1	2	2	3	3	3	1
10540-29-1	O(c1ccc(cc1)C(c2ccccc2)=C(c3ccccc3)CC)CCN(C)C	00218P	1.04315	0.251313	0.391	0.32	0.34683	0.327286	4	P	N	N	N	N	N	4	N	N	N	N	N	3	5	4	4	4	4	3	3	3	3	3	3	3
68-11-1	O=C(O)CS	00219P	-0.100433	0.587292	out	1.44029	0.612727	0.880103	3	N	N	N	out	N	N	3	N	out	P	out	P	1	3	2	2	2	2	3	2	2	1	1	1	1
7070-63-5	O=C(Oc1ccccc1C2OCCCO2)NC	00220P	-0.222643	-0.310203	-0.569	-0.624418	-0.497713	-0.500334	4	N	N	N	N	N	N	4	N	P	P	P	P	3	3	2	3	3	3	1	2	1	2	2	2	1
108-29-2	O=C1OC(C)CC1	00222P	1.94426	1.16444	1.382	1.4298	1.20195	1.29455	4	P	out	P	P	P	P	3	N	N	N	out	N	2	5	5	5	5	5	3	4	out	3	3	3	2
7409-44-1	OCCOCCCCCCC	00223P	1.15342	1.11423	1.094	1.04919	1.15541	1.10321	4	P	P	P	P	P	P	4	N	N	N	N	N	3	5	5	5	5	5	3	3	4	3	3	3	1
6577-41-9	O1CC(OC1(c2ccccc2)C3CCCCC3)C[N+]4(C)(CCCCC4)	00226P	0.0205554	0.278901	0.456	0.261812	0.276759	0.318368	4	N	N	N	N	N	N	4	N	N	N	N	N	3	4	4	4	out	4	2	2	3	2	2	2	1
64057-90-5	Nc3cccc1c3([nH]c2c1CCCC2)	00227P	0.793744	0.20964	0.345	0.117308	0.229269	0.225304	4	N	N	N	N	N	N	4	N	N	N	N	N	3	4	3	4	4	4	1	3	2	2	2	2	3
1020-76-4	O=[N+]([O-])c2oc(C=Cc1nnc(N)s1)cc2	00228P	0.896395	out	0.35	0.364601	0.447145	0.387249	3	N	P	N	N	N	N	2	N	out	N	N	N	2	4	out	4	4	4	2	3	out	3	3	3	2
132-35-4	n1oc(nc1C(c2ccccc2)CC)CCN(CC)CC	00229P	0.465587	0.275294	out	0.326154	0.343048	0.314832	3	N	out	N	out	N	N	2	N	N	N	P	N	1	4	4	5	5	5	1	3	3	3	3	3	3
10138-89-3	O(C)C(OC)CC(OC)C	00230P	0.999677	1.3714	1.314	1.3086	1.38681	1.3452	4	N	P	P	P	P	P	4	N	N	N	N	N	3	4	5	5	5	5	3	3	3	3	3	3	3
163802-53-7	O=C(OCCC[Si](OC)(OC)OC)C=CC=CC	00232P	0.863301	out	1.663	1.26882	0.757506	1.22977	3	P	P	P	P	P	P	4	N	N	N	N	N	3	5	out	5	out	5	1	3	4	4	4	4	3
13021-50-6	OC(COCC)COC(C)C	00233P	1.48921	1.24755	1.37	1.33147	1.30045	1.31237	4	P	P	P	P	P	P	4	N	N	N	N	N	3	5	5	5	5	5	3	4	4	3	3	3	1
1001354-72-8	OC(CCCC)C(N)CC	00234P	0.578556	0.923565	out	0.73586	0.956491	0.871972	3	N	out	N	P	P	P	1	N	N	N	N	N	3	4	4	5	5	5	1	3	3	3	3	3	3
541-73-1	c1cc(cc(c1)Cl)Cl	00235P	0.599167	0.733227	0.763	0.597141	0.733145	0.706628	4	N	N	N	out	N	N	3	N	N	N	out	N	2	4	4	4	4	4	3	3	2	2	2	2	3
34643-12-4	O=C(O)Cc2cc(ccc2(Oc1ccc(cc1Cl)C(C)CC))C	00236P	0.523639	0.301785	0.317	0.220927	0.251157	0.272717	4	N	out	N	N	P	N	1	N	N	N	N	N	3	4	5	4	4	4	1	3	3	2	2	2	1
63980-89-2	O=P(O)(OCC)Sc1ccc(cc1)C	00238P	-0.666578	-0.379052	-0.251	-0.749843	-0.214206	-0.398525	4	N	N	N	N	N	N	4	P	P	N	out	P	0	2	out	4	4	4	2	1	1	2	2	2	1
868-85-9	O=P(OC)OC	00239P	1.44143	0.506481	0.97	out	out	0.73824	2	P	out	N	out	N	N	2	N	N	N	out	N	2	5	3	4	4	4	1	3	out	3	3	3	2
27704-53-6	O=P(OC(c1ccc(cc1Cl)Cl)=C(Cl)Cl)(OCC)OCC	00241P	-1.1132	-0.294968	-1.1	-1.22026	-0.944808	-0.890009	4	N	N	N	N	N	N	4	P	out	P	P	P	2	2	3	2	2	2	1	1	2	1	1	1	1
6476-37-5	c1ccc(cc1)P(C2CCCCC2)C3CCCCC3	00242P	0.47577	0.505767	out	out	0.349301	0.427534	2	N	N	N	P	N	N	2	N	N	N	N	N	3	4	4	4	4	4	3	3	out	2	2	2	2
10592-13-9	O=C(N)C=3C(=O)C4(O)(C(O)=C2C(=O)c1c(O)cccc1C(C)C2C(O)C4(C(C=3(O))N(C)C))	00243P	0.54909	0.01313	0.336	0.650094	out	0.333075	3	N	P	P	P	P	P	4	N	N	N	N	N	3	4	5	5	out	5	2	3	4	3	out	4	0
62-68-0	O=C(OCCN(CC)CC)C(c1ccccc1)(c2ccccc2)CCC	00244P	0.740227	0.149637	-0.189	-0.78308	0.116114	-0.176582	4	P	N	N	N	N	N	4	N	N	N	N	N	3	5	3	4	4	4	1	3	2	3	3	3	1
1117-37-9	O=C(OCC)C=CN(C)C	00246P	1.49759	0.887663	0.84	0.705508	0.88613	0.829825	4	P	out	P	out	P	P	2	N	N	N	N	N	3	5	4	4	4	4	3	3	out	3	out	3	1
532-03-6	O=C(OCC(O)COc1ccccc1(OC))N	00247P	0.738386	0.4879	0.722	0.64272	out	0.61754	3	N	N	N	P	P	N	0	N	N	N	N	N	3	4	out	4	4	4	2	3	3	3	3	3	3
1113-04-8	OCC[N+](C)(C)CC	00248P	1.7684	1.1345	1.075	1.00067	1.06158	1.06794	4	P	out	P	P	P	P	3	N	N	N	P	N	1	5	4	5	5	5	1	4	3	3	3	3	3
2767-80-8	OCP(CO)CO	00249P	0.156897	out	out	out	out	out	0	N	N	out	out	P	N	0	N	out	out	out	out	0	3	out	out	out	out	0	2	out	out	out	out	0
39515-40-7	N#CC(OC(=O)C1C(C=C(C)C)C1(C)(C))c3cccc(Oc2ccccc2)c3	00250P	-0.0718165	0.269183	-0.202	-0.471485	-0.05262	-0.114231	4	N	out	N	N	P	N	1	N	N	N	N	N	3	4	4	3	out	4	0	2	out	2	out	2	1
3717-88-2	O=C(OCCN1CCCCC1)c2cccc3C(=O)C(=C(Oc23)c4ccccc4)C	00252P	0.386448	0.394459	0.286	0.45	0.407789	0.384562	4	N	N	N	N	N	N	4	N	N	N	N	N	3	4	4	4	4	4	3	3	3	3	3	3	3
554-84-7	O=[N+]([O-])c1cccc(O)c1	00253P	0.372775	0.520651	0.474	0.517498	0.605054	0.529301	4	N	N	N	out	N	N	3	N	N	N	P	N	1	4	4	4	4	4	3	2	2	2	2	2	3
141-98-0	O(C(NCC)=S)C(C)C	00254P	0.586819	0.593074	out	0.643747	out	0.618411	2	N	N	out	N	N	N	3	N	out	out	N	N	1	4	4	out	out	4	1	3	2	out	out	2	1
112-30-1	OCCCCCCCCCC	00255P	1.47483	1.37957	1.505	1.67194	1.44301	1.49988	4	P	P	P	P	P	P	4	N	N	N	N	N	3	5	5	5	5	5	3	3	4	4	4	4	3
86703-02-8	n1nc(ccc1Nn2c(ccc2C)C)N3CCOCC3	00256P	0.862033	0.316267	0.539	0.677405	0.397416	0.482522	4	P	N	N	N	N	N	4	N	N	N	P	N	1	5	4	4	4	4	3	3	3	3	3	3	3
99-85-4	C1=C(C)CC=C(C1)C(C)C	00257P	1.42835	1.28062	1.33	1.52273	1.30032	1.35842	4	P	N	P	P	P	P	2	N	N	N	N	N	3	5	5	5	5	5	3	3	3	3	3	3	3
3160-37-0	O=C(C=Cc1ccc2OCOc2(c1))C	00259P	1.32316	0.987593	1.025	0.358374	0.965612	0.834145	4	P	P	P	P	P	P	4	N	N	N	N	N	3	5	5	5	5	5	3	3	3	3	3	3	3
90220-18-1	O=P(OCCCC)(CC)SC	00260P	-1.76093	-1.25246	-1.537	-1.64307	-1.34412	-1.44416	4	N	N	N	N	N	N	4	P	P	P	P	P	3	1	1	1	1	1	3	1	1	1	1	1	3
562-74-3	OC1(CC=C(C)CC1)C(C)C	00261P	0.92604	1.20258	1.441	1.34234	1.26323	1.31229	4	N	P	P	P	P	P	4	N	N	N	N	N	3	4	5	5	5	5	3	3	4	3	3	3	1
73681-13-7	N#CNC(=Nc1cnccc1)N(C(=O)C)C(C)(C)C	00263P	0.346154	0.255603	0.075	-0.394932	0.158528	0.0235497	4	N	N	N	N	P	N	2	N	out	N	N	N	2	4	out	4	4	4	2	3	out	3	3	3	2
569-58-4	O=C(O)C1=CC(C=CC1(=O))=C(c2ccc(O)c(c2)C(=O)O)c3ccc(O)c(c3)C(=O)O	00265P	1.27648	out	0.114	out	0.476242	0.295121	2	P	P	N	P	P	P	2	N	out	N	N	N	2	5	out	4	4	4	2	4	4	2	2	2	1
985-12-6	O(c1ccc(cc1(OCC))C=C2NCCc3cc(OCC)c(OCC)cc23)CC	00266P	0.0957033	0.30091	-0.089	0.0504768	out	0.0874624	3	N	out	N	N	N	N	3	N	N	N	N	N	3	4	out	4	4	4	2	3	3	3	out	3	2
17869-27-1	O1CCN2CCO[Si]1(OCC2)CCCN	00268P	1.39771	0.362048	out	1.00233	out	0.682187	2	P	N	out	P	N	N	1	N	out	out	N	N	1	5	out	out	out	out	0	4	out	out	out	out	0
41798-82-7	N(=NN(N=Nc1ccccc1)C)c2ccccc2	00269P	-0.0522748	0.448017	0.506	0.505567	0.451855	0.47786	4	N	P	N	N	N	N	2	N	N	N	N	N	3	3	4	4	4	4	3	2	2	3	3	3	1
24632-63-1	O=C(N=NCc1oc(cc1)[N+](=O)[O-])CCN2CCN(C)CC2	00271P	-0.0130392	0.531645	0.466	0.464769	0.447474	0.477472	4	N	out	N	N	N	N	3	N	N	N	N	N	3	4	5	4	4	4	1	2	3	3	3	3	3
2409-55-4	Oc1ccc(cc1C(C)(C)C)C	00273P	1.18278	0.875322	0.804	0.67966	0.855231	0.803553	4	P	N	N	out	P	N	1	N	N	N	N	N	3	5	4	4	4	4	3	3	3	3	3	3	3
107-71-1	O=C(OOC(C)(C)C)C	00277P	0.708471	1.2488	1.365	1.29333	1.36838	1.31888	4	N	P	P	P	P	P	4	N	N	N	N	N	3	4	5	5	5	5	3	3	out	4	4	4	2
15500-66-0	O=C(OC4CC6CCC1C(CCC2(C)(C(OC(=O)C)C(CC12)[N+]3(C)(CCCCC3)))C6(C)(CC4[N+]5(C)(CCCCC5)))C	00278P	-0.558145	-0.428702	out	-0.186118	-0.350246	-0.321689	3	N	N	N	N	N	N	4	N	P	N	N	N	1	3	out	3	3	3	2	2	1	2	out	1	0
23182-46-9	O=C(OCC[N+]1(CC)(CCCCC1))C(O)(c2ccccc2)c3ccccc3	00281P	1.01231	0.253903	0.344	0.362442	0.289484	0.312457	4	P	N	N	N	N	N	4	N	N	N	N	N	3	5	4	4	4	4	3	3	3	3	3	3	3
90-43-7	Oc1ccccc1c2ccccc2	00282P	0.625791	0.73444	0.759	0.53	0.727254	0.687673	4	N	N	N	out	P	N	1	N	N	N	out	N	2	4	4	4	4	4	3	3	3	3	3	3	3
22936-75-0	n1c(nc(nc1NC(C)C(C)C)SC)NCC	00283P	1.07032	0.465351	0.797	0.921495	0.576946	0.690198	4	P	N	N	N	N	N	4	N	N	N	N	N	3	5	4	4	4	4	3	3	3	3	3	3	3
3761-41-9	O=S(c1ccc(OP(OC)(OC)=S)cc1C)C	00284P	-0.371459	-0.47801	-0.692	out	-0.389277	-0.519762	3	N	N	N	N	N	N	4	N	P	N	P	P	1	3	1	3	3	3	1	2	1	2	2	2	1
15433-03-1	O=C2c1ccccc1C(=O)C2c3c(cc(cc3C)C)C	00285P	0.578207	0.512681	-0.042	-0.0185565	out	0.150708	3	N	out	N	N	P	N	1	N	out	N	N	N	2	4	5	5	5	5	3	3	out	2	2	2	2
120-92-3	O=C1CCCC1	00287P	1.50518	0.899211	out	1.3006	1.00272	1.06751	3	P	out	out	P	P	P	2	N	N	out	N	N	2	5	5	out	out	5	1	3	out	out	out	out	0
495-54-5	N(=Nc1ccc(N)cc1(N))c2ccccc2	00288P	0.890931	0.519536	1.231	1.43	1.03658	1.05428	4	N	N	P	P	N	N	0	N	N	N	N	N	3	4	3	5	5	5	1	3	2	4	out	2	0
4044-65-9	C(=Nc1ccc(N=C=S)cc1)=S	00289P	-0.96104	out	0.434	0.865478	out	0.649739	2	N	out	N	out	N	N	2	P	out	N	N	N	2	2	out	4	out	4	1	1	out	3	3	3	2
556-82-1	OCC=C(C)C	00290P	0.973617	1.39728	1.279	1.13182	1.44911	1.3143	4	N	P	P	P	P	P	4	N	N	N	N	N	3	4	5	5	5	5	3	3	3	3	3	3	3
74764-93-5	c1ccc(cc1)c2cn(c3ccc(cc23)C)N(C)CCN(C)C	00293P	0.767	0.378108	0.458	0.404737	0.406539	0.411846	4	P	N	N	out	N	N	3	N	out	N	N	N	2	5	4	4	4	4	3	3	3	3	3	3	3
25961-87-9	OCCOCCOCCCCCCC	00295P	1.15835	1.2666	1.212	1.19922	1.28283	1.24016	4	P	P	P	P	P	P	4	N	N	N	N	N	3	5	5	5	5	5	3	3	4	3	3	3	1
105-52-2	O=C(OC(C)CC(C)C)C=CC(=O)OC(C)CC(C)C	00296P	1.41207	1.21488	0.947	1.34207	1.24496	1.18723	4	P	P	P	P	P	P	4	N	N	N	N	N	3	5	5	5	5	5	3	4	4	4	4	4	3
60676-83-7	O=C(NC1CC1)c2cc(c(N)c(c2)Cl)Cl	00298P	-0.156971	0.510688	0.293	0.432586	0.374921	0.402799	4	N	out	N	N	N	N	3	N	N	N	N	N	3	3	out	3	3	3	2	2	out	2	2	2	2
10140-94-0	O1CC(CC)C(OP1(=S)Cl)CCC	00299P	0.0932526	-0.127634	-0.494	-0.216941	-0.258701	-0.274319	4	N	N	N	N	N	N	4	N	P	P	N	P	1	4	1	2	2	2	1	2	2	1	1	1	1
87687-13-6	O=C3Nc1ccccc1SC(c2ccccc2)C3CN4CCN(C)CC4	00300P	0.27649	0.168229	-0.044	0.132824	0.214109	0.117791	4	N	N	N	N	N	N	4	N	N	N	N	N	3	4	4	4	4	4	3	3	2	2	2	2	3
24017-20-7	O=C1c2ccccc2(C(=O)N1CSP(OC)(CC)=S)	00301P	-1.64707	-0.969183	-1.002	-1.43625	-0.986402	-1.09846	4	N	N	N	N	N	N	4	P	P	P	P	P	3	2	2	2	2	2	3	1	1	1	1	1	3
953-17-3	O(C)P(OC)(=S)SCSc1ccc(cc1)Cl	00303P	-0.815609	-0.774997	-0.967	-0.859351	-0.893405	-0.873688	4	N	N	N	N	N	N	4	P	P	P	P	P	3	2	2	2	2	2	3	1	1	1	1	1	3
119600-43-0	O=C(OC)C2=CCC4c3c(c1ccccc1n23)CCN4(CC)	00304P	0.849391	-0.000940956	0.432	out	0.082933	0.171331	3	P	out	N	P	N	N	1	N	out	N	N	N	2	5	3	4	4	4	1	3	2	3	3	3	1
54533-86-7	O=C(c1ccccc1Cl)c2cc(ccc2n3ccnc3CN(CC)CC)[N+](=O)[O-]	00305P	0.583623	out	0.312	out	0.299871	0.305936	2	N	out	N	out	N	N	2	N	N	N	N	N	3	4	out	4	4	4	2	3	out	2	2	2	2
2439-01-2	O=C2Sc1nc3ccc(cc3(nc1S2))C	00306P	0.672191	out	0.331	out	0.377921	0.354461	2	N	N	N	out	P	N	1	N	out	N	N	N	2	4	out	4	4	4	2	3	out	3	3	3	2
2154-02-1	O(c1cc2c(cc1(OC))C(N(C)CC2)CCc3ccc(cc3)Cl)C	00307P	0.0640527	0.190659	0.223	0.229046	0.191923	0.208657	4	N	N	N	N	N	N	4	N	N	N	N	N	3	4	4	4	4	4	3	2	2	3	3	3	1
66-75-1	O=C1NC=C(C(=O)N1)N(CCCl)CCCl	00308P	-1.84948	-0.38763	-1.212	out	out	-0.799815	2	N	N	N	P	N	N	2	P	P	P	P	P	3	1	1	1	1	1	3	1	1	1	1	1	3
64-55-1	O=C(OCC(C)(COC(=O)N)C(C)CC)N	00309P	0.698704	0.356828	0.451	0.685999	0.346239	0.460017	4	N	N	N	P	P	N	0	N	out	N	N	N	2	4	2	4	4	4	1	3	out	3	out	3	1
106-44-5	Oc1ccc(cc1)C	00310P	0.282315	0.7847	0.623	0.779172	0.820283	0.751789	4	N	out	N	out	P	N	0	N	N	N	out	N	2	3	4	4	4	4	3	2	out	2	2	2	2
39754-64-8	O(c1ccccc1)CC2OC(NCC2)=S	00311P	0.993988	0.515214	0.983	0.809974	0.471466	0.694913	4	P	N	P	N	N	N	2	N	out	N	N	N	2	5	out	5	out	5	1	3	out	3	out	3	1
75614-09-4	O=C1NCC(N1)Cc3ccc(OC)c(OC2CCCC2)c3	00312P	0.315509	0.367112	0.606	0.620193	0.4052	0.499626	4	N	out	N	N	N	N	3	N	N	N	N	N	3	4	4	4	4	4	3	3	3	3	3	3	3
67-97-0	OC3CC(=CC=C1CCCC2(C)(C1CCC2(C(C)CCCC(C)C)))C(=C)CC3	00314P	-0.961465	-0.703396	-1.298	-2.2291	out	-1.41017	3	N	out	N	P	P	P	1	P	out	P	N	P	0	2	1	2	out	1	0	1	out	1	out	1	1
642-72-8	n2c(OCCCN(C)C)c1ccccc1n2Cc3ccccc3	00315P	0.487506	0.351245	0.335	0.33	0.347558	0.340951	4	N	N	N	N	N	N	4	N	N	N	N	N	3	4	4	4	4	4	3	3	3	3	3	3	3
7203-92-1	N(=NN(C)C)c1ccc(OC)cc1	00316P	0.28722	0.262339	0.785	0.343326	0.133924	0.381147	4	N	N	N	N	N	N	4	N	N	N	N	N	3	4	3	4	4	4	1	2	2	3	3	3	1
1331-28-8	c1ccc(cc1)C=CCl	00317P	1.57605	1.00304	1.271	1.51046	0.980606	1.19128	4	P	out	P	N	P	P	1	N	N	N	out	N	2	5	5	4	4	4	1	4	2	3	3	3	1
7005-47-2	OCC(N(C)C)(C)C	00318P	1.15045	1.06078	1.344	1.10212	1.00859	1.12887	4	N	out	P	N	P	P	1	N	N	N	N	N	3	4	4	4	4	4	3	3	2	3	3	3	1
1134-36-7	Oc1ccc(cc1(N))c2ccccc2	00319P	1.08712	0.71964	0.5	0.718053	0.662144	0.649959	4	P	out	N	P	P	P	1	N	N	N	out	N	2	5	4	5	5	5	1	3	3	3	out	3	2
110-63-4	OCCCCO	00320P	1.17576	1.82857	2.01	2.21013	1.99102	2.00993	4	N	P	P	out	P	P	3	N	N	N	out	N	2	4	5	5	5	5	3	3	4	4	4	4	3
35793-87-4	O=C2NC(Oc1ccc(N)cc12)CC	00321P	0.992957	0.700015	0.933	0.883868	0.725839	0.81068	4	N	N	N	N	N	N	4	N	N	N	N	N	3	4	4	4	4	4	3	3	out	3	3	3	2
6980-18-3	O=C(O)C(=N)NC1CC(N)C(OC1(C))OC2C(O)C(O)C(O)C(O)C2(O)	00322P	1.47808	out	out	1.72	1.49028	1.60514	2	P	P	P	P	P	P	4	N	out	N	P	N	0	5	out	5	out	5	1	4	4	4	out	4	2
120-61-6	O=C(OC)c1ccc(cc1)C(=O)OC	00323P	1.35453	1.05537	1.242	1.35901	1.16415	1.20513	4	P	P	P	P	P	P	4	N	out	N	N	N	2	5	5	5	5	5	3	3	3	3	3	3	3
2078-54-8	Oc1c(cccc1C(C)C)C(C)C	00324P	0.448219	1.0552	0.793	0.727762	0.956053	0.883003	4	N	P	N	out	P	P	1	N	N	N	N	N	3	4	4	4	4	4	3	2	3	3	3	3	3
87798-87-6	O=C4c1c(ncn1CCCCCN3CCN(c2cccc(c2)C(F)(F)F)CC3)N(C(=O)N4C)C	00325P	0.0790362	out	0.23	0.0841236	-0.062248	0.0839585	3	N	out	N	N	N	N	3	N	out	N	N	N	2	4	out	4	4	4	2	3	out	3	3	3	2
3033-62-3	O(CCN(C)C)CCN(C)C	00326P	0.564091	0.837188	0.921	0.792279	0.72562	0.819022	4	N	out	P	out	N	P	0	N	N	N	N	N	3	4	3	5	5	5	1	3	2	3	out	2	0
80-50-2	O=C(OC1CC2CCC(C1)[N+]2(C)(C))C(CCC)CCC	00327P	0.290487	0.500096	0.525	0.980918	out	0.668671	3	N	N	N	P	P	N	0	N	N	N	N	N	3	4	4	4	out	4	2	3	2	3	out	2	0
17692-34-1	OCCOCCOCCN1CCN(CC1)C(c2ccccc2)c3ccc(cc3)Cl	00330P	0.342401	0.148115	0.204	0.41334	0.254429	0.254971	4	N	N	N	P	N	N	2	N	N	N	N	N	3	4	4	4	4	4	3	3	3	3	3	3	3
56296-78-7	FC(F)(F)c2ccc(OC(c1ccccc1)CCNC)cc2	00331P	0.11718	0.401983	0.42	0.43	0.396948	0.412233	4	N	N	N	P	N	N	2	N	N	N	P	N	1	4	4	4	4	4	3	2	out	3	3	3	2
5251-79-6	O=C(O)CONC(=O)c1ccccc1	00332P	1.06938	0.814607	0.902	0.861069	0.912976	0.872663	4	P	out	P	P	P	P	3	N	N	N	N	N	3	5	5	5	5	5	3	3	3	3	3	3	3
118288-08-7	O=C(NCC=CCOc1nccc(c1)CN2CCCCC2)CS(=O)Cc3occc3	00333P	0.461548	out	out	out	0.337073	0.337073	1	N	out	P	N	N	N	1	N	out	N	N	N	2	4	out	4	4	4	2	3	out	3	3	3	2
17274-12-3	O=C(O)c1cc(cc(c1I)I)I	00334P	0.624156	0.19595	0.353	0.17	0.204984	0.230984	4	P	N	N	out	N	N	3	N	N	N	N	N	3	5	out	4	4	4	2	3	4	3	3	3	1
4019-40-3	O=C(Nc1ccc(cc1)Cl)c3cc(cc(c2ccc(cc2)Cl)c3(O))Cl	00335P	0.856537	0.556833	0.594	0.707656	0.834938	0.673357	4	P	out	P	P	P	P	3	N	N	N	N	N	3	5	out	5	5	5	2	3	3	3	3	3	3
62865-36-5	Oc1nnc(cc1)c2cc(c(c(c2)Cl)C)Cl	00336P	1.67435	0.539149	out	0.511611	0.613335	0.554698	3	P	out	N	P	N	N	1	N	N	N	N	N	3	5	4	4	4	4	3	4	3	3	3	3	3
31895-22-4	N(C)(C)C1CSSSC1	00341P	-0.142936	out	out	out	out	out	0	N	N	out	N	N	N	3	N	out	out	N	N	1	3	out	out	out	out	0	2	out	out	out	out	0
19089-47-5	OCC(OCC)C	00342P	1.83449	1.52048	1.56	1.63094	1.51107	1.55562	4	P	P	P	P	P	P	4	N	N	N	out	N	2	5	5	5	5	5	3	4	4	3	3	3	1
106635-81-8	FC(F)(F)c3cccc(Oc2c(OC)cc(NC(C)CCCN)c1nc(OC)cc(c12)C)c3	00344P	-0.145258	out	0.633	0.594177	0.182854	0.470011	3	N	N	N	N	N	N	4	N	out	N	N	N	2	4	out	4	4	4	2	2	out	3	3	3	2
63886-56-6	OCCN1CC(C)C(C)C1	00345P	0.934171	1.03737	1.192	0.939643	1.05102	1.05501	4	N	out	N	N	P	N	1	N	N	N	N	N	3	4	5	4	4	4	1	3	3	4	4	4	1
24544-04-5	Nc1c(cccc1C(C)C)C(C)C	00347P	1.25735	0.644934	0.955	0.929304	0.663472	0.798177	4	P	out	N	out	N	N	2	N	N	N	N	N	3	5	4	4	4	4	3	3	3	3	3	3	3
51356-19-5	O=C1C=CC(=NN1CSP(OCC)(OCC)=S)Br	00349P	-1.09335	-0.824982	-1.234	-1.55437	out	-1.20445	3	N	N	N	N	N	N	4	P	P	P	P	P	3	2	out	1	1	1	2	1	1	1	1	1	3
140-53-4	N#CCc1ccc(cc1)Cl	00350P	-0.480061	0.739519	0.545	1.03365	out	0.772724	3	N	N	N	out	N	N	3	P	out	N	out	N	1	2	4	5	5	5	1	1	2	2	out	2	2
55689-65-1	O=C(O)Cc2ccc3C(=O)c1ccccc1COc3(c2)	00351P	-0.386861	0.0949929	-0.344	-0.522743	0.008092	-0.190914	4	N	N	N	P	P	N	0	N	out	N	P	N	0	3	2	3	3	3	1	2	1	2	2	2	1
57262-94-9	c1ccc3c(c1)C4=C(c2ccccc2C3)CCN(C)C4	00352P	0.326617	0.158692	0.291	-0.0130166	0.159219	0.148974	4	N	N	N	N	N	N	4	N	out	N	N	N	2	4	3	4	4	4	1	3	2	2	2	2	3
13450-77-6	O=C(O)CNC(=O)c1ccc(cc1)Cl	00353P	1.01989	0.65986	0.96	0.950968	0.773788	0.836154	4	P	out	N	P	P	P	1	N	out	N	N	N	2	5	5	4	4	4	1	3	out	3	3	3	2
660-68-4	N(CC)CC	00355P	1.95795	0.849467	0.834	0.87	0.807803	0.840317	4	P	N	N	out	P	N	1	N	N	N	P	N	1	5	4	4	4	4	3	4	2	3	3	3	1
103150-29-4	O(c5ccc4c(OC(C)(C)C(c1ccccc1)C4(c3ccc(OCCN2CCCC2)cc3))c5)C	00356P	0.210033	-0.1671	-0.238	0.147437	-0.174873	-0.108134	4	N	N	N	N	N	N	4	N	N	N	N	N	3	4	4	3	3	3	1	3	2	2	2	2	3
16356-11-9	C=CC=CC=CCCCCC	00357P	1.7022	1.25154	1.442	1.27487	1.32502	1.32336	4	P	P	P	P	P	P	4	N	N	N	N	N	3	5	5	5	5	5	3	4	4	4	4	4	3
75-09-2	C(Cl)Cl	00358P	1.25292	0.816332	out	0.93885	0.814192	0.856458	3	N	N	out	out	N	N	2	N	N	out	out	N	1	4	3	out	out	3	1	3	2	out	out	2	1
35944-85-5	O=P(O)(O)OC(=CCl)c1ccc(cc1Cl)Cl	00359P	-1.36593	0.525024	0.396	0.198907	0.464229	0.39604	4	N	N	N	N	P	N	2	P	out	N	N	N	2	2	out	3	3	3	2	1	out	2	2	2	2
76-03-9	O=C(O)C(Cl)(Cl)Cl	00360P	0.392802	1.03457	1.098	1.25	1.01561	1.09954	4	N	P	P	N	N	P	0	N	out	N	N	N	2	4	3	5	5	5	1	2	out	3	3	3	2
152-18-1	O(C)P(OC)(OC)=S	00361P	0.556609	0.145512	0.372	0.146342	-0.0734363	0.147604	4	N	N	N	N	N	N	4	N	P	N	P	P	1	4	2	4	4	4	1	3	1	3	3	3	1
161967-81-3	O=C(O)C1=CN(c2cc(c(F)c(c2(C1(=O)))C)N3CCNC(C)C3)C4CC4	00362P	0.884547	0.523783	0.745	0.769807	0.555228	0.648455	4	P	P	P	P	N	P	2	N	N	N	N	N	3	5	out	5	5	5	2	3	4	3	3	3	1
122-37-2	Oc1ccc(cc1)Nc2ccccc2	00363P	1.25114	0.767221	0.616	0.927674	0.710907	0.75545	4	P	out	N	out	P	N	0	N	N	N	N	N	3	5	4	4	4	4	3	3	2	3	3	3	1
104-01-8	O=C(O)Cc1ccc(OC)cc1	00364P	0.970059	1.03288	1.074	1.22697	1.13408	1.11698	4	N	out	P	out	P	P	2	N	N	N	out	N	2	4	4	5	5	5	1	3	3	3	3	3	3
28998-67-6	n1ccc([nH]1)CCCC	00365P	0.612946	0.473965	0.771	0.95387	0.364308	0.640786	4	N	N	N	out	N	N	3	N	N	N	N	N	3	4	4	4	4	4	3	3	3	3	out	3	2
25369-84-0	n1c3ccccc3([nH]c1SN2CCCCC2)	00366P	0.563409	0.301339	0.827	1.3	0.522814	0.737788	4	N	N	P	N	N	N	2	N	out	P	N	P	0	4	4	5	5	5	1	3	2	3	out	2	0
15589-31-8	O=C(OC1C(=C(C(=O)C1)CC=C)C)C2C(C)(C)C2(C)(C)	00367P	-0.200631	0.763761	0.19	0.281057	0.521344	0.439041	4	N	P	N	N	P	P	0	N	N	N	N	N	3	3	5	4	4	4	1	2	4	3	3	3	1
919-31-3	N#CCC[Si](OCC)(OCC)OCC	00368P	1.4115	0.809853	1.098	1.15658	out	1.02148	3	P	out	P	P	P	P	3	N	N	N	N	N	3	5	5	5	out	5	2	4	3	3	out	3	2
1244-76-4	OCCOCCN1CCN(CC1)C(c2ccccc2)c3ccc(cc3)Cl	00369P	0.225903	0.227563	0.27	0.33	0.276343	0.275977	4	N	N	N	P	N	N	2	N	N	N	N	N	3	4	4	4	4	4	3	3	2	3	3	3	1
13009-99-9	O=S(=O)(N)c1ccc(cc1)CN	00370P	1.5733	0.732201	1.041	0.802283	out	0.858494	3	P	out	P	P	N	P	1	N	out	N	N	N	2	5	out	5	5	5	2	4	out	3	3	3	2
104719-71-3	n1nc(ccc1N3CCN(CC=Cc2ccccc2)CC3)Cl	00371P	0.186838	0.371355	0.196	0.271647	0.280712	0.279928	4	N	N	N	N	N	N	4	N	N	N	N	N	3	4	4	4	4	4	3	2	3	3	3	3	3
17702-63-5	OCCN(C(NP(OC)(OC)=S)=S)C	00372P	-1.33248	out	out	out	-0.237019	-0.237019	1	N	N	out	N	N	N	3	P	P	out	N	P	0	2	out	out	out	out	0	1	1	out	out	1	1
33210-39-8	N1=C(NCC(C)(C)C1)C(OCC)(c2ccc(cc2)Cl)CC	00373P	-0.725356	0.0817498	-0.36	-0.258972	0.031773	-0.126362	4	N	N	N	N	N	N	4	N	N	N	N	N	3	3	3	3	3	3	3	2	2	2	2	2	3
5837-67-2	O=C3OC(=O)C(OC(=O)CCc1ccccc1)=C3(OC(=O)CCc2ccccc2)	00374P	1.40439	0.763434	1.329	1.36334	0.827614	1.07085	4	P	P	P	P	P	P	4	N	N	N	N	N	3	5	5	5	5	5	3	4	4	4	4	4	3
32809-16-8	O=C2N(c1cc(cc(c1)Cl)Cl)C(=O)C3(C)(CC23(C))	00376P	1.39329	0.364661	0.874	0.606649	out	0.615104	3	P	out	N	N	N	N	3	N	N	N	N	N	3	5	out	3	3	3	2	4	3	3	3	3	3
2156-72-1	N(C(C)(C)C)(Cl)Cl	00378P	0.742841	0.614812	out	out	0.61776	0.616286	2	N	N	out	out	N	N	2	N	N	out	out	N	1	4	4	out	out	4	1	3	2	out	out	2	1
4549-44-4	O=NN(CC)CCCC	00379P	0.465471	0.726476	0.539	0.570402	0.57619	0.603017	4	N	N	N	N	N	N	4	N	N	N	N	N	3	4	3	4	4	4	1	2	2	3	3	3	1
102-69-2	N(CCC)(CCC)CCC	00381P	-0.295506	0.572192	0.419	0.64985	0.570679	0.55293	4	N	N	N	out	P	N	1	N	N	N	P	N	1	3	4	4	4	4	3	2	2	2	2	2	3
592-88-1	C=CCSCC=C	00382P	1.41712	0.928953	out	0.274769	0.834874	0.679532	3	P	P	out	P	N	P	1	N	out	out	out	out	0	5	5	out	out	5	1	3	out	out	out	out	0
23281-95-0	O=C(OCCSCCCC)C(=C)C	00383P	1.4187	0.726552	-0.483	1.69076	0.908084	0.710599	4	P	P	P	N	P	P	2	N	N	N	N	N	3	5	out	5	out	5	1	4	out	4	4	4	2
10274-44-9	O=C(O)C(=NC(=O)C(CC)CC)Cc1ccc(OC)cc1	00385P	1.13795	0.528293	0.522	0.90563	0.574887	0.632703	4	P	out	P	P	P	P	3	N	N	N	N	N	3	5	5	5	5	5	3	3	3	3	3	3	3
64204-49-5	O=NC(N)CNc1ccc(c(c1)Cl)Cl	00387P	-0.0405683	0.39742	0.552	0.8119	out	0.587107	3	N	N	N	out	N	N	3	N	N	N	N	N	3	3	out	4	out	4	1	2	3	3	3	3	3
79-16-3	O=C(NC)C	00388P	1.83542	1.16174	1.114	1.57527	1.32456	1.29389	4	P	out	N	out	P	N	0	N	N	N	P	N	1	5	3	5	5	5	1	4	out	3	3	3	2
68289-14-5	O=C1N=C(C(=NN1C)c2ccc(cc2)N(C)C)c3ccc(cc3)N(C)C	00391P	0.934059	0.265193	0.218	0.21	0.336856	0.257512	4	P	out	N	N	N	N	3	N	N	N	N	N	3	5	4	4	4	4	3	3	3	3	3	3	3
50-35-1	O=C3NC(=O)C(N2C(=O)c1ccccc1C2(=O))CC3	00392P	-0.358649	0.816778	1.037	1.13015	0.84084	0.956192	4	N	P	P	N	P	P	2	N	N	N	N	N	3	3	out	5	5	5	2	2	4	4	4	4	3
7549-33-9	O=C(OCc1ccc(OC)cc1)CC	00393P	1.23443	1.07826	1.224	1.08517	1.15524	1.13567	4	P	P	P	P	P	P	4	N	N	N	N	N	3	5	5	5	5	5	3	3	4	3	3	3	1
58338-59-3	O=C(Nc1ccccc1(N))c2ccc(N)cc2	00394P	-0.378505	0.749914	0.728	1.43716	0.724289	0.90984	4	N	out	P	out	P	P	2	N	N	N	N	N	3	3	out	5	5	5	2	2	out	3	out	3	1
206-44-0	c1ccc2c(c1)c4cccc3cccc2c34	00395P	0.995728	0.825187	0.929	0.739015	0.839494	0.833174	4	P	out	P	P	P	P	3	N	out	N	N	N	2	5	5	5	5	5	3	3	out	3	3	3	2
80-49-9	O=C(OC1CC2CCC(C1)[N+]2(C)(C))C(O)c3ccccc3	00396P	0.512044	0.348836	0.522	0.470611	out	0.447149	3	N	out	N	P	P	P	1	N	out	N	N	N	2	4	4	4	out	4	2	3	3	3	out	3	2
32887-03-9	O=C(OCOC(=O)C(C)(C)C)C3N2C(=O)C(N=CN1CCCCCC1)C2SC3(C)(C)	00397P	1.30086	out	out	out	0.277678	0.277678	1	P	P	out	P	P	P	3	N	N	out	N	N	2	5	out	out	out	out	0	4	4	out	out	4	1
2454-37-7	OC(c1cccc(N)c1)C	00398P	1.35437	0.869935	0.809	0.741095	0.918292	0.834581	4	P	out	N	N	N	N	3	N	N	N	out	N	2	5	4	4	4	4	3	3	3	3	out	3	2
55219-65-3	OC(C(Oc1ccc(cc1)Cl)n2ncnc2)C(C)(C)C	00399P	0.368237	0.305707	0.119	0.0354634	0.248154	0.177081	4	N	N	N	P	N	N	2	N	N	N	N	N	3	4	4	4	4	4	3	3	2	2	2	2	3
2275-07-2	O=C2Oc1cc(ccc1N2CO)Cl	00400P	1.1483	0.638177	0.624	0.814825	0.730234	0.701809	4	P	N	N	out	N	N	3	N	N	N	N	N	3	5	4	4	4	4	3	3	3	3	3	3	3
2511-12-8	O=P(OCC)(CC)SC	00401P	-1.56265	-1.03749	-1.088	-1.2893	-1.10664	-1.13036	4	N	N	N	N	N	N	4	P	P	P	P	P	3	1	2	2	2	2	3	1	1	1	1	1	3
14860-49-2	OC(C)(Cc1ccc(cc1)Cl)C(C)CN(C)C	00402P	0.497398	0.408193	0.316	0.44	0.341659	0.376463	4	N	N	N	N	N	N	4	N	N	N	N	N	3	4	4	4	4	4	3	3	3	3	3	3	3
33499-10-4	O=C(OCC)C1=CN(C(=O)C)C2N(C1(=O))C(C)CCC2	00403P	0.949692	0.613738	0.716	0.557524	0.74199	0.657313	4	P	N	N	N	P	N	2	N	N	N	N	N	3	5	3	4	4	4	1	3	3	3	3	3	3
616-23-9	OCC(CCl)Cl	00404P	-0.152898	0.02681	-0.134	-0.0992541	-0.000223	-0.0516668	4	N	N	N	N	N	N	4	N	out	N	P	N	0	3	3	3	3	3	3	2	2	2	2	2	3
20417-92-9	O=C(ON=C2C1CCC(C1)C2([N+](=O)[O-])C)NC	00405P	-1.002	-0.111049	out	-1.31144	-0.396122	-0.606203	3	N	N	out	N	N	N	3	P	P	out	P	P	2	2	1	out	out	1	1	1	1	out	out	1	1
111-19-3	O=C(CCCCCCCCC(=O)Cl)Cl	00406P	0.225387	0.739371	out	0.948822	out	0.844096	2	N	N	P	P	P	P	2	N	N	N	N	N	3	4	4	5	out	4	0	2	2	4	out	2	0
502-85-2	O=C(O)CCCO	00407P	1.88239	1.50801	1.412	1.34002	1.37798	1.4095	4	P	out	P	P	P	P	3	N	N	N	out	N	2	5	5	5	5	5	3	4	4	3	3	3	1
62382-21-2	O=C(ON=C(C)SC)N(C)SN1CCOCC1	00408P	-0.424526	-0.518991	-1.206	out	-0.362904	-0.695965	3	N	out	N	N	N	N	3	N	P	P	N	P	1	3	out	2	2	2	2	2	out	1	1	1	2
91-57-6	c1ccc2cc(ccc2(c1))C	00410P	1.05966	1.1158	1.154	1.16979	1.13382	1.14335	4	N	P	P	P	P	P	4	N	N	N	N	N	3	4	5	5	5	5	3	3	3	3	3	3	3
617-94-7	OC(c1ccccc1)(C)C	00411P	0.980121	0.87459	0.938	0.771857	0.914428	0.874719	4	N	out	N	N	P	N	1	N	N	N	out	N	2	4	4	4	4	4	3	3	3	3	3	3	3
10141-22-7	O=CC(C)(CCl)Cl	00412P	1.06345	0.378096	1.073	out	0.605908	0.685668	3	N	out	P	N	N	N	1	N	out	N	P	N	0	4	3	4	out	3	0	3	2	4	4	4	1
86386-73-4	Fc1ccc(c(F)c1)C(O)(Cn2ncnc2)Cn3ncnc3	00414P	0.618276	out	0.575	0.516862	0.438486	0.510116	3	N	out	N	N	N	N	3	N	out	N	N	N	2	4	out	4	out	4	1	3	out	3	3	3	2
112-80-1	O=C(O)CCCCCCCC=CCCCCCCCC	00415P	1.9473	1.31087	1.306	1.28645	1.32033	1.30591	4	P	P	P	P	P	P	4	N	N	N	N	N	3	5	5	5	5	5	3	4	4	4	4	4	3
68-26-8	OCC=C(C=CC=C(C=CC1=C(C)CCCC1(C)C)C)C	00416P	0.844532	0.771347	1.001	out	0.824646	0.865664	3	P	P	P	P	P	P	4	N	N	N	N	N	3	5	5	5	5	5	3	3	4	3	3	3	1
112-42-5	OCCCCCCCCCCC	00417P	1.24113	1.57863	1.594	1.86945	1.60368	1.66144	4	P	P	P	P	P	P	4	N	N	N	N	N	3	5	5	5	5	5	3	3	4	4	4	4	3
2162-57-4	O=C(O)c2cc(N)ccc2(C(=O)c1ccccc1)	00419P	1.35024	0.852271	1.018	1.27918	0.8171	0.991638	4	P	out	P	P	P	P	3	N	N	N	N	N	3	5	5	5	5	5	3	4	4	4	4	4	3
6620-60-6	O=C(O)CCC(NC(=O)c1ccccc1)C(=O)N(CCC)CCC	00420P	1.77704	1.08361	1.141	1.36	1.09902	1.17091	4	P	P	P	P	P	P	4	N	N	N	N	N	3	5	5	5	5	5	3	4	4	4	4	4	3
959-52-4	O=C(C=C)N1CN(C(=O)C=C)CN(C(=O)C=C)C1	00421P	0.147675	0.328851	out	0.49992	0.57355	0.467441	3	N	N	out	N	P	N	1	N	out	out	N	N	1	4	3	out	out	3	1	2	2	out	out	2	1
5760-50-9	O=C(OC)CCCCCCCC=CC	00422P	1.1801	1.14745	1.231	1.04639	1.25381	1.16966	4	P	P	P	P	P	P	4	N	N	N	N	N	3	5	5	5	5	5	3	3	4	3	3	3	1
85844-93-5	O=C(O)CCCNS(=O)(=O)c1cccc(c1)C(F)(F)F	00423P	1.62112	out	0.961	0.91835	0.436541	0.771963	3	P	out	P	P	N	P	1	N	out	N	N	N	2	5	out	5	5	5	2	4	out	3	3	3	2
65009-35-0	O=C(NC(=N)NC)Nc1c(cccc1C)C	00427P	-0.136583	0.159117	0.109	-0.08	0.0913727	0.0698725	4	N	N	N	N	N	N	4	N	out	N	N	N	2	3	out	3	3	3	2	2	2	2	2	2	3
126801-58-9	O=S(=O)(Oc1ccccc1(OCC))NC(O)=Nc2nc(OC)cc(n2)OC	00428P	0.863912	out	out	0.881566	0.668227	0.774897	2	P	P	P	P	P	P	4	N	N	N	N	N	3	5	out	5	5	5	2	3	4	4	4	4	3
5051-16-1	O=C(OCCN3CCN(CCOC(=O)C(c2cccc1ccccc12)C)CC3)C(c5cccc4ccccc45)C	00430P	0.958795	-0.0694056	0.378	0.20164	-0.0755673	0.108667	4	P	out	N	N	P	N	1	N	out	N	N	N	2	5	1	4	4	4	1	4	4	4	out	4	2
60244-55-5	O=C1C(OC)=C(OP(OC)(OC)=S)C=NN1C	00432P	-2.04926	-0.732581	-2.251	-1.33587	-0.493614	-1.20327	4	N	N	N	N	N	N	4	P	P	P	P	P	3	1	1	1	1	1	3	1	1	1	1	1	3
57499-93-1	OC(C)COC(C)COC(C)COCCCC	00433P	0.870018	1.20603	1.225	1.37118	1.21016	1.25309	4	N	P	P	P	P	P	4	N	N	N	N	N	3	4	5	5	5	5	3	3	4	3	3	3	1
64059-42-3	O=C(O)CSc2cccc1cccc(c12)CCl	00434P	0.973031	0.273245	out	0.909176	0.48422	0.555547	3	P	N	N	P	P	N	0	N	out	N	N	N	2	5	out	4	4	4	2	3	3	3	3	3	3
64036-74-4	O=C(Nc2nc1ccc(cc1s2)[N+](=O)[O-])c3ccc(cc3)[N+](=O)[O-]	00435P	0.639506	out	0.516	out	0.590452	0.553226	2	N	out	P	P	P	P	3	N	N	N	N	N	3	4	out	5	5	5	2	3	4	3	3	3	1
5581-40-8	c1ccc(cc1)C3c2ccccc2C(N(C)C)C3	00437P	-0.129514	0.239719	0.207	0.442869	0.141375	0.257741	4	N	N	N	N	N	N	4	N	out	N	N	N	2	3	4	4	4	4	3	2	2	2	2	2	3
13286-32-3	O=P(OCC)(OCC)SCc1ccccc1	00438P	0.404464	-0.695017	-0.452	-0.027059	-0.816258	-0.497583	4	N	N	N	N	N	N	4	N	P	N	P	P	1	4	1	2	2	2	1	3	1	2	2	2	1
122-80-5	O=C(Nc1ccc(N)cc1)C	00440P	1.22162	0.885657	0.839	0.943073	0.818353	0.871521	4	P	N	N	out	P	N	1	N	N	N	N	N	3	5	3	4	4	4	1	3	out	3	3	3	2
4364-06-1	O(C)C(OC)C=Cc1ccccc1	00441P	1.31754	1.05872	1.098	1.29265	1.10846	1.13946	4	P	out	P	P	P	P	3	N	N	N	N	N	3	5	5	5	5	5	3	3	3	3	3	3	3
51287-66-2	O=P(O)(O)N=C(N)NC(=NCc1ccccc1)N	00442P	0.761993	out	0.319	out	out	0.319	1	N	P	N	P	P	P	2	N	out	N	P	N	0	4	out	5	out	5	1	3	4	3	out	4	0
1582-09-8	O=[N+]([O-])c1cc(cc(c1N(CCC)CCC)[N+](=O)[O-])C(F)(F)F	00444P	0.760371	0.838139	1.012	0.957527	0.849713	0.914345	4	N	P	P	P	N	P	2	N	out	N	N	N	2	4	1	5	5	5	1	3	out	3	3	3	2
105-60-2	O=C1NCCCCC1	00446P	1.02578	1.12212	1.252	1.59908	1.24843	1.30541	4	N	N	N	P	P	N	0	N	N	N	P	N	1	4	4	4	4	4	3	3	out	2	2	2	2
1319-80-8	C=C1C(C)(C)C2(C(C1(C(C2(Cl)Cl)(Cl)Cl)Cl)(Cl)Cl)Cl	00447P	-1.0084	0.150961	0.129	0.346332	0.312068	0.23459	4	N	N	P	N	N	N	2	P	P	N	N	N	1	2	out	5	out	5	1	1	out	2	out	2	1
124-68-5	OCC(N)(C)C	00448P	1.5126	1.05589	1.664	1.52563	1.26938	1.37872	4	P	out	P	out	P	P	2	N	N	N	N	N	3	5	3	5	5	5	1	3	out	3	3	3	2
33235-96-0	N1=C(NCCC1)C(OCC)c2ccc(c(c2)Cl)Cl	00449P	0.111739	0.220376	0.144	-0.142783	0.172969	0.0986406	4	N	N	N	N	N	N	4	N	N	N	N	N	3	4	3	4	4	4	1	2	2	2	2	2	3
106-96-7	C#CCBr	00451P	-0.347392	0.20533	out	0.707496	out	0.456413	2	N	N	out	N	N	N	3	N	P	out	out	P	1	3	3	out	out	3	1	2	2	out	out	2	1
2828-42-4	O=C(ON=C(C)C)Nc1ccccc1	00452P	0.904016	0.533189	1.083	1.33795	0.563667	0.879453	4	N	N	P	P	P	P	2	N	P	N	out	P	0	4	2	5	out	2	0	3	1	3	out	1	0
101903-30-4	O=C(OCCCC=C)C(N(C(=O)n1cncc1)Cc2occc2)CC	00453P	0.453637	0.530805	out	out	0.52663	0.528717	2	N	out	out	P	N	P	0	N	N	out	N	N	2	4	4	out	out	4	1	3	3	out	out	3	1
1322-78-7	O=C(c1ccccc1)c2cccc(c2C)C	00454P	1.36953	0.944182	0.941	0.822821	1.0565	0.941126	4	P	P	N	P	P	P	2	N	N	N	N	N	3	5	5	5	5	5	3	3	3	3	3	3	3
926-64-7	N#CCN(C)C	00455P	-0.225665	0.890665	0.582	0.970289	0.746586	0.797385	4	N	out	N	out	N	N	2	P	N	N	P	N	1	2	3	4	4	4	1	1	2	3	out	2	0
72490-01-8	O=C(OCC)NCCOc2ccc(Oc1ccccc1)cc2	00456P	1.74655	0.640917	0.461	0.688421	0.495186	0.571381	4	P	out	N	N	P	N	1	N	N	N	N	N	3	5	4	4	4	4	3	4	3	3	3	3	3
123-38-6	O=CCC	00457P	1.38548	1.14416	1.719	1.73245	1.20589	1.45038	4	N	out	P	out	N	P	0	N	out	N	out	N	1	4	5	5	5	5	3	3	out	3	3	3	2
69002-86-4	O=C(O)Cc2cc(O)ccc2(Nc1c(cc(O)cc1Cl)Cl)	00458P	0.485444	0.35063	-0.006	-0.367197	0.232984	0.0526042	4	N	out	N	out	P	N	0	N	out	N	P	N	0	4	5	4	4	4	1	3	out	3	3	3	2
63449-47-8	O(C(C)(C)CCCC)[Si](OC(C)(C)CCCC)(OC(C)(C)CCCC)OC(C)(C)CCCC	00459P	2.09152	out	out	0.68	0.709266	0.694633	2	P	P	out	P	P	P	3	N	out	out	N	N	1	5	out	out	out	out	0	4	3	out	out	3	1
74-11-3	O=C(O)c1ccc(cc1)Cl	00460P	0.875067	0.738148	1.205	0.699053	0.839176	0.870344	4	N	N	N	P	P	N	0	N	N	N	N	N	3	4	4	4	4	4	3	3	3	3	3	3	3
13344-50-8	O=NN(C)CC(=O)OCC	00461P	1.4375	0.633464	0.783	0.370797	0.627565	0.603707	4	P	N	N	N	N	N	4	N	N	N	P	N	1	5	3	4	4	4	1	3	out	3	out	3	1
143343-83-3	O=C2C=Cc3cc(OCC(O)CNCc1ccc(OC)c(OC)c1)ccc3(N2)	00462P	0.591569	0.520135	0.401	0.797332	0.502213	0.55517	4	N	out	P	P	N	P	1	N	N	N	N	N	3	4	4	5	5	5	1	3	3	3	3	3	3
30560-37-3	O=C(NP(=O)(OCC)SC)C	00463P	0.404443	-0.240136	-0.026	0.48396	-0.499861	-0.0705093	4	N	N	N	N	N	N	4	N	P	N	P	P	1	4	1	4	4	4	1	2	1	3	3	3	1
63907-08-4	O=C4NC(=O)C5C3C(=CC(C3(=C(c1ncccc1)c2ccccc2))C45)C(O)(c6ncccc6)c7ccccc7	00465P	-1.95997	-1.02348	-1.387	-1.54743	out	-1.3193	3	N	N	N	N	N	N	4	P	P	P	P	P	3	2	1	1	out	1	2	1	1	1	out	1	2
83-59-0	O=C(OCCC)C2c1cc3OCOc3(cc1CC(C)C2(C(=O)OCCC))	00466P	0.617175	0.453075	0.676	0.80795	0.374206	0.577808	4	N	P	P	P	P	P	4	N	N	N	N	N	3	4	5	5	5	5	3	3	4	3	3	3	1
10140-97-3	O=[N+]([O-])c1ccc(cc1)C(=C)Cl	00468P	0.588787	0.680015	1.18	1.21429	0.757764	0.958018	4	N	N	P	N	N	N	2	N	N	N	N	N	3	4	3	5	5	5	1	3	2	3	3	3	1
2636-26-2	N#Cc1ccc(OP(OC)(OC)=S)cc1	00469P	0.3778	-0.639628	-0.178	out	-0.529737	-0.449122	3	N	N	N	N	N	N	4	N	P	N	P	P	1	4	1	3	3	3	1	3	1	2	2	2	1
368-47-8	F[Si](F)(F)c1ccccc1	00470P	0.281816	0.540556	out	1.32475	out	0.932654	2	N	out	out	out	P	P	1	N	N	out	out	N	1	4	out	out	out	out	0	2	3	out	out	3	1
33629-47-9	O=[N+]([O-])c1cc(cc(c1(NC(C)CC))[N+](=O)[O-])C(C)(C)C	00472P	0.550728	0.26121	0.938	1.24815	0.243536	0.672725	4	N	P	P	P	P	P	4	N	out	N	N	N	2	4	2	5	5	5	1	3	out	4	4	4	2
80-05-7	Oc1ccc(cc1)C(c2ccc(O)cc2)(C)C	00474P	1.15373	0.625993	0.779	0.56	0.705915	0.667727	4	P	N	N	out	P	N	1	N	N	N	N	N	3	5	5	4	4	4	1	3	3	3	3	3	3
95-25-0	O=C1Oc2ccc(cc2(N1))Cl	00475P	0.654656	0.747037	0.749	0.698175	0.758103	0.738079	4	N	N	N	N	N	N	4	N	N	N	N	N	3	4	4	4	4	4	3	3	3	3	3	3	3
1929-77-7	O=C(N(CCC)CCC)SCCC	00478P	0.771398	0.681137	0.659	0.595872	0.653695	0.647426	4	N	out	N	P	N	N	1	N	N	N	N	N	3	4	4	4	out	4	2	3	out	3	3	3	2
16339-04-1	O=NN(CC)C(C)C	00479P	0.976579	0.721271	0.583	0.748808	0.669119	0.680549	4	N	N	N	N	N	N	4	N	N	N	N	N	3	4	3	4	4	4	1	3	2	2	2	2	3
83881-52-1	O=C(O)COCCN1CCN(CC1)C(c2ccccc2)c3ccc(cc3)Cl	00480P	-0.100568	0.207439	0.416	0.513212	0.168605	0.326314	4	N	N	N	P	N	N	2	N	N	N	N	N	3	4	4	4	4	4	3	2	3	3	3	3	3
946578-00-3	N#CN=S(=O)(C)C(c1cnc(cc1)C(F)(F)F)C	00481P	0.557442	out	0.059	out	0.182765	0.120882	2	N	out	N	N	N	N	3	N	out	N	N	N	2	4	out	4	4	4	2	3	1	3	3	3	1
78-84-2	O=CC(C)C	00484P	1.12459	1.48222	1.552	1.88914	1.57393	1.62432	4	N	P	P	out	P	P	3	N	N	N	out	N	2	4	5	5	5	5	3	3	3	4	4	4	1
55-52-7	NNC(C)Cc1ccccc1	00485P	-0.644947	0.0614732	0.034	-0.037405	0.042545	0.0251533	4	N	N	N	N	N	N	4	P	out	N	out	N	1	2	3	3	3	3	3	1	2	2	2	2	3
19932-85-5	O=C1Oc2cc(ccc2(N1))Br	00486P	0.671738	0.70761	0.714	0.70091	0.685534	0.702014	4	N	N	N	out	N	N	3	N	out	N	N	N	2	4	4	4	4	4	3	3	3	3	3	3	3
1633-83-6	O=S1(=O)(OCCCC1)	00488P	0.565369	0.596802	out	0.357336	0.684123	0.546087	3	N	out	out	P	N	P	0	N	N	out	N	N	2	4	4	out	out	4	1	2	2	out	out	2	1
2752-17-2	O(CCN)CCN	00489P	0.965294	1.02716	0.676	1.67245	1.06494	1.11014	4	N	out	N	out	P	N	0	N	N	N	out	N	2	4	5	4	4	4	1	3	3	3	out	3	2
909-39-7	OCCN1CCN(CC1)CCCN3c4ccccc4(C=Cc2ccccc23)	00490P	0.315569	0.429052	0.451	0.49	0.4495	0.454888	4	N	N	N	N	N	N	4	N	N	N	N	N	3	4	4	4	4	4	3	3	2	3	3	3	1
5581-45-3	O=C(NCCN(CC)CC)c1cc(c(N)cc1(OC))Cl	00491P	0.220839	0.317929	0.299	0.4	0.355045	0.342993	4	N	N	N	N	N	N	4	N	out	N	N	N	2	4	1	4	4	4	1	3	out	3	3	3	2
5165-97-9	O=C(C=C)NC(C)(C)CS(=O)(=O)O	00492P	1.8423	0.89564	out	0.95	out	0.92282	2	P	N	out	P	P	P	1	N	N	out	N	N	2	5	5	out	out	5	1	4	3	out	out	3	1
2173-57-1	O(c1ccc2ccccc2(c1))CC(C)C	00495P	1.47176	0.937433	1.227	1.29536	1.06313	1.13073	4	P	P	P	P	P	P	4	N	N	N	N	N	3	5	5	5	5	5	3	4	3	3	3	3	3
875-83-2	Oc1ccc2ccccc2(c1)	00496P	1.1035	1.09343	1.076	1.13	1.08164	1.09527	4	P	N	N	P	P	N	0	N	N	N	N	N	3	5	4	4	4	4	3	3	3	3	3	3	3
509-09-1	O=C(O)C(F)(F)C(F)(F)F	00498P	0.815173	0.580571	out	0.362616	0.487676	0.476954	3	N	N	out	N	P	N	1	N	out	out	N	N	1	4	out	out	out	out	0	3	out	out	out	out	0
100-75-4	O=NN1CCCCC1	00499P	0.243823	0.822318	0.695	0.572182	0.541432	0.657733	4	N	N	N	N	N	N	4	N	out	N	N	N	2	3	3	4	4	4	1	2	out	3	out	3	1
424-40-8	O=C(OCC)C(F)(F)C(F)(F)C(F)(F)C(=O)OCC	00501P	1.22769	out	0.742	0.884359	0.450478	0.692279	3	P	N	P	N	P	N	0	N	out	N	N	N	2	5	out	5	5	5	2	4	out	3	3	3	2
123-51-3	OCCC(C)C	00502P	1.16902	1.36013	1.394	1.14479	1.3943	1.32331	4	N	P	P	P	P	P	4	N	N	N	out	N	2	4	5	5	5	5	3	3	3	3	3	3	3
51337-71-4	O=C(OCC(C)C)C(Oc2ccc(Oc1ccc(cc1)Cl)cc2)C	00503P	0.317418	0.711127	0.58	0.707408	0.542936	0.635368	4	N	P	N	P	P	P	2	N	N	N	N	N	3	4	4	4	4	4	3	3	4	3	3	3	1
7337-45-3	NC(C)(C)C	00504P	0.0421437	0.799988	0.703	0.534449	0.698493	0.683983	4	N	N	N	out	P	N	1	N	N	P	out	N	0	3	3	2	2	2	1	2	2	1	1	1	1
124-07-2	O=C(O)CCCCCCC	00505P	0.949517	1.31406	1.349	1.3708	1.31464	1.33712	4	N	P	P	P	P	P	4	N	N	N	out	N	2	4	5	5	5	5	3	3	4	4	4	4	3
134880-75-4	O=C(c1cc(cc(c1)C(F)(F)F)C(F)(F)F)N(c2nc(c(Cl)s2)C(F)(F)F)C	00506P	0.0408971	-0.435092	out	-0.81	-0.361145	-0.535412	3	N	N	N	out	P	N	1	N	P	N	N	N	1	4	out	3	3	3	2	3	1	2	2	2	1
64294-94-6	O=C(OC3CC2N(C(=O)Oc1ccccc1)C(CC2)C3)NN	00507P	1.21456	0.501831	0.572	0.57796	0.642997	0.573697	4	P	N	N	N	P	N	2	N	out	N	N	N	2	5	out	3	3	3	2	4	2	3	3	3	1
34443-12-4	O=C(OOC(C)(C)C)OCC(CC)CCCC	00509P	1.3078	1.26089	1.341	1.4673	1.27229	1.33537	4	P	P	P	P	P	P	4	N	N	N	N	N	3	5	5	5	5	5	3	4	4	4	4	4	3
104-68-7	OCCOCCOc1ccccc1	00513P	1.07012	0.976656	1	1.12242	0.945923	1.01125	4	P	P	P	P	P	P	4	N	N	N	N	N	3	5	5	5	5	5	3	3	3	3	3	3	3
70374-39-9	O=C(Nc1ncccc1)C3C(=O)c2c(cc(Cl)s2)S(=O)(=O)N3(C)	00514P	-1.8112	0.00654809	-0.691	-1.1666	out	-0.617017	3	N	N	N	N	N	N	4	P	P	N	P	P	1	2	2	3	out	2	0	1	1	2	out	1	0
41826-92-0	O=C(O)CCC(=O)c1cc(OCC)c(OCC)cc1(OCC)	00516P	0.897606	0.763955	0.863	0.595974	0.784899	0.751957	4	P	P	P	P	P	P	4	N	N	N	N	N	3	5	5	5	5	5	3	3	3	3	3	3	3
55268-74-1	O=C4N2CCc1ccccc1C2CN(C(=O)C3CCCCC3)C4	00517P	0.958908	0.331898	0.445	0.189798	0.36054	0.331809	4	P	N	N	N	P	N	2	N	N	N	N	N	3	5	4	4	4	4	3	3	2	3	3	3	1
3818-90-4	O=C(O)CCC(=O)OCCCCCc1ccc(cc1)Cl	00519P	0.578721	0.54338	0.538	-0.0377128	0.561997	0.401416	4	N	out	N	P	P	P	1	N	N	N	N	N	3	4	5	3	3	3	1	3	out	3	3	3	2
53188-07-1	O=C(O)C2(Oc1c(c(c(O)c(c1CC2)C)C)C)(C)	00520P	1.23532	0.585514	0.656	out	0.527768	0.589761	3	P	out	P	N	P	P	1	N	N	N	N	N	3	5	5	4	4	4	1	3	3	3	3	3	3
10222-01-2	N#CC(C(=O)N)(Br)Br	00521P	-0.129526	out	out	1.58	0.092118	0.836059	2	N	N	out	P	N	N	1	N	out	out	N	N	1	3	out	out	out	out	0	2	2	out	out	2	1
91-16-7	O(c1ccccc1(OC))C	00522P	0.809297	1.01595	1.127	1.09814	1.11091	1.088	4	N	out	P	N	P	P	1	N	N	N	N	N	3	4	4	5	5	5	1	3	3	3	3	3	3
109021-66-1	O=C(NC3CC2N(Cc1ccccc1)C(CC2)C3)c4cccc(OC)c4(OC)	00523P	-0.451971	0.189896	0.366	-0.488094	0.247091	0.0787233	4	N	N	N	N	P	N	2	N	N	N	N	N	3	3	4	4	4	4	3	2	2	3	3	3	1
1606-67-3	Nc1ccc2ccc3cccc4ccc1c2c34	00524P	0.692746	0.660305	1.003	0.940747	0.541922	0.786493	4	N	out	N	P	P	P	1	N	out	N	N	N	2	4	3	4	4	4	1	3	out	3	out	3	1
13256-07-0	O=NN(C)CCCCC	00525P	-0.0351315	0.735856	0.433	0.514398	0.503678	0.546733	4	N	N	N	N	N	N	4	N	N	N	P	N	1	3	3	3	3	3	3	2	2	3	3	3	1
137927-73-2	O=C(NN)CSc2ncnc(Oc1ccccc1)c2	00526P	-0.0985935	0.441346	0.46	0.375675	0.415452	0.423118	4	N	N	N	N	N	N	4	N	N	N	N	N	3	3	3	4	4	4	1	2	2	2	2	2	3
5284-22-0	Oc1ccccc1CCCCCCC	00527P	1.15569	1.07114	0.926	1.12128	0.993714	1.02803	4	P	P	P	N	P	P	2	N	N	N	N	N	3	5	5	4	4	4	1	3	3	3	3	3	3
937-40-6	O=NN(C)Cc1ccccc1	00529P	-0.921048	0.3517	0.202	0.233071	0.278792	0.266391	4	N	N	N	N	N	N	4	P	P	N	N	N	1	2	3	3	3	3	3	1	1	2	2	2	1
567-47-5	O=S(=O)(O)c2c(O)ccc1ccccc12	00530P	1.15078	1.36656	1.446	1.59957	1.34227	1.4386	4	P	out	P	P	P	P	3	N	N	N	N	N	3	5	5	5	5	5	3	3	3	3	3	3	3
80834-57-7	O=C4Nc3ccc(C=CCN2CCN(c1cccc(c1)C)CC2)cc3CC4	00531P	0.141204	0.10528	0.145	0.12	0.125687	0.123992	4	N	N	N	N	N	N	4	N	N	N	N	N	3	4	4	4	4	4	3	2	2	2	2	2	3
89194-77-4	O=C(OC2C1CN(C)CC2(CN(CC)C1))c3ccc(cc3)Cl	00532P	0.0751476	-0.11606	-0.165	-0.25	out	-0.17702	3	N	N	N	N	N	N	4	N	N	N	N	N	3	4	out	3	3	3	2	2	2	2	2	2	3
14899-36-6	O=C1C=CC3(C(=C1)CCC2C4CC(C)C(O)(C(=O)COC(=O)CCCCCCCCCCCCCCC)C4(C)(CC(O)C23(F)))(C)	00535P	-0.301326	out	-0.146	0.596371	-1.08112	-0.21025	3	N	P	P	P	P	P	4	N	out	N	N	N	2	4	1	5	out	1	0	2	3	3	out	3	2
14368-24-2	O=C(c1cc(OC)c(OC)c(OC)c1)N2CCCCCCC2	00537P	-0.373447	0.429421	0.277	0.529622	0.510631	0.436668	4	N	out	N	P	N	N	1	N	N	N	N	N	3	3	3	4	4	4	1	2	out	3	3	3	2
3692-90-8	O=C(Oc1cccc(OCC#C)c1)NC	00538P	-0.135819	0.121342	-0.38	-0.487375	0.018551	-0.181871	4	N	N	N	N	N	N	4	N	out	N	P	N	0	3	3	3	3	3	3	2	2	2	2	2	3
30007-47-7	O=[N+]([O-])C1(COCOC1)Br	00539P	0.333836	out	out	out	out	out	0	N	N	out	N	N	N	3	N	P	out	N	P	0	4	out	out	out	out	0	2	1	out	out	1	1
142-64-3	N1CCNCC1	00540P	1.49144	1.15323	1.141	1.36	1.15729	1.20288	4	P	N	N	out	N	N	3	N	out	N	P	N	0	5	5	4	4	4	1	3	3	3	3	3	3
2943-75-1	O(CC)[Si](OCC)(OCC)CCCCCCCC	00541P	1.61946	0.940101	1.019	1.16724	1.17269	1.07476	4	P	P	P	P	P	P	4	N	N	N	N	N	3	5	5	5	5	5	3	4	4	3	3	3	1
21270-24-6	O(CCCCC)C(c1ccc(cc1)C(C)C)C[n+]2ccccc2	00542P	-0.194405	0.0832014	-0.192	-0.219147	0.00407667	-0.0809672	4	N	N	N	N	N	N	4	N	N	N	N	N	3	3	3	3	3	3	3	2	2	2	2	2	3
63938-14-7	O=C(OC(=O)C=Cc1ccccc1(O))C=Cc2ccccc2(O)	00543P	0.687497	0.677465	1.446	0.646504	0.876867	0.911709	4	N	P	P	P	P	P	4	N	N	N	N	N	3	4	5	5	5	5	3	3	3	4	4	4	1
4630-82-4	O=C(OC)C1CCCCC1	00544P	1.43635	1.36999	1.216	1.35845	1.3053	1.31244	4	P	P	P	P	P	P	4	N	N	N	N	N	3	5	5	5	5	5	3	3	4	3	3	3	1
35691-65-7	N#CCCC(C#N)(CBr)Br	00545P	0.290385	out	out	out	out	out	0	N	N	out	N	N	N	3	N	out	out	N	N	1	4	out	out	out	out	0	3	2	out	out	2	1
1112-77-2	OCC[N+](C)(CC)CC	00546P	1.18022	1.00711	0.996	0.980045	0.933205	0.979089	4	P	out	N	N	P	N	1	N	N	N	P	N	1	5	4	4	4	4	3	3	3	3	3	3	3
115-31-1	N#CSCC(=O)OC1CC2CCC1(C)C2(C)(C)	00548P	0.596684	0.232077	out	0.48432	out	0.358198	2	N	N	P	N	P	N	0	N	out	N	N	N	2	4	out	5	5	5	2	3	2	3	out	2	0
89427-18-9	FC(F)(F)c2nc1c(cc(c(OC)c1Cl)Cl)[nH]2	00550P	-1.5484	-0.929082	-1.034	-1.17017	-1.02816	-1.04035	4	N	N	N	N	N	N	4	P	P	P	P	P	3	2	1	2	2	2	1	1	1	1	1	1	3
76-90-4	O=C(OC1CCC[N+](C)(C)C1)C(O)(c2ccccc2)c3ccccc3	00552P	0.248076	0.381706	0.4	0.361488	0.343916	0.371778	4	N	N	N	N	N	N	4	N	N	N	N	N	3	4	4	4	4	4	3	3	3	3	3	3	3
4553-62-2	N#CCCC(C#N)C	00553P	0.196749	0.579381	out	0.423633	0.562248	0.521754	3	N	N	out	N	N	N	3	N	out	out	N	N	1	3	3	out	out	3	1	2	2	out	out	2	1
91503-79-6	O=C(OC(OC(=O)C(c1ccc(c(F)c1)c2ccccc2)C)C)C	00554P	-0.699137	0.472076	-0.193	-0.149238	0.244646	0.0936211	4	N	out	N	N	P	N	1	N	out	N	N	N	2	3	out	3	3	3	2	2	2	2	2	2	3
67747-09-5	O=C(n1cncc1)N(CCOc2c(cc(cc2Cl)Cl)Cl)CCC	00555P	0.630053	out	0.257	0.249616	0.405954	0.30419	3	N	out	N	N	N	N	3	N	N	N	N	N	3	4	out	4	4	4	2	3	out	3	3	3	2
14617-95-9	O=C(Oc1ccc(OC)cc1)CCC	00558P	1.24347	1.10077	1.03	1.05406	1.16293	1.08694	4	P	P	P	P	P	P	4	N	N	N	N	N	3	5	5	5	5	5	3	3	4	3	3	3	1
119-64-2	c1ccc2c(c1)CCCC2	00560P	1.33548	1.32419	1.601	1.64247	1.3221	1.47244	4	P	P	P	out	P	P	3	N	N	N	P	N	1	5	5	5	5	5	3	3	4	3	3	3	1
51-50-3	c1ccc(cc1)CN(Cc2ccccc2)CCCl	00561P	0.966722	0.504598	0.331	0.611852	0.426313	0.468441	4	P	N	N	N	N	N	4	N	N	N	P	N	1	5	4	4	4	4	3	3	3	3	out	3	2
21270-09-7	O(CCCC)C(c1ccc(cc1)C2CCCC2)CBr	00562P	-0.112751	0.0706638	-0.07	-0.158983	-0.0145533	-0.0432182	4	N	N	N	N	P	N	2	N	N	N	N	N	3	3	3	3	3	3	3	2	2	2	2	2	3
39718-89-3	O=C(O)C(c1ccc(cc1)NCC(=C)C)C	00564P	0.399669	0.567798	0.597	0.650233	0.572736	0.596942	4	N	out	N	N	N	N	3	N	N	N	N	N	3	4	5	4	4	4	1	3	4	3	out	4	0
50782-69-9	O=P(OCC)(C)SCCN(C(C)C)C(C)C	00565P	-4.34756	-0.642805	-1.741	-1.84984	out	-1.41122	3	N	N	N	N	N	N	4	P	P	P	P	P	3	1	1	1	out	1	2	1	1	1	1	1	3
3070-19-7	O=[N+]([O-])c1ccc(OP(OCC)(OCC)=S)cc1Cl	00566P	-0.812905	-0.968009	-0.845	-0.69364	-1.14714	-0.913447	4	N	N	N	N	N	N	4	P	P	P	P	P	3	2	2	2	2	2	3	1	1	1	1	1	3
123277-32-7	O=C(OC2=C(C(=O)Nc1ncccc1)N(C)S(=O)(=O)c3cc(Cl)sc23)C(C)(C)C	00567P	-1.26711	-0.0829282	-0.639	-0.33214	out	-0.351356	3	N	N	N	N	N	N	4	P	P	P	P	P	3	2	2	2	out	2	2	1	1	1	out	1	2
2588-05-8	O=S(CC)CSP(=O)(OCC)OCC	00568P	-2.41502	-1.51314	-1.754	-1.88368	-1.69674	-1.71189	4	N	N	N	N	N	N	4	P	P	P	P	P	3	1	1	1	1	1	3	1	1	1	1	1	3
116-52-9	O=C(NC(O)C(Cl)(Cl)Cl)NC(O)C(Cl)(Cl)Cl	00571P	1.25982	out	out	out	out	out	0	P	P	out	N	P	P	1	N	out	out	N	N	1	5	out	out	out	out	0	4	out	out	out	out	0
27007-85-8	O=C5NC4(CCN(CCCN3c1ccccc1Sc2ccc(cc23)Cl)CC4)SC5	00572P	0.897565	0.0555304	0.16	0.129186	0.16977	0.128622	4	P	out	N	N	N	N	3	N	out	N	N	N	2	5	out	4	4	4	2	3	out	3	3	3	2
4457-71-0	OCCC(C)CCO	00573P	1.81896	1.47505	1.628	1.67192	1.43773	1.55317	4	P	P	P	P	P	P	4	N	N	N	out	N	2	5	5	5	5	5	3	4	4	4	4	4	3
10078-25-8	O=S3c1ccccc1N(c2cc(ccc23)Cl)CCCN4CCN(CCO)CC4	00576P	0.377637	0.197193	-0.102	-0.0778426	0.188443	0.0514485	4	N	N	N	N	N	N	4	N	N	N	N	N	3	4	out	4	out	4	1	3	2	2	2	2	3
321-14-2	O=C(O)c1cc(ccc1(O))Cl	00577P	0.16243	0.808672	0.546	0.402459	0.709767	0.616725	4	N	N	N	out	P	N	1	N	N	N	N	N	3	3	4	4	4	4	3	2	out	2	2	2	2
146-04-3	O=C1OC=C(C(=O)CO)c2cccc(O)c12	00579P	0.055444	0.698641	0.438	0.350325	0.861757	0.587181	4	N	out	N	out	P	N	0	N	N	N	out	N	2	3	4	4	4	4	3	2	3	3	3	3	3
526-18-1	O=C(Nc1ccc(O)cc1)c2ccccc2(O)	00580P	1.46623	0.883388	0.869	0.980051	0.881589	0.903507	4	P	P	P	out	P	P	3	N	N	N	N	N	3	5	5	5	5	5	3	4	4	3	3	3	1
85095-77-8	OC(CN2c1ccccc1N(CCC2)CC(O)CCl)CCl	00581P	0.353785	0.180663	0.553	-0.402606	0.317762	0.162205	4	N	N	N	N	N	N	4	N	out	N	N	N	2	4	out	4	out	4	1	3	3	3	3	3	3
90932-92-6	O=C(c1ccc(OC(C(=O)NCCS(=O)(=O)O)(C)C)cc1)c2ccc(cc2)Cl	00582P	0.672787	out	0.702	0.512968	0.607237	0.607402	3	P	P	P	P	P	P	4	N	N	N	N	N	3	5	out	5	5	5	2	3	3	3	3	3	3
6452-87-5	Oc1ccc(cc1CN2CCOCC2)c3ccccc3	00584P	-1.03204	0.0939115	-0.565	-0.963133	-0.0976197	-0.38296	4	N	N	N	N	N	N	4	P	out	P	P	P	2	2	4	2	2	2	1	1	1	3	3	3	1
13593-08-3	n1cc(nc2ccccc12)OP(OC)(OC)=S	00585P	0.522842	-0.229407	-0.669	-1.3884	-0.439577	-0.681595	4	N	N	N	N	N	N	4	N	P	P	P	P	3	4	2	2	2	2	3	3	1	1	1	1	3
111-11-5	O=C(OC)CCCCCCC	00587P	1.80444	1.50023	1.421	1.52828	1.57969	1.5073	4	P	P	P	P	P	P	4	N	N	N	out	N	2	5	5	5	5	5	3	4	4	4	4	4	3
39236-85-6	Oc1cc(ccc1CCCCCC)C	00588P	1.07808	1.06937	0.839	1.23303	1.05189	1.04832	4	P	P	P	N	P	P	2	N	N	N	N	N	3	5	5	4	4	4	1	3	3	3	3	3	3
1218-34-4	O=C(O)C(NC(=O)C)Cc2c[nH]c1ccccc12	00589P	1.78498	0.425207	-0.208	-0.334089	0.522183	0.101325	4	P	P	P	P	P	P	4	N	N	N	N	N	3	5	5	5	5	5	3	4	3	2	2	2	1
23282-20-4	O=C3C(=CC4OC2C(O)C(O)C(C)(C12(OC1))C4(CO)(C3(O)))C	00590P	-1.20429	out	-0.782	out	out	-0.782	1	N	P	N	P	P	P	2	P	out	N	N	N	2	2	out	5	out	5	1	1	4	3	3	3	1
91-66-7	c1ccc(cc1)N(CC)CC	00591P	0.71967	0.639256	0.872	0.759253	0.602808	0.718329	4	N	N	N	N	N	N	4	N	N	N	N	N	3	4	4	4	4	4	3	3	out	3	3	3	2
54-91-1	O=C(N1CCN(C(=O)CCBr)CC1)CCBr	00592P	-0.206529	out	out	out	out	out	0	N	out	out	N	N	N	2	N	out	out	N	N	1	3	out	out	out	out	0	2	1	out	out	1	1
24279-91-2	O=C(OCC(OC)C=1C(=O)C(=C(C(=O)C=1N2CC2)C)N3CC3)N	00594P	-1.07052	out	out	-0.888324	0.481517	-0.203404	2	N	N	out	P	N	N	1	P	P	out	N	P	0	2	out	out	out	out	0	1	1	out	out	1	1
577-11-7	O=C(OCC(CC)CCCC)CC(C(=O)OCC(CC)CCCC)S(=O)(=O)O	00597P	0.630175	0.626874	0.817	0.718369	0.676837	0.70977	4	N	N	N	N	P	N	2	N	N	N	N	N	3	4	5	4	4	4	1	3	3	3	3	3	3
64037-07-6	n1c(oc2ccc(cc12)Br)N	00598P	0.673749	0.39068	0.455	0.423546	out	0.423075	3	N	N	N	N	N	N	4	N	N	N	N	N	3	4	out	4	4	4	2	3	out	3	3	3	2
39515-51-0	O=Cc2cccc(Oc1ccccc1)c2	00600P	0.790257	0.917832	0.93	1.00992	0.99033	0.962019	4	N	out	P	out	P	P	2	N	N	N	out	N	2	4	4	5	5	5	1	3	3	3	3	3	3
78-19-3	O1CC2(COC1C=C)(COC(OC2)C=C)	00601P	1.18533	0.736659	out	1.2208	0.7096	0.889021	3	P	P	out	P	P	P	3	N	N	out	N	N	2	5	out	out	out	out	0	3	4	out	out	4	1
85-27-8	Oc1ccc(c(O)c1)C(c2ccccc2)C	00604P	0.368355	0.918159	0.969	1.19472	0.94893	1.0077	4	N	P	P	out	P	P	3	N	N	N	N	N	3	4	4	5	5	5	1	2	3	3	3	3	3
1761-71-3	NC1CCC(CC1)CC2CCC(N)CC2	00605P	0.221416	0.744867	0.678	0.81	0.66117	0.723509	4	N	N	N	N	N	N	4	N	N	N	N	N	3	4	4	4	4	4	3	2	3	3	3	3	3
88-82-4	O=C(O)c1cc(cc(c1I)I)I	00606P	0.211358	0.19595	0.357	0.17	0.204984	0.231984	4	N	N	N	out	N	N	3	N	N	N	N	N	3	4	out	4	4	4	2	3	4	3	3	3	1
104907-80-4	O=C(OCC)c1cnn(c1N3C=Nc2ccccc2C3(=O))C	00607P	0.771141	0.629038	0.765	0.741274	0.618704	0.688504	4	N	N	N	N	P	N	2	N	N	N	N	N	3	4	4	4	4	4	3	3	3	3	3	3	3
32061-14-6	O=C2C(N=Cc1ccc(OC)cc1)=C(N(N2c3ccccc3)C)C	00608P	1.4933	0.514149	0.446	0.454613	0.4615	0.469066	4	P	out	N	N	P	N	1	N	N	N	N	N	3	5	4	4	4	4	3	4	3	3	3	3	3
95-29-4	n2c1ccccc1sc2SN(C(C)C)C(C)C	00609P	1.29097	0.473146	0.962	1.30023	out	0.911791	3	P	out	P	P	P	P	3	N	N	N	N	N	3	5	4	5	out	4	0	4	out	4	out	4	1
665-66-7	NC23(CC1CC(CC(C1)C2)C3)	00610P	0.630987	0.695116	0.775	0.77	0.683851	0.730992	4	N	N	N	N	N	N	4	N	N	N	N	N	3	4	out	4	4	4	2	3	3	3	3	3	3
15687-27-1	O=C(O)C(c1ccc(cc1)CC(C)C)C	00611P	0.489314	0.96958	0.838	0.798631	0.95881	0.891255	4	N	out	N	N	P	N	1	N	N	N	N	N	3	4	4	4	4	4	3	3	3	3	3	3	3
55837-29-1	O=C(NC(C(=O)N(CCC)CCC)Cc1ccc(OCCN(CC)CC)cc1)c2ccccc2	00612P	0.23348	0.314251	0.346	0.389869	0.276445	0.331641	4	N	N	N	N	P	N	2	N	N	N	N	N	3	4	4	4	4	4	3	3	out	3	3	3	2
545-06-2	N#CC(Cl)(Cl)Cl	00614P	0.242879	0.37954	out	0.3781	out	0.37882	2	N	N	out	N	N	N	3	N	out	out	N	N	1	3	3	out	out	3	1	2	2	out	out	2	1
534-52-1	O=[N+]([O-])c1cc(c(O)c(c1)C)[N+](=O)[O-]	00617P	-1.45163	-0.648773	-0.606	-0.93	-0.537252	-0.680506	4	N	N	N	N	N	N	4	P	P	P	P	P	3	2	2	2	2	2	3	1	1	1	1	1	3
4658-28-0	N=[N+]=Nc1nc(nc(n1)SC)NC(C)C	00618P	1.20203	0.369838	0.196	0.671073	0.425271	0.415546	4	P	out	N	out	N	N	2	N	N	N	N	N	3	5	out	4	4	4	2	3	3	3	3	3	3
56400-60-3	N(NC)C	00621P	0.427456	0.162437	out	-0.12	0.137005	0.0598142	3	N	N	out	N	N	N	3	N	out	out	out	out	0	3	3	out	out	3	1	2	2	out	out	2	1
6921-27-3	C#CCOCC#C	00623P	0.758268	0.638847	0.136	out	0.502284	0.42571	3	N	P	N	out	P	P	1	N	N	N	out	N	2	4	3	3	3	3	3	3	out	2	out	2	1
1420-06-0	O1CCN(CC1)C(c2ccccc2)(c3ccccc3)c4ccccc4	00624P	-0.598353	0.142019	0.247	0.01246	out	0.133826	3	N	out	N	P	N	N	1	N	N	N	N	N	3	3	4	5	out	4	0	2	3	3	3	3	3
24902-02-1	O=C(OCCC)C1Oc2ccccc2(OC1)	00628P	1.52563	0.90147	0.963	1.0887	0.96705	0.980055	4	P	out	P	P	P	P	3	N	N	N	N	N	3	5	4	5	5	5	1	4	4	3	3	3	1
3006-93-7	O=C1C=CC(=O)N1c2cccc(c2)N3C(=O)C=CC3(=O)	00629P	0.708507	0.656391	0.78	0.749502	0.733938	0.729958	4	N	out	P	N	P	P	1	N	N	N	N	N	3	4	5	5	5	5	3	3	4	3	3	3	1
66841-25-6	N#CC(OC(=O)C1C(C(C(Br)(Br)Br)Br)C1(C)(C))c3cccc(Oc2ccccc2)c3	00630P	-0.824441	out	-0.625	-0.611794	-0.153562	-0.463452	3	N	P	N	N	P	P	0	N	out	N	N	N	2	3	out	3	3	3	2	2	out	2	2	2	2
91161-71-6	C(#CC(C)(C)C)C=CCN(C)Cc2cccc1ccccc12	00632P	1.13787	0.115554	-0.102	0.304206	0.194716	0.128119	4	P	P	P	P	N	P	2	N	N	N	N	N	3	5	3	5	5	5	1	3	2	3	3	3	1
52963-63-0	N1=C(N(CCCC)CC(C)C1)C(OCC)c2ccccc2	00633P	0.482284	-0.0189576	-0.243	-0.18909	0.013586	-0.109365	4	N	N	N	N	N	N	4	N	N	N	N	N	3	4	3	3	3	3	3	3	2	2	2	2	3
13361-53-0	N#CCC(=O)OCCCCCC	00634P	1.58072	1.10668	1.456	1.77539	1.1057	1.36094	4	P	P	P	P	P	P	4	N	N	N	N	N	3	5	5	5	5	5	3	4	3	3	out	3	2
64604-91-7	O=C(NCCN)CCc1cc(c(O)c(c1)C(C)(C)C)C(C)(C)C	00635P	0.68764	0.203767	0.54	0.1619	0.179616	0.271321	4	N	out	P	P	P	P	3	N	N	N	N	N	3	4	1	5	out	1	0	3	out	3	out	3	1
15647-08-2	O(c1ccccc1)P(Oc2ccccc2)OCC(CC)CCCC	00636P	1.04504	0.700853	0.961	1.05032	0.869777	0.895487	4	P	P	P	P	P	P	4	N	N	N	N	N	3	5	5	5	5	5	3	3	4	3	3	3	1
1553-36-2	O=C(NCCCCCCCCNC(=O)CN1CC1)CN2CC2	00640P	-0.139511	0.589274	out	1.29019	out	0.939733	2	N	N	out	P	N	N	1	N	P	out	N	P	0	3	2	out	out	2	1	2	1	out	out	1	1
119-12-0	O=C1C=CC(=NN1c2ccccc2)OP(OCC)(OCC)=S	00641P	0.0958043	-0.576093	0.239	0.955186	-0.664446	-0.0115882	4	N	N	P	N	N	N	2	N	P	N	N	N	1	4	2	4	4	4	1	2	1	3	3	3	1
67306-00-7	c1cc(ccc1CC(C)CN2CCCCC2)C(C)(C)C	00644P	0.723915	0.455761	0.601	0.502467	0.39503	0.488564	4	N	out	N	N	N	N	3	N	N	N	N	N	3	4	5	4	4	4	1	3	2	3	3	3	1
13256-21-8	O=NN(C)C1CCS(=O)(=O)C1	00645P	0.624541	0.667512	out	out	out	0.667512	1	N	out	out	N	N	N	2	N	out	out	P	P	1	4	out	out	out	out	0	3	2	out	out	2	1
62037-80-3	O=C(O)C(F)(OC(F)(F)C(F)(F)C(F)(F)F)C(F)(F)F	00646P	0.701447	out	out	1.25182	0.487025	0.869423	2	N	N	out	N	P	N	1	N	out	out	N	N	1	4	out	out	out	out	0	3	out	out	out	out	0
26605-69-6	O=C(O)C5N4C(=O)C(NC(=O)C(C(=O)Oc1ccc2c(c1)CCC2)c3ccccc3)C4SC5(C)(C)	00647P	0.934751	0.439147	0.741	0.61	0.40597	0.549029	4	P	P	P	P	P	P	4	N	N	N	N	N	3	5	5	5	5	5	3	3	4	3	out	4	0
36322-90-4	O=C(Nc1ncccc1)C3=C(O)c2ccccc2S(=O)(=O)N3C	00648P	-0.185456	0.53033	0.194	-0.139081	0.302662	0.221978	4	N	P	N	N	N	N	2	N	N	N	N	N	3	3	5	3	3	3	1	2	4	2	out	4	0
60-99-1	O(c1ccc3c(c1)N(c2ccccc2S3)CC(C)CN(C)C)C	00649P	0.525306	0.242006	0.237	0.250626	0.153255	0.220722	4	N	N	N	N	N	N	4	N	N	N	N	N	3	4	4	4	4	4	3	3	3	3	3	3	3
764-41-0	C(=CCCl)CCl	00650P	-0.143978	0.353165	0.494	0.395446	0.231733	0.368586	4	N	N	N	N	N	N	4	N	out	N	out	N	1	3	4	3	3	3	1	2	out	2	2	2	2
134098-61-6	O=C(OC(C)(C)C)c1ccc(cc1)CON=Cc3c(nn(c3(Oc2ccccc2))C)C	00651P	-0.235322	0.436048	0.618	out	0.363669	0.472572	3	N	out	N	P	N	N	1	N	N	N	N	N	3	3	4	4	4	4	3	2	3	3	3	3	3
148-87-8	N#CCCN(c1ccccc1)CC	00652P	1.44401	0.774663	1.083	0.981297	0.82958	0.917135	4	P	out	P	P	N	P	1	N	N	N	N	N	3	5	4	5	5	5	1	3	2	3	3	3	1
3347-30-6	O(CC)P(=S)(SCC)SCC	00653P	1.18234	-0.496245	-0.749	-0.575057	-0.491142	-0.577861	4	P	N	N	N	N	N	4	N	P	N	P	P	1	5	2	3	3	3	1	3	2	2	2	2	3
129-03-3	c1ccc3c(c1)C=Cc2ccccc2C3=C4CCN(C)CC4	00654P	0.0116869	0.055728	0.024	-0.04	-0.00590367	0.00845607	4	N	N	N	N	N	N	4	N	N	N	N	N	3	3	3	3	3	3	3	2	2	2	2	2	3
553-27-5	c1ccc(cc1)N(CCCl)CCCl	00655P	0.0418531	0.320446	0.611	0.586244	out	0.505897	3	N	N	N	N	N	N	4	N	P	N	P	P	1	3	1	4	4	4	1	2	1	3	out	1	0
123252-98-2	O=C(OC2=C(C(=O)Nc1ncccc1)N(C)S(=O)(=O)c3cc(Cl)sc23)CCC(=O)OC	00656P	-1.81011	out	-0.186	-0.683978	out	-0.434989	2	N	N	N	N	P	N	2	P	P	P	P	P	3	2	out	2	out	2	1	1	1	1	out	1	2
80834-71-5	O=C2Nc1ccc(cc1CC2)C(=O)CCN4CCC(Cc3ccccc3)CC4	00657P	0.123534	0.119479	0.085	0.0987248	0.0771427	0.0950866	4	N	N	N	N	P	N	2	N	N	N	N	N	3	4	4	4	4	4	3	2	2	2	2	2	3
133-49-3	c1(c(c(c(c(c1Cl)Cl)S)Cl)Cl)Cl	00658P	1.62866	0.183561	0.83	0.120859	0.100816	0.308809	4	P	N	P	P	P	P	2	N	P	N	out	P	0	5	1	5	5	5	1	4	1	3	out	1	0
89427-47-4	FC(F)(F)c1nc2c([nH]1)c(c(OC)c(OC)c2Cl)Cl	00659P	-0.496907	-0.658863	-0.717	-0.748033	-0.798979	-0.730719	4	N	N	N	N	N	N	4	N	P	P	P	P	3	3	2	2	2	2	3	2	1	1	1	1	3
10347-81-6	c1ccc3c(c1)C4c2ccccc2C3(CCCNC)CC4	00661P	0.385048	0.350084	0.41	0.44	0.41249	0.403144	4	N	N	N	N	N	N	4	N	out	N	N	N	2	4	4	4	4	4	3	3	3	3	3	3	3
25506-00-7	O=C2c1noc(c1C(=NN2C)c3ccccc3)C	00662P	0.61783	0.655734	0.608	0.649445	0.568622	0.62045	4	N	N	N	N	N	N	4	N	N	N	N	N	3	4	4	4	4	4	3	3	3	3	3	3	3
56581-45-4	O1CCN2CCO[Si]1(OCC2)c3cccc(c3)Cl	00663P	-1.25354	out	out	out	out	out	0	N	out	out	P	N	P	0	P	out	out	N	N	1	2	out	out	out	out	0	1	3	out	out	3	1
72214-01-8	O=S(=O)(O)OCC(CC)CCCC	00664P	1.29301	1.05899	1.081	1.09	1.05714	1.07178	4	P	P	P	P	P	P	4	N	N	N	N	N	3	5	5	5	5	5	3	3	3	3	3	3	3
79-01-6	C(=C(Cl)Cl)Cl	00665P	1.57831	0.528342	0.677	0.583136	0.567415	0.588973	4	P	N	N	N	N	N	4	N	N	N	out	N	2	5	3	4	4	4	1	3	2	3	3	3	1
56-23-5	C(Cl)(Cl)(Cl)Cl	00666P	1.18958	0.620205	out	0.514816	out	0.567511	2	P	out	out	out	P	P	1	N	N	out	out	N	1	5	3	out	out	3	1	3	2	out	out	2	1
439-14-5	O=C1N(c3ccc(cc3(C(=NC1)c2ccccc2))Cl)C	00667P	-0.0572285	0.517206	0.668	0.82202	0.58671	0.648484	4	N	out	N	N	P	N	1	N	N	N	N	N	3	3	4	4	4	4	3	2	3	3	3	3	3
438-60-8	c1ccc3c(c1)C=Cc2ccccc2C3CCCNC	00669P	-0.0400208	0.11176	0.096	0	0.0938047	0.0753911	4	N	N	N	N	N	N	4	N	N	N	N	N	3	3	3	3	3	3	3	2	2	2	2	2	3
180793-95-7	O=C(Nc4nnc(CCN3c1ccccc1Sc2ccccc23)s4)c5ccccc5	00671P	0.874968	out	0.49	0.631009	0.415979	0.512329	3	P	N	P	N	P	N	0	N	out	N	N	N	2	5	out	5	5	5	2	3	2	3	3	3	1
106-50-3	Nc1ccc(N)cc1	00672P	-0.13061	0.0553594	0.126	-0.09	0.0896997	0.0452648	4	N	N	N	out	N	N	3	N	out	N	N	N	2	3	3	3	3	3	3	2	2	2	2	2	3
56235-95-1	O=NN(OCC)CC	00673P	0.927845	0.681337	0.555	0.622017	0.647903	0.626564	4	N	N	N	N	N	N	4	N	N	N	out	N	2	4	3	4	out	3	0	3	2	2	out	2	2
64318-79-2	O=C(OC)C=CCCCCC1C(=O)CC(O)C1(C=CC(O)C(C)(C)CCCC)	00674P	-0.843747	0.280164	-0.231	-0.610899	-0.010849	-0.143146	4	N	out	N	P	P	P	1	N	N	N	N	N	3	3	5	3	3	3	1	2	out	2	2	2	2
59-49-4	O=C1Oc2ccccc2(N1)	00675P	0.714661	0.83257	0.773	0.700479	0.872905	0.794738	4	N	out	N	out	P	N	0	N	N	N	N	N	3	4	4	4	out	4	2	3	3	3	out	3	2
4224-62-8	O=C(O)CCCCCCl	00676P	1.31233	0.902019	1.291	1.29718	0.872789	1.09075	4	P	out	P	P	P	P	3	N	N	N	P	N	1	5	4	5	5	5	1	3	out	4	4	4	2
69-72-7	O=C(O)c1ccccc1(O)	00678P	0.809899	0.422666	0.411	0.09	0.420589	0.336064	4	N	N	N	out	P	N	1	N	N	N	N	N	3	4	4	4	4	4	3	3	3	3	3	3	3
85-68-7	O=C(OCc1ccccc1)c2ccccc2(C(=O)OCCCC)	00679P	0.873012	1.08214	1.243	1.54479	1.09174	1.24042	4	P	P	P	P	P	P	4	N	N	N	N	N	3	5	5	5	5	5	3	3	4	3	3	3	1
3415-60-9	O=S(=O)(OCCCN(c1ccccc1)CCCOS(=O)(=O)C)C	00681P	-1.02344	0.238641	0.618	-0.686354	0.472107	0.160599	4	N	N	P	P	P	P	2	P	N	N	N	N	3	2	out	5	5	5	2	1	4	3	3	3	1
5411-22-3	c1ccc(cc1)CN(C)C(C)Cc2ccccc2	00682P	-0.23544	0.33466	0	0.0018288	0.171671	0.12704	4	N	N	N	N	N	N	4	N	out	N	N	N	2	3	4	4	4	4	3	2	2	2	2	2	3
38194-50-2	O=C(O)CC=2c3cc(F)ccc3(C(=Cc1ccc(cc1)S(=O)C)C=2C)	00683P	-0.129954	out	out	out	0.0405937	0.0405937	1	N	out	N	P	P	P	1	N	out	N	N	N	2	3	out	5	5	5	2	2	out	3	3	3	2
127-21-9	O=C(C(F)(F)Cl)C(F)(F)Cl	00685P	-0.511174	0.118684	out	-0.0955618	0.16711	0.0634108	3	N	N	out	N	N	N	3	N	out	out	N	N	1	3	3	out	out	3	1	2	2	out	out	2	1
1331-11-9	O=C(O)CCOCC	00686P	1.60913	1.49232	1.616	1.58727	1.49454	1.54753	4	P	P	P	P	P	P	4	N	N	N	N	N	3	5	5	5	5	5	3	3	4	4	4	4	3
144-83-2	O=S(=O)(Nc1ncccc1)c2ccc(N)cc2	00687P	1.80236	0.829811	1.014	1.04	1.01608	0.974972	4	P	P	P	P	P	P	4	N	N	N	N	N	3	5	5	5	5	5	3	4	4	3	3	3	1
5036-48-6	n1ccn(c1)CCCN	00689P	1.15318	0.52351	out	out	0.427991	0.475751	2	N	N	P	out	N	N	1	N	N	N	N	N	3	4	4	5	5	5	1	3	3	3	out	3	2
88-12-0	O=C1N(C=C)CCC1	00690P	0.96386	0.940002	out	1.34932	0.920231	1.06985	3	N	out	N	P	N	N	1	N	N	N	N	N	3	4	3	5	5	5	1	3	2	3	3	3	1
60764-83-2	O(CC)[Si](OCC)(OCC)CS	00691P	1.08417	0.803367	out	1.43969	1.03346	1.09217	3	P	P	P	P	P	P	4	N	N	N	N	N	3	5	5	5	out	5	2	3	4	4	out	4	2
63815-58-7	OCCN(C(NP(OC)(OC)=S)=S)CC	00692P	-1.20419	out	out	out	-0.473303	-0.473303	1	N	N	out	N	N	N	3	P	P	out	N	P	0	2	out	out	out	out	0	1	1	out	out	1	1
540-18-1	O=C(OCCCCC)CCC	00694P	1.8877	1.53712	1.935	1.80754	1.6801	1.73994	4	P	P	P	P	P	P	4	N	N	N	N	N	3	5	5	5	5	5	3	4	4	4	4	4	3
13292-46-1	O=C(OC3C(C)C(OC)C=COC1(Oc4c(C1(=O))c5c(O)c(C=NN2CCN(C)CC2)c(NC(=O)C(=CC=CC(C)C(O)C(C)C(O)C3(C))C)c(O)c5(c(O)c4C))C)C	00695P	0.0391567	out	-1.232	out	out	-1.232	1	N	P	P	P	N	P	2	N	out	N	N	N	2	4	out	5	out	5	1	3	4	3	out	4	0
112839-32-4	FC(F)(F)COC3OC(c1ccc(cc1Cl)Cl)(Cn2ncnc2)CC3	00698P	0.0565698	out	0.628	0.204204	0.295161	0.375788	3	N	out	N	N	N	N	3	N	out	N	N	N	2	4	out	4	4	4	2	2	out	3	3	3	2
89427-07-6	N#Cc2cc1[nH]c(nc1c(c2)Cl)C(F)(F)F	00699P	-2.00895	-0.871526	-0.749	out	-0.683734	-0.768087	3	N	out	P	N	N	N	1	P	P	P	P	P	3	1	1	1	1	1	3	1	1	1	1	1	3
2489-77-2	N(C(N(C)C)=S)C	00700P	0.427597	0.509888	0.578	0.348507	0.618863	0.513815	4	N	N	N	out	N	N	3	N	out	N	P	N	0	4	out	4	out	4	1	2	out	3	out	3	1
101670-75-1	O1CCC[N+]1(CC)CC	00701P	-0.0416349	0.876298	out	out	out	0.876298	1	N	out	out	N	N	N	2	N	N	out	P	N	0	3	1	out	out	1	1	2	out	out	out	out	0
133-10-8	O=C(O)c1ccc(N)cc1(O)	00702P	1.6575	1.07963	0.71	0.523333	1.1672	0.870042	4	P	P	N	P	P	P	2	N	N	N	N	N	3	5	5	4	4	4	1	4	4	3	3	3	1
38821-52-2	O=C(NC3CCN(CCc2c[nH]c1ccccc12)CC3)c4ccccc4	00705P	0.671874	0.131656	0.526	0.71	0.545159	0.478204	4	N	out	N	N	N	N	3	N	out	N	N	N	2	4	out	4	4	4	2	3	out	3	3	3	2
3813-05-6	O=C(O)CN2C(=O)Sc1cccc(c12)Cl	00706P	1.09156	out	0.825	0.778158	0.506898	0.703352	3	P	out	P	P	N	P	1	N	out	N	N	N	2	5	out	5	5	5	2	3	4	4	4	4	3
17455-23-1	O1CCOCCOC3CCCCC3(OCCOCCOCCOC2CCCCC2(OCC1))	00707P	-0.787983	0.394065	-0.026	0.251792	out	0.206619	3	N	P	out	P	P	P	3	N	N	out	N	N	2	3	5	out	out	5	1	2	4	out	out	4	1
74-31-7	c1ccc(cc1)Nc2ccc(cc2)Nc3ccccc3	00708P	0.959556	0.663401	0.745	0.552668	0.64414	0.651302	4	P	out	P	out	P	P	2	N	N	N	N	N	3	5	out	5	5	5	2	3	4	3	3	3	1
117666-90-7	O=C(OCC)C=Cc1ccc(OCCC)c(OC)c1	00710P	0.568511	0.748464	0.699	0.915681	0.907892	0.817759	4	N	P	N	P	P	P	2	N	N	N	N	N	3	4	5	4	4	4	1	3	4	3	3	3	1
16195-77-0	O=C(OC)CCCCCCCC=CC=CC=CCCCC	00711P	1.23332	1.14767	1.148	0.990214	1.26303	1.13723	4	P	P	P	P	P	P	4	N	N	N	N	N	3	5	5	5	5	5	3	4	4	4	4	4	3
59729-31-6	O=C(N(c1ccc(cc1)Cl)C2CCN(CC2)C(C)C)Cc3ccccc3	00712P	0.0281827	0.134804	-0.033	0.03	0.0772973	0.0522752	4	N	N	N	N	N	N	4	N	N	N	N	N	3	4	4	4	4	4	3	2	2	2	2	2	3
74037-49-3	n1cccc(c1)CSSCc2cnccc2	00713P	0.827292	out	-0.196	0.497445	out	0.150723	2	P	N	N	P	P	N	0	N	out	N	N	N	2	5	out	4	4	4	2	3	3	2	out	3	0
5728-52-9	O=C(O)Cc1ccc(cc1)c2ccccc2	00714P	-0.111664	0.898698	0.609	0.752834	0.693206	0.738434	4	N	N	N	N	P	N	2	N	N	N	out	N	2	3	4	4	4	4	3	2	3	2	2	2	1
542-56-3	O=NOCC(C)C	00716P	0.59968	0.638822	out	out	out	0.638822	1	N	N	out	N	N	N	3	N	N	out	N	N	2	4	3	out	out	3	1	2	2	out	out	2	1
32588-54-8	O=C1c3ccccc3(C(=O)c2cc(ccc12)C(C)(C)CC)	00717P	0.759871	0.607754	0.487	out	0.672435	0.589063	3	N	P	N	P	P	P	2	N	out	N	N	N	2	4	5	5	5	5	3	3	out	3	3	3	2
54941-75-2	O=C(c1ccc(cc1)Cl)c3ccccc3(c2ncc[nH]2)	00719P	0.327816	0.56689	0.678	1.06911	0.657204	0.742802	4	N	out	N	P	N	N	1	N	N	N	N	N	3	4	4	4	4	4	3	3	out	3	3	3	2
77599-17-8	FC(F)(F)C(c1ccccc1)=C(c2ccccc2)c3ccc(OCCNCCO)cc3	00720P	0.515521	0.295073	0.471	0.748245	0.0970563	0.402844	4	N	N	N	P	N	N	2	N	N	N	N	N	3	4	out	4	out	4	1	3	3	3	out	3	2
4362-44-1	O1CC(OC1C(Cl)(Cl)Cl)CCl	00721P	0.623583	0.298512	0.226	0.0250799	0.389758	0.234837	4	N	N	N	N	N	N	4	N	out	N	N	N	2	4	out	4	out	4	1	3	out	2	2	2	2
64058-87-3	N(=C(N)C(OCC)c1ccccc1)CCC	00722P	0.381542	0.47241	0.376	0.542277	0.415201	0.451472	4	N	N	N	N	N	N	4	N	N	N	N	N	3	4	3	4	4	4	1	3	2	3	3	3	1
4164-28-7	O=[N+]([O-])N(C)C	00723P	1.08496	0.700068	out	-0.324733	0.571652	0.315663	3	N	N	out	N	N	N	3	N	N	out	N	N	2	4	3	out	out	3	1	3	2	out	out	2	1
106-91-2	O=C(OCC1OC1)C(=C)C	00724P	0.309917	0.797985	1.237	1.13279	0.85258	1.00509	4	N	N	P	P	P	P	2	N	N	N	N	N	3	3	4	5	5	5	1	2	out	4	4	4	2
36085-73-1	n1c(N)sc2c1CCN(CC=C)CC2	00725P	0.156518	0.239254	out	out	0.339963	0.289608	2	N	N	N	N	N	N	4	N	N	N	N	N	3	4	5	4	4	4	1	2	3	3	3	3	3
17751-74-5	O(CCCCC)C(c1ccc(cc1)C2CCCCC2)C[n+]3ccccc3	00726P	-0.236721	-0.14005	-0.23	-0.243202	-0.184917	-0.199542	4	N	N	N	N	N	N	4	N	N	N	N	N	3	3	3	3	3	3	3	2	2	2	2	2	3
115-77-5	OCC(CO)(CO)CO	00727P	2.15626	1.46116	1.093	1.893	1.63072	1.51947	4	P	P	P	P	P	P	4	N	N	N	out	N	2	5	5	5	5	5	3	4	4	4	4	4	3
99-63-8	O=C(c1cccc(c1)C(=O)Cl)Cl	00728P	1.03716	0.933827	1.205	1.22357	1.01078	1.09329	4	P	P	P	P	P	P	4	N	N	N	N	N	3	5	out	5	5	5	2	3	3	3	3	3	3
120-71-8	O(c1ccc(cc1(N))C)C	00729P	1.02438	0.730569	0.842	0.934667	0.757259	0.816124	4	N	N	N	out	N	N	3	N	N	N	N	N	3	4	4	3	3	3	1	3	3	3	3	3	3
115-93-5	O=S(=O)(N)c1ccc(OP(OC)(OC)=S)cc1	00730P	-0.268621	-0.692249	-1.351	-1.2043	out	-1.08251	3	N	N	N	N	N	N	4	N	P	P	P	P	3	3	1	2	2	2	1	2	1	1	1	1	3
3942-71-0	O=C(Oc1cc(ccc1C(C)C)C)NC	00731P	0.382736	0.00279242	0.112	0.223433	0.00392467	0.0855375	4	N	N	N	N	N	N	4	N	P	N	P	P	1	4	3	3	3	3	3	2	1	2	2	2	1
15687-18-0	OC(c1ccc(cc1)Cl)(C)CC(O)(C)C	00732P	0.698795	0.70536	0.58	0.716323	0.718807	0.680123	4	N	out	N	P	P	P	1	N	out	N	N	N	2	4	1	4	out	1	0	3	out	3	out	3	1
116-17-6	O(C(C)C)P(OC(C)C)OC(C)C	00733P	-0.0956033	0.892086	0.522	0.905487	0.730272	0.762461	4	N	P	P	out	P	P	3	N	N	N	out	N	2	3	5	5	5	5	3	2	out	3	3	3	2
3758-54-1	O=C(NCCC[N+](C)(C)CCO)CCCCCCCCCCCCCCCCC	00734P	1.20059	0.364526	0.28	0.787043	out	0.47719	3	P	out	P	P	P	P	3	N	N	N	N	N	3	5	5	5	out	5	2	4	2	3	3	3	1
135410-20-7	N#CN=C(N(C)Cc1cnc(cc1)Cl)C	00735P	-0.182132	0.28146	0.179	0.368546	0.320583	0.287397	4	N	N	N	P	N	N	2	N	N	N	N	N	3	3	out	3	3	3	2	2	3	3	3	3	3
6609-36-5	O=[N+]([O-])c2cc(cc1[nH]c(nc12)C(F)(F)F)Br	00736P	-2.39855	-1.46636	-1.456	-1.10268	-1.55515	-1.39505	4	N	N	N	N	N	N	4	P	P	P	P	P	3	1	2	2	2	2	3	1	1	1	1	1	3
52334-99-3	O=C(NC)CCS	00738P	0.787628	0.645133	out	0.654708	0.794313	0.698051	3	N	out	N	N	N	N	3	N	N	N	P	N	1	4	3	4	out	3	0	3	2	3	out	2	0
24771-25-3	N#CN=C(OC)OC	00739P	1.11902	0.560274	out	0.64	0.693612	0.631295	3	N	N	out	P	N	N	1	N	out	out	out	out	0	4	3	out	out	3	1	3	2	out	out	2	1
55620-18-3	O=C(O)C=Cc1ccccc1(OC(=O)C)	00740P	1.18432	0.863366	0.687	0.954904	0.858601	0.840968	4	P	P	N	N	P	P	0	N	N	N	N	N	3	5	2	4	4	4	1	3	3	3	3	3	3
4062-99-1	O=C(Oc1ccccc1(OCC=C))NC	00742P	-0.0151282	-0.0715284	-0.226	-0.416818	-0.170694	-0.22126	4	N	N	N	N	N	N	4	N	out	N	P	N	0	3	3	3	3	3	3	2	2	2	2	2	3
35170-28-6	O=P(O)(O)OCC3OC(n2cnc1c(ncnc12)N)C(O)C3(O)	00745P	1.46454	1.17552	1.232	1.41501	1.18385	1.25159	4	P	P	P	P	P	P	4	N	out	N	N	N	2	5	out	5	5	5	2	4	4	4	4	4	3
10138-21-3	C=C[Si](CC)(Cl)Cl	00746P	1.26433	0.520407	out	1.22	0.662944	0.801117	3	P	N	out	out	N	N	2	N	N	out	N	N	2	5	3	out	out	3	1	3	2	out	out	2	1
63815-50-9	O=P(OCC)(OCC)OP(OCC(C)C)(CCl)=S	00747P	-0.788589	-0.867911	-1.051	-1.39073	-0.964729	-1.06859	4	N	N	N	N	N	N	4	N	P	P	P	P	3	3	out	2	2	2	2	2	1	1	1	1	3
22898-01-7	O=C(O)C(F)(F)C(F)F	00748P	1.70512	out	0.486	0.617315	out	0.551657	2	P	out	N	N	P	N	1	N	out	N	N	N	2	5	out	5	5	5	2	4	3	3	3	3	3
41198-08-7	O=P(Oc1ccc(cc1Cl)Br)(OCC)SCCC	00750P	-0.0165842	-0.331106	-0.21	0.000460418	-0.244775	-0.196355	4	N	N	N	N	N	N	4	N	P	N	N	N	1	4	out	4	4	4	2	2	1	2	2	2	1
325-85-9	O=C(N(CCCC)CCCC)CF	00752P	-0.708611	0.402754	0.449	0.597557	out	0.483103	3	N	N	N	N	P	N	2	P	P	P	P	P	3	2	2	2	out	2	2	1	1	3	out	1	0
52718-96-4	N#CC(C#N)=CC=COC	00753P	0.17377	0.610106	out	out	0.544706	0.577406	2	N	out	out	N	P	N	0	N	out	out	N	N	1	3	3	out	out	3	1	2	3	out	out	3	1
846-50-4	O=C1N(c3ccc(cc3(C(=NC1(O))c2ccccc2))Cl)C	00754P	0.824029	0.571808	0.88	1.05942	0.681448	0.798169	4	P	P	N	P	P	P	2	N	N	N	N	N	3	5	5	4	4	4	1	3	3	3	3	3	3
65610-14-2	N#Cc1ccc(F)cc1(C#N)	00755P	-1.01831	0.51456	-0.056	0.395245	out	0.284602	3	N	out	N	out	N	N	2	P	out	P	out	P	1	2	out	2	out	2	1	1	out	1	out	1	1
7203-91-0	O=C(O)c1ccc(N=NN(C)C)cc1	00756P	0.219401	0.409453	-0.117	-0.760789	0.169036	-0.074825	4	N	N	N	N	N	N	4	N	N	N	N	N	3	4	out	3	out	3	1	2	out	2	2	2	2
25155-18-4	O(c1ccc(cc1C)C(C)(C)CC(C)(C)C)CCOCC[N+](C)(C)Cc2ccccc2	00758P	0.239101	0.109289	-0.034	0.101245	out	0.0588447	3	N	N	N	N	N	N	4	N	N	N	N	N	3	4	3	4	4	4	1	3	2	2	2	2	3
89796-99-6	O=C(O)COC(=O)Cc2ccccc2(Nc1c(cccc1Cl)Cl)	00759P	-0.433859	0.414061	-0.268	-0.397113	0.381286	0.0325587	4	N	out	N	P	P	P	1	N	N	N	N	N	3	3	5	3	3	3	1	2	3	2	2	2	1
80734-02-7	O=C1OC(=C(O1)COC(=O)C4N3C(=O)C(NC(=O)C(N)c2ccccc2)C3SC4(C)(C))C	00760P	1.30355	0.533662	0.936	1.19609	0.560889	0.80666	4	P	P	P	P	P	P	4	N	N	N	N	N	3	5	out	5	5	5	2	4	4	4	4	4	3
84226-24-4	N#CCCN2CC=C(c1cccc(c1)C(F)(F)F)CC2	00761P	0.211989	0.248508	0.073	0.0394715	0.266511	0.156873	4	N	out	N	N	N	N	3	N	out	N	N	N	2	4	out	4	4	4	2	3	out	2	2	2	2
122-97-4	OCCCc1ccccc1	00762P	1.22791	1.04945	1.114	1.01103	1.11765	1.07303	4	P	out	P	out	P	P	2	N	N	N	out	N	2	5	5	5	5	5	3	3	3	3	3	3	3
94317-64-3	NP(N)(NCCCC)=S	00764P	1.19259	out	out	out	out	out	0	P	N	out	N	N	N	3	N	P	out	P	P	2	5	out	out	out	out	0	3	1	out	out	1	1
98-82-8	c1ccc(cc1)C(C)C	00765P	1.06661	1.46629	1.486	1.53348	1.43058	1.47909	4	N	P	P	out	P	P	3	N	N	N	out	N	2	4	5	5	5	5	3	3	4	3	3	3	1
25476-46-4	O=S(CC)CCOP(OC)(OC)=S	00766P	0.38719	-0.577865	-0.25	-0.221104	-0.472695	-0.380416	4	N	N	N	N	N	N	4	N	P	N	P	P	1	4	2	3	3	3	1	3	1	2	2	2	1
6753-24-8	O=C(OCCCC)CCCOc1ccc(cc1Cl)Cl	00768P	-0.00584275	0.40131	0.242	0.364295	0.276881	0.321122	4	N	N	N	P	P	N	0	N	N	N	N	N	3	4	4	4	4	4	3	2	2	3	3	3	1
491-37-2	O=C1c2ccccc2(OCC1)	00769P	1.25234	0.961154	0.992	1.05133	0.979125	0.995902	4	P	N	N	N	P	N	2	N	N	N	N	N	3	5	4	4	4	4	3	3	3	3	3	3	3
35523-89-8	O=C(OCC1NC(=N)N3CCC(O)(O)C23(NC(=N)NC12))N	00770P	-3.19256	out	out	out	0.212289	0.212289	1	N	N	out	P	P	P	1	P	out	out	N	N	1	1	out	out	out	out	0	1	out	out	out	out	0
108670-13-9	O=C(c1ccc3c(c1)N(c2ccccc2S3)CCCN4CCN(C)CC4)CC	00771P	0.0695484	0.199704	0.188	0.18	0.183773	0.187869	4	N	N	N	N	N	N	4	N	N	N	N	N	3	4	4	4	4	4	3	3	2	3	3	3	1
143-71-5	O=C1CCC5C4N(C)CCC25(c3c(OC12)c(OC)ccc3C4)	00772P	-0.0783781	-0.0196444	-0.018	0.1	-0.0588133	0.000885566	4	N	N	N	N	N	N	4	N	out	N	N	N	2	4	3	4	4	4	1	2	2	2	2	2	3
99-65-0	O=[N+]([O-])c1cccc(c1)[N+](=O)[O-]	00774P	-0.454501	0.421896	0.269	0.0761702	0.258439	0.256376	4	N	N	N	out	N	N	3	N	out	N	P	N	0	3	3	4	4	4	1	2	2	2	2	2	3
129-06-6	O=C1Oc3ccccc3(C(O)=C1C(c2ccccc2)CC(=O)C)	00775P	-1.58043	-0.396392	-0.323	-0.78	-0.390146	-0.472384	4	N	N	N	N	P	N	2	P	N	N	out	N	2	2	5	3	3	3	1	1	2	2	2	2	3
7795-91-7	OCCOC(C)CC	00777P	0.825379	1.31594	1.069	0.813557	1.26177	1.11507	4	N	P	P	out	P	P	3	N	N	N	out	N	2	4	5	5	5	5	3	3	4	3	3	3	1
5800-19-1	N=2c1ccccc1Sc4ccc(cc4(C=2N3CCN(C)CC3))C	00778P	0.460949	0.175265	-0.019	-0.181734	0.0828717	0.0143506	4	N	N	N	N	N	N	4	N	N	N	N	N	3	4	3	3	3	3	3	3	2	2	2	2	3
10043-18-2	OCCCOCCOCCCC	00781P	1.46679	1.27763	1.26	1.25267	1.31472	1.27625	4	P	P	P	P	P	P	4	N	N	N	N	N	3	5	5	5	5	5	3	4	4	3	3	3	1
77753-23-2	C(=C(C(Cl)Cl)Cl)(CCl)Cl	00783P	0.320088	0.445996	-0.092	0.448548	0.270095	0.26816	4	N	N	N	N	N	N	4	N	N	N	out	N	2	4	3	4	out	3	0	2	2	2	2	2	3
50673-08-0	O=C(Oc2cccc1c2(OC(C)(C)C1))N(C)SCCCC	00785P	-0.712004	-0.260704	-1.147	-1.13878	-0.628752	-0.79381	4	N	N	N	N	N	N	4	N	P	P	P	P	3	3	2	3	3	3	1	2	1	2	2	2	1
6552-19-8	O=S(c1ccc(OP(OC)(C)=S)cc1C)C	00786P	-1.96695	-0.592294	-1.136	-0.873745	-0.533929	-0.783992	4	N	N	N	N	N	N	4	P	P	N	P	P	1	1	1	3	3	3	1	1	1	2	2	2	1
54143-56-5	O=C(NCC1NCCCC1)c2cc(OCC(F)(F)F)ccc2(OCC(F)(F)F)	00788P	0.453121	out	0.481	0.805	0.312563	0.532854	3	N	N	N	N	N	N	4	N	out	N	N	N	2	4	out	4	4	4	2	3	1	3	3	3	1
[truncated: 2,301 more rows]
