# Supplementary material for: SAR and QSAR modeling of a large collection of LD50 rat acute oral toxicity data
Source: J Cheminform. 2019 Aug 30;11:58. doi: 10.1186/s13321-019-0383-2 (PMC6717335; doi:10.1186/s13321-019-0383-2)
Supplement: Supplementary file 3 — Additional file 3. Tables S3a and S3b with lists of SMARTS implemented in SARpy are included. [file 13321_2019_383_MOESM3_ESM.zip]

Archive with 2 entries (2 files):
- IRFMN_LD50_Table S3a.csv
- IRFMN_LD50_Table S3b.csv
