# Supplementary material for: SAR and QSAR modeling of a large collection of LD50 rat acute oral toxicity data
Source: J Cheminform. 2019 Aug 30;11:58. doi: 10.1186/s13321-019-0383-2 (PMC6717335; doi:10.1186/s13321-019-0383-2)
Supplement: Supplementary file 3 — Additional file 3. Tables S3a and S3b with lists of SMARTS implemented in SARpy are included. [file 13321_2019_383_MOESM3_ESM.zip › IRFMN_LD50_Table S3a.csv]

SMARTS	Class	Likelihood Ratio
O=P(C)S	vT	inf
Fc1cc2[nH]c(nc2c(c1))C(F)(F)F	vT	inf
FC(F)(F)c1nc2c([nH]1)c(c(cc2))Cl	vT	inf
FC(F)(F)c1nc2c([nH]1)c(ccc2)Br	vT	inf
O1c2cc(c(cc2Oc2cc(c(cc12)Cl)Cl))	vT	inf
S(CC)CSP(=S)(OCC)OCC	vT	inf
FC(F)(F)c1nc2cc(c(cc2[nH]1)Cl)	vT	148.91
C(N)CSP(OCC)OCC	vT	88.24
O=C(N)CF	vT	77.21
O=[N+]([O-])c1ccc(OP(OC)OCC)cc1	vT	77.21
O(CC)P(OCC)SCCSCC	vT	77.21
P(Oc1ccc(cc1)S(=O))(OC)	vT	77.21
OP(=S)(OCC)CC	vT	77.21
Nc1ccc2nc([nH]c2c1)C(F)(F)F	vT	66.18
c1ccc2nc([nH]c2c1)C(F)(F)F	vT	48.95
SP(OC)C	vT	46.33
O=C1c2ccccc2C(=O)N1CSP(OC)	vT	44.12
CCCC=C(CO)CCC	vT	38.61
c1ccc(NC)c(c1)C(C)C	vT	36.77
O=[N+]([O-])c1ccc(O)c(c1)CNCC	vT	33.09
CSP(=O)(OC)OC	vT	28.19
C(ON=CC(C)(C))	vT	27.58
POP	vT	22.06
c1ccsc1Cl	vT	22.06
O(c1ccc(cc1)S)P(OC)	vT	20.48
N(C(=O)ON=CSCC)C	vT	20.22
O=C(Oc1cc(ccc1)CCC)NC	vT	18.75
P(OC=C)(OCC)	vT	12.87
SCS	vT	12.53
O=c1cccnn1C	vT	12.26
OP(=S)(OCC)OCC	vT	11.03
CON=C(C)SC	vT	10.5
O=C(Oc1ccc(c(c1)C))NC	vT	10.21
O=[N+]([O-])c1ccc(OPO)cc1	vT	9.19
N(C)(CCCl)CC	vT	8.82
P(=S)(OC)	vT	7.76
O=P(O)(OC)OC	vT	7.43
C3CC(O)CC(O)C3	vT	7.09
CSP(SC)	vT	7.02
C(N)C(CC=C(C))	vT	6.43
O=C(C=CC)NC	vT	6.43
O=P(N)	vT	6.39
O=C(Oc1ccc(cc1))NC	vT	5.93
C(F)(F)F	vT	4.89
Oc1ccc(cc1CN(C)C)	vT	4.29
OCC#N	vT	4.24
NC(=S)N	vT	3.97
CNCCCl	vT	3.74
O=C(O)N(C)C	vT	3.68
P(=S)N	vT	3.68
O=[N+]([O-])c1cc(cc(c1)[N+](=O)[O-])C	vT	3.51
C(O)C(c1cccc(O)c1)	vT	3.26
OCCF	vT	3.15
O=CC(CO)CCCC	vT	2.76
[N+]O	vT	2.29
NCS	vT	1.5
C2OCCCC2	vT	1.46
CCCN(C)CCc1ccccc1	vT	1.45
S(=O)(=O)C	vT	1.41
N#CCC	vT	1.39
CCCCl	vT	1.39
c1ccc(c(c1)CCC)C	vT	1.13
N(C)C	vT	1.1
N(C)Cc1ccccc1	vT	1.08
O=S(O)	Not vT	inf
C(=O)COc3ccccc3	Not vT	inf
c1ccc(cc1)NCc1ccccc1	Not vT	inf
O=C(N)Cc1ccccc1	Not vT	inf
Cc1cnc(nc1)	Not vT	inf
NCCN(c1cccc(c1))C	Not vT	inf
O=C(OCC(CC)C)C	Not vT	inf
O=C(c1cccc(N)c1)	Not vT	inf
O=C(OCC(C))c1ccccc1	Not vT	inf
CCn2cncc2	Not vT	inf
c1cccc(c1)C(O)CNCC	Not vT	inf
NCCCCCCCCCCCC	Not vT	inf
COCCOCCOC	Not vT	inf
CN(C)CCCCO	Not vT	inf
C(c1ccccc1)c1ccc(O)cc1	Not vT	inf
n1cccnc1N	Not vT	inf
O=C(N(C)CC)CN	Not vT	inf
N(=N)c1ccccc1	Not vT	inf
NCNC(C)C	Not vT	inf
[Si]CC	Not vT	inf
OCC(O)CNC(C)	Not vT	inf
C(n1ncnc1)C	Not vT	inf
O(C)CC(c1ccccc1)C	Not vT	inf
OCCN(c1ccccc1)	Not vT	inf
C(OCCCOCCC)C	Not vT	inf
c1cc(n(n1c1ccccc1))	Not vT	inf
C(F)C(F)	Not vT	inf
n1cc(ccc1C)C	Not vT	inf
CC(CBr)	Not vT	inf
OCCCOc1ccccc1	Not vT	inf
O=Cc1ccccc1N	Not vT	inf
C(C)CCC=C(C)CCC	Not vT	inf
O=C=N	Not vT	inf
O=CCCc1ccc(O)cc1	Not vT	inf
n1cnc2ccccc2c1	Not vT	inf
O=C(OC(C))C(CC)CC	Not vT	inf
O=C(Nc1ccccc1)CC(=O)	Not vT	inf
c1cccc(c1)CCl	Not vT	inf
O=C(c1ccccc1)N(CC)C	Not vT	inf
O=Cc1cnccc1	Not vT	inf
P(O)(OCCCCC)	Not vT	inf
C(c1cccc(c1)C(C)C)(C)C	Not vT	inf
O=C(O)c1cc(ccc1OC)	Not vT	inf
c1nnn(n1)	Not vT	inf
O=C(Nc1ccccc1)C(=C)	Not vT	inf
C(O)CCC(=O)OC(C)	Not vT	inf
c1ccc(cc1Cc1ccccc1)Cl	Not vT	inf
OCc1ccc(cc1)C(C)	Not vT	inf
O=CNc1cccc(c1)Cl	Not vT	inf
C(C(=O)CC(C)C)C	Not vT	inf
C(CCC)C(Cc1ccccc1)C	Not vT	inf
c2c(ncs2)C	Not vT	inf
O=C(OC(=O))	Not vT	inf
O=CNS(=O)(=O)c1ccccc1	Not vT	inf
O(c1ccc(C=C)cc1)	Not vT	inf
SSC	Not vT	inf
C(N(C)C)N(C)C	Not vT	inf
c1cccc(c2ccccc2)c1C	Not vT	inf
CC=CCCC=C(C)C	Not vT	inf
c1ncnc(O)c1	Not vT	inf
O=C(OC(C)C)N	Not vT	inf
CSCCC(=O)	Not vT	inf
NN(CC)CC	Not vT	inf
O=C(Nc1ccc(cc1)C)	Not vT	inf
c2ncc(cc2Cl)	Not vT	inf
CC(=O)CCl	Not vT	inf
C(OOC)	Not vT	inf
Oc1ccc2ccccc2c1	Not vT	inf
C(OCCN)c1ccccc1	Not vT	inf
O=CC=CC=CC	Not vT	inf
c1cc([nH]c1C)	Not vT	inf
N#CCCOC	Not vT	inf
C(O)NN	Not vT	inf
n1c(nc(nc1NC)NC(C)C)	Not vT	inf
O=C(ON=C(C)SC)N(C)S	Not vT	inf
c2ccc(OCCN)cc2	Not vT	inf
n1ncsc1	Not vT	inf
[Si](C)C	Not vT	inf
O=C(OCC)CCCCCCCCCC	Not vT	inf
c1cccc2cnccc12	Not vT	inf
O=C(c1ccc(cc1)C)C	Not vT	inf
O(c1ccc(cc1)Cl)CC	Not vT	inf
OCc1ccc(O)cc1	Not vT	inf
O=Cc1ccccc1Cl	Not vT	inf
N#CCCN	Not vT	inf
O(c1ccccc1)P(Oc1ccccc1)O	Not vT	inf
c1ccc(cc1)CN1CCNCC1	Not vT	inf
n1c(oc2ccc(cc12)Cl)	Not vT	inf
N(C)(C)CCC(N(C)C)	Not vT	inf
C(C#C)C	Not vT	inf
O=CCl	Not vT	inf
c1ccc(cc1)C(c1ccccc1C)C	Not vT	inf
Nc1ccc(cc1)Cc1ccccc1	Not vT	inf
N1CCC(c2ccccc2)CC1	Not vT	inf
CCc1cccc2ccccc12	Not vT	inf
O=CNc1c(cccc1C)C	Not vT	inf
NNCc1ccccc1	Not vT	inf
CCSc1ccccc1	Not vT	inf
C(OCCOC)C=C	Not vT	inf
n1cc(ncc1C)	Not vT	inf
c2c(ccs2)C	Not vT	inf
N(=NC)	Not vT	inf
COCC=Cc1ccccc1	Not vT	inf
CC(=O)NCc1ccccc1	Not vT	inf
N(=CNc1ccccc1)	Not vT	inf
C(Cc1ccc(cc1))Cl	Not vT	inf
O=C(O)CC(=O)C	Not vT	inf
c2nnc(nc2)	Not vT	inf
O=C(O)CC(N)	Not vT	inf
o1ccc(c1)C	Not vT	inf
NC(=S)NCC	Not vT	inf
OCC1OC1	Not vT	inf
C(C=C(Cl)Cl)	Not vT	inf
N#CS	Not vT	inf
C(O)C(c1ccccc1)c1ccccc1	Not vT	inf
O=C(Oc1ccccc1OC)NCC	Not vT	inf
O=C(O)CCCCCCCCCO	Not vT	inf
c1ccc2c(c1)c1ccccc1n2	Not vT	inf
c1ccc(cc1)Cn1cncc1	Not vT	inf
O=C(O)c1ccccc1C(=O)	Not vT	inf
c1c(OCCC)cccc1C	Not vT	inf
c1ccc(cc1O)N(CC)	Not vT	inf
C(O)c1ccncc1	Not vT	inf
O=Pc1ccccc1	Not vT	inf
C1(C)CCC(C)(C)C1	Not vT	inf
OP(=S)(OC)NC	Not vT	inf
O=CSCC	Not vT	inf
N(C)CCC(c1ccccc1)c1ccccc1	Not vT	inf
O(c1ccc(N)cc1)c1ccccc1	Not vT	inf
CCCCCCNCCCCCC	Not vT	inf
c1cc(nnc1)c1ccccc1	Not vT	inf
O=C(N)c1ccccc1OCC	Not vT	inf
Oc1ccc(cc1)C(C)CCC	Not vT	inf
NS(=O)(=O)c1ccccc1C	Not vT	inf
c1nn(c2ccccc12)	Not vT	inf
O=C(O)C=CC(=O)	Not vT	inf
c1onc(c1)C	Not vT	inf
O=NOCCC	Not vT	inf
O=C(O)C(=O)	Not vT	inf
O=[N+]([O-])c1cc(cc(c1N)[N+](=O)[O-])	Not vT	inf
O=C(OCCc1ccccc1)C	Not vT	inf
c1c2ccccc2ccc1C	Not vT	inf
C(=O)Nc1cccc(c1)C	Not vT	inf
O=S(=O)c1cc(ccc1)C	Not vT	inf
c1ccn(cc1)CCOC	Not vT	inf
C(NC)c1cnccc1	Not vT	inf
C(=O)c1occc1	Not vT	inf
c1nc(n(c(=O)n1))	Not vT	inf
C(O)NC(C)(C)	Not vT	inf
Nc1nc(c(o1))	Not vT	inf
C(C)C(Cl)(Cl)Cl	Not vT	inf
O=C(O)CCl	Not vT	inf
O=CNN=C	Not vT	inf
OP(Cl)	Not vT	inf
SCl	Not vT	inf
N[N+]	Not vT	inf
c1cnc(c(O)c1)C	Not vT	inf
O(c1ccccc1)PSCCC	Not vT	inf
c1c(c(cnn1c1ccccc1))	Not vT	inf
c1cc(ns1)	Not vT	inf
c1cc(c2ccc(cc2Cl))c(c(c1)Cl)Cl	Not vT	inf
O=c1c2c(ncn2C)n(c(=O)n1C)C	Not vT	inf
P(c1ccccc1)c1ccccc1	Not vT	inf
Nc1ccc(cc1)c1ccccc1	Not vT	inf
c1cc(oc2cc3occc3cc12)	Not vT	inf
c2cc(c(O)c(c2)Br)Br	Not vT	inf
C(CBr)Br	Not vT	inf
C(=CCBr)	Not vT	inf
c1ccc2c(c1)cccc2	Not vT	16.05
O=C(O)c1ccccc1	Not vT	12.24
Cc1cnccc1	Not vT	10.88
O=C(OCC)C(C)C	Not vT	9.34
Cc1occc1	Not vT	7.8
OCCOc1ccccc1	Not vT	7.8
Oc1ccc(cc1)CCC	Not vT	7.12
CN(CC(=O)O)C	Not vT	6.44
O=C(C=C)CC	Not vT	6.26
n1cscc1	Not vT	6.26
n1cnc(nc1)	Not vT	5.8
Oc2ccc(c(c2)C)CC	Not vT	5.71
O=C(OCCCCCCC)CC	Not vT	5.44
N(C(C)C)C(C)C	Not vT	5.35
O[Si]	Not vT	5.35
Cc1ccncc1	Not vT	5.08
OCC(O)C(O)CCCO	Not vT	4.9
Oc1ccc(OC)cc1	Not vT	4.8
O(Cc1ccccc1)C	Not vT	4.8
O=C(OC(C)CCCC)C	Not vT	4.71
c1ccc(cc1)C(=O)C	Not vT	4.56
O=CC(N)CCC	Not vT	4.53
O(c1cc(ccc1N))C	Not vT	4.35
CCC[N+](C)(C)C	Not vT	4.17
O=CNCO	Not vT	4.17
CCOCCN(C)C	Not vT	4.13
O=C(Nc1ccccc1C)	Not vT	3.9
C(=O)NCN	Not vT	3.9
n1ncn(c1)	Not vT	3.81
OCCN(C)CCC	Not vT	3.75
c1ccn(c[nH]1)	Not vT	3.63
c1nc(oc1)	Not vT	3.54
CCCOc1ccccc1	Not vT	3.54
N(C)CCN(C)C	Not vT	2.93
O=C(N(CCC)CCC)	Not vT	2.9
O=CCCCCC(=O)	Not vT	2.9
COCCOC	Not vT	2.88
CNC(C)(C)C	Not vT	2.86
Nc1ccc(cc1)C	Not vT	2.85
C(OC)CC(OC)	Not vT	2.79
CC(N(C)C)C	Not vT	2.79
OCC(N)C	Not vT	2.78
C(=S)S	Not vT	2.72
n1nccc1	Not vT	2.63
N(C)C1CCCCC1	Not vT	2.58
Oc1cc(O)cc(c1)	Not vT	2.56
O=C(C)CCC	Not vT	2.37
O=C(O)O	Not vT	2.36
O=C(NO)	Not vT	2.36
C(OC)N	Not vT	2.36
O=CC(O)C	Not vT	2.31
NCCCCCCCCC	Not vT	2.19
SN(CCC)	Not vT	2.18
S(=O)c1ccccc1	Not vT	2.18
Cc1ccc(c(c1)Cl)Cl	Not vT	2.09
O=C(OCCCCC)	Not vT	2.09
CC=Cc1ccccc1	Not vT	2.05
NCCCNC	Not vT	1.99
NC(=O)N	Not vT	1.95
OCCOCCCCC	Not vT	1.93
CC(Cl)(Cl)Cl	Not vT	1.86
c1ccccc1C(=O)c1ccccc1	Not vT	1.81
C(OC)Cc1ccccc1	Not vT	1.8
CCC(C)S	Not vT	1.78
NC(C)CCCC	Not vT	1.73
Cc1c(cccc1Cl)Cl	Not vT	1.72
O=C(O)C=C	Not vT	1.71
N(C)(C)CCCC	Not vT	1.69
N(=C)c1ccccc1	Not vT	1.69
c1ccc(cc1)N(CC)C	Not vT	1.67
PCCC	Not vT	1.63
O=Cc1ccc(cc1)C	Not vT	1.63
C(c1ccccc1)Cc1ccccc1	Not vT	1.63
N(c1ccccc1)c1ccccc1	Not vT	1.63
O(C)CC(C)C	Not vT	1.63
O(C=C)C	Not vT	1.59
n1cccc2ccccc12	Not vT	1.54
Nc1ccc(cc1)Cl	Not vT	1.53
C(C)CCCCCCCCC	Not vT	1.51
C(C)CC=C(C)C	Not vT	1.47
CC(OC)CCC	Not vT	1.47
OC(=C)c1ccc(cc1)	Not vT	1.45
Nc1ccc(cc1)N	Not vT	1.45
CCCCC(C)(C)C	Not vT	1.42
C(c2ccccc2)CCNC	Not vT	1.41
CCCC(C)C	Not vT	1.4
O=C(O)CCO	Not vT	1.38
OCCCCCCCCC	Not vT	1.35
CCCCCCCCCCCCCCCCC	Not vT	1.33
C(O)(C)CCCC	Not vT	1.33
OC(OCCC)	Not vT	1.29
O=CCC(C)C	Not vT	1.29
c1ccc(OC)c(O)c1	Not vT	1.28
CC(CC=C(C)C)C	Not vT	1.27
NCc1ccccc1	Not vT	1.25
C(C)(C)Cc1ccccc1	Not vT	1.23
Cn1nccc1	Not vT	1.22
n1ccnc(c1)	Not vT	1.22
C(C(=Cc1ccccc1))C	Not vT	1.2
C(=NO)c1ccccc1	Not vT	1.18
O(C)C(C)(C)C	Not vT	1.18
OC(CC)CCCC	Not vT	1.17
O=CCCCN	Not vT	1.17
C(N)N(C)C	Not vT	1.14
O=COCCC(C)C	Not vT	1.13
C=C(C)C	Not vT	1.13
OCCCCC(C)(C)C	Not vT	1.12
Nc1ccccc1C	Not vT	1.12
Oc1ccccc1CC	Not vT	1.11
CC=CCC=CC	Not vT	1.09
c1ccc(cc1)CCCCCCC	Not vT	1.07
CCCC=C	Not vT	1.06
CCC1CCCCC1	Not vT	1.05
C(N)CNCCCCC	Not vT	1.04
C(OCCCC)C=C	Not vT	1.03
c1ccc(cc1)NCC(CC)	Not vT	1.02
O1CCNCC1	Not vT	1.01
