# Supplementary material for: SAR and QSAR modeling of a large collection of LD50 rat acute oral toxicity data
Source: J Cheminform. 2019 Aug 30;11:58. doi: 10.1186/s13321-019-0383-2 (PMC6717335; doi:10.1186/s13321-019-0383-2)
Supplement: Supplementary file 3 — Additional file 3. Tables S3a and S3b with lists of SMARTS implemented in SARpy are included. [file 13321_2019_383_MOESM3_ESM.zip › IRFMN_LD50_Table S3b.csv]

SMARTS	Class	Likelihood Ratio
c1ccc(O)c(N=N)c1	nT	inf
CC(=CC)NC(=O)	nT	inf
O=Cc1ccc(N)c(O)c1	nT	inf
O=C(OCCCC)CCCCCCCCC	nT	inf
O=C(OCCOCC(CC))CC	nT	inf
c1cc(c(cc1)S(=O)(=O)O)C	nT	inf
O=C(Oc1ccccc1C(=O)O)N	nT	inf
C(=O)Nc1nccc(n1)	nT	inf
C=CCCCC=C(C)C	nT	inf
C(c1ccc(cc1)I)	nT	inf
O=C(OCCCC)c1ccccc1C(=O)OC	nT	inf
O=S(=O)(O)c1cccc2c1cccc2	nT	inf
O=C(OC(C)(C)CCCCCC)C	nT	inf
c1ccccc1N=NC(C)C	nT	inf
O=C(OC1CC(C)CCC1)C(O)	nT	inf
O=CC(N(C(=O)Cc1ccccc1))C	nT	inf
C(CC(C))CC(C)(C)CC(C)(C)C	nT	inf
C(NCCNC(CO)C)C(=O)	nT	inf
O=CCC(COCC)CC	nT	inf
C(O)CC(C)CCC=C(C)C	nT	inf
C(OCC(O)C(O)C(N)C)	nT	inf
O=C(OCCOCC(O)C)	nT	inf
O=C1OC(CC1)C	nT	inf
Oc1c(ncc(c1CO)C)C	nT	inf
O=S(=O)(O)c1cc(ccc1)C	nT	inf
P(O)(O)OCC(CO)	nT	inf
N#CCCOCCC	nT	inf
O=C(C(O)N)	nT	inf
C(OOC)O	nT	inf
O=Cc1c(nc(c2ccccc2)s1)C	nT	inf
O=C(O)c1ccc(C(=O)O)c(c1)	nT	inf
P(OCCCCCC)OCCC	nT	inf
OCC(CO)(COC)CC	nT	inf
C=CC1=CCCCC1(C)C	nT	inf
CCCC[Si](O)O	nT	inf
O=C(Nc1cccc(c1))c1n[nH]c(c1)C	nT	inf
O=c1c(c(N)cnn1c1ccccc1)	nT	inf
O=Cc1nccnc1N	nT	inf
C(N)c1ncn(n1)	nT	inf
C[Si](C)(C)C	nT	inf
C(=O)NCCSC	nT	58.22
C(=C)CCC(C)(C)C	nT	41.02
N(=Nc1ccc(cc1)N)c1ccccc1	nT	22.49
O=C(NCc1ccc(O)cc1)	nT	21.17
CCN(CC(=O)O)CC	nT	21.17
N(Cc1cccc(c1)S(=O)(=O))	nT	17.2
O=S(=O)c1ccc(cc1)NC	nT	15.88
c1cccc(c1)N(c1ccc(cc1)C)	nT	15.88
O=C(O)c1ccc(c(N)c1)	nT	15.22
c1c(cc(cc1CCC)C)C	nT	14.55
O=C(O)CCCCCCCCCCCCCCC	nT	14.11
O=S(=O)(O)c1cccc(c1)	nT	13.38
C(OCC=C(C)CCC=C(C)C)C	nT	13.23
O=Cc1ccc2ccccc2c1	nT	12.57
C(N(CCC)CC)S	nT	12.35
O=P(Oc1ccccc1)(Oc1ccccc1)O	nT	11.91
c2ccc(cc2)C(=O)Cl	nT	11.91
O=CCCCC(=O)C	nT	11.25
C(OOC)	nT	11.25
O=C(OCCCCCCC)C=C	nT	10.58
O=C(N)NC(=O)c1ccc(cc1)	nT	10.58
OCc1ccc(OCC)cc1	nT	10.58
O=C(OCC)C(Oc1ccccc1)C	nT	10.58
C=C(C)CCC=C(C)C	nT	9.92
C(C)(C)C1CC=C(C)CC1	nT	9.7
OCC=CC=C	nT	9.26
O=C(OCC)CCCCCCCC	nT	8.1
O=C(O)c1ccc(N)cc1	nT	7.94
O=CCCCCC(=O)OC	nT	7.5
OCC(OCCC)COCCC	nT	6.95
O=C(NCC)NS(=O)(=O)	nT	6.62
OCCOCCOCCCC	nT	5.88
O=C(O)CCCCCCCCC	nT	5.76
c1ccc(cc1)CN=C	nT	5.73
O=Cc1ccccc1C(=O)c1ccccc1	nT	5.51
CCC=CCC=CC	nT	5.44
O=C(OC(C)CO)	nT	5.29
O=CCCCCCCCCC	nT	4.85
OCC(O)C(O)CC(O)C	nT	4.68
O=C(OC)c1ccccc1O	nT	4.63
O=C(OCCO)CC	nT	4.63
Oc1ccc2ccccc2c1	nT	4.45
O=C(C)CCCCCCC	nT	4.44
O=S(O)	nT	4.34
O=C(NCC)CCCCCCCC	nT	4.23
C(OC(C)(C)C)CC	nT	4.19
O=C(OCCCCC)C	nT	4.13
OCc1cnccc1	nT	4.09
O=C(OCCCCC)	nT	3.99
O=S(=O)(N)c1ccc(N)cc1	nT	3.97
O=S(=O)(Oc1ccc(cc1))	nT	3.97
O(CC)[Si]CC	nT	3.97
O=CC(N(CC))C	nT	3.97
O=c1ccn(c(=O)[nH]1)	nT	3.97
C(O)CCCCCCCCC	nT	3.97
OCCOCCOC	nT	3.92
CCCCCCCCCCCCCCCCCC	nT	3.9
OCCOCCO	nT	3.9
O=S(=O)c1ccccc1	nT	3.9
OCCCCCCCCC	nT	3.86
O=C(NCCO)C	nT	3.8
COCC=Cc1ccccc1	nT	3.78
C(C)C1CCC(c2ccccc2)CC1	nT	3.64
CC=CCC=C(C)C	nT	3.64
C(OC(C)(C)C)C	nT	3.64
C(CCCBr)CC	nT	3.64
CCCCCCCCC(C)C(C)CCCCC	nT	3.53
O=Cc1ccc(O)cc1O	nT	3.53
O[Si](O)(O)C	nT	3.47
C(C)COCCC	nT	3.47
O=C(C=C)C	nT	3.42
C(C)CCC=C(C)C	nT	3.41
O(CC(CC))CC(CC)	nT	3.4
CN(CCO)CCO	nT	3.38
[Si](O)(O)O	nT	3.37
OC(C)COCCC	nT	3.33
O=CC=CCC	nT	3.25
O[Si]	nT	3.19
O=C(OCC)c1ccccc1	nT	3.18
O(CCC)C(OCC)	nT	3.12
C1CCC(CC1)C(C)C	nT	3.01
O=C(OC)CCC(=O)	nT	2.98
O=S(O)O	nT	2.98
O=C(C)CCCC	nT	2.98
O=C(OC)CCCCC	nT	2.97
C(N)C(=O)O	nT	2.88
O=CC1CC=CCC1	nT	2.87
Cc1ccc(cc1)N(CC)C	nT	2.87
OCCCOCCCCC	nT	2.85
C(O)CC(O)C(=O)	nT	2.84
O=COCCC	nT	2.82
O=CCCCCC	nT	2.8
N(C)CCN(C)CCO	nT	2.79
O=C(OCC)CC	nT	2.78
c1ccc(OCc2ccccc2)cc1	nT	2.73
CCCSCC	nT	2.7
C(C)CCCC(C)CCCC(C)	nT	2.68
OCCC(O)CCC	nT	2.67
C(OC)C=C(O)	nT	2.65
C(=Cc1ccccc1)CCCCC	nT	2.65
O=C(OCCC=CCC)	nT	2.65
OCCCCCC	nT	2.63
CCCCCCCCC	nT	2.63
O(C=C)CC	nT	2.58
OCCNCCO	nT	2.53
NCC(=CC)C(C)	nT	2.46
c1ccc2ccccc2c1	nT	2.45
OCCC(C)CCC	nT	2.39
C(C(F)(F))Cl	nT	2.38
O=Cc1ccc(O)cc1	nT	2.37
C(OC)c1ccccc1N	nT	2.35
C(=O)CC(=O)O	nT	2.33
C1OC1CCCC	nT	2.32
O(CCCC)PO	nT	2.32
O=S(=O)(NC)c1ccccc1	nT	2.32
C(O)(C)CCCC	nT	2.3
C(OC1CCCCC1C)	nT	2.29
O=C(O)CCO	nT	2.27
O=C(OCCCC)C(C)C	nT	2.24
Sc1ccccc1C	nT	2.24
c1cc(cc(c2ccccc2)c1)Cl	nT	2.21
O=Cc1ncccc1	nT	2.21
OC(C)CCCCCC	nT	2.2
OCCC(C)C	nT	2.2
OCCOCO	nT	2.17
O=C(Nc1ccc(c(c1)Cl))CC	nT	2.12
N#CCCN	nT	2.08
O=CCCc1ccc(O)cc1	nT	2.07
CCCCCCC	nT	2.05
c1cc(cc(c1)C(C)(C)C)C(C)(C)	nT	2.04
OCC=C(C)	nT	2.03
CC(CC)CCCC	nT	1.99
C(=O)CCC	nT	1.94
CCCCCC	nT	1.92
O=C(N)c1ccccc1C	nT	1.91
CC(CCC)CCC	nT	1.89
C(Nc1ccccc1C)CC	nT	1.87
C(OCC)c1ccc(OC)cc1	nT	1.85
C(O)Nc1ccccc1	nT	1.85
OCCCO	nT	1.85
O=C(OCC)C=CC	nT	1.83
SS	nT	1.82
O=C(O)CO	nT	1.82
Oc1cc(ccc1)C=CC	nT	1.8
O=CCCC(=O)N	nT	1.79
O=C(OCC)C(C)C	nT	1.77
OCC(O)C	nT	1.75
O=C(NO)C	nT	1.7
C(=O)CCN	nT	1.7
Sc1ccccc1	nT	1.7
O=CC(Cl)Cl	nT	1.62
O=C(N(C(C)CC))	nT	1.58
O=CC(O)c1ccccc1	nT	1.56
O(C)CO	nT	1.56
NC(=O)N	nT	1.51
c1c(cc(c(c1C)C)C)	nT	1.5
O=[N+]([O-])c1ccccc1OC	nT	1.49
NCc1cnccc1	nT	1.47
C=Cc1ccccc1	nT	1.46
c1ccc(Oc2ccc(cc2Cl))cc1	nT	1.42
CCc1ccc(N)cc1	nT	1.41
O=CNCCCN(C)C	nT	1.32
O=CCCC(N)C	nT	1.32
Cc1c(cccc1Cl)Cl	nT	1.32
CCSCC	nT	1.32
n1c2ccccc2sc1	nT	1.32
OC(C)CNC	nT	1.27
Cc1ccc(cc1)C	nT	1.26
CSC(C)C	nT	1.25
O=P(O)(O)C	nT	1.25
C(=O)NC(=O)NCC	nT	1.23
NNCCC	nT	1.23
c1ccc(cc1)Cc1cc(cc(c1)C)	nT	1.2
Oc1ccc(cc1)c1ccccc1	nT	1.2
c1cccc2cnccc12	nT	1.18
O=C(c1ccc(cc1)Cl)	nT	1.17
CC(Cl)(Cl)Cl	nT	1.15
COc1ccc(cc1)Cl	nT	1.14
O=C(O)C(=O)	nT	1.1
O=C(OCc1ccccc1)CC	nT	1.09
Cc1ccc(O)c(O)c1	nT	1.04
OCCCOc1ccccc1	nT	1.04
O=C(NCCCC)	nT	1.03
CNCCNCC	nT	1.03
O=S(=O)(N)C	nT	1.02
SC(C)C	nT	1.01
C(O)CNCC	nT	1.01
C(OC)Cc1ccccc1	nT	1
CC(c1ccccc1)CC(N(C))	Tox	inf
P(OCC)SC	Tox	inf
O=PS	Tox	inf
O=C(Oc1ccccc1OC)NC	Tox	inf
O(c1ccc(N)cc1)P	Tox	inf
N(=C(NC)Cc1ccccc1)C	Tox	inf
CC(OC)(OC)c1oc2ccccc2c1	Tox	inf
FC(F)(F)c1nc2cc(c(cc2[nH]1)Cl)	Tox	inf
P(=S)(C)	Tox	inf
O=C(ON=CC(C))NC	Tox	inf
O=NN(C(=O))	Tox	inf
C(c1ccc(cc1)CCCCCC)C	Tox	inf
N(c1ncccc1)CC	Tox	inf
O=C1Nc2ccc(C)cc2CC1	Tox	inf
c1nc2ncnn2c(c1C)C	Tox	inf
O=C(O)Cc1c2cc(OC)ccc2n(C(=O))c1C	Tox	inf
c1ccc(cc1)N1CCc2ccccc2C1	Tox	inf
O=C(N)c1cnc2ccc(cn2c1=O)	Tox	inf
O=C(O)Cc1cccc(C)c1	Tox	inf
O(c1ccc(cc1)SC)P(OC)	Tox	inf
N#CC(C)C	Tox	inf
C(OCCN(CC))C(c1ccccc1)	Tox	inf
FC(F)(F)c1nc2c(cc(cc2Br))[nH]1	Tox	inf
C(=O)Nc1ncnc(c1)	Tox	inf
CC=C(OP(OC))C	Tox	inf
c1ccc(OC)c(c1)C(C)CCC	Tox	inf
c1cnn(c2cccc(c2)C)c1	Tox	inf
c1cccc(N=NN(C)C)c1	Tox	inf
NCCCN2CCNCC2	Tox	inf
C(O)COc1ccc(cc1Cl)Cl	Tox	inf
n1c(oc2cc(ccc12))N	Tox	inf
C(N)CCCCC=CC	Tox	inf
N1=C(NCCC1)	Tox	inf
O(C(=S))C	Tox	inf
O=CNc1cccc(OCCC)c1	Tox	inf
O(c1ccc(cc1Cl))P(O)	Tox	inf
c1c(O)c(c(cc1Cl)Cl)Cl	Tox	inf
O=C(N)NC(=O)C(C)C	Tox	inf
P(N)N	Tox	inf
O=C(c1ccc(cc1))c1ccc(n1C)CC(=O)	Tox	inf
N1=C(c2ccccc2)N(C)CC1	Tox	inf
c1nc(c(cc1Cl)Cl)Cl	Tox	inf
N(C(=O)OCCCC)C	Tox	inf
NNC(=S)	Tox	inf
O=[N+]([O-])c1c2nc([nH]c2ccc1)C(F)(F)F	Tox	inf
Fc1cc2[nH]c(nc2c(c1))C(F)(F)F	Tox	inf
P(OC)c1ccccc1	Tox	inf
O=NN(COC)C	Tox	inf
C(C)N(OC)C	Tox	inf
C(O)C(CC)Cl	Tox	inf
[N+]([O-])CCC	Tox	inf
n1ccnc(c1C)C	Tox	inf
N[Si]	Tox	inf
O=c1c2nocc2c(nn1)c1ccccc1	Tox	inf
Nc1ccc2c(c1)c1ccccc1n2C	Tox	inf
O=Cc1nnn(c2ccccc2)c1C	Tox	inf
CCCC[P+](CCCC)(CCCC)C	Tox	inf
n1cccc2c1c(cc(c2N))	Tox	inf
c1oc2ccc(cc2cc1)C	Tox	inf
N(=CN)c1ccc(cc1C)	Tox	inf
n1cc(c([nH]1))Cl	Tox	inf
CCSP	Tox	68.78
n1c(nc2cc(c(cc12)))C(F)(F)F	Tox	65.76
CSP	Tox	61.22
O=C(Oc1ccc(c(c1)C))NC	Tox	38.55
O=C(Oc1ccc(cc1))NC	Tox	38.17
c1ccc(cc1)C(CN(C)C)C	Tox	31.74
O(c1ccccc1)P(=S)	Tox	26.08
C(c1ccccc1)CCN(C)C	Tox	21.35
Cc1cc(ccc1O)[N+](=O)[O-]	Tox	20.41
n1c(nc(c(c1))CC)	Tox	18.9
O(CCCCCC)C(c1ccccc1)C	Tox	16.63
O=C(Oc1ccc(cc1)N)	Tox	15.87
C(C)(CN)CN(C)	Tox	15.87
C(ON=CSC)	Tox	15.87
CNC(C)Cc1ccc(OC)cc1	Tox	15.12
CON=CSCC	Tox	14.36
C(C)(CN)CN	Tox	13.86
C(C=C)NCCCC	Tox	12.85
Cc1cc2ccccc2oc1	Tox	12.85
P(=S)	Tox	12.44
NC(=S)NCC	Tox	12.09
OP(OCCCl)OC	Tox	11.34
C(OP(=O)(OC)OC)C	Tox	10.96
O=C(OCC=C)CCCC	Tox	9.83
N=C(N)S	Tox	9.83
CC1CN(C)CCC1	Tox	9.83
NC1CC1	Tox	9.83
NCC(c1ccccc1)CC	Tox	9.67
O=NOCC	Tox	9.07
C(OC)CC(C)C(C=C(Cl))	Tox	9.07
N#CS	Tox	9.07
O(C)P(=S)(OC)OCC	Tox	9.07
Nc1occc1	Tox	9.07
C(N(c1ccccc1)C(C)C)C	Tox	8.31
Cc1cc(ccc1N)[N+](=O)[O-]	Tox	8.31
OP(=S)(OC)O	Tox	8.06
C(CSC)Cl	Tox	7.56
P(Cl)	Tox	7.56
c1cccc(N=CN(C)C)c1	Tox	7.56
O=[N+]([O-])C	Tox	7.56
C(OCC)CS	Tox	6.99
c1ccn(cn1C)CCC	Tox	6.8
N(c1ccncc1)C	Tox	6.8
O=NN(C)C	Tox	6.8
C(N)CCCc1ccccc1	Tox	6.71
O=P(O)(OC)OC	Tox	6.42
C(N(CC)C)Cc1ccccc1	Tox	6.32
O=C(O)NC	Tox	6.26
c1ncc(cc1)CCC	Tox	6.05
c1ccc2c(c1)N(c1ccccc1S2)C	Tox	5.79
O=P(OCC)(OC)	Tox	5.73
C(OCC)C(c1ccc(cc1))C	Tox	5.67
C(c1ccc(cc1)c1ccccc1)C	Tox	5.67
C(=C(c1ccccc1)c1ccccc1)CC	Tox	5.54
O(Cc1ccc(cc1))CCN(CC)C	Tox	5.29
CC(O)CCl	Tox	5.29
O=CCF	Tox	5.29
C(OC(c1ccccc1)C)CC	Tox	5.18
C(c1ccccc1C)N(CC)C	Tox	4.91
C(c1ccccc1O)N(CC)CC	Tox	4.91
CC(CC)CCN(C)CC	Tox	4.91
NC(C)CCCCCCC	Tox	4.84
C[N+](C)(C)CCCCCCC	Tox	4.79
O=C(Nc1ccc(c(c1)Cl)Cl)	Tox	4.53
CSC(=S)N(C)	Tox	4.53
n1c(oc2ccc(cc12)Cl)	Tox	4.53
C(N(CC)CC)Cc1ccccc1	Tox	4.43
C(C)C(C)CN(C)C	Tox	3.96
O=C(O)C(c1ccc(cc1))C	Tox	3.91
c1cccc(c1)CC(NCC)C	Tox	3.83
c1ccc(cc1)NC(=N)N	Tox	3.78
C(C)CNCCOc1ccccc1	Tox	3.78
S(NCCN)	Tox	3.78
OCCNC(C)(C)C	Tox	3.78
O=CC(c1ccccc1)(C)	Tox	3.64
OCC#N	Tox	3.53
C1NCCCC1	Tox	3.51
FC(F)(F)C(CCCC(C))	Tox	3.4
Sc1ccc(cc1Cc1ccccc1)	Tox	3.02
C(C(=O)OCCN(C)C)(CC)	Tox	3.02
O=P(O)(OCCC)OC	Tox	3.02
n1c(ccc1C)	Tox	2.86
N(CCCl)CCCl	Tox	2.83
NCCCN(CC)C	Tox	2.79
CNC(C)(C)C	Tox	2.75
C(=C)Cl	Tox	2.71
NC(C)Cc1ccccc1	Tox	2.63
Oc1ccccc1CCC	Tox	2.6
C(=CCCN(C))	Tox	2.59
SCCCS	Tox	2.52
c2nnc(nc2)	Tox	2.52
c1ccc(cc1)CC(NC)	Tox	2.44
C(c1ccc(c(c1)Cl))C	Tox	2.4
CC=CCl	Tox	2.32
CC(CCl)Cl	Tox	2.27
NCC(CC)CCC	Tox	2.24
NN	Tox	2.17
OCC=CCCCCCC	Tox	2.16
C(NC(C)C(CCC))CC	Tox	2.16
N(O)c1c(cccc1C)	Tox	2.15
Cc1cccc(c1Cl)Cl	Tox	2.12
CCOc1ccccc1C	Tox	2.1
NNC	Tox	2.07
FC(F)(F)c1cc(N)cc(c1)	Tox	2.02
NNc1ccc(cc1)	Tox	2.02
c1c2c(ncn2)n(c(=O)n1)	Tox	2.02
C(C)Cl	Tox	1.99
CNc1c(cccc1C)C	Tox	1.98
OC(c1ccccc1)C	Tox	1.96
CCCCl	Tox	1.95
N#CC=C	Tox	1.94
CCBr	Tox	1.89
O=c1c2ccccc2nc(n1)C	Tox	1.89
O=[N+]([O-])c1cccc(c1)Cl	Tox	1.8
O=C(NN)C	Tox	1.78
Oc1cc(ccc1Cl)	Tox	1.78
C1CCCCCC1	Tox	1.76
CC(=O)CCl	Tox	1.76
O=CC(C(=O))(CC)	Tox	1.75
C(OCCCl)C	Tox	1.72
c1nc(nc(c1CC))	Tox	1.7
COc1ccccc1OC	Tox	1.7
Cn1nccc1	Tox	1.68
O=C(N)N(C)CC	Tox	1.66
C(CBr)Br	Tox	1.66
n1c(nc(nc1NCC))NCC	Tox	1.64
COCCN(CC)C	Tox	1.62
NCC=C	Tox	1.52
N(C)CCCCCC	Tox	1.52
C(NC)C(C(=O)C)	Tox	1.51
OC(C(=C)C)C	Tox	1.51
NCCCC	Tox	1.5
NCc1cccc(OC)c1	Tox	1.45
OCC(N(C)CCCC)(C)	Tox	1.42
O=C(C=C)NC	Tox	1.42
OCCN(CC)CC	Tox	1.38
n2cnc3c2ncnc3	Tox	1.37
N=CCC	Tox	1.33
C(=O)CCl	Tox	1.3
c1c(cnn1)C	Tox	1.3
c1ccc(cc1)N(C)C	Tox	1.24
CC(NC)C	Tox	1.19
Cc1cccc2ccccc12	Tox	1.19
C(NCCN(CC)CC)c1ccccc1	Tox	1.17
CN=C=O	Tox	1.13
FCC	Tox	1.13
CC(Oc1ccc(cc1))(C)C	Tox	1.12
O=C(N)C=C	Tox	1.12
O=C(OC(C))N	Tox	1.09
SCCC	Tox	1.09
O=SC	Tox	1.09
NCCCCCCCCCCC	Tox	1.08
C(Oc1ccccc1C)N	Tox	1.07
c1noc(c1)C	Tox	1.04
O=C(OC(C=C))C	Tox	1.04
O=C(Nc1ccc(cc1)Cl)	Tox	1.03
O=S(=O)CCC	Tox	1.01
