# Supplementary material for: SAR and QSAR modeling of a large collection of LD50 rat acute oral toxicity data
Source: J Cheminform. 2019 Aug 30;11:58. doi: 10.1186/s13321-019-0383-2 (PMC6717335; doi:10.1186/s13321-019-0383-2)
Supplement: Supplementary file 4 — Additional file 4. The list of descriptors used for models derivation are included. [file 13321_2019_383_MOESM4_ESM.txt]

row ID	CASRN(s)	SMILES	MW	AMW	Sv	Mv	Me	Mp	Mi	GD	nTA	nBM	SCBO	RBN	RBF	nDB	nTB	nH	nN	nO	nP	nS	nF	nCL	nBR	nI	nHM	nHet	nX	H%	C%	N%	O%	X%	nCsp3	nCsp	totalcharge	nCIC	nCIR	Rbrid	MCD	RFD	RCI	NRS	NNRS	nR03	nR04	nR05	nR06
0001T	2227-17-0	C=1(C(=C(C(C=1Cl)(C2(C(=C(C(=C2Cl)Cl)Cl)Cl)Cl)Cl)Cl)Cl)Cl	474.6	23.73	20.909	1.045	1.133	1.119	1.076	0.111	10	4	25.0	1	0.048	4	0	0	0	0	0	0	0	10	0	0	10	10	10	0.0	50.0	0.0	0.0	50.0	2	0	0	2	2	0	0.5	0.0	1.0	2	1.0	0	0	2	0
0002T	2385-85-5	C13(C4(C2(C5(C(C1(C2(Cl)Cl)Cl)(C3(C(C45Cl)(Cl)Cl)Cl)Cl)Cl)Cl)Cl)Cl	545.5	24.795	23.091	1.05	1.145	1.13	1.083	0.113	12	0	26.0	0	0.0	0	0	0	0	0	0	0	0	12	0	0	12	12	12	0.0	45.5	0.0	0.0	54.5	10	0	0	5	28	9	0.455	1.8	2.3	1	0.2	0	2	4	4
0003T	13104-21-7	O=P(OC(=CBr)c1ccc(cc1Cl)Cl)(OC)OC	375.97	13.427	20.151	0.72	1.048	0.782	1.114	0.118	6	8	23.0	5	0.179	2	0	10	0	4	1	0	0	2	1	0	4	8	3	35.7	35.7	0.0	14.3	10.7	2	0	0	1	1	0	0.333	0.0	1.0	1	1.0	0	0	0	1
0004T	14437-17-3	O=C(OC)C(Cc1ccc(cc1)Cl)Cl	233.1	9.712	16.245	0.677	1.025	0.716	1.117	0.154	4	7	18.0	4	0.167	1	0	10	0	2	0	0	0	2	0	0	2	4	2	41.7	41.7	0.0	8.3	8.3	3	0	0	1	1	0	0.429	0.0	1.0	1	1.0	0	0	0	1
0005T	94-82-6	O=C(O)CCCOc1ccc(cc1Cl)Cl	249.1	9.964	16.96	0.678	1.037	0.706	1.12	0.143	4	7	19.0	5	0.2	1	0	10	0	3	0	0	0	2	0	0	2	5	2	40.0	40.0	0.0	12.0	8.0	3	0	0	1	1	0	0.4	0.0	1.0	1	1.0	0	0	0	1
0006T	2274-67-1	O=P(OC(=CCl)c1ccc(cc1Cl)Cl)(OC)OC	331.52	11.84	19.953	0.713	1.051	0.764	1.118	0.118	6	8	23.0	5	0.179	2	0	10	0	4	1	0	0	3	0	0	4	8	3	35.7	35.7	0.0	14.3	10.7	2	0	0	1	1	0	0.333	0.0	1.0	1	1.0	0	0	0	1
0007T	2274-69-3	O=P(OC(=CCl)c1cc(ccc1Cl)Cl)(OC)OC	331.52	11.84	19.953	0.713	1.051	0.764	1.118	0.118	6	8	23.0	5	0.179	2	0	10	0	4	1	0	0	3	0	0	4	8	3	35.7	35.7	0.0	14.3	10.7	2	0	0	1	1	0	0.333	0.0	1.0	1	1.0	0	0	0	1
0008T	5954-10-9	O=P(OCC)(OCC)Sc1c(c(c(c(c1Cl)Cl)Cl)Cl)Cl	418.49	13.95	22.607	0.754	1.057	0.836	1.11	0.105	8	7	24.0	6	0.2	1	0	10	0	3	1	1	0	5	0	0	7	10	5	33.3	33.3	0.0	10.0	16.7	4	0	0	1	1	0	0.3	0.0	1.0	1	1.0	0	0	0	1
0009T	20172-02-5	O=C(Nc1ccc(OC)cc1)C(=C)Cl	211.66	8.819	15.913	0.663	1.021	0.691	1.122	0.154	4	8	19.0	3	0.125	2	0	10	1	2	0	0	0	1	0	0	1	4	1	41.7	41.7	4.2	8.3	4.2	1	0	0	1	1	0	0.429	0.0	1.0	1	1.0	0	0	0	1
0010T	101030-71-1	O=C(C=C(C)Cl)Nc1ccc(O)cc1	211.66	8.819	15.913	0.663	1.021	0.691	1.122	0.154	4	8	19.0	2	0.083	2	0	10	1	2	0	0	0	1	0	0	1	4	1	41.7	41.7	4.2	8.3	4.2	1	0	0	1	1	0	0.429	0.0	1.0	1	1.0	0	0	0	1
0011T	93-70-9	O=C(Nc1ccccc1Cl)CC(=O)C	211.66	8.819	15.913	0.663	1.021	0.691	1.122	0.154	4	8	19.0	3	0.125	2	0	10	1	2	0	0	0	1	0	0	1	4	1	41.7	41.7	4.2	8.3	4.2	2	0	0	1	1	0	0.429	0.0	1.0	1	1.0	0	0	0	1
0012T	39082-00-3	O=C(Nc1ccccc1)CC(=O)CCl	211.66	8.819	15.913	0.663	1.021	0.691	1.122	0.154	3	8	19.0	3	0.125	2	0	10	1	2	0	0	0	1	0	0	1	4	1	41.7	41.7	4.2	8.3	4.2	2	0	0	1	1	0	0.429	0.0	1.0	1	1.0	0	0	0	1
0013T	53460-81-4	O=[N+]([O-])c1ccccc1C2OCC(O2)CCl	243.66	9.372	17.342	0.667	1.044	0.673	1.129	0.142	3	8	22.0	2	0.074	2	0	10	1	4	0	0	0	1	0	0	1	6	1	38.5	38.5	3.8	15.4	3.8	4	0	0	2	2	0	0.687	0.0	1.0	2	1.0	0	0	1	1
0014T	81356-60-7	O=C(Nc1cc(F)ccc1(F))NC2CC2	212.22	8.489	16.158	0.646	1.039	0.646	1.158	0.152	3	7	20.0	2	0.077	1	0	10	2	1	0	0	2	0	0	0	0	5	2	40.0	40.0	8.0	4.0	8.0	3	0	0	2	2	0	0.6	0.0	1.0	2	1.0	1	0	0	1
0015T	2243-62-1	Nc1cccc2c(N)cccc12	158.22	7.192	14.15	0.643	0.988	0.684	1.121	0.197	2	11	18.5	0	0.0	0	0	10	2	0	0	0	0	0	0	0	0	2	0	45.5	45.5	9.1	0.0	0.0	0	0	0	2	3	1	0.833	0.2	1.2	1	0.5	0	0	0	2
0016T	89-25-8	O=C1N(N=C(C)C1)c2ccccc2	174.22	7.575	14.865	0.646	1.003	0.674	1.125	0.179	2	8	19.0	1	0.042	2	0	10	2	1	0	0	0	0	0	0	0	3	0	43.5	43.5	8.7	4.3	0.0	2	0	0	2	2	0	0.846	0.0	1.0	2	1.0	0	0	1	1
0017T	23249-97-0	O=C(O)CCc1nc2ccccc2([nH]1)	190.22	7.926	15.58	0.649	1.016	0.665	1.128	0.165	2	11	21.0	3	0.12	1	0	10	2	2	0	0	0	0	0	0	0	4	0	41.7	41.7	8.3	8.3	0.0	2	0	0	2	3	1	0.643	0.222	1.222	1	0.5	0	0	1	1
0018T	55316-22-8	O=C(NC1C(=O)SCC1)c2cnccc2	222.29	8.892	16.767	0.671	1.019	0.705	1.12	0.152	2	8	21.0	2	0.077	2	0	10	2	2	0	1	0	0	0	0	1	5	0	40.0	40.0	8.0	8.0	0.0	3	0	0	2	2	0	0.733	0.0	1.0	2	1.0	0	0	1	1
0019T	39699-08-6	O=S(=O)(O)c2cccc1c2(cc(N)c(N)c1S(=O)(=O)O)	318.36	10.612	20.813	0.694	1.062	0.703	1.125	0.111	8	15	30.5	2	0.065	4	0	10	2	6	0	2	0	0	0	0	2	10	0	33.3	33.3	6.7	20.0	0.0	0	0	0	2	3	1	0.5	0.2	1.2	1	0.5	0	0	0	2
0020T	41394-05-2	O=C1C(=NN=C(N1(N))C)c2ccccc2	202.24	8.09	16.381	0.655	1.015	0.67	1.138	0.152	3	9	22.0	1	0.038	3	0	10	4	1	0	0	0	0	0	0	0	5	0	40.0	40.0	16.0	4.0	0.0	1	0	0	2	2	0	0.8	0.0	1.0	2	1.0	0	0	0	2
0021T	120-58-1	O1c2ccc(C=CC)cc2(OC1)	162.2	7.373	14.064	0.639	1.003	0.669	1.113	0.197	1	7	17.0	1	0.043	1	0	10	0	2	0	0	0	0	0	0	0	2	0	45.5	45.5	0.0	9.1	0.0	2	0	0	2	3	1	0.75	0.222	1.222	1	0.5	0	0	1	1
0022T	104-65-4	O=COCC=Cc1ccccc1	162.2	7.373	14.064	0.639	1.003	0.669	1.113	0.182	1	8	17.0	4	0.182	2	0	10	0	2	0	0	0	0	0	0	0	2	0	45.5	45.5	0.0	9.1	0.0	1	0	0	1	1	0	0.5	0.0	1.0	1	1.0	0	0	0	1
0023T	13443-29-3	O=C(OCC1OC1)c2ccccc2	178.2	7.748	14.778	0.643	1.017	0.66	1.118	0.179	1	7	18.0	4	0.167	1	0	10	0	3	0	0	0	0	0	0	0	3	0	43.5	43.5	0.0	13.0	0.0	3	0	0	2	2	0	0.692	0.0	1.0	2	1.0	1	0	0	1
0024T	1459-93-4	O=C(OC)c1cccc(c1)C(=O)OC	194.2	8.092	15.493	0.646	1.03	0.651	1.121	0.154	4	8	19.0	4	0.167	2	0	10	0	4	0	0	0	0	0	0	0	4	0	41.7	41.7	0.0	16.7	0.0	2	0	0	1	1	0	0.429	0.0	1.0	1	1.0	0	0	0	1
0025T	131-11-3	O=C(OC)c1ccccc1(C(=O)OC)	194.2	8.092	15.493	0.646	1.03	0.651	1.121	0.154	4	8	19.0	4	0.167	2	0	10	0	4	0	0	0	0	0	0	0	4	0	41.7	41.7	0.0	16.7	0.0	2	0	0	1	1	0	0.429	0.0	1.0	1	1.0	0	0	0	1
0026T	537-73-5	O=C(O)C=Cc1ccc(OC)c(O)c1	194.2	8.092	15.493	0.646	1.03	0.651	1.121	0.154	4	8	19.0	3	0.125	2	0	10	0	4	0	0	0	0	0	0	0	4	0	41.7	41.7	0.0	16.7	0.0	1	0	0	1	1	0	0.429	0.0	1.0	1	1.0	0	0	0	1
0027T	326-61-4	O=C(OCc1ccc2OCOc2(c1))C	194.2	8.092	15.493	0.646	1.03	0.651	1.121	0.165	2	7	19.0	3	0.12	1	0	10	0	4	0	0	0	0	0	0	0	4	0	41.7	41.7	0.0	16.7	0.0	3	0	0	2	3	1	0.643	0.222	1.222	1	0.5	0	0	1	1
0028T	5837-63-8	O=C1OC(=O)C(OC(=O)CC)=C1(OC(=O)CC)	242.2	8.97	17.638	0.653	1.063	0.629	1.131	0.125	6	5	22.0	6	0.222	5	0	10	0	7	0	0	0	0	0	0	0	7	0	37.0	37.0	0.0	25.9	0.0	4	0	0	1	1	0	0.294	0.0	1.0	1	1.0	0	0	1	0
0029T	42136-28-7	O=P(OC(=C)c1ccc(cc1Cl)Cl)(OC)OC	297.08	10.61	19.126	0.683	1.04	0.734	1.12	0.125	6	8	22.0	5	0.179	2	0	11	0	4	1	0	0	2	0	0	3	7	2	39.3	35.7	0.0	14.3	7.1	2	0	0	1	1	0	0.353	0.0	1.0	1	1.0	0	0	0	1
0030T	63886-55-5	O=P(OC=C(Cl)Cl)(c1ccc(cc1)Cl)N(C)C	314.54	11.234	19.545	0.698	1.032	0.768	1.121	0.125	6	8	22.0	4	0.143	2	0	11	1	2	1	0	0	3	0	0	4	7	3	39.3	35.7	3.6	7.1	10.7	2	0	0	1	1	0	0.353	0.0	1.0	1	1.0	0	0	0	1
0031T	3443-15-0, 3567-76-8	O=C2NC(Oc1ccc(N)cc12)CCCl	226.68	8.718	16.934	0.651	1.023	0.676	1.132	0.152	3	7	20.0	1	0.037	1	0	11	2	2	0	0	0	1	0	0	1	5	1	42.3	38.5	7.7	7.7	3.8	3	0	0	2	3	1	0.667	0.2	1.2	1	0.5	0	0	0	2
0032T	16960-40-0	O=C(ON=C(c1ccc(cc1)Cl)SC)NC	258.75	9.583	18.121	0.671	1.025	0.712	1.124	0.133	4	8	21.0	4	0.148	2	0	11	2	2	0	1	0	1	0	0	2	6	1	40.7	37.0	7.4	7.4	3.7	2	0	0	1	1	0	0.375	0.0	1.0	1	1.0	0	0	0	1
0033T	19876-05-2	O=C(NCC=C)NS(=O)(=O)c1ccc(cc1)Cl	274.75	9.812	18.836	0.673	1.036	0.703	1.127	0.125	5	10	24.0	4	0.143	4	0	11	2	3	0	1	0	1	0	0	2	7	1	39.3	35.7	7.1	10.7	3.6	1	0	0	1	1	0	0.353	0.0	1.0	1	1.0	0	0	0	1
0034T	938-18-1	O=C(c1c(cc(cc1C)C)C)Cl	182.66	7.942	14.703	0.639	0.998	0.69	1.115	0.182	5	7	16.0	1	0.043	1	0	11	0	1	0	0	0	1	0	0	1	2	1	47.8	43.5	0.0	4.3	4.3	3	0	0	1	1	0	0.5	0.0	1.0	1	1.0	0	0	0	1
0035T	13816-33-6	N#Cc1ccc(cc1)C(C)C	145.22	6.601	13.655	0.621	0.978	0.673	1.117	0.2	3	7	16.0	1	0.045	0	1	11	1	0	0	0	0	0	0	0	0	1	0	50.0	45.5	4.5	0.0	0.0	3	1	0	1	1	0	0.545	0.0	1.0	1	1.0	0	0	0	1
0036T	1131-18-6	n1c(cc(N)n1c2ccccc2)C	173.24	7.218	15.171	0.632	0.993	0.669	1.131	0.179	2	11	19.5	1	0.04	0	0	11	3	0	0	0	0	0	0	0	0	3	0	45.8	41.7	12.5	0.0	0.0	1	0	0	2	2	0	0.846	0.0	1.0	2	1.0	0	0	1	1
0037T	723-46-6	O=S(=O)(Nc1noc(c1)C)c2ccc(N)cc2	253.31	9.047	18.503	0.661	1.032	0.681	1.132	0.132	4	13	25.5	3	0.103	2	0	11	3	3	0	1	0	0	0	0	1	7	0	39.3	35.7	10.7	10.7	0.0	1	0	0	2	2	0	0.647	0.0	1.0	2	1.0	0	0	1	1
0038T	123312-89-0	O=C2NN=C(C)CN2(N=Cc1cnccc1)	217.26	8.047	17.402	0.645	1.018	0.658	1.146	0.142	2	9	23.0	2	0.071	3	0	11	5	1	0	0	0	0	0	0	0	6	0	40.7	37.0	18.5	3.7	0.0	2	0	0	2	2	0	0.75	0.0	1.0	2	1.0	0	0	0	2
0039T	4091-14-9	O=C(N(C=C)c1ccccc1)C	161.22	7.01	14.37	0.625	0.993	0.664	1.121	0.182	3	8	17.0	2	0.087	2	0	11	1	1	0	0	0	0	0	0	0	2	0	47.8	43.5	4.3	4.3	0.0	1	0	0	1	1	0	0.5	0.0	1.0	1	1.0	0	0	0	1
0040T	31027-31-3	O=C=Nc1ccc(cc1)C(C)C	161.22	7.01	14.37	0.625	0.993	0.664	1.121	0.182	3	8	17.0	2	0.087	2	0	11	1	1	0	0	0	0	0	0	0	2	0	47.8	43.5	4.3	4.3	0.0	3	1	0	1	1	0	0.5	0.0	1.0	1	1.0	0	0	0	1
0041T	14520-53-7	O=C(N)c1ccccc1(OCC=C)	177.22	7.384	15.085	0.629	1.007	0.655	1.125	0.167	3	8	18.0	4	0.167	2	0	11	1	2	0	0	0	0	0	0	0	3	0	45.8	41.7	4.2	8.3	0.0	1	0	0	1	1	0	0.462	0.0	1.0	1	1.0	0	0	0	1
0042T	66571-24-2	O=C1NC(Oc2ccccc12)CC	177.22	7.384	15.085	0.629	1.007	0.655	1.125	0.179	2	7	18.0	1	0.04	1	0	11	1	2	0	0	0	0	0	0	0	3	0	45.8	41.7	4.2	8.3	0.0	3	0	0	2	3	1	0.769	0.2	1.2	1	0.5	0	0	0	2
0043T	19243-95-9	O=C(Nc1ccc(O)cc1)C(=C)C	177.22	7.384	15.085	0.629	1.007	0.655	1.125	0.167	4	8	18.0	2	0.083	2	0	11	1	2	0	0	0	0	0	0	0	3	0	45.8	41.7	4.2	8.3	0.0	1	0	0	1	1	0	0.462	0.0	1.0	1	1.0	0	0	0	1
0044T	102-01-2	O=C(Nc1ccccc1)CC(=O)C	177.22	7.384	15.085	0.629	1.007	0.655	1.125	0.167	3	8	18.0	3	0.125	2	0	11	1	2	0	0	0	0	0	0	0	3	0	45.8	41.7	4.2	8.3	0.0	2	0	0	1	1	0	0.462	0.0	1.0	1	1.0	0	0	0	1
0045T	52777-92-1	O1c2ccc(cc2(OC1))C(N(C)C)=S	209.29	8.372	16.272	0.651	1.01	0.695	1.117	0.165	3	7	19.0	1	0.038	1	0	11	1	2	0	1	0	0	0	0	1	4	0	44.0	40.0	4.0	8.0	0.0	3	0	0	2	3	1	0.643	0.222	1.222	1	0.5	0	0	1	1
0046T	58955-83-2	N2=C(c1ccc(OC)cc1)SCOC2	209.29	8.372	16.272	0.651	1.01	0.695	1.117	0.165	1	7	19.0	2	0.077	1	0	11	1	2	0	1	0	0	0	0	1	4	0	44.0	40.0	4.0	8.0	0.0	3	0	0	2	2	0	0.857	0.0	1.0	2	1.0	0	0	0	2
0047T	19272-90-3	O=C(N)C=Cc1ccc(O)c(OC)c1	193.22	7.729	15.8	0.632	1.02	0.647	1.128	0.154	4	8	19.0	3	0.12	2	0	11	1	3	0	0	0	0	0	0	0	4	0	44.0	40.0	4.0	12.0	0.0	1	0	0	1	1	0	0.429	0.0	1.0	1	1.0	0	0	0	1
0048T	73839-77-7	Oc1c(ncc2coc(OCC)c12)C	193.22	7.729	15.8	0.632	1.02	0.647	1.128	0.165	3	10	20.0	2	0.077	0	0	11	1	3	0	0	0	0	0	0	0	4	0	44.0	40.0	4.0	12.0	0.0	3	0	0	2	3	1	0.643	0.222	1.222	1	0.5	0	0	1	1
0049T	13792-21-7	O=C(Oc1cccc2OCCOc12)NC	209.22	8.047	16.515	0.635	1.032	0.64	1.131	0.152	2	7	20.0	2	0.074	1	0	11	1	4	0	0	0	0	0	0	0	5	0	42.3	38.5	3.8	15.4	0.0	3	0	0	2	3	1	0.667	0.2	1.2	1	0.5	0	0	0	2
0050T	73839-78-8	Oc1c(ncc2coc(OCCO)c12)C	209.22	8.047	16.515	0.635	1.032	0.64	1.131	0.152	3	10	21.0	3	0.111	0	0	11	1	4	0	0	0	0	0	0	0	5	0	42.3	38.5	3.8	15.4	0.0	3	0	0	2	3	1	0.6	0.222	1.222	1	0.5	0	0	1	1
0051T	3641-49-4	O=C(O)c1cc(ccc1(O))CC(N)C(=O)O	225.22	8.341	17.229	0.638	1.043	0.633	1.134	0.133	6	8	21.0	4	0.148	2	0	11	1	5	0	0	0	0	0	0	0	6	0	40.7	37.0	3.7	18.5	0.0	2	0	0	1	1	0	0.375	0.0	1.0	1	1.0	0	0	0	1
0052T	77-73-6	C2=CC3C1C=CC(C1)C3(C2)	132.22	6.01	13.161	0.598	0.968	0.662	1.113	0.267	0	2	14.0	0	0.0	2	0	12	0	0	0	0	0	0	0	0	0	0	0	54.5	45.5	0.0	0.0	0.0	6	0	0	3	6	3	1.0	0.6	1.5	1	0.333	0	0	3	1
0053T	4824-78-6	O(c1cc(c(cc1Cl)Br)Cl)P(OCC)(OCC)=S	394.06	13.135	21.15	0.705	1.033	0.795	1.111	0.118	6	7	22.0	6	0.2	1	0	12	0	3	1	1	0	2	1	0	5	8	3	40.0	33.3	0.0	10.0	10.0	4	0	0	1	1	0	0.333	0.0	1.0	1	1.0	0	0	0	1
0054T	7533-79-1	O(c1cc(c(cc1Cl)I)Cl)P(OCC)(OCC)=S	441.06	14.702	21.441	0.715	1.027	0.839	1.107	0.118	6	7	22.0	6	0.2	1	0	12	0	3	1	1	0	2	0	1	5	8	3	40.0	33.3	0.0	10.0	10.0	4	0	0	1	1	0	0.333	0.0	1.0	1	1.0	0	0	0	1
0055T	311-44-4	O=[N+]([O-])c1ccc(OP(=O)(OCCCl)OCCCl)cc1	344.1	10.753	21.577	0.674	1.059	0.702	1.134	0.105	5	9	26.0	7	0.219	3	0	12	1	6	1	0	0	2	0	0	3	10	2	37.5	31.3	3.1	18.8	6.3	4	0	0	1	1	0	0.3	0.0	1.0	1	1.0	0	0	0	1
0056T	327-98-0	O(c1cc(c(cc1Cl)Cl)Cl)P(OCC)(CC)=S	333.61	11.504	20.237	0.698	1.026	0.79	1.111	0.125	6	7	21.0	5	0.172	1	0	12	0	2	1	1	0	3	0	0	5	7	3	41.4	34.5	0.0	6.9	10.3	4	0	0	1	1	0	0.353	0.0	1.0	1	1.0	0	0	0	1
0057T	57524-15-9	N2=C(Nc1ccc(cc1Cl)C)NCC2	209.7	8.065	16.526	0.636	1.002	0.68	1.135	0.165	2	7	19.0	2	0.074	1	0	12	3	0	0	0	0	1	0	0	1	4	1	46.2	38.5	11.5	0.0	3.8	3	0	0	2	2	0	0.786	0.0	1.0	2	1.0	0	0	1	1
0058T	28213-87-8, 951-42-8	N#CC2CC1CC2(C(=NOC(=O)NC)C1Cl)	241.7	8.632	17.955	0.641	1.025	0.664	1.14	0.142	4	3	21.0	2	0.069	2	1	12	3	2	0	0	0	1	0	0	1	6	1	42.9	35.7	10.7	7.1	3.6	7	1	0	2	3	2	0.437	0.571	1.429	1	0.5	0	0	2	1
0059T	671-04-5	O=C(Oc1cc(c(cc1Cl)C)C)NC	213.68	8.218	16.439	0.632	1.015	0.667	1.129	0.154	5	7	18.0	2	0.077	1	0	12	1	2	0	0	0	1	0	0	1	4	1	46.2	38.5	3.8	7.7	3.8	3	0	0	1	1	0	0.429	0.0	1.0	1	1.0	0	0	0	1
0060T	60634-63-1	O=C(OC(Cc1ccccc1)CCl)N	213.68	8.218	16.439	0.632	1.015	0.667	1.129	0.154	3	7	18.0	4	0.154	1	0	12	1	2	0	0	0	1	0	0	1	4	1	46.2	38.5	3.8	7.7	3.8	3	0	0	1	1	0	0.429	0.0	1.0	1	1.0	0	0	0	1
0061T	1134-47-0	O=C(O)CC(c1ccc(cc1)Cl)CN	213.68	8.218	16.439	0.632	1.015	0.667	1.129	0.154	4	7	18.0	4	0.154	1	0	12	1	2	0	0	0	1	0	0	1	4	1	46.2	38.5	3.8	7.7	3.8	3	0	0	1	1	0	0.429	0.0	1.0	1	1.0	0	0	0	1
0062T	886-74-8	O=C(OCC(O)COc1ccc(cc1)Cl)N	245.68	8.774	17.869	0.638	1.037	0.652	1.135	0.133	4	7	20.0	6	0.214	1	0	12	1	4	0	0	0	1	0	0	1	6	1	42.9	35.7	3.6	14.3	3.6	3	0	0	1	1	0	0.375	0.0	1.0	1	1.0	0	0	0	1
0063T	59-97-2	N1=C(NCC1)Cc2ccccc2	160.24	6.677	14.677	0.612	0.984	0.659	1.128	0.197	0	7	17.0	2	0.08	1	0	12	2	0	0	0	0	0	0	0	0	2	0	50.0	41.7	8.3	0.0	0.0	3	0	0	2	2	0	0.917	0.0	1.0	2	1.0	0	0	1	1
0064T	10268-78-7	O=C(Nc1cccc(c1)NC(=O)C)C	192.24	7.394	16.106	0.619	1.011	0.643	1.134	0.154	4	8	19.0	2	0.077	2	0	12	2	2	0	0	0	0	0	0	0	4	0	46.2	38.5	7.7	7.7	0.0	2	0	0	1	1	0	0.429	0.0	1.0	1	1.0	0	0	0	1
0065T	15862-11-0	O=NN(C(=O)C)c1ccc(OCC)cc1	208.24	7.713	16.821	0.623	1.022	0.636	1.137	0.143	4	8	20.0	4	0.148	2	0	12	2	3	0	0	0	0	0	0	0	5	0	44.4	37.0	7.4	11.1	0.0	3	0	0	1	1	0	0.4	0.0	1.0	1	1.0	0	0	0	1
0066T	14260-40-3	O=C(Oc1ccc(cc1)NC(=O)C)NC	208.24	7.713	16.821	0.623	1.022	0.636	1.137	0.143	4	8	20.0	3	0.111	2	0	12	2	3	0	0	0	0	0	0	0	5	0	44.4	37.0	7.4	11.1	0.0	2	0	0	1	1	0	0.4	0.0	1.0	1	1.0	0	0	0	1
0067T	42018-31-5	O=C(NN)COc1ccc(cc1)C(=O)C	208.24	7.713	16.821	0.623	1.022	0.636	1.137	0.143	4	8	20.0	4	0.148	2	0	12	2	3	0	0	0	0	0	0	0	5	0	44.4	37.0	7.4	11.1	0.0	2	0	0	1	1	0	0.4	0.0	1.0	1	1.0	0	0	0	1
0068T	25057-89-0	O=C1c2ccccc2(NS(=O)(=O)N1C(C)C)	240.31	8.582	18.008	0.643	1.024	0.672	1.129	0.142	5	9	23.0	1	0.034	3	0	12	2	3	0	1	0	0	0	0	1	6	0	42.9	35.7	7.1	10.7	0.0	3	0	0	2	3	1	0.625	0.2	1.2	1	0.5	0	0	0	2
0069T	3056-17-5	O=C1NC(=O)N(C=C1C)C2OC(C=C2)CO	224.24	8.009	17.536	0.626	1.033	0.63	1.14	0.142	4	4	21.0	2	0.069	4	0	12	2	4	0	0	0	0	0	0	0	6	0	42.9	35.7	7.1	14.3	0.0	4	0	0	2	2	0	0.687	0.0	1.0	2	1.0	0	0	1	1
0070T	88-85-7	O=[N+]([O-])c1cc(c(O)c(c1)C(C)CC)[N+](=O)[O-]	240.24	8.284	18.251	0.629	1.043	0.624	1.142	0.125	7	10	24.0	4	0.138	4	0	12	2	5	0	0	0	0	0	0	0	7	0	41.4	34.5	6.9	17.2	0.0	4	0	0	1	1	0	0.353	0.0	1.0	1	1.0	0	0	0	1
0071T	14052-77-8	O=[N+]([O-])c2oc(C=NNC(N1CCCC1)=S)cc2	268.33	8.944	19.524	0.651	1.033	0.669	1.14	0.124	3	9	25.5	3	0.097	4	0	12	4	3	0	1	0	0	0	0	1	8	0	40.0	33.3	13.3	10.0	0.0	4	0	0	2	2	0	0.556	0.0	1.0	2	1.0	0	0	2	0
0072T	4988-64-1, 574-25-4	OCC3OC(n2cnc1c2(ncnc1S))C(O)C3(O)	284.33	9.172	20.239	0.653	1.043	0.662	1.142	0.123	4	10	26.0	2	0.061	0	0	12	4	4	0	1	0	0	0	0	1	9	0	38.7	32.3	12.9	12.9	0.0	5	0	0	3	4	1	0.737	0.143	1.143	2	0.667	0	0	2	1
0073T	3581-11-1	N#Cc1ccc(OP(OC)(OC)=S)c(OC)c1	273.27	9.423	19.152	0.66	1.026	0.715	1.12	0.125	5	8	23.0	5	0.172	1	1	12	1	4	1	1	0	0	0	0	2	7	0	41.4	34.5	3.4	13.8	0.0	3	1	0	1	1	0	0.353	0.0	1.0	1	1.0	0	0	0	1
0074T	28785-06-0	O=Cc1ccc(cc1)CCC	148.22	6.444	13.876	0.603	0.984	0.653	1.117	0.2	2	7	15.0	3	0.13	1	0	12	0	1	0	0	0	0	0	0	0	1	0	52.2	43.5	0.0	4.3	0.0	3	0	0	1	1	0	0.545	0.0	1.0	1	1.0	0	0	0	1
0075T	140-67-0	O(c1ccc(cc1)CC=C)C	148.22	6.444	13.876	0.603	0.984	0.653	1.117	0.2	2	7	15.0	3	0.13	1	0	12	0	1	0	0	0	0	0	0	0	1	0	52.2	43.5	0.0	4.3	0.0	2	0	0	1	1	0	0.545	0.0	1.0	1	1.0	0	0	0	1
0076T	529-33-9	OC2c1ccccc1CCC2	148.22	6.444	13.876	0.603	0.984	0.653	1.117	0.218	1	6	15.0	0	0.0	0	0	12	0	1	0	0	0	0	0	0	0	1	0	52.2	43.5	0.0	4.3	0.0	4	0	0	2	3	1	0.909	0.2	1.2	1	0.5	0	0	0	2
0077T	7473-98-5	O=C(c1ccccc1)C(O)(C)C	164.22	6.842	14.59	0.608	0.998	0.645	1.121	0.182	4	7	16.0	2	0.083	1	0	12	0	2	0	0	0	0	0	0	0	2	0	50.0	41.7	0.0	8.3	0.0	3	0	0	1	1	0	0.5	0.0	1.0	1	1.0	0	0	0	1
0078T	122-63-4	O=C(OCc1ccccc1)CC	164.22	6.842	14.59	0.608	0.998	0.645	1.121	0.182	2	7	16.0	4	0.167	1	0	12	0	2	0	0	0	0	0	0	0	2	0	50.0	41.7	0.0	8.3	0.0	3	0	0	1	1	0	0.5	0.0	1.0	1	1.0	0	0	0	1
0079T	101-97-3	O=C(OCC)Cc1ccccc1	164.22	6.842	14.59	0.608	0.998	0.645	1.121	0.182	2	7	16.0	4	0.167	1	0	12	0	2	0	0	0	0	0	0	0	2	0	50.0	41.7	0.0	8.3	0.0	3	0	0	1	1	0	0.5	0.0	1.0	1	1.0	0	0	0	1
0080T	97-53-0	Oc1ccc(cc1(OC))CC=C	164.22	6.842	14.59	0.608	0.998	0.645	1.121	0.182	3	7	16.0	3	0.125	1	0	12	0	2	0	0	0	0	0	0	0	2	0	50.0	41.7	0.0	8.3	0.0	2	0	0	1	1	0	0.5	0.0	1.0	1	1.0	0	0	0	1
0081T	5471-51-2	O=C(C)CCc1ccc(O)cc1	164.22	6.842	14.59	0.608	0.998	0.645	1.121	0.182	3	7	16.0	3	0.125	1	0	12	0	2	0	0	0	0	0	0	0	2	0	50.0	41.7	0.0	8.3	0.0	3	0	0	1	1	0	0.5	0.0	1.0	1	1.0	0	0	0	1
0082T	2216-45-7	O=C(OCc1ccc(cc1)C)C	164.22	6.842	14.59	0.608	0.998	0.645	1.121	0.182	3	7	16.0	3	0.125	1	0	12	0	2	0	0	0	0	0	0	0	2	0	50.0	41.7	0.0	8.3	0.0	3	0	0	1	1	0	0.5	0.0	1.0	1	1.0	0	0	0	1
0083T	2210-79-9	O(c1ccccc1C)CC2OC2	164.22	6.842	14.59	0.608	0.998	0.645	1.121	0.197	1	6	16.0	3	0.12	0	0	12	0	2	0	0	0	0	0	0	0	2	0	50.0	41.7	0.0	8.3	0.0	4	0	0	2	2	0	0.75	0.0	1.0	2	1.0	1	0	0	1
0084T	2568-25-4	O1CC(OC1c2ccccc2)C	164.22	6.842	14.59	0.608	0.998	0.645	1.121	0.197	1	6	16.0	1	0.04	0	0	12	0	2	0	0	0	0	0	0	0	2	0	50.0	41.7	0.0	8.3	0.0	4	0	0	2	2	0	0.917	0.0	1.0	2	1.0	0	0	1	1
0085T	104-64-3	O=COCCCc1ccccc1	164.22	6.842	14.59	0.608	0.998	0.645	1.121	0.182	1	7	16.0	5	0.208	1	0	12	0	2	0	0	0	0	0	0	0	2	0	50.0	41.7	0.0	8.3	0.0	3	0	0	1	1	0	0.5	0.0	1.0	1	1.0	0	0	0	1
0086T	1708-39-0	OCC1OC(OC1)c2ccccc2	180.22	7.209	15.305	0.612	1.011	0.637	1.125	0.179	1	6	17.0	2	0.077	0	0	12	0	3	0	0	0	0	0	0	0	3	0	48.0	40.0	0.0	12.0	0.0	4	0	0	2	2	0	0.846	0.0	1.0	2	1.0	0	0	1	1
0087T	72782-44-6	O=C(OC(=C)C(=O)OCC=C)OCC=C	212.22	7.86	16.735	0.62	1.035	0.624	1.131	0.133	5	5	19.0	9	0.346	5	0	12	0	5	0	0	0	0	0	0	0	5	0	44.4	37.0	0.0	18.5	0.0	2	0	0	0	0	0	0.0	0.0	0.0	0	0.0	0	0	0	0
0088T	24441-57-4	O(C(C)C)P(CCl)(=S)Sc1ccc(cc1)Br	359.69	12.403	20.08	0.692	1.003	0.818	1.099	0.133	5	7	20.0	4	0.138	1	0	13	0	1	1	2	0	1	1	0	5	6	2	44.8	34.5	0.0	3.4	6.9	4	0	0	1	1	0	0.375	0.0	1.0	1	1.0	0	0	0	1
0089T	61361-58-8	O=[N+]([O-])c1ccc(OC)c(c1)CNCCBr	289.15	9.971	18.373	0.634	1.025	0.665	1.136	0.133	4	8	21.0	5	0.172	2	0	13	2	3	0	0	0	0	1	0	1	6	1	44.8	34.5	6.9	10.3	3.4	4	0	0	1	1	0	0.375	0.0	1.0	1	1.0	0	0	0	1
0090T	1593-27-7	O(c1ccc(cc1Cl)Cl)P(OCC)(CC)=S	299.17	10.316	19.41	0.669	1.015	0.76	1.113	0.133	5	7	20.0	5	0.172	1	0	13	0	2	1	1	0	2	0	0	4	6	2	44.8	34.5	0.0	6.9	6.9	4	0	0	1	1	0	0.375	0.0	1.0	1	1.0	0	0	0	1
0091T	7260-35-7	O(c1cc(ccc1Cl)Cl)P(OCC)(CC)=S	299.17	10.316	19.41	0.669	1.015	0.76	1.113	0.133	5	7	20.0	5	0.172	1	0	13	0	2	1	1	0	2	0	0	4	6	2	44.8	34.5	0.0	6.9	6.9	4	0	0	1	1	0	0.375	0.0	1.0	1	1.0	0	0	0	1
0092T	97-17-6	O(c1ccc(cc1Cl)Cl)P(OCC)(OCC)=S	315.17	10.506	20.125	0.671	1.025	0.75	1.116	0.125	5	7	21.0	6	0.2	1	0	13	0	3	1	1	0	2	0	0	4	7	2	43.3	33.3	0.0	10.0	6.7	4	0	0	1	1	0	0.353	0.0	1.0	1	1.0	0	0	0	1
0093T	1713-98-0	O(CCC)P(CCl)(=S)Sc1ccc(cc1)Cl	315.24	10.87	19.882	0.686	1.006	0.801	1.103	0.133	4	7	20.0	5	0.172	1	0	13	0	1	1	2	0	2	0	0	5	6	2	44.8	34.5	0.0	3.4	6.9	4	0	0	1	1	0	0.375	0.0	1.0	1	1.0	0	0	0	1
0094T	63869-33-0	O(c1ccc(cc1Cl)Cl)P(C)(=S)SCCC	315.24	10.87	19.882	0.686	1.006	0.801	1.103	0.133	5	7	20.0	5	0.172	1	0	13	0	1	1	2	0	2	0	0	5	6	2	44.8	34.5	0.0	3.4	6.9	4	0	0	1	1	0	0.375	0.0	1.0	1	1.0	0	0	0	1
0095T	1713-97-9	O(C(C)C)P(CCl)(=S)Sc1ccc(cc1)Cl	315.24	10.87	19.882	0.686	1.006	0.801	1.103	0.133	5	7	20.0	4	0.138	1	0	13	0	1	1	2	0	2	0	0	5	6	2	44.8	34.5	0.0	3.4	6.9	4	0	0	1	1	0	0.375	0.0	1.0	1	1.0	0	0	0	1
0096T	1714-03-0	Fc1ccc(cc1)SP(OC(C)C)(CCl)=S	298.79	10.303	19.438	0.67	1.012	0.77	1.116	0.133	5	7	20.0	4	0.138	1	0	13	0	1	1	2	1	1	0	0	4	6	2	44.8	34.5	0.0	3.4	6.9	4	0	0	1	1	0	0.375	0.0	1.0	1	1.0	0	0	0	1
0097T	19750-95-9, 6164-98-3	N(=CN(C)C)c1ccc(cc1C)Cl	196.7	7.565	16.031	0.617	0.993	0.671	1.132	0.167	4	7	17.0	2	0.077	1	0	13	2	0	0	0	0	1	0	0	1	3	1	50.0	38.5	7.7	0.0	3.8	3	0	0	1	1	0	0.462	0.0	1.0	1	1.0	0	0	0	1
0098T	15545-48-9	O=C(Nc1ccc(c(c1)Cl)C)N(C)C	212.7	7.878	16.746	0.62	1.006	0.663	1.135	0.154	5	7	18.0	1	0.037	1	0	13	2	1	0	0	0	1	0	0	1	4	1	48.1	37.0	7.4	3.7	3.7	3	0	0	1	1	0	0.429	0.0	1.0	1	1.0	0	0	0	1
0099T	19937-59-8	O=C(Nc1ccc(OC)c(c1)Cl)N(C)C	228.7	8.168	17.461	0.624	1.017	0.655	1.138	0.143	5	7	19.0	2	0.071	1	0	13	2	2	0	0	0	1	0	0	1	5	1	46.4	35.7	7.1	7.1	3.6	3	0	0	1	1	0	0.4	0.0	1.0	1	1.0	0	0	0	1
0100T	56538-01-3	O=[N+]([O-])c1ccc(OC)c(c1)CNCCCl	244.7	8.438	18.176	0.627	1.028	0.648	1.14	0.133	4	8	21.0	5	0.172	2	0	13	2	3	0	0	0	1	0	0	1	6	1	44.8	34.5	6.9	10.3	3.4	4	0	0	1	1	0	0.375	0.0	1.0	1	1.0	0	0	0	1
0101T	94-20-2	O=C(NCCC)NS(=O)(=O)c1ccc(cc1)Cl	276.77	9.226	19.363	0.645	1.03	0.682	1.133	0.125	5	9	23.0	4	0.133	3	0	13	2	3	0	1	0	1	0	0	2	7	1	43.3	33.3	6.7	10.0	3.3	3	0	0	1	1	0	0.353	0.0	1.0	1	1.0	0	0	0	1
0102T	28217-97-2	c1cc(cc(c1NC(N(C)C)=S)C)Cl	228.77	8.473	17.218	0.638	0.996	0.707	1.124	0.154	5	7	18.0	1	0.037	1	0	13	2	0	0	1	0	1	0	0	2	4	1	48.1	37.0	7.4	0.0	3.7	3	0	0	1	1	0	0.429	0.0	1.0	1	1.0	0	0	0	1
0103T	3563-52-8	O=[N+]([O-])c1ccc(OP(OCC)(CC)=S)c(c1)Cl	309.73	9.991	20.507	0.662	1.031	0.721	1.124	0.118	6	9	24.0	6	0.194	3	0	13	1	4	1	1	0	1	0	0	3	8	1	41.9	32.3	3.2	12.9	3.2	4	0	0	1	1	0	0.333	0.0	1.0	1	1.0	0	0	0	1
0104T	6012-87-9	O=[N+]([O-])c1ccc(OP(OCC)(OCC)=S)c(c1)Cl	325.73	10.179	21.221	0.663	1.041	0.712	1.126	0.111	6	9	25.0	7	0.219	3	0	13	1	5	1	1	0	1	0	0	3	9	1	40.6	31.3	3.1	15.6	3.1	4	0	0	1	1	0	0.316	0.0	1.0	1	1.0	0	0	0	1
0105T	84197-35-3	O=[N+]([O-])c1cc(OP(OCC)(OCC)=S)ccc1Cl	325.73	10.179	21.221	0.663	1.041	0.712	1.126	0.111	6	9	25.0	7	0.219	3	0	13	1	5	1	1	0	1	0	0	3	9	1	40.6	31.3	3.1	15.6	3.1	4	0	0	1	1	0	0.316	0.0	1.0	1	1.0	0	0	0	1
0106T	5825-79-6	OCCOc1cc(c(c(c1)C)Cl)C	200.68	7.718	15.945	0.613	1.006	0.658	1.126	0.167	4	6	16.0	3	0.115	0	0	13	0	2	0	0	0	1	0	0	1	3	1	50.0	38.5	0.0	7.7	3.8	4	0	0	1	1	0	0.462	0.0	1.0	1	1.0	0	0	0	1
0107T	63979-76-0	N(=C(N)N)CC=Cc1ccccc1	175.26	6.741	15.698	0.604	0.989	0.647	1.137	0.167	2	8	18.0	3	0.115	2	0	13	3	0	0	0	0	0	0	0	0	3	0	50.0	38.5	11.5	0.0	0.0	1	0	0	1	1	0	0.462	0.0	1.0	1	1.0	0	0	0	1
0108T	35972-50-0	O=C(OC)c1cccc(N=NN(C)C)c1	207.26	7.402	17.128	0.612	1.014	0.633	1.142	0.143	4	8	20.0	4	0.143	2	0	13	3	2	0	0	0	0	0	0	0	5	0	46.4	35.7	10.7	7.1	0.0	3	0	0	1	1	0	0.4	0.0	1.0	1	1.0	0	0	0	1
0109T	24458-48-8	O=Nc1ccc(cc1)NCC([N+](=O)[O-])(C)C	223.26	7.699	17.843	0.615	1.024	0.627	1.145	0.133	5	9	22.0	5	0.172	3	0	13	3	3	0	0	0	0	0	0	0	6	0	44.8	34.5	10.3	10.3	0.0	4	0	0	1	1	0	0.375	0.0	1.0	1	1.0	0	0	0	1
0110T	23256-30-6	O=[N+]([O-])c2oc(C=NN1CCS(=O)(=O)CC1C)cc2	287.33	8.979	20.459	0.639	1.045	0.648	1.142	0.117	5	10	27.5	3	0.091	5	0	13	3	5	0	1	0	0	0	0	1	9	0	40.6	31.3	9.4	15.6	0.0	5	0	0	2	2	0	0.579	0.0	1.0	2	1.0	0	0	1	1
0111T	4691-65-0	O=C3NC=Nc1c3(ncn1C2OC(COP(=O)(O)O)C(O)C2(O))	348.24	9.673	23.362	0.649	1.067	0.643	1.152	0.099	6	8	30.5	4	0.105	3	0	13	4	8	1	0	0	0	0	0	1	13	0	36.1	27.8	11.1	22.2	0.0	5	0	0	3	4	1	0.609	0.143	1.143	2	0.667	0	0	2	1
0112T	30516-87-1	O=C1NC(=O)N(C=C1C)C2OC(CO)C(N=[N+]=N)C2	268.29	8.13	20.337	0.616	1.039	0.614	1.157	0.117	5	5	25.0	3	0.088	5	0	14	5	4	0	0	0	0	0	0	0	9	0	42.4	30.3	15.2	12.1	0.0	6	0	1	2	2	0	0.579	0.0	1.0	2	1.0	0	0	1	1
0113T	826-54-0	O=C(N)C(c1ccccc1)(C)C	163.24	6.53	14.897	0.596	0.989	0.641	1.128	0.182	4	7	16.0	2	0.08	1	0	13	1	1	0	0	0	0	0	0	0	2	0	52.0	40.0	4.0	4.0	0.0	3	0	0	1	1	0	0.5	0.0	1.0	1	1.0	0	0	0	1
0114T	5465-00-9	O=C(NCC)Cc1ccccc1	163.24	6.53	14.897	0.596	0.989	0.641	1.128	0.182	2	7	16.0	3	0.12	1	0	13	1	1	0	0	0	0	0	0	0	2	0	52.0	40.0	4.0	4.0	0.0	3	0	0	1	1	0	0.5	0.0	1.0	1	1.0	0	0	0	1
0115T	92-53-5	O2CCN(c1ccccc1)CC2	163.24	6.53	14.897	0.596	0.989	0.641	1.128	0.197	0	6	16.0	1	0.038	0	0	13	1	1	0	0	0	0	0	0	0	2	0	52.0	40.0	4.0	4.0	0.0	4	0	0	2	2	0	1.0	0.0	1.0	2	1.0	0	0	0	2
0116T	536-69-6	O=C(O)c1ncc(cc1)CCCC	179.24	6.894	15.612	0.6	1.002	0.634	1.131	0.167	3	7	17.0	4	0.154	1	0	13	1	2	0	0	0	0	0	0	0	3	0	50.0	38.5	3.8	7.7	0.0	4	0	0	1	1	0	0.462	0.0	1.0	1	1.0	0	0	0	1
0117T	62-44-2	O=C(Nc1ccc(OCC)cc1)C	179.24	6.894	15.612	0.6	1.002	0.634	1.131	0.167	3	7	17.0	3	0.115	1	0	13	1	2	0	0	0	0	0	0	0	3	0	50.0	38.5	3.8	7.7	0.0	3	0	0	1	1	0	0.462	0.0	1.0	1	1.0	0	0	0	1
0118T	6962-44-3	O=C(Nc1cc(ccc1(OC))C)C	179.24	6.894	15.612	0.6	1.002	0.634	1.131	0.167	4	7	17.0	2	0.077	1	0	13	1	2	0	0	0	0	0	0	0	3	0	50.0	38.5	3.8	7.7	0.0	3	0	0	1	1	0	0.462	0.0	1.0	1	1.0	0	0	0	1
0119T	2425-10-7	O=C(Oc1ccc(c(c1)C)C)NC	179.24	6.894	15.612	0.6	1.002	0.634	1.131	0.167	4	7	17.0	2	0.077	1	0	13	1	2	0	0	0	0	0	0	0	3	0	50.0	38.5	3.8	7.7	0.0	3	0	0	1	1	0	0.462	0.0	1.0	1	1.0	0	0	0	1
0120T	2655-14-3	O=C(Oc1cc(cc(c1)C)C)NC	179.24	6.894	15.612	0.6	1.002	0.634	1.131	0.167	4	7	17.0	2	0.077	1	0	13	1	2	0	0	0	0	0	0	0	3	0	50.0	38.5	3.8	7.7	0.0	3	0	0	1	1	0	0.462	0.0	1.0	1	1.0	0	0	0	1
0121T	709-90-0	O=C(OC(C)Cc1ccccc1)N	179.24	6.894	15.612	0.6	1.002	0.634	1.131	0.167	3	7	17.0	4	0.154	1	0	13	1	2	0	0	0	0	0	0	0	3	0	50.0	38.5	3.8	7.7	0.0	3	0	0	1	1	0	0.462	0.0	1.0	1	1.0	0	0	0	1
0122T	673-31-4	O=C(OCCCc1ccccc1)N	179.24	6.894	15.612	0.6	1.002	0.634	1.131	0.167	2	7	17.0	5	0.192	1	0	13	1	2	0	0	0	0	0	0	0	3	0	50.0	38.5	3.8	7.7	0.0	3	0	0	1	1	0	0.462	0.0	1.0	1	1.0	0	0	0	1
0123T	3566-00-5	O=C(Oc1ccc(c(c1)C)SC)NC	211.31	7.826	16.799	0.622	1.005	0.672	1.123	0.154	4	7	18.0	3	0.111	1	0	13	1	2	0	1	0	0	0	0	1	4	0	48.1	37.0	3.7	7.4	0.0	3	0	0	1	1	0	0.429	0.0	1.0	1	1.0	0	0	0	1
0124T	17688-68-5	O=S2(=O)(CCN(c1ccccc1)CC2)	211.31	7.826	16.799	0.622	1.005	0.672	1.123	0.165	2	8	20.0	1	0.036	2	0	13	1	2	0	1	0	0	0	0	1	4	0	48.1	37.0	3.7	7.4	0.0	4	0	0	2	2	0	0.857	0.0	1.0	2	1.0	0	0	0	2
0125T	19594-18-4	O=[N+]([O-])c1ccc(OCCSCC)cc1	227.31	8.118	17.514	0.625	1.016	0.664	1.126	0.143	3	8	20.0	6	0.214	2	0	13	1	3	0	1	0	0	0	0	1	5	0	46.4	35.7	3.6	10.7	0.0	4	0	0	1	1	0	0.4	0.0	1.0	1	1.0	0	0	0	1
0126T	555-29-3, 555-30-6	O=C(O)C(N)(C)Cc1ccc(O)c(O)c1	211.24	7.544	17.041	0.609	1.025	0.621	1.137	0.143	6	7	19.0	3	0.107	1	0	13	1	4	0	0	0	0	0	0	0	5	0	46.4	35.7	3.6	14.3	0.0	3	0	0	1	1	0	0.4	0.0	1.0	1	1.0	0	0	0	1
0127T	71675-87-1	O=C(O)c1cc(c(N)cc1(OC))S(=O)(=O)CC	259.31	8.644	18.943	0.631	1.037	0.65	1.132	0.125	7	9	23.0	4	0.133	3	0	13	1	5	0	1	0	0	0	0	1	7	0	43.3	33.3	3.3	16.7	0.0	3	0	0	1	1	0	0.353	0.0	1.0	1	1.0	0	0	0	1
0128T	98-06-6	c1ccc(cc1)C(C)(C)C	134.24	5.593	13.688	0.57	0.966	0.639	1.121	0.222	3	6	13.0	1	0.042	0	0	14	0	0	0	0	0	0	0	0	0	0	0	58.3	41.7	0.0	0.0	0.0	4	0	0	1	1	0	0.6	0.0	1.0	1	1.0	0	0	0	1
0129T	527-53-7	c1c(cc(c(c1C)C)C)C	134.24	5.593	13.688	0.57	0.966	0.639	1.121	0.222	4	6	13.0	0	0.0	0	0	14	0	0	0	0	0	0	0	0	0	0	0	58.3	41.7	0.0	0.0	0.0	4	0	0	1	1	0	0.6	0.0	1.0	1	1.0	0	0	0	1
0130T	95-93-2	c1c(c(cc(c1C)C)C)C	134.24	5.593	13.688	0.57	0.966	0.639	1.121	0.222	4	6	13.0	0	0.0	0	0	14	0	0	0	0	0	0	0	0	0	0	0	58.3	41.7	0.0	0.0	0.0	4	0	0	1	1	0	0.6	0.0	1.0	1	1.0	0	0	0	1
0131T	99-87-6	c1cc(ccc1C)C(C)C	134.24	5.593	13.688	0.57	0.966	0.639	1.121	0.222	3	6	13.0	1	0.042	0	0	14	0	0	0	0	0	0	0	0	0	0	0	58.3	41.7	0.0	0.0	0.0	4	0	0	1	1	0	0.6	0.0	1.0	1	1.0	0	0	0	1
0132T	26644-46-2	O=CNC(N1CCN(CC1)C(NC=O)C(Cl)(Cl)Cl)C(Cl)(Cl)Cl	434.98	12.083	24.695	0.686	1.058	0.727	1.15	0.095	8	2	24.0	4	0.111	2	0	14	4	2	0	0	0	6	0	0	6	12	6	38.9	27.8	11.1	5.6	16.7	8	0	0	1	1	0	0.273	0.0	1.0	1	1.0	0	0	0	1
0133T	151-06-4, 461-78-9	NC(C)(C)Cc1ccc(cc1)Cl	183.7	7.065	15.537	0.598	0.985	0.661	1.129	0.182	4	6	15.0	2	0.077	0	0	14	1	0	0	0	0	1	0	0	1	2	1	53.8	38.5	3.8	0.0	3.8	4	0	0	1	1	0	0.5	0.0	1.0	1	1.0	0	0	0	1
0134T	10389-72-7	NC(C)(C)Cc1ccccc1Cl	183.7	7.065	15.537	0.598	0.985	0.661	1.129	0.182	4	6	15.0	2	0.077	0	0	14	1	0	0	0	0	1	0	0	1	2	1	53.8	38.5	3.8	0.0	3.8	4	0	0	1	1	0	0.5	0.0	1.0	1	1.0	0	0	0	1
0135T	92-49-9	c1ccc(cc1)N(CC)CCCl	183.7	7.065	15.537	0.598	0.985	0.661	1.129	0.182	2	6	15.0	3	0.115	0	0	14	1	0	0	0	0	1	0	0	1	2	1	53.8	38.5	3.8	0.0	3.8	4	0	0	1	1	0	0.5	0.0	1.0	1	1.0	0	0	0	1
0136T	77145-61-0	n1c(cccc1Cl)N2CCC(N)CC2	211.72	7.561	17.053	0.609	0.998	0.659	1.14	0.165	2	6	18.0	1	0.034	0	0	14	3	0	0	0	0	1	0	0	1	4	1	50.0	35.7	10.7	0.0	3.6	5	0	0	2	2	0	0.857	0.0	1.0	2	1.0	0	0	0	2
0137T	92-00-2	OCCN(c1cccc(c1)Cl)CCO	215.7	7.704	16.966	0.606	1.009	0.647	1.135	0.154	3	6	17.0	5	0.179	0	0	14	1	2	0	0	0	1	0	0	1	4	1	50.0	35.7	3.6	7.1	3.6	4	0	0	1	1	0	0.429	0.0	1.0	1	1.0	0	0	0	1
0138T	1497-39-8	O(c1ccc(cc1)Cl)P(OCC)(CC)=S	264.73	9.129	18.582	0.641	1.003	0.731	1.115	0.143	4	7	19.0	5	0.172	1	0	14	0	2	1	1	0	1	0	0	3	5	1	48.3	34.5	0.0	6.9	3.4	4	0	0	1	1	0	0.4	0.0	1.0	1	1.0	0	0	0	1
0139T	62421-46-9	O=P(OCC)(CC)Sc1ccc(cc1)Cl	264.73	9.129	18.582	0.641	1.003	0.731	1.115	0.143	4	7	19.0	5	0.172	1	0	14	0	2	1	1	0	1	0	0	3	5	1	48.3	34.5	0.0	6.9	3.4	4	0	0	1	1	0	0.4	0.0	1.0	1	1.0	0	0	0	1
0140T	32357-99-6	O(C)P(OC)(=S)SCCSc1ccc(cc1)Cl	328.87	10.609	20.957	0.676	1.008	0.79	1.102	0.125	4	7	21.0	7	0.226	1	0	14	0	2	1	3	0	1	0	0	5	7	1	45.2	32.3	0.0	6.5	3.2	4	0	0	1	1	0	0.353	0.0	1.0	1	1.0	0	0	0	1
0141T	1942-80-9	O(C)P(CC)(=S)Sc1ccc(c(c1)C)Cl	280.8	9.683	19.055	0.657	0.995	0.772	1.105	0.143	5	7	19.0	4	0.138	1	0	14	0	1	1	2	0	1	0	0	4	5	1	48.3	34.5	0.0	3.4	3.4	4	0	0	1	1	0	0.4	0.0	1.0	1	1.0	0	0	0	1
0142T	54-11-5	n1cccc(c1)C2N(C)CCC2	162.26	6.241	15.204	0.585	0.981	0.638	1.134	0.197	1	6	16.0	1	0.037	0	0	14	2	0	0	0	0	0	0	0	0	2	0	53.8	38.5	7.7	0.0	0.0	5	0	0	2	2	0	0.917	0.0	1.0	2	1.0	0	0	1	1
0143T	92-54-6	c1ccc(cc1)N2CCNCC2	162.26	6.241	15.204	0.585	0.981	0.638	1.134	0.197	0	6	16.0	1	0.037	0	0	14	2	0	0	0	0	0	0	0	0	2	0	53.8	38.5	7.7	0.0	0.0	4	0	0	2	2	0	1.0	0.0	1.0	2	1.0	0	0	0	2
0144T	18262-71-0, 53912-89-3	n1cccc(c1)C2NCCCC2	162.26	6.241	15.204	0.585	0.981	0.638	1.134	0.197	0	6	16.0	1	0.037	0	0	14	2	0	0	0	0	0	0	0	0	2	0	53.8	38.5	7.7	0.0	0.0	5	0	0	2	2	0	1.0	0.0	1.0	2	1.0	0	0	0	2
0145T	25953-06-4	O=Nc1ccc(cc1(O))N(CC)CC	194.26	6.938	16.633	0.594	1.006	0.625	1.14	0.154	4	7	18.0	4	0.143	1	0	14	2	2	0	0	0	0	0	0	0	4	0	50.0	35.7	7.1	7.1	0.0	4	0	0	1	1	0	0.429	0.0	1.0	1	1.0	0	0	0	1
0146T	10347-54-3	O=C=NCC1CCC(CN=C=O)CC1	194.26	6.938	16.633	0.594	1.006	0.625	1.14	0.154	2	4	18.0	4	0.143	4	0	14	2	2	0	0	0	0	0	0	0	4	0	50.0	35.7	7.1	7.1	0.0	8	2	0	1	1	0	0.429	0.0	1.0	1	1.0	0	0	0	1
0147T	17433-39-5	O=C(C)SCc1cnc(c(O)c1CN)C	226.33	7.804	17.82	0.614	1.008	0.66	1.132	0.143	5	7	19.0	4	0.138	1	0	14	2	2	0	1	0	0	0	0	1	5	0	48.3	34.5	6.9	6.9	0.0	4	0	0	1	1	0	0.4	0.0	1.0	1	1.0	0	0	0	1
0148T	61361-61-3	O=[N+]([O-])c1ccc(OC)c(c1)CNCCO	226.26	7.542	18.063	0.602	1.027	0.613	1.144	0.133	4	8	21.0	6	0.2	2	0	14	2	4	0	0	0	0	0	0	0	6	0	46.7	33.3	6.7	13.3	0.0	4	0	0	1	1	0	0.375	0.0	1.0	1	1.0	0	0	0	1
0149T	21540-35-2	c1cc(cc(c1)C)NC(N(C)C)=S	194.33	7.197	16.391	0.607	0.985	0.675	1.126	0.167	4	7	17.0	1	0.037	1	0	14	2	0	0	1	0	0	0	0	1	3	0	51.9	37.0	7.4	0.0	0.0	3	0	0	1	1	0	0.462	0.0	1.0	1	1.0	0	0	0	1
0150T	98477-07-7	N#Cc1c(cnn1C(C)(C)C)C(=O)NC	206.28	7.113	17.434	0.601	1.005	0.63	1.148	0.143	6	7	20.5	2	0.069	1	1	14	4	1	0	0	0	0	0	0	0	5	0	48.3	34.5	13.8	3.4	0.0	5	1	0	1	1	0	0.333	0.0	1.0	1	1.0	0	0	1	0
0151T	1933-50-2	O=C(Nc1ccc(N=NN(C)C)cc1)C	206.28	7.113	17.434	0.601	1.005	0.63	1.148	0.143	4	8	20.0	3	0.103	2	0	14	4	1	0	0	0	0	0	0	0	5	0	48.3	34.5	13.8	3.4	0.0	3	0	0	1	1	0	0.4	0.0	1.0	1	1.0	0	0	0	1
0152T	86-04-4	O=C3N=CNc1c3(ncn1C2OC(COP(=O)(O)OP(=O)(O)O)C(O)C2(O))	428.22	10.444	26.957	0.657	1.079	0.657	1.152	0.083	8	9	35.5	6	0.14	4	0	14	4	11	2	0	0	0	0	0	2	17	0	34.1	24.4	9.8	26.8	0.0	5	0	0	3	4	1	0.519	0.143	1.143	2	0.667	0	0	2	1
0153T	14052-72-3	O=[N+]([O-])c1oc(C=NNC(N(CC)CC)=S)cc1	270.35	8.448	20.051	0.627	1.028	0.651	1.144	0.118	5	9	24.5	5	0.156	4	0	14	4	3	0	1	0	0	0	0	1	8	0	43.8	31.3	12.5	9.4	0.0	4	0	0	1	1	0	0.278	0.0	1.0	1	1.0	0	0	1	0
0154T	597-88-6	O=[N+]([O-])c1ccc(OP(=O)(OCC)SCC)cc1	291.29	9.103	20.394	0.637	1.03	0.686	1.128	0.118	5	9	24.0	7	0.219	3	0	14	1	5	1	1	0	0	0	0	2	8	0	43.8	31.3	3.1	15.6	0.0	4	0	0	1	1	0	0.333	0.0	1.0	1	1.0	0	0	0	1
0155T	13955-12-9	O=[N+]([O-])c1ccc(OP(OC)(OC(C)C)=S)cc1	291.29	9.103	20.394	0.637	1.03	0.686	1.128	0.118	6	9	24.0	6	0.187	3	0	14	1	5	1	1	0	0	0	0	2	8	0	43.8	31.3	3.1	15.6	0.0	4	0	0	1	1	0	0.333	0.0	1.0	1	1.0	0	0	0	1
0156T	311-45-5	O=[N+]([O-])c1ccc(OP(=O)(OCC)OCC)cc1	275.22	8.601	19.922	0.623	1.038	0.648	1.137	0.118	5	9	24.0	7	0.219	3	0	14	1	6	1	0	0	0	0	0	1	8	0	43.8	31.3	3.1	18.8	0.0	4	0	0	1	1	0	0.333	0.0	1.0	1	1.0	0	0	0	1
0157T	100-86-7	OC(C)(C)Cc1ccccc1	150.24	6.01	14.402	0.576	0.981	0.631	1.125	0.2	3	6	14.0	2	0.08	0	0	14	0	1	0	0	0	0	0	0	0	1	0	56.0	40.0	0.0	4.0	0.0	4	0	0	1	1	0	0.545	0.0	1.0	1	1.0	0	0	0	1
0158T	88-18-6	Oc1ccccc1C(C)(C)C	150.24	6.01	14.402	0.576	0.981	0.631	1.125	0.2	4	6	14.0	1	0.04	0	0	14	0	1	0	0	0	0	0	0	0	1	0	56.0	40.0	0.0	4.0	0.0	4	0	0	1	1	0	0.545	0.0	1.0	1	1.0	0	0	0	1
0159T	3180-09-4	Oc1ccccc1CCCC	150.24	6.01	14.402	0.576	0.981	0.631	1.125	0.2	2	6	14.0	3	0.12	0	0	14	0	1	0	0	0	0	0	0	0	1	0	56.0	40.0	0.0	4.0	0.0	4	0	0	1	1	0	0.545	0.0	1.0	1	1.0	0	0	0	1
0160T	31143-55-2	Oc1cc(ccc1CCC)C	150.24	6.01	14.402	0.576	0.981	0.631	1.125	0.2	3	6	14.0	2	0.08	0	0	14	0	1	0	0	0	0	0	0	0	1	0	56.0	40.0	0.0	4.0	0.0	4	0	0	1	1	0	0.545	0.0	1.0	1	1.0	0	0	0	1
0161T	99-71-8	Oc1ccc(cc1)C(C)CC	150.24	6.01	14.402	0.576	0.981	0.631	1.125	0.2	3	6	14.0	2	0.08	0	0	14	0	1	0	0	0	0	0	0	0	1	0	56.0	40.0	0.0	4.0	0.0	4	0	0	1	1	0	0.545	0.0	1.0	1	1.0	0	0	0	1
0162T	499-75-2	Oc1cc(ccc1C)C(C)C	150.24	6.01	14.402	0.576	0.981	0.631	1.125	0.2	4	6	14.0	1	0.04	0	0	14	0	1	0	0	0	0	0	0	0	1	0	56.0	40.0	0.0	4.0	0.0	4	0	0	1	1	0	0.545	0.0	1.0	1	1.0	0	0	0	1
0163T	89-83-8	Oc1cc(ccc1C(C)C)C	150.24	6.01	14.402	0.576	0.981	0.631	1.125	0.2	4	6	14.0	1	0.04	0	0	14	0	1	0	0	0	0	0	0	0	1	0	56.0	40.0	0.0	4.0	0.0	4	0	0	1	1	0	0.545	0.0	1.0	1	1.0	0	0	0	1
0164T	536-60-7	OCc1ccc(cc1)C(C)C	150.24	6.01	14.402	0.576	0.981	0.631	1.125	0.2	3	6	14.0	2	0.08	0	0	14	0	1	0	0	0	0	0	0	0	1	0	56.0	40.0	0.0	4.0	0.0	4	0	0	1	1	0	0.545	0.0	1.0	1	1.0	0	0	0	1
0165T	3385-61-3	OC1CC2CC1C3CC=CC23	150.24	6.01	14.402	0.576	0.981	0.631	1.125	0.236	1	1	14.0	0	0.0	1	0	14	0	1	0	0	0	0	0	0	0	1	0	56.0	40.0	0.0	4.0	0.0	8	0	0	3	6	3	0.909	0.6	1.5	1	0.333	0	0	3	1
0166T	98-29-3	Oc1ccc(cc1(O))C(C)(C)C	166.24	6.394	15.117	0.581	0.994	0.625	1.128	0.182	5	6	15.0	1	0.038	0	0	14	0	2	0	0	0	0	0	0	0	2	0	53.8	38.5	0.0	7.7	0.0	4	0	0	1	1	0	0.5	0.0	1.0	1	1.0	0	0	0	1
0167T	2785-87-7	Oc1ccc(cc1(OC))CCC	166.24	6.394	15.117	0.581	0.994	0.625	1.128	0.182	3	6	15.0	3	0.115	0	0	14	0	2	0	0	0	0	0	0	0	2	0	53.8	38.5	0.0	7.7	0.0	4	0	0	1	1	0	0.5	0.0	1.0	1	1.0	0	0	0	1
0168T	20231-45-2	O=CC2(C)(C1CC(=O)C2(C)(CC1))	166.24	6.394	15.117	0.581	0.994	0.625	1.128	0.197	4	2	15.0	1	0.037	2	0	14	0	2	0	0	0	0	0	0	0	2	0	53.8	38.5	0.0	7.7	0.0	8	0	0	2	3	2	0.583	0.571	1.429	1	0.5	0	0	2	1
0169T	3188-57-6	OC1CC3CC1C4CC2OC2C34	166.24	6.394	15.117	0.581	0.994	0.625	1.128	0.227	1	0	15.0	0	0.0	0	0	14	0	2	0	0	0	0	0	0	0	2	0	53.8	38.5	0.0	7.7	0.0	10	0	0	4	10	4	0.917	0.727	1.636	1	0.25	1	0	3	2
0170T	59-47-2	OCC(O)COc1ccccc1C	182.24	6.75	15.832	0.586	1.006	0.618	1.131	0.167	3	6	16.0	4	0.148	0	0	14	0	3	0	0	0	0	0	0	0	3	0	51.9	37.0	0.0	11.1	0.0	4	0	0	1	1	0	0.462	0.0	1.0	1	1.0	0	0	0	1
0171T	4336-19-0	O=C(OC)C1=C(C(=O)OC)CCCC1	198.24	7.08	16.547	0.591	1.018	0.612	1.134	0.154	4	3	17.0	4	0.143	3	0	14	0	4	0	0	0	0	0	0	0	4	0	50.0	35.7	0.0	14.3	0.0	6	0	0	1	1	0	0.429	0.0	1.0	1	1.0	0	0	0	1
0172T	93-14-1	OCC(O)COc1ccccc1(OC)	198.24	7.08	16.547	0.591	1.018	0.612	1.134	0.154	3	6	17.0	5	0.179	0	0	14	0	4	0	0	0	0	0	0	0	4	0	50.0	35.7	0.0	14.3	0.0	4	0	0	1	1	0	0.429	0.0	1.0	1	1.0	0	0	0	1
0173T	4074-90-2	O=C(OC=C)CCCCC(=O)OC=C	198.24	7.08	16.547	0.591	1.018	0.612	1.134	0.143	4	4	17.0	9	0.333	4	0	14	0	4	0	0	0	0	0	0	0	4	0	50.0	35.7	0.0	14.3	0.0	4	0	0	0	0	0	0.0	0.0	0.0	0	0.0	0	0	0	0
0174T	1070-70-8	O=C(OCCCCOC(=O)C=C)C=C	198.24	7.08	16.547	0.591	1.018	0.612	1.134	0.143	4	4	17.0	9	0.333	4	0	14	0	4	0	0	0	0	0	0	0	4	0	50.0	35.7	0.0	14.3	0.0	4	0	0	0	0	0	0.0	0.0	0.0	0	0.0	0	0	0	0
0175T	4074-88-8	O=C(OCCOCCOC(=O)C=C)C=C	214.24	7.388	17.262	0.595	1.028	0.607	1.136	0.133	4	4	18.0	10	0.357	4	0	14	0	5	0	0	0	0	0	0	0	5	0	48.3	34.5	0.0	17.2	0.0	4	0	0	0	0	0	0.0	0.0	0.0	0	0.0	0	0	0	0
0176T	76-29-9	O=C1C(C2CCC1(C)C2(C)(C))Br	231.15	8.561	15.954	0.591	0.986	0.663	1.125	0.197	5	1	14.0	0	0.0	1	0	15	0	1	0	0	0	0	1	0	1	2	1	55.6	37.0	0.0	3.7	3.7	9	0	0	2	3	2	0.583	0.571	1.429	1	0.5	0	0	2	1
0177T	59897-92-6	O=C(OCC)CC(C)(C)C(C=C(Cl)Cl)Cl	273.6	9.12	18.653	0.622	1.019	0.678	1.133	0.133	7	2	16.0	6	0.207	2	0	15	0	2	0	0	0	3	0	0	3	5	3	50.0	33.3	0.0	6.7	10.0	7	0	0	0	0	0	0.0	0.0	0.0	0	0.0	0	0	0	0
0178T	1197-21-3, 122-09-8	NC(C)(C)Cc1ccccc1	149.26	5.741	14.709	0.566	0.973	0.628	1.131	0.2	3	6	14.0	2	0.077	0	0	15	1	0	0	0	0	0	0	0	0	1	0	57.7	38.5	3.8	0.0	0.0	4	0	0	1	1	0	0.545	0.0	1.0	1	1.0	0	0	0	1
0179T	1126-78-9	c1ccc(cc1)NCCCC	149.26	5.741	14.709	0.566	0.973	0.628	1.131	0.2	1	6	14.0	4	0.154	0	0	15	1	0	0	0	0	0	0	0	0	1	0	57.7	38.5	3.8	0.0	0.0	4	0	0	1	1	0	0.545	0.0	1.0	1	1.0	0	0	0	1
0180T	10137-87-8	c1ccc(cc1)C(NCC)C	149.26	5.741	14.709	0.566	0.973	0.628	1.131	0.2	2	6	14.0	3	0.115	0	0	15	1	0	0	0	0	0	0	0	0	1	0	57.7	38.5	3.8	0.0	0.0	4	0	0	1	1	0	0.545	0.0	1.0	1	1.0	0	0	0	1
0181T	579-66-8	Nc1c(cccc1CC)CC	149.26	5.741	14.709	0.566	0.973	0.628	1.131	0.2	3	6	14.0	2	0.077	0	0	15	1	0	0	0	0	0	0	0	0	1	0	57.7	38.5	3.8	0.0	0.0	4	0	0	1	1	0	0.545	0.0	1.0	1	1.0	0	0	0	1
0182T	22683-78-9	NC(C)Cc1ccc(cc1)C	149.26	5.741	14.709	0.566	0.973	0.628	1.131	0.2	3	6	14.0	2	0.077	0	0	15	1	0	0	0	0	0	0	0	0	1	0	57.7	38.5	3.8	0.0	0.0	4	0	0	1	1	0	0.545	0.0	1.0	1	1.0	0	0	0	1
0183T	2449-49-2	c1ccc(cc1)C(N(C)C)C	149.26	5.741	14.709	0.566	0.973	0.628	1.131	0.2	3	6	14.0	2	0.077	0	0	15	1	0	0	0	0	0	0	0	0	1	0	57.7	38.5	3.8	0.0	0.0	4	0	0	1	1	0	0.545	0.0	1.0	1	1.0	0	0	0	1
0184T	300-42-5	c1ccc(cc1)CC(NC)C	149.26	5.741	14.709	0.566	0.973	0.628	1.131	0.2	2	6	14.0	3	0.115	0	0	15	1	0	0	0	0	0	0	0	0	1	0	57.7	38.5	3.8	0.0	0.0	4	0	0	1	1	0	0.545	0.0	1.0	1	1.0	0	0	0	1
0185T	5585-39-7	N#CC=C(C)CCC=C(C)C	149.26	5.741	14.709	0.566	0.973	0.628	1.131	0.182	4	3	14.0	3	0.12	2	1	15	1	0	0	0	0	0	0	0	0	1	0	57.7	38.5	3.8	0.0	0.0	5	1	0	0	0	0	0.0	0.0	0.0	0	0.0	0	0	0	0
0186T	13056-98-9	N(=NN(CC)CC)c1ccccc1	177.28	6.331	16.225	0.579	0.986	0.628	1.142	0.167	2	7	17.0	4	0.143	1	0	15	3	0	0	0	0	0	0	0	0	3	0	53.6	35.7	10.7	0.0	0.0	4	0	0	1	1	0	0.462	0.0	1.0	1	1.0	0	0	0	1
0187T	14919-77-8	O=C(NNCc1ccc(O)c(O)c1(O))C(N)CO	257.28	7.796	19.799	0.6	1.038	0.602	1.153	0.118	6	7	22.0	5	0.152	1	0	15	3	5	0	0	0	0	0	0	0	8	0	45.5	30.3	9.1	15.2	0.0	3	0	0	1	1	0	0.333	0.0	1.0	1	1.0	0	0	0	1
0188T	15421-84-8	n1cnn2c1nc(cc2N(CC)CC)C	205.3	6.843	17.741	0.591	0.998	0.628	1.152	0.152	3	10	21.0	3	0.097	0	0	15	5	0	0	0	0	0	0	0	0	5	0	50.0	33.3	16.7	0.0	0.0	5	0	0	2	3	1	0.6	0.222	1.222	1	0.5	0	0	1	1
0189T	299-42-3, 670-40-6, 90-82-4	OC(c1ccccc1)C(NC)C	165.26	6.121	15.424	0.571	0.986	0.622	1.134	0.182	3	6	15.0	3	0.111	0	0	15	1	1	0	0	0	0	0	0	0	2	0	55.6	37.0	3.7	3.7	0.0	4	0	0	1	1	0	0.5	0.0	1.0	1	1.0	0	0	0	1
0190T	30950-27-7	O=NCC1=CCC(C(=C)C)CC1	165.26	6.121	15.424	0.571	0.986	0.622	1.134	0.182	3	3	15.0	3	0.111	3	0	15	1	1	0	0	0	0	0	0	0	2	0	55.6	37.0	3.7	3.7	0.0	6	0	0	1	1	0	0.5	0.0	1.0	1	1.0	0	0	0	1
0191T	7027-11-4	N#CC1(C)(CC(=O)CC(C)(C)C1)	165.26	6.121	15.424	0.571	0.986	0.622	1.134	0.182	5	2	15.0	0	0.0	1	1	15	1	1	0	0	0	0	0	0	0	2	0	55.6	37.0	3.7	3.7	0.0	8	1	0	1	1	0	0.5	0.0	1.0	1	1.0	0	0	0	1
0192T	709-55-7	Oc1cccc(c1)C(O)CNCC	181.26	6.474	16.139	0.576	0.998	0.616	1.137	0.167	3	6	16.0	4	0.143	0	0	15	1	2	0	0	0	0	0	0	0	3	0	53.6	35.7	3.6	7.1	0.0	4	0	0	1	1	0	0.462	0.0	1.0	1	1.0	0	0	0	1
0193T	120-07-0	OCCN(c1ccccc1)CCO	181.26	6.474	16.139	0.576	0.998	0.616	1.137	0.167	2	6	16.0	5	0.179	0	0	15	1	2	0	0	0	0	0	0	0	3	0	53.6	35.7	3.6	7.1	0.0	4	0	0	1	1	0	0.462	0.0	1.0	1	1.0	0	0	0	1
0194T	3622-84-2	O=S(=O)(NCCCC)c1ccccc1	213.33	7.356	17.326	0.597	1.001	0.651	1.129	0.154	3	8	19.0	5	0.172	2	0	15	1	2	0	1	0	0	0	0	1	4	0	51.7	34.5	3.4	6.9	0.0	4	0	0	1	1	0	0.429	0.0	1.0	1	1.0	0	0	0	1
0195T	1709-50-8	O=S(=O)(c1ccccc1)N(CC)CC	213.33	7.356	17.326	0.597	1.001	0.651	1.129	0.154	4	8	19.0	4	0.138	2	0	15	1	2	0	1	0	0	0	0	1	4	0	51.7	34.5	3.4	6.9	0.0	4	0	0	1	1	0	0.429	0.0	1.0	1	1.0	0	0	0	1
0196T	74037-54-0	Oc1c(ncc(c1CO)CSCC)C	213.33	7.356	17.326	0.597	1.001	0.651	1.129	0.154	4	6	17.0	4	0.138	0	0	15	1	2	0	1	0	0	0	0	1	4	0	51.7	34.5	3.4	6.9	0.0	5	0	0	1	1	0	0.429	0.0	1.0	1	1.0	0	0	0	1
0197T	63956-90-1	O=C(OC(C)(C)CC)Nc1occc1	197.26	6.802	16.853	0.581	1.009	0.61	1.139	0.154	4	6	17.5	4	0.138	1	0	15	1	3	0	0	0	0	0	0	0	4	0	51.7	34.5	3.4	10.3	0.0	5	0	0	1	1	0	0.357	0.0	1.0	1	1.0	0	0	1	0
0198T	5123-63-7	O=S(=O)(O)c1cccc(c1)N(CC)CC	229.33	7.644	18.041	0.601	1.012	0.645	1.132	0.143	5	8	20.0	4	0.133	2	0	15	1	3	0	1	0	0	0	0	1	5	0	50.0	33.3	3.3	10.0	0.0	4	0	0	1	1	0	0.4	0.0	1.0	1	1.0	0	0	0	1
0199T	944-21-8	O=P(OCC)(CC)Sc1ccccc1	230.29	7.941	17.755	0.612	0.992	0.701	1.117	0.154	3	7	18.0	5	0.172	1	0	15	0	2	1	1	0	0	0	0	2	4	0	51.7	34.5	0.0	6.9	0.0	4	0	0	1	1	0	0.429	0.0	1.0	1	1.0	0	0	0	1
0200T	33232-85-8	O=P(Oc1ccc(cc1)C)(OC)CC	214.22	7.387	17.283	0.596	1.001	0.66	1.127	0.154	4	7	18.0	4	0.138	1	0	15	0	3	1	0	0	0	0	0	1	4	0	51.7	34.5	0.0	10.3	0.0	4	0	0	1	1	0	0.429	0.0	1.0	1	1.0	0	0	0	1
0201T	55-38-9	O(c1ccc(c(c1)C)SC)P(OC)(OC)=S	278.36	8.979	19.657	0.634	1.006	0.724	1.113	0.133	5	7	20.0	5	0.161	1	0	15	0	3	1	2	0	0	0	0	3	6	0	48.4	32.3	0.0	9.7	0.0	4	0	0	1	1	0	0.375	0.0	1.0	1	1.0	0	0	0	1
0202T	33267-37-7	O=P(Oc1ccc(cc1)S(=O)(=O)C)(OC)CC	278.29	8.697	19.899	0.622	1.024	0.678	1.125	0.125	6	9	23.0	5	0.156	3	0	15	0	5	1	1	0	0	0	0	2	7	0	46.9	31.3	0.0	15.6	0.0	4	0	0	1	1	0	0.353	0.0	1.0	1	1.0	0	0	0	1
0203T	26662-09-9	O=C1OC(=CC(OP(=O)(OCC)OCC)=C1)C	262.22	8.194	19.427	0.607	1.031	0.641	1.134	0.125	5	4	21.0	6	0.187	4	0	15	0	6	1	0	0	0	0	0	1	7	0	46.9	31.3	0.0	18.8	0.0	5	0	0	1	1	0	0.353	0.0	1.0	1	1.0	0	0	0	1
0204T	14086-35-2	O=P(Oc1ccc(c(c1)C)S(=O)(=O)C)(OC)OC	294.29	8.918	20.614	0.625	1.033	0.671	1.128	0.118	7	9	24.0	5	0.152	3	0	15	0	6	1	1	0	0	0	0	2	8	0	45.5	30.3	0.0	18.2	0.0	4	0	0	1	1	0	0.333	0.0	1.0	1	1.0	0	0	0	1
0205T	3239-63-2	O(c1ccccc1)P(C)(=S)SCCC	246.36	8.495	18.227	0.629	0.984	0.742	1.107	0.154	3	7	18.0	5	0.172	1	0	15	0	1	1	2	0	0	0	0	3	4	0	51.7	34.5	0.0	3.4	0.0	4	0	0	1	1	0	0.429	0.0	1.0	1	1.0	0	0	0	1
0206T	2636-25-1	O(c1ccc(c(c1)C)SC)P(C)(C)=S	246.36	8.495	18.227	0.629	0.984	0.742	1.107	0.154	5	7	18.0	3	0.103	1	0	15	0	1	1	2	0	0	0	0	3	4	0	51.7	34.5	0.0	3.4	0.0	4	0	0	1	1	0	0.429	0.0	1.0	1	1.0	0	0	0	1
0207T	68526-56-7	C=CC=CCCC=CCC	136.26	5.241	14.214	0.547	0.964	0.619	1.128	0.2	2	3	12.0	5	0.2	3	0	16	0	0	0	0	0	0	0	0	0	0	0	61.5	38.5	0.0	0.0	0.0	4	0	0	0	0	0	0.0	0.0	0.0	0	0.0	0	0	0	0
0208T	3016-19-1	C(=CC(=CC)C)C=C(C)C	136.26	5.241	14.214	0.547	0.964	0.619	1.128	0.2	4	3	12.0	2	0.08	3	0	16	0	0	0	0	0	0	0	0	0	0	0	61.5	38.5	0.0	0.0	0.0	4	0	0	0	0	0	0.0	0.0	0.0	0	0.0	0	0	0	0
0209T	80-56-8	C1=C(C)C2CC(C1)C2(C)(C)	136.26	5.241	14.214	0.547	0.964	0.619	1.128	0.244	3	1	12.0	0	0.0	1	0	16	0	0	0	0	0	0	0	0	0	0	0	61.5	38.5	0.0	0.0	0.0	8	0	0	2	3	2	0.7	0.571	1.429	1	0.5	0	1	0	2
0210T	127-91-3	C=C1CCC2CC1C2(C)(C)	136.26	5.241	14.214	0.547	0.964	0.619	1.128	0.244	3	1	12.0	0	0.0	1	0	16	0	0	0	0	0	0	0	0	0	0	0	61.5	38.5	0.0	0.0	0.0	8	0	0	2	3	2	0.7	0.571	1.429	1	0.5	0	1	0	2
0211T	13466-78-9	C1=C(C)CC2C(C1)C2(C)(C)	136.26	5.241	14.214	0.547	0.964	0.619	1.128	0.244	3	1	12.0	0	0.0	1	0	16	0	0	0	0	0	0	0	0	0	0	0	61.5	38.5	0.0	0.0	0.0	8	0	0	2	3	1	0.7	0.286	1.286	1	0.5	1	0	0	1
0212T	138-86-3, 5989-27-5	C=C(C)C1CC=C(C)CC1	136.26	5.241	14.214	0.547	0.964	0.619	1.128	0.222	3	2	12.0	1	0.038	2	0	16	0	0	0	0	0	0	0	0	0	0	0	61.5	38.5	0.0	0.0	0.0	6	0	0	1	1	0	0.6	0.0	1.0	1	1.0	0	0	0	1
0213T	99-86-5	C=1C=C(CCC=1C)C(C)C	136.26	5.241	14.214	0.547	0.964	0.619	1.128	0.222	3	2	12.0	1	0.038	2	0	16	0	0	0	0	0	0	0	0	0	0	0	61.5	38.5	0.0	0.0	0.0	6	0	0	1	1	0	0.6	0.0	1.0	1	1.0	0	0	0	1
0214T	586-62-9	C1=C(C)CCC(=C(C)C)C1	136.26	5.241	14.214	0.547	0.964	0.619	1.128	0.222	3	2	12.0	0	0.0	2	0	16	0	0	0	0	0	0	0	0	0	0	0	61.5	38.5	0.0	0.0	0.0	6	0	0	1	1	0	0.6	0.0	1.0	1	1.0	0	0	0	1
0215T	51356-21-9	O=C1C=C(C(=NN1CSP(OCC)(OCC)=S)Cl)C	342.84	9.795	22.527	0.644	1.02	0.723	1.127	0.111	6	4	23.0	7	0.2	4	0	16	2	3	1	2	0	1	0	0	4	9	1	45.7	28.6	5.7	8.6	2.9	6	0	0	1	1	0	0.316	0.0	1.0	1	1.0	0	0	0	1
0216T	51356-23-1	O=C1C=C(C(=NN1CSP(=O)(OCC)OCC)Cl)C	326.77	9.336	22.055	0.63	1.027	0.689	1.136	0.111	6	4	23.0	7	0.2	4	0	16	2	4	1	1	0	1	0	0	3	9	1	45.7	28.6	5.7	11.4	2.9	6	0	0	1	1	0	0.316	0.0	1.0	1	1.0	0	0	0	1
0217T	2198-58-5	Nc1ccc(cc1)N(CC)CC	164.28	5.867	15.73	0.562	0.978	0.619	1.139	0.182	3	6	15.0	3	0.107	0	0	16	2	0	0	0	0	0	0	0	0	2	0	57.1	35.7	7.1	0.0	0.0	4	0	0	1	1	0	0.5	0.0	1.0	1	1.0	0	0	0	1
0218T	68104-02-9	O(c1cc(N)c(cc1N(C)C)C)C	180.28	6.217	16.445	0.567	0.99	0.614	1.142	0.167	5	6	16.0	2	0.069	0	0	16	2	1	0	0	0	0	0	0	0	3	0	55.2	34.5	6.9	3.4	0.0	4	0	0	1	1	0	0.462	0.0	1.0	1	1.0	0	0	0	1
0219T	66968-39-6	O=C1NC(NC(=O)C1(CC)C(C)SCC)=S	260.42	8.138	19.534	0.61	1.006	0.673	1.13	0.133	6	3	19.0	4	0.125	3	0	16	2	2	0	2	0	0	0	0	2	6	0	50.0	31.3	6.3	6.3	0.0	7	0	0	1	1	0	0.375	0.0	1.0	1	1.0	0	0	0	1
0220T	145071-30-3	O=C(OCC)N1CC(C=NOC)=CCC1	212.28	6.848	17.875	0.577	1.012	0.603	1.146	0.143	3	3	18.0	4	0.129	3	0	16	2	3	0	0	0	0	0	0	0	5	0	51.6	32.3	6.5	9.7	0.0	6	0	0	1	1	0	0.4	0.0	1.0	1	1.0	0	0	0	1
0221T	1421-68-7	O=S(=O)(Nc1cccc(c1)C(O)CNC)C	244.35	7.636	19.062	0.596	1.014	0.636	1.139	0.133	5	8	21.0	5	0.156	2	0	16	2	3	0	1	0	0	0	0	1	6	0	50.0	31.3	6.3	9.4	0.0	4	0	0	1	1	0	0.375	0.0	1.0	1	1.0	0	0	0	1
0222T	93503-03-8	O=C(ON=C1CSCCS1)N(C(=O)CCC)C	276.42	8.376	20.249	0.614	1.016	0.667	1.132	0.125	4	3	20.0	4	0.121	3	0	16	2	3	0	2	0	0	0	0	2	7	0	48.5	30.3	6.1	9.1	0.0	7	0	0	1	1	0	0.353	0.0	1.0	1	1.0	0	0	0	1
0223T	130693-82-2	O=S(=O)(N)c1cc2c(s1)S(=O)(=O)C(C)CC2(NCC)	324.49	9.271	22.151	0.633	1.026	0.689	1.129	0.117	7	9	26.5	3	0.083	4	0	16	2	4	0	3	0	0	0	0	3	9	0	45.7	28.6	5.7	11.4	0.0	6	0	0	2	3	1	0.474	0.222	1.222	1	0.5	0	0	1	1
0225T	13472-08-7	N#CC(N=NC(C#N)(C)CC)(C)CC	192.3	6.41	17.246	0.575	0.99	0.62	1.149	0.143	6	3	18.0	4	0.138	1	2	16	4	0	0	0	0	0	0	0	0	4	0	53.3	33.3	13.3	0.0	0.0	8	2	0	0	0	0	0.0	0.0	0.0	0	0.0	0	0	0	0
0226T	55511-98-3	O=C2N(c1nnc(C(C)(C)C)s1)C(O)CN2C	256.37	7.769	19.863	0.602	1.013	0.641	1.146	0.132	6	6	21.5	2	0.059	1	0	16	4	2	0	1	0	0	0	0	1	7	0	48.5	30.3	12.1	6.1	0.0	7	0	0	2	2	0	0.588	0.0	1.0	2	1.0	0	0	2	0
0227T	644-64-4	O=C(Oc1nn(C(=O)N(C)C)c(c1)C)N(C)C	240.3	7.282	19.391	0.588	1.021	0.605	1.155	0.125	7	7	21.5	2	0.061	2	0	16	4	3	0	0	0	0	0	0	0	7	0	48.5	30.3	12.1	9.1	0.0	5	0	0	1	1	0	0.294	0.0	1.0	1	1.0	0	0	1	0
0228T	9000-30-0	O=P(O)(O)OP(=O)(O)OP(=O)(O)OCC3OC(n2cnc1c(ncnc12)N)CC3(O)	491.22	10.679	30.143	0.655	1.077	0.671	1.154	0.074	9	13	40.0	8	0.167	3	0	16	5	12	3	0	0	0	0	0	3	20	0	34.8	21.7	10.9	26.1	0.0	5	0	0	3	4	1	0.467	0.143	1.143	2	0.667	0	0	2	1
0229T	51481-61-9	N#CN=C(NC)NCCSCc1nc[nH]c1C	252.39	7.648	19.95	0.605	1.003	0.651	1.151	0.125	3	7	22.5	7	0.212	1	1	16	6	0	0	1	0	0	0	0	1	7	0	48.5	30.3	18.2	0.0	0.0	5	1	0	1	1	0	0.294	0.0	1.0	1	1.0	0	0	1	0
0230T	3735-01-1	O(c1ccc(N)cc1)P(OCC)(OCC)=S	261.31	8.166	19.491	0.609	1.006	0.681	1.128	0.133	4	7	20.0	6	0.187	1	0	16	1	3	1	1	0	0	0	0	2	6	0	50.0	31.3	3.1	9.4	0.0	4	0	0	1	1	0	0.375	0.0	1.0	1	1.0	0	0	0	1
0231T	14984-58-8	O=P(Oc1ccc(N)cc1)(OCC)OCC	245.24	7.664	19.019	0.594	1.014	0.644	1.137	0.133	4	7	20.0	6	0.187	1	0	16	1	4	1	0	0	0	0	0	1	6	0	50.0	31.3	3.1	12.5	0.0	4	0	0	1	1	0	0.375	0.0	1.0	1	1.0	0	0	0	1
0232T	52-85-7	O=S(=O)(c1ccc(OP(OC)(OC)=S)cc1)N(C)C	325.38	9.297	22.108	0.632	1.027	0.696	1.127	0.111	7	9	25.0	6	0.171	3	0	16	1	5	1	2	0	0	0	0	3	9	0	45.7	28.6	2.9	14.3	0.0	4	0	0	1	1	0	0.316	0.0	1.0	1	1.0	0	0	0	1
0233T	546-80-5, 76231-76-0	O=C1CC2(CC2(C1C))(C(C)C)	152.26	5.639	14.929	0.553	0.978	0.613	1.131	0.218	4	1	13.0	1	0.036	1	0	16	0	1	0	0	0	0	0	0	0	1	0	59.3	37.0	0.0	3.7	0.0	9	0	0	2	3	1	0.545	0.333	1.333	1	0.5	1	0	1	1
0234T	15932-80-6, 89-82-7	O=C1C(=C(C)C)CCC(C)C1	152.26	5.639	14.929	0.553	0.978	0.613	1.131	0.2	4	2	13.0	0	0.0	2	0	16	0	1	0	0	0	0	0	0	0	1	0	59.3	37.0	0.0	3.7	0.0	7	0	0	1	1	0	0.545	0.0	1.0	1	1.0	0	0	0	1
0235T	1786-08-9	O1CC=C(C)CC1C=C(C)C	152.26	5.639	14.929	0.553	0.978	0.613	1.131	0.2	3	2	13.0	1	0.037	2	0	16	0	1	0	0	0	0	0	0	0	1	0	59.3	37.0	0.0	3.7	0.0	6	0	0	1	1	0	0.545	0.0	1.0	1	1.0	0	0	0	1
0237T	111-80-8	O=C(C#CCCCCCC)OC	168.26	6.009	15.644	0.559	0.99	0.607	1.134	0.167	3	2	14.0	5	0.185	1	1	16	0	2	0	0	0	0	0	0	0	2	0	57.1	35.7	0.0	7.1	0.0	7	2	0	0	0	0	0.0	0.0	0.0	0	0.0	0	0	0	0
0238T	16491-24-0	O=C(OCC=CC=CC)C(C)C	168.26	6.009	15.644	0.559	0.99	0.607	1.134	0.167	4	3	14.0	5	0.185	3	0	16	0	2	0	0	0	0	0	0	0	2	0	57.1	35.7	0.0	7.1	0.0	5	0	0	0	0	0	0.0	0.0	0.0	0	0.0	0	0	0	0
0239T	512-85-6	O1OC2(C=CC1(C)CC2)C(C)C	168.26	6.009	15.644	0.559	0.99	0.607	1.134	0.197	3	1	14.0	1	0.034	1	0	16	0	2	0	0	0	0	0	0	0	2	0	57.1	35.7	0.0	7.1	0.0	8	0	0	2	3	3	0.667	0.75	1.5	1	0.5	0	0	0	3
0240T	459-80-3	O=C(O)C=C(C)CCC=C(C)C	168.26	6.009	15.644	0.559	0.99	0.607	1.134	0.167	5	3	14.0	4	0.148	3	0	16	0	2	0	0	0	0	0	0	0	2	0	57.1	35.7	0.0	7.1	0.0	5	0	0	0	0	0	0.0	0.0	0.0	0	0.0	0	0	0	0
0241T	94-60-0	O=C(OC)C1CCC(C(=O)OC)CC1	200.26	6.675	17.074	0.569	1.013	0.597	1.139	0.154	4	2	16.0	4	0.133	2	0	16	0	4	0	0	0	0	0	0	0	4	0	53.3	33.3	0.0	13.3	0.0	8	0	0	1	1	0	0.429	0.0	1.0	1	1.0	0	0	0	1
0242T	7283-70-7	O=C(OC(C)C)C=CC(=O)OC(C)C	200.26	6.675	17.074	0.569	1.013	0.597	1.139	0.143	6	3	16.0	6	0.207	3	0	16	0	4	0	0	0	0	0	0	0	4	0	53.3	33.3	0.0	13.3	0.0	6	0	0	0	0	0	0.0	0.0	0.0	0	0.0	0	0	0	0
0243T	10018-78-7	O=C(O)CCC(=O)OC1CCCCC1	200.26	6.675	17.074	0.569	1.013	0.597	1.139	0.154	3	2	16.0	5	0.167	2	0	16	0	4	0	0	0	0	0	0	0	4	0	53.3	33.3	0.0	13.3	0.0	8	0	0	1	1	0	0.429	0.0	1.0	1	1.0	0	0	0	1
0244T	1825-58-7	O(CC)[Si](c1ccccc1)(C)C	180.35	6.441	16.814	0.601	0.971	0.7	1.116	0.182	3	6	15.0	3	0.107	0	0	16	0	1	0	0	0	0	0	0	1	2	0	57.1	35.7	0.0	3.6	0.0	4	0	0	1	1	0	0.5	0.0	1.0	1	1.0	0	0	0	1
0245T	51566-62-2	N#CCC(C)CCC=C(C)C	151.28	5.403	15.236	0.544	0.97	0.611	1.136	0.182	4	2	13.0	4	0.148	1	1	17	1	0	0	0	0	0	0	0	0	1	0	60.7	35.7	3.6	0.0	0.0	7	1	0	0	0	0	0.0	0.0	0.0	0	0.0	0	0	0	0
0246T	768-94-5	NC23(CC1CC(CC(C1)C2)C3)	151.28	5.403	15.236	0.544	0.97	0.611	1.136	0.236	1	0	13.0	0	0.0	0	0	17	1	0	0	0	0	0	0	0	0	1	0	60.7	35.7	3.6	0.0	0.0	10	0	0	3	7	6	0.909	1.2	1.8	1	0.333	0	0	0	4
0247T	333-40-4	n1c(nc(cc1C)C)SP(OCC)(OCC)=S	292.4	8.6	20.985	0.617	1.002	0.706	1.126	0.125	5	7	21.0	6	0.176	1	0	17	2	2	1	2	0	0	0	0	3	7	0	50.0	29.4	5.9	5.9	0.0	6	0	0	1	1	0	0.353	0.0	1.0	1	1.0	0	0	0	1
0248T	38260-54-7	n1c(OCC)cc(nc1CC)OP(OC)(OC)=S	292.33	8.352	21.227	0.606	1.018	0.664	1.137	0.118	5	7	22.0	7	0.2	1	0	17	2	4	1	1	0	0	0	0	2	8	0	48.6	28.6	5.7	11.4	0.0	6	0	0	1	1	0	0.333	0.0	1.0	1	1.0	0	0	0	1
0249T	60244-60-2	O=C1C(OC)=C(OP(OCC)(OCC)=S)C=NN1C	308.33	8.565	21.942	0.61	1.027	0.658	1.139	0.111	6	4	23.0	7	0.194	4	0	17	2	5	1	1	0	0	0	0	2	9	0	47.2	27.8	5.6	13.9	0.0	6	0	0	1	1	0	0.316	0.0	1.0	1	1.0	0	0	0	1
0250T	55861-78-4	O=C(Nc1noc(c1)C(C)(C)C)N(C)C	211.3	6.603	18.181	0.568	1.005	0.602	1.151	0.143	6	6	18.5	2	0.062	1	0	17	3	2	0	0	0	0	0	0	0	5	0	53.1	31.3	9.4	6.3	0.0	6	0	0	1	1	0	0.333	0.0	1.0	1	1.0	0	0	1	0
0251T	71108-05-9	O=C(ON=C1C(C)(C)SC(=NC(C)C)S1)NC	275.44	8.101	20.556	0.605	1.009	0.663	1.137	0.125	6	3	20.0	3	0.088	3	0	17	3	2	0	2	0	0	0	0	2	7	0	50.0	29.4	8.8	5.9	0.0	7	0	0	1	1	0	0.294	0.0	1.0	1	1.0	0	0	1	0
0252T	125-64-4	O=C1NCC(C(=O)C1(CC)CC)C	183.28	6.109	16.665	0.556	0.994	0.6	1.141	0.167	5	2	15.0	2	0.067	2	0	17	1	2	0	0	0	0	0	0	0	3	0	56.7	33.3	3.3	6.7	0.0	8	0	0	1	1	0	0.462	0.0	1.0	1	1.0	0	0	0	1
0253T	6436-04-0	O(C)P(OC)(=S)SC1CCC2C=CCC1S2	296.45	8.983	20.656	0.626	0.994	0.739	1.11	0.142	3	2	19.0	4	0.118	2	0	17	0	2	1	3	0	0	0	0	4	6	0	51.5	30.3	0.0	6.1	0.0	8	0	0	2	3	2	0.562	0.444	1.333	1	0.5	0	0	0	2
0254T	63917-07-7	O=C(OC)C=C(C(=O)OC)SP(OCC)(OCC)=S	328.38	9.122	22.328	0.62	1.029	0.682	1.127	0.105	7	4	22.0	10	0.286	4	0	17	0	6	1	2	0	0	0	0	3	9	0	47.2	27.8	0.0	16.7	0.0	6	0	0	0	0	0	0.0	0.0	0.0	0	0.0	0	0	0	0
0255T	91-17-8	C1CCC2CCCCC2(C1)	138.28	4.939	14.741	0.526	0.963	0.602	1.133	0.244	0	0	11.0	0	0.0	0	0	18	0	0	0	0	0	0	0	0	0	0	0	64.3	35.7	0.0	0.0	0.0	10	0	0	2	3	1	1.0	0.2	1.2	1	0.5	0	0	0	2
0256T	58994-96-0	O=NN(C(=O)NCC1OC(OC)C(O)C(O)C1(O))CCCl	327.76	8.404	23.11	0.593	1.051	0.594	1.16	0.1	7	2	23.0	5	0.128	2	0	18	3	7	0	0	0	1	0	0	1	11	1	46.2	25.6	7.7	17.9	2.6	9	0	0	1	1	0	0.286	0.0	1.0	1	1.0	0	0	0	1
0257T	1912-25-0	n1c(nc(nc1N(CC)CC)Cl)NC(C)C	243.78	7.17	19.622	0.577	1.001	0.624	1.157	0.133	5	6	19.0	5	0.147	0	0	18	5	0	0	0	0	1	0	0	1	6	1	52.9	29.4	14.7	0.0	2.9	7	0	0	1	1	0	0.375	0.0	1.0	1	1.0	0	0	0	1
0258T	139-89-9	O=C(O)CN(CC(=O)O)CCN(CC(=O)O)CCO	278.3	7.522	21.261	0.575	1.042	0.575	1.156	0.105	7	3	21.0	11	0.306	3	0	18	2	7	0	0	0	0	0	0	0	9	0	48.6	27.0	5.4	18.9	0.0	7	0	0	0	0	0	0.0	0.0	0.0	0	0.0	0	0	0	0
0259T	72239-35-1	N2=C(NCC1CCCCC1)SCC2	198.37	6.399	17.444	0.563	0.979	0.637	1.137	0.179	0	1	15.0	3	0.094	1	0	18	2	0	0	1	0	0	0	0	1	3	0	58.1	32.3	6.5	0.0	0.0	9	0	0	2	2	0	0.846	0.0	1.0	2	1.0	0	0	1	1
0260T	59669-26-0	O=C(ON=C(C)SC)N(C)SN(C(=O)ON=C(C)SC)C	354.53	9.091	24.194	0.62	1.029	0.67	1.141	0.095	8	4	24.0	8	0.211	4	0	18	4	4	0	3	0	0	0	0	3	11	0	46.2	25.6	10.3	10.3	0.0	6	0	0	0	0	0	0.0	0.0	0.0	0	0.0	0	0	0	0
0261T	68789-90-2	O=C(ON=C(C)SC)N(C)SSN(C(=O)ON=C(C)SC)C	386.6	9.665	25.381	0.635	1.03	0.694	1.135	0.091	8	4	25.0	9	0.231	4	0	18	4	4	0	4	0	0	0	0	4	12	0	45.0	25.0	10.0	10.0	0.0	6	0	0	0	0	0	0.0	0.0	0.0	0	0.0	0	0	0	0
0262T	64632-00-4	O=C(n1nc(nc1SC)C(C)(C)C)N(C)C	242.39	7.129	19.675	0.579	1.0	0.631	1.148	0.133	7	6	19.5	2	0.059	1	0	18	4	1	0	1	0	0	0	0	1	6	0	52.9	29.4	11.8	2.9	0.0	7	0	0	1	1	0	0.312	0.0	1.0	1	1.0	0	0	1	0
0263T	5836-23-7	N(C(=S)SSC(N(C)C)=S)CCNC(=S)SSC(N(C)C)=S	450.88	11.272	27.27	0.682	1.005	0.813	1.106	0.091	8	4	25.0	9	0.231	4	0	18	4	0	0	8	0	0	0	0	8	12	0	45.0	25.0	10.0	0.0	0.0	6	0	0	0	0	0	0.0	0.0	0.0	0	0.0	0	0	0	0
0264T	98-53-3	O=C1CCC(CC1)C(C)(C)C	154.28	5.32	15.456	0.533	0.975	0.597	1.136	0.2	4	1	12.0	1	0.034	1	0	18	0	1	0	0	0	0	0	0	0	1	0	62.1	34.5	0.0	3.4	0.0	9	0	0	1	1	0	0.545	0.0	1.0	1	1.0	0	0	0	1
0265T	14765-30-1	O=C1CCCCC1C(C)CC	154.28	5.32	15.456	0.533	0.975	0.597	1.136	0.2	3	1	12.0	2	0.069	1	0	18	0	1	0	0	0	0	0	0	0	1	0	62.1	34.5	0.0	3.4	0.0	9	0	0	1	1	0	0.545	0.0	1.0	1	1.0	0	0	0	1
0266T	78-70-6	OC(C=C)(C)CCC=C(C)C	154.28	5.32	15.456	0.533	0.975	0.597	1.136	0.182	5	2	12.0	4	0.143	2	0	18	0	1	0	0	0	0	0	0	0	1	0	62.1	34.5	0.0	3.4	0.0	6	0	0	0	0	0	0.0	0.0	0.0	0	0.0	0	0	0	0
0267T	470-67-7	O1C2(C)(CCC1(CC2)C(C)C)	154.28	5.32	15.456	0.533	0.975	0.597	1.136	0.218	3	0	12.0	1	0.033	0	0	18	0	1	0	0	0	0	0	0	0	1	0	62.1	34.5	0.0	3.4	0.0	10	0	0	2	3	2	0.636	0.571	1.429	1	0.5	0	0	2	1
0268T	16409-43-1	O1CCC(C)CC1C=C(C)C	154.28	5.32	15.456	0.533	0.975	0.597	1.136	0.2	3	1	12.0	1	0.034	1	0	18	0	1	0	0	0	0	0	0	0	1	0	62.1	34.5	0.0	3.4	0.0	8	0	0	1	1	0	0.545	0.0	1.0	1	1.0	0	0	0	1
0269T	1845-38-1	O=CC1CC(C)CC(C)(C)C1	154.28	5.32	15.456	0.533	0.975	0.597	1.136	0.2	4	1	12.0	1	0.034	1	0	18	0	1	0	0	0	0	0	0	0	1	0	62.1	34.5	0.0	3.4	0.0	9	0	0	1	1	0	0.545	0.0	1.0	1	1.0	0	0	0	1
0270T	106-24-1, 106-25-2	OCC=C(C)CCC=C(C)C	154.28	5.32	15.456	0.533	0.975	0.597	1.136	0.182	4	2	12.0	4	0.143	2	0	18	0	1	0	0	0	0	0	0	0	1	0	62.1	34.5	0.0	3.4	0.0	6	0	0	0	0	0	0.0	0.0	0.0	0	0.0	0	0	0	0
0271T	8000-29-1	O=CCC(C)CCC=C(C)C	154.28	5.32	15.456	0.533	0.975	0.597	1.136	0.182	4	2	12.0	5	0.179	2	0	18	0	1	0	0	0	0	0	0	0	1	0	62.1	34.5	0.0	3.4	0.0	7	0	0	0	0	0	0.0	0.0	0.0	0	0.0	0	0	0	0
0272T	124-76-5, 464-45-9	OC1CC2CCC1(C)C2(C)(C)	154.28	5.32	15.456	0.533	0.975	0.597	1.136	0.218	4	0	12.0	0	0.0	0	0	18	0	1	0	0	0	0	0	0	0	1	0	62.1	34.5	0.0	3.4	0.0	10	0	0	2	3	2	0.636	0.571	1.429	1	0.5	0	0	2	1
0273T	2442-10-6	O=C(OC(C=C)CCCCC)C	170.28	5.676	16.171	0.539	0.987	0.592	1.139	0.167	4	2	13.0	7	0.241	2	0	18	0	2	0	0	0	0	0	0	0	2	0	60.0	33.3	0.0	6.7	0.0	7	0	0	0	0	0	0.0	0.0	0.0	0	0.0	0	0	0	0
0274T	78-66-0	OC(C#CC(O)(C)CC)(C)CC	170.28	5.676	16.171	0.539	0.987	0.592	1.139	0.167	6	1	13.0	2	0.069	0	1	18	0	2	0	0	0	0	0	0	0	2	0	60.0	33.3	0.0	6.7	0.0	8	2	0	0	0	0	0.0	0.0	0.0	0	0.0	0	0	0	0
0275T	502-47-6	O=C(O)CC(C)CCC=C(C)C	170.28	5.676	16.171	0.539	0.987	0.592	1.139	0.167	5	2	13.0	5	0.172	2	0	18	0	2	0	0	0	0	0	0	0	2	0	60.0	33.3	0.0	6.7	0.0	7	0	0	0	0	0	0.0	0.0	0.0	0	0.0	0	0	0	0
0276T	21722-83-8	O=C(OCCC1CCCCC1)C	170.28	5.676	16.171	0.539	0.987	0.592	1.139	0.182	2	1	13.0	4	0.133	1	0	18	0	2	0	0	0	0	0	0	0	2	0	60.0	33.3	0.0	6.7	0.0	9	0	0	1	1	0	0.5	0.0	1.0	1	1.0	0	0	0	1
0277T	2678-29-7	O=C(C)SCCCCCCSC(=O)C	234.42	7.326	18.545	0.58	0.992	0.658	1.125	0.143	4	2	15.0	9	0.29	2	0	18	0	2	0	2	0	0	0	0	2	4	0	56.3	31.3	0.0	6.3	0.0	8	0	0	0	0	0	0.0	0.0	0.0	0	0.0	0	0	0	0
0278T	4092-75-5	O(C(=S)SC(OCCCC)=S)CCCC	266.49	8.075	19.732	0.598	0.995	0.688	1.119	0.133	4	2	16.0	10	0.312	2	0	18	0	2	0	3	0	0	0	0	3	5	0	54.5	30.3	0.0	6.1	0.0	8	0	0	0	0	0	0.0	0.0	0.0	0	0.0	0	0	0	0
0279T	2425-79-8	O(CCCCOCC1OC1)CC2OC2	202.28	6.321	17.6	0.55	1.008	0.583	1.143	0.165	0	0	15.0	9	0.273	0	0	18	0	4	0	0	0	0	0	0	0	4	0	56.3	31.3	0.0	12.5	0.0	10	0	0	2	2	0	0.429	0.0	1.0	2	1.0	2	0	0	0
0280T	925-15-5	O=C(OCCC)CCC(=O)OCCC	202.28	6.321	17.6	0.55	1.008	0.583	1.143	0.143	4	2	15.0	9	0.29	2	0	18	0	4	0	0	0	0	0	0	0	4	0	56.3	31.3	0.0	12.5	0.0	8	0	0	0	0	0	0.0	0.0	0.0	0	0.0	0	0	0	0
0281T	111-20-6	O=C(O)CCCCCCCCC(=O)O	202.28	6.321	17.6	0.55	1.008	0.583	1.143	0.143	4	2	15.0	9	0.29	2	0	18	0	4	0	0	0	0	0	0	0	4	0	56.3	31.3	0.0	12.5	0.0	8	0	0	0	0	0	0.0	0.0	0.0	0	0.0	0	0	0	0
0282T	111-21-7	O=C(OCCOCCOCCOC(=O)C)C	234.28	6.891	19.03	0.56	1.027	0.576	1.147	0.125	4	2	17.0	11	0.333	2	0	18	0	6	0	0	0	0	0	0	0	6	0	52.9	29.4	0.0	17.6	0.0	8	0	0	0	0	0	0.0	0.0	0.0	0	0.0	0	0	0	0
0283T	91893-36-6	O=NN(C(=O)NCCS(=O)(=O)N1CCCCC1)CCCl	326.85	8.381	23.174	0.594	1.03	0.627	1.154	0.105	5	4	24.0	6	0.154	4	0	19	4	4	0	1	0	1	0	0	2	10	1	48.7	25.6	10.3	10.3	2.6	9	0	0	1	1	0	0.3	0.0	1.0	1	1.0	0	0	0	1
0284T	13171-21-6	O=C(C(=C(OP(=O)(OC)OC)C)Cl)N(CC)CC	299.72	8.101	21.615	0.584	1.024	0.633	1.145	0.111	8	3	20.0	7	0.194	3	0	19	1	5	1	0	0	1	0	0	2	8	1	51.4	27.0	2.7	13.5	2.7	7	0	0	0	0	0	0.0	0.0	0.0	0	0.0	0	0	0	0
0285T	37027-56-8	O=C(O)CCCCCCCCCCl	206.74	6.461	17.525	0.548	0.994	0.606	1.141	0.154	3	1	13.0	8	0.258	1	0	19	0	2	0	0	0	1	0	0	1	3	1	59.4	31.3	0.0	6.3	3.1	9	0	0	0	0	0	0.0	0.0	0.0	0	0.0	0	0	0	0
0286T	3734-95-0	N#CC(NC(=O)CSP(=O)(OCC)OCC)(C)C	294.35	7.955	21.754	0.588	1.014	0.649	1.141	0.111	7	3	21.0	8	0.222	2	1	19	2	4	1	1	0	0	0	0	2	8	0	51.4	27.0	5.4	10.8	0.0	8	1	0	0	0	0	0.0	0.0	0.0	0	0.0	0	0	0	0
0287T	26259-45-0	n1c(nc(nc1NCC)NC(C)CC)OC	225.34	6.438	19.509	0.557	1.001	0.595	1.16	0.133	4	6	19.0	6	0.171	0	0	19	5	1	0	0	0	0	0	0	0	6	0	54.3	28.6	14.3	2.9	0.0	7	0	0	1	1	0	0.375	0.0	1.0	1	1.0	0	0	0	1
0288T	1610-18-0	n1c(nc(nc1NC(C)C)NC(C)C)OC	225.34	6.438	19.509	0.557	1.001	0.595	1.16	0.133	5	6	19.0	5	0.143	0	0	19	5	1	0	0	0	0	0	0	0	6	0	54.3	28.6	14.3	2.9	0.0	7	0	0	1	1	0	0.375	0.0	1.0	1	1.0	0	0	0	1
0289T	129909-90-6	O=C(NC(C)(C)C)N1N=C(N(N)C1(=O))C(C)C	241.34	6.704	20.224	0.562	1.01	0.591	1.162	0.125	8	3	20.0	2	0.056	3	0	19	5	2	0	0	0	0	0	0	0	7	0	52.8	27.8	13.9	5.6	0.0	7	0	0	1	1	0	0.294	0.0	1.0	1	1.0	0	0	1	0
0290T	105-16-8	O=C(OCCN(CC)CC)C(=C)C	185.3	5.791	17.192	0.537	0.991	0.586	1.145	0.154	5	2	14.0	7	0.226	2	0	19	1	2	0	0	0	0	0	0	0	3	0	59.4	31.3	3.1	6.3	0.0	7	0	0	0	0	0	0.0	0.0	0.0	0	0.0	0	0	0	0
0291T	5675-57-0	O=C(OCC)C=C(OP(=O)(OCC)OCC)C	266.26	7.396	20.481	0.569	1.022	0.612	1.143	0.118	6	3	19.0	9	0.257	3	0	19	0	6	1	0	0	0	0	0	1	7	0	52.8	27.8	0.0	16.7	0.0	7	0	0	0	0	0	0.0	0.0	0.0	0	0.0	0	0	0	0
0292T	3344-12-5	O=C(OCC)CC(C(=O)OCC)SP(=O)(OC)SC	330.4	8.695	22.855	0.601	1.024	0.666	1.131	0.105	7	3	21.0	11	0.297	3	0	19	0	6	1	2	0	0	0	0	3	9	0	50.0	26.3	0.0	15.8	0.0	8	0	0	0	0	0	0.0	0.0	0.0	0	0.0	0	0	0	0
0293T	121-75-5	O=C(OCC)CC(C(=O)OCC)SP(OC)(OC)=S	330.4	8.695	22.855	0.601	1.024	0.666	1.131	0.105	7	3	21.0	11	0.297	3	0	19	0	6	1	2	0	0	0	0	3	9	0	50.0	26.3	0.0	15.8	0.0	8	0	0	0	0	0	0.0	0.0	0.0	0	0.0	0	0	0	0
0294T	1634-78-2	O=C(OCC)CC(C(=O)OCC)SP(=O)(OC)OC	314.33	8.272	22.382	0.589	1.031	0.635	1.138	0.105	7	3	21.0	11	0.297	3	0	19	0	7	1	1	0	0	0	0	2	9	0	50.0	26.3	0.0	18.4	0.0	8	0	0	0	0	0	0.0	0.0	0.0	0	0.0	0	0	0	0
0295T	26818-53-1	N(C(C(NC(C)CC)=S)=S)C(C)CC	232.46	6.837	19.158	0.563	0.98	0.652	1.135	0.143	6	2	15.0	5	0.152	2	0	20	2	0	0	2	0	0	0	0	2	4	0	58.8	29.4	5.9	0.0	0.0	8	0	0	0	0	0	0.0	0.0	0.0	0	0.0	0	0	0	0
0296T	31218-83-4	O=C(OC(C)C)C=C(OP(OC)(NCC)=S)C	281.35	7.604	21.259	0.575	1.008	0.642	1.139	0.118	7	3	19.0	8	0.222	3	0	20	1	4	1	1	0	0	0	0	2	7	0	54.1	27.0	2.7	10.8	0.0	7	0	0	0	0	0	0.0	0.0	0.0	0	0.0	0	0	0	0
0297T	2595-54-2	O=C(OCC)N(C(=O)CSP(OCC)(OCC)=S)C	329.42	8.447	23.161	0.594	1.018	0.663	1.135	0.105	7	3	21.0	9	0.237	3	0	20	1	5	1	2	0	0	0	0	3	9	0	51.3	25.6	2.6	12.8	0.0	8	0	0	0	0	0	0.0	0.0	0.0	0	0.0	0	0	0	0
0298T	98-52-2, 21862-63-5	OC1CCC(CC1)C(C)(C)C	156.3	5.042	15.983	0.516	0.973	0.583	1.141	0.2	4	0	11.0	1	0.032	0	0	20	0	1	0	0	0	0	0	0	0	1	0	64.5	32.3	0.0	3.2	0.0	10	0	0	1	1	0	0.545	0.0	1.0	1	1.0	0	0	0	1
0299T	112-31-2	O=CCCCCCCCCC	156.3	5.042	15.983	0.516	0.973	0.583	1.141	0.182	2	1	11.0	8	0.267	1	0	20	0	1	0	0	0	0	0	0	0	1	0	64.5	32.3	0.0	3.2	0.0	9	0	0	0	0	0	0.0	0.0	0.0	0	0.0	0	0	0	0
0300T	103-44-6	O(C=C)CC(CC)CCCC	156.3	5.042	15.983	0.516	0.973	0.583	1.141	0.182	3	1	11.0	7	0.233	1	0	20	0	1	0	0	0	0	0	0	0	1	0	64.5	32.3	0.0	3.2	0.0	8	0	0	0	0	0	0.0	0.0	0.0	0	0.0	0	0	0	0
0301T	18479-58-8	OC(C)(C)CCCC(C=C)C	156.3	5.042	15.983	0.516	0.973	0.583	1.141	0.182	5	1	11.0	5	0.167	1	0	20	0	1	0	0	0	0	0	0	0	1	0	64.5	32.3	0.0	3.2	0.0	8	0	0	0	0	0	0.0	0.0	0.0	0	0.0	0	0	0	0
0302T	1490-04-6, 2216-51-5	OC1CC(C)CCC1(C(C)C)	156.3	5.042	15.983	0.516	0.973	0.583	1.141	0.2	4	0	11.0	1	0.032	0	0	20	0	1	0	0	0	0	0	0	0	1	0	64.5	32.3	0.0	3.2	0.0	10	0	0	1	1	0	0.545	0.0	1.0	1	1.0	0	0	0	1
0303T	334-48-5	O=C(O)CCCCCCCCC	172.3	5.384	16.698	0.522	0.984	0.579	1.143	0.167	3	1	12.0	8	0.258	1	0	20	0	2	0	0	0	0	0	0	0	2	0	62.5	31.3	0.0	6.3	0.0	9	0	0	0	0	0	0.0	0.0	0.0	0	0.0	0	0	0	0
0304T	108419-32-5	O=C(OCCC(C)C(C)CC)C	172.3	5.384	16.698	0.522	0.984	0.579	1.143	0.167	5	1	12.0	6	0.194	1	0	20	0	2	0	0	0	0	0	0	0	2	0	62.5	31.3	0.0	6.3	0.0	9	0	0	0	0	0	0.0	0.0	0.0	0	0.0	0	0	0	0
0305T	7659-86-1	O=C(OCC(CC)CCCC)CS	204.37	6.193	17.885	0.542	0.987	0.611	1.136	0.154	4	1	13.0	8	0.25	1	0	20	0	2	0	1	0	0	0	0	1	3	0	60.6	30.3	0.0	6.1	0.0	9	0	0	0	0	0	0.0	0.0	0.0	0	0.0	0	0	0	0
0306T	25103-09-7	O=C(OCCCCCC(C)C)CS	204.37	6.193	17.885	0.542	0.987	0.611	1.136	0.154	4	1	13.0	8	0.25	1	0	20	0	2	0	1	0	0	0	0	1	3	0	60.6	30.3	0.0	6.1	0.0	9	0	0	0	0	0	0.0	0.0	0.0	0	0.0	0	0	0	0
0307T	124-17-4	O=C(OCCOCCOCCCC)C	204.3	6.009	18.127	0.533	1.004	0.572	1.147	0.143	3	1	14.0	10	0.303	1	0	20	0	4	0	0	0	0	0	0	0	4	0	58.8	29.4	0.0	11.8	0.0	9	0	0	0	0	0	0.0	0.0	0.0	0	0.0	0	0	0	0
0308T	33100-27-5	O1CCOCCOCCOCCOCC1	220.3	6.294	18.842	0.538	1.014	0.568	1.149	0.143	0	0	15.0	0	0.0	0	0	20	0	5	0	0	0	0	0	0	0	5	0	57.1	28.6	0.0	14.3	0.0	10	0	0	1	1	0	1.0	0.0	1.0	1	1.0	0	0	0	0
0309T	91893-68-4	O=NN(C(=O)NCCS(=O)(=O)N(CC)CCC)CCCl	328.87	8.021	23.701	0.578	1.026	0.615	1.157	0.1	7	4	23.0	9	0.225	4	0	21	4	4	0	1	0	1	0	0	2	10	1	51.2	24.4	9.8	9.8	2.4	9	0	0	0	0	0	0.0	0.0	0.0	0	0.0	0	0	0	0
0310T	334-56-5	FCCCCCCCCCC	160.31	5.01	16.178	0.506	0.976	0.572	1.153	0.182	2	0	10.0	7	0.226	0	0	21	0	0	0	0	1	0	0	0	0	1	1	65.6	31.3	0.0	0.0	3.1	10	0	0	0	0	0	0.0	0.0	0.0	0	0.0	0	0	0	0
0311T	19962-50-6	NC1C(CC)CCCC1(CC)	155.32	4.854	16.289	0.509	0.967	0.582	1.145	0.2	3	0	11.0	2	0.062	0	0	21	1	0	0	0	0	0	0	0	0	1	0	65.6	31.3	3.1	0.0	0.0	10	0	0	1	1	0	0.545	0.0	1.0	1	1.0	0	0	0	1
0312T	101-40-6	N(C)C(C)CC1CCCCC1	155.32	4.854	16.289	0.509	0.967	0.582	1.145	0.2	2	0	11.0	3	0.094	0	0	21	1	0	0	0	0	0	0	0	0	1	0	65.6	31.3	3.1	0.0	0.0	10	0	0	1	1	0	0.545	0.0	1.0	1	1.0	0	0	0	1
0313T	1642-54-2, 5348-97-0	O=C(N(CC)CC)N1CCN(C)CC1	199.34	5.695	18.52	0.529	0.988	0.581	1.155	0.154	4	1	15.0	2	0.057	1	0	21	3	1	0	0	0	0	0	0	0	4	0	60.0	28.6	8.6	2.9	0.0	9	0	0	1	1	0	0.429	0.0	1.0	1	1.0	0	0	0	1
0314T	1118-92-9	O=C(N(C)C)CCCCCCC	171.32	5.192	17.004	0.515	0.978	0.578	1.147	0.167	4	1	12.0	6	0.187	1	0	21	1	1	0	0	0	0	0	0	0	2	0	63.6	30.3	3.0	3.0	0.0	9	0	0	0	0	0	0.0	0.0	0.0	0	0.0	0	0	0	0
0315T	4500-29-2	OCCN(CCO)C1CCCCC1	187.32	5.509	17.719	0.521	0.988	0.574	1.149	0.167	2	0	13.0	5	0.147	0	0	21	1	2	0	0	0	0	0	0	0	3	0	61.8	29.4	2.9	5.9	0.0	10	0	0	1	1	0	0.462	0.0	1.0	1	1.0	0	0	0	1
0316T	64910-63-0	O=S(=O)(NC1CCCCC1)CCCC	219.39	6.268	18.906	0.54	0.991	0.605	1.143	0.154	3	2	16.0	5	0.143	2	0	21	1	2	0	1	0	0	0	0	1	4	0	60.0	28.6	2.9	5.7	0.0	10	0	0	1	1	0	0.429	0.0	1.0	1	1.0	0	0	0	1
0317T	34708-08-2	N#CSCCC[Si](OCC)(OCC)OCC	263.48	7.121	21.506	0.581	0.994	0.667	1.133	0.125	4	1	17.0	10	0.278	0	1	21	1	3	0	1	0	0	0	0	2	6	0	56.8	27.0	2.7	8.1	0.0	9	1	0	0	0	0	0.0	0.0	0.0	0	0.0	0	0	0	0
0318T	1067-47-6	N#CCCC[Si](OCC)(OCC)OCC	231.41	6.428	20.319	0.564	0.992	0.64	1.139	0.133	4	1	16.0	9	0.257	0	1	21	1	3	0	0	0	0	0	0	1	5	0	58.3	27.8	2.8	8.3	0.0	9	1	0	0	0	0	0.0	0.0	0.0	0	0.0	0	0	0	0
0319T	83480-29-9	OCC(NC1CC(O)(CO)C(O)C(O)C1(O))CO	267.32	6.854	21.293	0.546	1.032	0.559	1.157	0.118	7	0	18.0	5	0.128	0	0	21	1	7	0	0	0	0	0	0	0	8	0	53.8	25.6	2.6	17.9	0.0	10	0	0	1	1	0	0.333	0.0	1.0	1	1.0	0	0	0	1
0320T	55-65-2	N=C(N)NCCN1CCCCCCC1	198.36	5.51	18.827	0.523	0.982	0.58	1.159	0.154	2	1	15.0	4	0.111	1	0	22	4	0	0	0	0	0	0	0	0	4	0	61.1	27.8	11.1	0.0	0.0	9	0	0	1	1	0	0.571	0.0	1.0	1	1.0	0	0	0	0
0321T	925-83-7	O=C(NN)CCCCCCCCC(=O)NN	230.36	6.062	20.256	0.533	1.0	0.573	1.162	0.125	4	2	17.0	9	0.243	2	0	22	4	2	0	0	0	0	0	0	0	6	0	57.9	26.3	10.5	5.3	0.0	8	0	0	0	0	0	0.0	0.0	0.0	0	0.0	0	0	0	0
0322T	1559-35-9	OCCOCC(CC)CCCC	174.32	5.127	17.224	0.507	0.982	0.567	1.147	0.167	3	0	11.0	8	0.242	0	0	22	0	2	0	0	0	0	0	0	0	2	0	64.7	29.4	0.0	5.9	0.0	10	0	0	0	0	0	0.0	0.0	0.0	0	0.0	0	0	0	0
0323T	112-59-4	OCCOCCOCCCCCC	190.32	5.438	17.939	0.513	0.991	0.564	1.148	0.154	2	0	12.0	10	0.294	0	0	22	0	3	0	0	0	0	0	0	0	3	0	62.9	28.6	0.0	8.6	0.0	10	0	0	0	0	0	0.0	0.0	0.0	0	0.0	0	0	0	0
0324T	143-22-6	OCCOCCOCCOCCCC	206.32	5.731	18.654	0.518	1.001	0.561	1.15	0.143	2	0	13.0	11	0.314	0	0	22	0	4	0	0	0	0	0	0	0	4	0	61.1	27.8	0.0	11.1	0.0	10	0	0	0	0	0	0.0	0.0	0.0	0	0.0	0	0	0	0
0325T	25724-11-2	O(C)C(OC)CC(OC)CC(OC)C	206.32	5.731	18.654	0.518	1.001	0.561	1.15	0.143	5	0	13.0	8	0.229	0	0	22	0	4	0	0	0	0	0	0	0	4	0	61.1	27.8	0.0	11.1	0.0	10	0	0	0	0	0	0.0	0.0	0.0	0	0.0	0	0	0	0
0326T	3818-80-2	O=P(OC(C)C)(OC(C)C)OP(OC(C)C)(CCl)=S	352.79	8.4	24.284	0.578	1.011	0.668	1.137	0.105	9	2	20.0	8	0.195	2	0	23	0	5	2	1	0	1	0	0	4	9	1	54.8	23.8	0.0	11.9	2.4	10	0	0	0	0	0	0.0	0.0	0.0	0	0.0	0	0	0	0
0327T	2050-92-2	N(CCCCC)CCCCC	157.34	4.628	16.816	0.495	0.965	0.57	1.149	0.182	2	0	10.0	8	0.242	0	0	23	1	0	0	0	0	0	0	0	0	1	0	67.6	29.4	2.9	0.0	0.0	10	0	0	0	0	0	0.0	0.0	0.0	0	0.0	0	0	0	0
0328T	7378-99-6	N(C)(C)CCCCCCCC	157.34	4.628	16.816	0.495	0.965	0.57	1.149	0.182	3	0	10.0	7	0.212	0	0	23	1	0	0	0	0	0	0	0	0	1	0	67.6	29.4	2.9	0.0	0.0	10	0	0	0	0	0	0.0	0.0	0.0	0	0.0	0	0	0	0
0329T	102-81-8	OCCN(CCCC)CCCC	173.34	4.953	17.531	0.501	0.976	0.567	1.151	0.167	3	0	11.0	8	0.235	0	0	23	1	1	0	0	0	0	0	0	0	2	0	65.7	28.6	2.9	2.9	0.0	10	0	0	0	0	0	0.0	0.0	0.0	0	0.0	0	0	0	0
0330T	2511-15-1	O=P(OCCCC)(CC)SCCCC	238.37	6.442	19.862	0.537	0.981	0.632	1.136	0.143	4	1	14.0	9	0.25	1	0	23	0	2	1	1	0	0	0	0	2	4	0	62.2	27.0	0.0	5.4	0.0	10	0	0	0	0	0	0.0	0.0	0.0	0	0.0	0	0	0	0
0331T	2667-52-9	O(C(C)C)P(OC(C)C)(=S)SCSC(C)C	302.51	7.757	22.236	0.57	0.986	0.684	1.125	0.125	7	1	16.0	8	0.211	1	0	23	0	2	1	3	0	0	0	0	4	6	0	59.0	25.6	0.0	5.1	0.0	10	0	0	0	0	0	0.0	0.0	0.0	0	0.0	0	0	0	0
0332T	130525-77-8	O=P(OCCO)(OCCCC)OCCCC	254.3	6.521	20.819	0.534	1.005	0.592	1.148	0.125	4	1	16.0	11	0.289	1	0	23	0	5	1	0	0	0	0	0	1	6	0	59.0	25.6	0.0	12.8	0.0	10	0	0	0	0	0	0.0	0.0	0.0	0	0.0	0	0	0	0
0333T	38615-43-9	NCCCCCCNCCCC	172.36	4.788	17.838	0.495	0.97	0.566	1.155	0.167	2	0	11.0	9	0.257	0	0	24	2	0	0	0	0	0	0	0	0	2	0	66.7	27.8	5.6	0.0	0.0	10	0	0	0	0	0	0.0	0.0	0.0	0	0.0	0	0	0	0
0335T	7300-34-7	O(CCCN)CCCCOCCCN	204.36	5.378	19.267	0.507	0.989	0.56	1.157	0.143	2	0	13.0	11	0.297	0	0	24	2	2	0	0	0	0	0	0	0	4	0	63.2	26.3	5.3	5.3	0.0	10	0	0	0	0	0	0.0	0.0	0.0	0	0.0	0	0	0	0
0336T	78-53-5	O=P(OCC)(OCC)SCCN(CC)CC	269.39	6.735	21.598	0.54	0.993	0.621	1.144	0.125	5	1	16.0	10	0.256	1	0	24	1	3	1	1	0	0	0	0	2	6	0	60.0	25.0	2.5	7.5	0.0	10	0	0	0	0	0	0.0	0.0	0.0	0	0.0	0	0	0	0
0337T	20395-17-9	O=P(OCC)(CC)SCSCSP(=O)(OCC)CC	366.49	8.523	25.116	0.584	0.999	0.698	1.127	0.105	6	2	20.0	12	0.286	2	0	24	0	4	2	3	0	0	0	0	5	9	0	55.8	23.3	0.0	9.3	0.0	10	0	0	0	0	0	0.0	0.0	0.0	0	0.0	0	0	0	0
0338T	6711-48-4	N(CCCN(C)C)CCCN(C)C	187.38	4.931	18.859	0.496	0.974	0.563	1.16	0.154	4	0	12.0	8	0.216	0	0	25	3	0	0	0	0	0	0	0	0	3	0	65.8	26.3	7.9	0.0	0.0	10	0	0	0	0	0	0.0	0.0	0.0	0	0.0	0	0	0	0
0339T	31024-56-3	O(C)[Si](OC)(OC)CCCNCCCC	235.45	5.886	21.372	0.534	0.987	0.614	1.146	0.133	4	0	14.0	10	0.256	0	0	25	1	3	0	0	0	0	0	0	1	5	0	62.5	25.0	2.5	7.5	0.0	10	0	0	0	0	0	0.0	0.0	0.0	0	0.0	0	0	0	0
0340T	27304-13-8	O1C2C3C(C(C12Cl)Cl)C4(C(=C(C3(C4(Cl)Cl)Cl)Cl)Cl)Cl	423.74	18.423	20.496	0.891	1.096	0.952	1.098	0.129	8	1	23.0	0	0.0	1	0	4	0	1	0	0	0	8	0	0	8	9	8	17.4	43.5	0.0	4.3	34.8	8	0	0	4	10	4	0.579	0.727	1.636	1	0.25	1	0	3	2
0341T	3186-23-0	C1=CC(C2C1C3(C(=C(C2(C3(Cl)Cl)Cl)Cl)Cl)Cl)Br	417.75	18.989	19.151	0.87	1.067	0.958	1.091	0.14	7	2	21.0	0	0.0	2	0	5	0	0	0	0	0	6	1	0	7	7	7	22.7	45.5	0.0	0.0	31.8	6	0	0	3	6	3	0.588	0.6	1.5	1	0.333	0	0	3	1
0342T	6954-48-9	O=C2C=Cc1cc(ccc1C2(=O))Br	237.05	13.169	14.035	0.78	1.03	0.808	1.084	0.179	3	9	20.0	0	0.0	3	0	5	0	2	0	0	0	0	1	0	1	3	1	27.8	55.6	0.0	11.1	5.6	0	0	0	2	3	1	0.769	0.2	1.2	1	0.5	0	0	0	2
0343T	84087-01-4	O=C(O)c1c2ncc(cc2(ccc1Cl))Cl	242.06	12.103	15.686	0.784	1.053	0.796	1.103	0.152	4	12	22.5	1	0.048	1	0	5	1	2	0	0	0	2	0	0	2	5	2	25.0	50.0	5.0	10.0	10.0	0	0	0	2	3	1	0.667	0.2	1.2	1	0.5	0	0	0	2
0344T	6013-05-4	N#CC(=Cc1ccc(cc1Cl)Cl)C(=O)O	242.06	12.103	15.686	0.784	1.053	0.796	1.103	0.143	5	9	22.0	2	0.1	2	1	5	1	2	0	0	0	2	0	0	2	5	2	25.0	50.0	5.0	10.0	10.0	0	1	0	1	1	0	0.4	0.0	1.0	1	1.0	0	0	0	1
0345T	76-44-8	C1=CC(C2C1C3(C(=C(C2(C3(Cl)Cl)Cl)Cl)Cl)Cl)Cl	373.3	16.968	18.953	0.862	1.071	0.935	1.095	0.14	7	2	21.0	0	0.0	2	0	5	0	0	0	0	0	7	0	0	7	7	7	22.7	45.5	0.0	0.0	31.8	6	0	0	3	6	3	0.588	0.6	1.5	1	0.333	0	0	3	1
0346T	1024-57-3	O1C2C1C(C3C2C4(C(=C(C3(C4(Cl)Cl)Cl)Cl)Cl)Cl)Cl	389.3	16.926	19.668	0.855	1.082	0.914	1.1	0.137	7	1	22.0	0	0.0	1	0	5	0	1	0	0	0	7	0	0	7	8	7	21.7	43.5	0.0	4.3	30.4	8	0	0	4	10	4	0.611	0.727	1.636	1	0.25	1	0	3	2
0347T	39765-80-5	C2(=C(C3(C1C(C(C(C1Cl)Cl)Cl)C2(C3(Cl)Cl)Cl)Cl)Cl)Cl	444.2	18.508	21.135	0.881	1.087	0.96	1.1	0.123	9	1	22.0	0	0.0	1	0	5	0	0	0	0	0	9	0	0	9	9	9	20.8	41.7	0.0	0.0	37.5	8	0	0	3	6	3	0.526	0.6	1.5	1	0.333	0	0	3	1
0348T	26846-51-5	O=C1c2c(N)cc(c(O)c2(C(=N)C=C1Br))Br	345.98	15.726	17.103	0.777	1.044	0.814	1.107	0.142	6	9	23.0	0	0.0	3	0	6	2	2	0	0	0	0	2	0	2	6	2	27.3	45.5	9.1	9.1	9.1	0	0	0	2	3	1	0.625	0.2	1.2	1	0.5	0	0	0	2
0349T	1698-53-9	O=C1C(=C(C=NN1c2ccccc2)Cl)Cl	241.08	11.48	15.993	0.762	1.039	0.784	1.111	0.152	3	9	22.0	1	0.045	3	0	6	2	1	0	0	0	2	0	0	2	5	2	28.6	47.6	9.5	4.8	9.5	0	0	0	2	2	0	0.8	0.0	1.0	2	1.0	0	0	0	2
0350T	56534-02-2	C1(=C(C3(C(=C(C2C1C3(CC2Cl))Cl)Cl)Cl)Cl)Cl	338.86	15.403	18.126	0.824	1.057	0.896	1.098	0.15	6	2	20.0	0	0.0	2	0	6	0	0	0	0	0	6	0	0	6	6	6	27.3	45.5	0.0	0.0	27.3	6	0	0	3	7	4	0.625	0.8	1.6	1	0.333	0	0	2	1
0351T	12789-03-6, 5103-71-9	C2(=C(C3(C1C(CC(C1Cl)Cl)C2(C3(Cl)Cl)Cl)Cl)Cl)Cl	409.76	17.073	20.308	0.846	1.074	0.925	1.102	0.131	8	1	21.0	0	0.0	1	0	6	0	0	0	0	0	8	0	0	8	8	8	25.0	41.7	0.0	0.0	33.3	8	0	0	3	6	3	0.556	0.6	1.5	1	0.333	0	0	3	1
0352T	1631-29-4	O=C1C=CC(=O)N1c2ccc(cc2)Cl	207.62	10.381	14.859	0.743	1.037	0.753	1.105	0.165	3	9	21.0	1	0.048	3	0	6	1	2	0	0	0	1	0	0	1	4	1	30.0	50.0	5.0	10.0	5.0	0	0	0	2	2	0	0.786	0.0	1.0	2	1.0	0	0	1	1
0353T	2797-51-5	O=C1C(N)=C(C(=O)c2ccccc12)Cl	207.62	10.381	14.859	0.743	1.037	0.753	1.105	0.165	4	9	21.0	0	0.0	3	0	6	1	2	0	0	0	1	0	0	1	4	1	30.0	50.0	5.0	10.0	5.0	0	0	0	2	3	1	0.714	0.2	1.2	1	0.5	0	0	0	2
0354T	4151-50-2	O=S(=O)(NCC)C(F)(F)C(F)(F)C(F)(F)C(F)(F)C(F)(F)C(F)(F)C(F)(F)C(F)(F)F	527.24	14.25	25.949	0.701	1.223	0.564	1.302	0.065	20	2	32.0	9	0.25	2	0	6	1	2	0	1	17	0	0	0	1	21	17	16.2	27.0	2.7	5.4	45.9	10	0	0	0	0	0	0.0	0.0	0.0	0	0.0	0	0	0	0
0355T	111199-28-1, 111199-29-2	n2cc1ncsc1c3ccccc23	186.25	9.803	14.284	0.752	1.002	0.799	1.092	0.192	0	15	22.5	0	0.0	0	0	6	2	0	0	1	0	0	0	0	1	3	0	31.6	52.6	10.5	0.0	0.0	0	0	0	3	6	2	1.0	0.308	1.308	1	0.333	0	0	1	2
0356T	481-39-0	O=C1C=CC(=O)c2c(O)cccc12	174.16	9.166	13.725	0.722	1.033	0.718	1.099	0.179	3	9	20.0	0	0.0	3	0	6	0	3	0	0	0	0	0	0	0	3	0	31.6	52.6	0.0	15.8	0.0	0	0	0	2	3	1	0.769	0.2	1.2	1	0.5	0	0	0	2
0357T	531-81-7	O=C(O)C1=Cc2ccccc2(OC1(=O))	190.16	9.508	14.44	0.722	1.048	0.705	1.104	0.165	3	9	21.0	1	0.048	3	0	6	0	4	0	0	0	0	0	0	0	4	0	30.0	50.0	0.0	20.0	0.0	0	0	0	2	3	1	0.714	0.2	1.2	1	0.5	0	0	0	2
0359T	89427-46-3	FC(F)(F)c1nc2c(OC)c(c(c(OC)c2([nH]1))Cl)Cl	315.09	12.119	18.911	0.727	1.095	0.702	1.169	0.117	7	10	25.0	2	0.074	0	0	7	2	2	0	0	3	2	0	0	2	9	5	26.9	38.5	7.7	7.7	19.2	3	0	0	2	3	1	0.474	0.222	1.222	1	0.5	0	0	1	1
0360T	3604-99-7	Nc1cccc2c(ccc(c12)Cl)Cl	212.08	10.604	14.784	0.739	1.014	0.788	1.102	0.179	3	11	19.5	0	0.0	0	0	7	1	0	0	0	0	2	0	0	2	3	2	35.0	50.0	5.0	0.0	10.0	0	0	0	2	3	1	0.769	0.2	1.2	1	0.5	0	0	0	2
0361T	66501-16-4	n1cccnc1Nc2c(cccc2Cl)Cl	240.1	10.914	16.3	0.741	1.027	0.774	1.119	0.152	2	12	22.0	2	0.087	0	0	7	3	0	0	0	0	2	0	0	2	5	2	31.8	45.5	13.6	0.0	9.1	0	0	0	2	2	0	0.8	0.0	1.0	2	1.0	0	0	0	2
0362T	72-80-0	Oc2c1nc(ccc1c(cc2Cl)Cl)C	228.08	10.861	15.498	0.738	1.029	0.772	1.107	0.165	4	11	20.5	0	0.0	0	0	7	1	1	0	0	0	2	0	0	2	4	2	33.3	47.6	4.8	4.8	9.5	1	0	0	2	3	1	0.714	0.2	1.2	1	0.5	0	0	0	2
0363T	24096-53-5	O=C2N(c1cc(cc(c1)Cl)Cl)C(=O)CC2	244.08	11.095	16.213	0.737	1.043	0.758	1.112	0.152	4	8	21.0	1	0.043	2	0	7	1	2	0	0	0	2	0	0	2	5	2	31.8	45.5	4.5	9.1	9.1	2	0	0	2	2	0	0.733	0.0	1.0	2	1.0	0	0	1	1
0364T	89427-43-0	FC(F)(F)c1nc2c([nH]1)c(c(c(c2Cl)Cl)Cl)N(C)C	332.55	12.79	19.331	0.743	1.086	0.739	1.17	0.117	8	10	25.0	1	0.037	0	0	7	3	0	0	0	3	3	0	0	3	9	6	26.9	38.5	11.5	0.0	23.1	3	0	0	2	3	1	0.474	0.222	1.222	1	0.5	0	0	1	1
0365T	58138-08-2	O1CC1(c2cc(cc(c2)Cl)Cl)CC(Cl)(Cl)Cl	320.42	13.931	18.013	0.783	1.054	0.84	1.105	0.142	5	6	20.0	2	0.083	0	0	7	0	1	0	0	0	5	0	0	5	6	5	30.4	43.5	0.0	4.3	21.7	4	0	0	2	2	0	0.562	0.0	1.0	2	1.0	1	0	0	1
0366T	21757-82-4	O=C(OC(c1ccc(c(c1)Cl)Cl)C(Cl)(Cl)Cl)C	336.42	14.017	18.728	0.78	1.066	0.824	1.11	0.125	7	7	21.0	3	0.125	1	0	7	0	2	0	0	0	5	0	0	5	7	5	29.2	41.7	0.0	8.3	20.8	3	0	0	1	1	0	0.353	0.0	1.0	1	1.0	0	0	0	1
0367T	14168-01-5	C2(=C(C3(C1CC(CC1C2(C3(Cl)Cl)Cl)Cl)Cl)Cl)Cl	375.32	15.638	19.48	0.812	1.06	0.889	1.105	0.14	7	1	20.0	0	0.0	1	0	7	0	0	0	0	0	7	0	0	7	7	7	29.2	41.7	0.0	0.0	29.2	8	0	0	3	6	3	0.588	0.6	1.5	1	0.333	0	0	3	1
0368T	2589-15-3	C2(=C(C3(C1C(CCC1Cl)C2(C3(Cl)Cl)Cl)Cl)Cl)Cl	375.32	15.638	19.48	0.812	1.06	0.889	1.105	0.14	7	1	20.0	0	0.0	1	0	7	0	0	0	0	0	7	0	0	7	7	7	29.2	41.7	0.0	0.0	29.2	8	0	0	3	6	3	0.588	0.6	1.5	1	0.333	0	0	3	1
0369T	633-99-8	Oc2ccc1ccccc1c2Cl	178.62	9.401	13.65	0.718	1.01	0.756	1.095	0.197	2	11	18.5	0	0.0	0	0	7	0	1	0	0	0	1	0	0	1	2	1	36.8	52.6	0.0	5.3	5.3	0	0	0	2	3	1	0.833	0.2	1.2	1	0.5	0	0	0	2
0370T	322-79-2	O=C(O)c1ccc(cc1(OC(=O)C))C(F)(F)F	248.17	10.34	16.643	0.693	1.094	0.643	1.164	0.125	7	8	22.0	3	0.125	2	0	7	0	4	0	0	3	0	0	0	0	7	3	29.2	41.7	0.0	16.7	12.5	2	0	0	1	1	0	0.353	0.0	1.0	1	1.0	0	0	0	1
0371T	58861-48-6	Fc1ccc(cc1)c2cccs2	178.24	9.381	13.678	0.72	1.007	0.77	1.101	0.197	1	11	18.5	1	0.05	0	0	7	0	0	0	1	1	0	0	0	1	2	1	36.8	52.6	0.0	0.0	5.3	0	0	0	2	2	0	0.917	0.0	1.0	2	1.0	0	0	1	1
0372T	63278-33-1	N#CC(=NOCC#N)c1ccccc1	185.2	8.819	14.833	0.706	1.019	0.714	1.121	0.154	2	9	22.0	3	0.143	1	2	7	3	1	0	0	0	0	0	0	0	4	0	33.3	47.6	14.3	4.8	0.0	1	2	0	1	1	0	0.429	0.0	1.0	1	1.0	0	0	0	1
0373T	148-79-8, 28558-32-9	n1cscc1c2nc3ccccc3([nH]2)	201.27	9.584	15.305	0.729	1.007	0.771	1.107	0.176	0	15	23.5	1	0.043	0	0	7	3	0	0	1	0	0	0	0	1	4	0	33.3	47.6	14.3	0.0	0.0	0	0	0	3	4	1	1.0	0.143	1.143	2	0.667	0	0	2	1
0374T	581-89-5	O=[N+]([O-])c1ccc2ccccc2(c1)	173.18	8.659	14.031	0.702	1.02	0.71	1.108	0.179	2	13	21.5	1	0.048	2	0	7	1	2	0	0	0	0	0	0	0	3	0	35.0	50.0	5.0	10.0	0.0	0	0	0	2	3	1	0.769	0.2	1.2	1	0.5	0	0	0	2
0375T	86-57-7	O=[N+]([O-])c2cccc1ccccc12	173.18	8.659	14.031	0.702	1.02	0.71	1.108	0.179	2	13	21.5	1	0.048	2	0	7	1	2	0	0	0	0	0	0	0	3	0	35.0	50.0	5.0	10.0	0.0	0	0	0	2	3	1	0.769	0.2	1.2	1	0.5	0	0	0	2
0376T	941-69-5	O=C1C=CC(=O)N1c2ccccc2	173.18	8.659	14.031	0.702	1.02	0.71	1.108	0.179	2	9	20.0	1	0.048	3	0	7	1	2	0	0	0	0	0	0	0	3	0	35.0	50.0	5.0	10.0	0.0	0	0	0	2	2	0	0.846	0.0	1.0	2	1.0	0	0	1	1
0377T	3042-84-0	O=C1C(=C(N)C=NN1c2ccccc2)Br	266.11	11.57	16.385	0.712	1.022	0.744	1.121	0.152	3	9	22.0	1	0.042	3	0	8	3	1	0	0	0	0	1	0	1	5	1	34.8	43.5	13.0	4.3	4.3	0	0	0	2	2	0	0.8	0.0	1.0	2	1.0	0	0	0	2
0378T	22855-57-8	O=C2NC(=O)C(c1cccc(c1)Br)C2	254.09	11.55	15.583	0.708	1.024	0.741	1.11	0.165	3	8	20.0	1	0.043	2	0	8	1	2	0	0	0	0	1	0	1	4	1	36.4	45.5	4.5	9.1	4.5	2	0	0	2	2	0	0.786	0.0	1.0	2	1.0	0	0	1	1
0379T	5837-68-3	O=C1OC(=O)C(OC(=O)CCCl)=C1(OC(=O)CCCl)	311.08	11.521	19.293	0.715	1.087	0.693	1.127	0.111	6	5	24.0	6	0.222	5	0	8	0	7	0	0	0	2	0	0	2	9	2	29.6	37.0	0.0	25.9	7.4	4	0	0	1	1	0	0.263	0.0	1.0	1	1.0	0	0	1	0
0380T	1698-60-8	O=C1C(=C(N)C=NN1c2ccccc2)Cl	221.66	9.637	16.187	0.704	1.026	0.722	1.126	0.152	3	9	22.0	1	0.042	3	0	8	3	1	0	0	0	1	0	0	1	5	1	34.8	43.5	13.0	4.3	4.3	0	0	0	2	2	0	0.8	0.0	1.0	2	1.0	0	0	0	2
0381T	29050-11-1	O=C2c3cc(ccc3(OC1N2(OCC1)))Cl	225.64	9.81	16.101	0.7	1.041	0.708	1.119	0.162	2	7	21.0	0	0.0	1	0	8	1	3	0	0	0	1	0	0	1	5	1	34.8	43.5	4.3	13.0	4.3	3	0	0	3	6	2	0.867	0.308	1.308	1	0.333	0	0	1	2
0382T	83003-97-8	O=C(Nc1ccc2nc([nH]c2(c1))C(F)(F)F)C	243.21	9.728	17.036	0.681	1.068	0.653	1.175	0.132	5	11	24.0	1	0.038	1	0	8	3	1	0	0	3	0	0	0	0	7	3	32.0	40.0	12.0	4.0	12.0	2	0	0	2	3	1	0.529	0.222	1.222	1	0.5	0	0	1	1
0383T	89427-22-5	O=[N+]([O-])c1c2nc([nH]c2(cc(c1C)C))C(F)(F)F	259.21	9.97	17.751	0.683	1.078	0.646	1.177	0.124	7	12	26.0	1	0.037	2	0	8	3	2	0	0	3	0	0	0	0	8	3	30.8	38.5	11.5	7.7	11.5	3	0	0	2	3	1	0.5	0.222	1.222	1	0.5	0	0	1	1
0384T	366-18-7	n1ccccc1c2ncccc2	156.2	7.81	13.623	0.681	0.993	0.715	1.112	0.197	0	12	19.0	1	0.048	0	0	8	2	0	0	0	0	0	0	0	0	2	0	40.0	50.0	10.0	0.0	0.0	0	0	0	2	2	0	1.0	0.0	1.0	2	1.0	0	0	0	2
0385T	553-26-4	n1ccc(cc1)c2ccncc2	156.2	7.81	13.623	0.681	0.993	0.715	1.112	0.197	0	12	19.0	1	0.048	0	0	8	2	0	0	0	0	0	0	0	0	2	0	40.0	50.0	10.0	0.0	0.0	0	0	0	2	2	0	1.0	0.0	1.0	2	1.0	0	0	0	2
0386T	37795-69-0	O=C2c3ccccc3(N=C1N2(OCC1))	188.2	8.555	15.053	0.684	1.023	0.691	1.121	0.176	1	8	21.0	0	0.0	2	0	8	2	2	0	0	0	0	0	0	0	4	0	36.4	45.5	9.1	9.1	0.0	2	0	0	3	6	2	0.929	0.308	1.308	1	0.333	0	0	1	2
0387T	1014-98-8	O=C=NCc1ccc(cc1)CN=C=O	188.2	8.555	15.053	0.684	1.023	0.691	1.121	0.154	2	10	21.0	4	0.182	4	0	8	2	2	0	0	0	0	0	0	0	4	0	36.4	45.5	9.1	9.1	0.0	2	2	0	1	1	0	0.429	0.0	1.0	1	1.0	0	0	0	1
0388T	21721-92-6	O=[N+]([O-])c1nc(n(c1)c2ccc(cc2)[N+](=O)[O-])C	248.22	9.547	17.998	0.692	1.057	0.668	1.141	0.124	5	15	28.5	3	0.111	4	0	8	4	4	0	0	0	0	0	0	0	8	0	30.8	38.5	15.4	15.4	0.0	1	0	0	2	2	0	0.611	0.0	1.0	2	1.0	0	0	1	1
0389T	100299-08-9	O=C1C(=CN=C2C(=CC=CN12)C)c3nnn[nH]3	228.24	9.13	17.37	0.695	1.033	0.69	1.145	0.14	2	10	26.5	1	0.037	5	0	8	6	1	0	0	0	0	0	0	0	7	0	32.0	40.0	24.0	4.0	0.0	1	0	0	3	4	1	0.882	0.133	1.133	2	0.667	0	0	1	2
0390T	135-19-3	Oc1ccc2ccccc2(c1)	144.18	7.588	12.822	0.675	0.993	0.711	1.098	0.218	1	11	17.5	0	0.0	0	0	8	0	1	0	0	0	0	0	0	0	1	0	42.1	52.6	0.0	5.3	0.0	0	0	0	2	3	1	0.909	0.2	1.2	1	0.5	0	0	0	2
0391T	90-15-3	Oc1cccc2ccccc12	144.18	7.588	12.822	0.675	0.993	0.711	1.098	0.218	1	11	17.5	0	0.0	0	0	8	0	1	0	0	0	0	0	0	0	1	0	42.1	52.6	0.0	5.3	0.0	0	0	0	2	3	1	0.909	0.2	1.2	1	0.5	0	0	0	2
0392T	92-48-8	O=C1Oc2ccc(cc2(C=C1))C	160.18	8.009	13.537	0.677	1.009	0.698	1.104	0.197	2	8	18.0	0	0.0	2	0	8	0	2	0	0	0	0	0	0	0	2	0	40.0	50.0	0.0	10.0	0.0	1	0	0	2	3	1	0.833	0.2	1.2	1	0.5	0	0	0	2
0393T	531-59-9	O=C1Oc2cc(OC)ccc2(C=C1)	176.18	8.39	14.252	0.679	1.025	0.686	1.109	0.179	2	8	19.0	1	0.045	2	0	8	0	3	0	0	0	0	0	0	0	3	0	38.1	47.6	0.0	14.3	0.0	1	0	0	2	3	1	0.769	0.2	1.2	1	0.5	0	0	0	2
0394T	92-61-5	O=C1Oc2cc(O)c(OC)cc2(C=C1)	192.18	8.735	14.966	0.68	1.038	0.676	1.114	0.165	3	8	20.0	1	0.043	2	0	8	0	4	0	0	0	0	0	0	0	4	0	36.4	45.5	0.0	18.2	0.0	1	0	0	2	3	1	0.714	0.2	1.2	1	0.5	0	0	0	2
0395T	81-04-9	O=S(=O)(O)c2cccc1c2(cccc1S(=O)(=O)O)	288.32	11.089	18.77	0.722	1.064	0.733	1.106	0.124	6	15	28.5	2	0.074	4	0	8	0	6	0	2	0	0	0	0	2	8	0	30.8	38.5	0.0	23.1	0.0	0	0	0	2	3	1	0.556	0.2	1.2	1	0.5	0	0	0	2
0396T	42136-30-1	O=P(OC(c1ccc(cc1Cl)Cl)=C(Br)Br)(OC)OC	454.86	16.245	21.176	0.756	1.056	0.83	1.109	0.111	7	8	24.0	5	0.179	2	0	9	0	4	1	0	0	2	2	0	5	9	4	32.1	35.7	0.0	14.3	14.3	2	0	0	1	1	0	0.316	0.0	1.0	1	1.0	0	0	0	1
0397T	52899-13-5	O=P(OC(c1ccc(cc1Cl)Cl)=C(Cl)Br)(OC)OC	410.41	14.657	20.978	0.749	1.06	0.813	1.112	0.111	7	8	24.0	5	0.179	2	0	9	0	4	1	0	0	3	1	0	5	9	4	32.1	35.7	0.0	14.3	14.3	2	0	0	1	1	0	0.316	0.0	1.0	1	1.0	0	0	0	1
0398T	66064-11-7	O=C2N(N)C(=O)C(c1cccc(c1)Br)C2	269.11	11.213	16.605	0.692	1.026	0.722	1.122	0.152	4	8	21.0	1	0.04	2	0	9	2	2	0	0	0	0	1	0	1	5	1	37.5	41.7	8.3	8.3	4.2	2	0	0	2	2	0	0.733	0.0	1.0	2	1.0	0	0	1	1
0399T	21342-85-8	N#CC(Cc1cccc(c1C)Cl)Cl	214.1	9.732	15.31	0.696	1.008	0.751	1.112	0.167	4	7	18.0	2	0.091	0	1	9	1	0	0	0	0	2	0	0	2	3	2	40.9	45.5	4.5	0.0	9.1	3	1	0	1	1	0	0.462	0.0	1.0	1	1.0	0	0	0	1
0400T	2164-09-2	O=C(Nc1ccc(c(c1)Cl)Cl)C(=C)C	230.1	10.004	16.025	0.697	1.022	0.738	1.116	0.154	5	8	19.0	2	0.087	2	0	9	1	1	0	0	0	2	0	0	2	4	2	39.1	43.5	4.3	4.3	8.7	1	0	0	1	1	0	0.429	0.0	1.0	1	1.0	0	0	0	1
0401T	90-17-5	O=C(OC(c1ccccc1)C(Cl)(Cl)Cl)C	267.54	11.147	17.073	0.711	1.039	0.752	1.114	0.143	5	7	19.0	3	0.125	1	0	9	0	2	0	0	0	3	0	0	3	5	3	37.5	41.7	0.0	8.3	12.5	3	0	0	1	1	0	0.4	0.0	1.0	1	1.0	0	0	0	1
0402T	2425-06-1	O=C1N(C(=O)C2CC=CCC12)SC(C(Cl)Cl)(Cl)Cl	349.07	12.929	20.109	0.745	1.053	0.799	1.115	0.124	6	3	22.0	2	0.071	3	0	9	1	2	0	1	0	4	0	0	5	8	4	33.3	37.0	3.7	7.4	14.8	6	0	0	2	3	1	0.5	0.222	1.222	1	0.5	0	0	1	1
0404T	89426-87-9	FC(F)(F)c1nc2ccc(cc2([nH]1))CC	214.21	8.925	15.827	0.659	1.048	0.651	1.17	0.152	4	10	21.0	1	0.04	0	0	9	2	0	0	0	3	0	0	0	0	5	3	37.5	41.7	8.3	0.0	12.5	3	0	0	2	3	1	0.6	0.222	1.222	1	0.5	0	0	1	1
0405T	1799-79-7	FC(F)(F)c1nc2cc(c(cc2([nH]1))C)C	214.21	8.925	15.827	0.659	1.048	0.651	1.17	0.152	5	10	21.0	0	0.0	0	0	9	2	0	0	0	3	0	0	0	0	5	3	37.5	41.7	8.3	0.0	12.5	3	0	0	2	3	1	0.6	0.222	1.222	1	0.5	0	0	1	1
0406T	89427-14-5	FC(F)(F)c1nc2c(OC)ccc(OC)c2([nH]1)	246.21	9.47	17.256	0.664	1.07	0.636	1.173	0.132	5	10	23.0	2	0.074	0	0	9	2	2	0	0	3	0	0	0	0	7	3	34.6	38.5	7.7	7.7	11.5	3	0	0	2	3	1	0.529	0.222	1.222	1	0.5	0	0	1	1
0407T	134-32-7	Nc1cccc2ccccc12	143.2	7.16	13.129	0.656	0.982	0.703	1.108	0.218	1	11	17.5	0	0.0	0	0	9	1	0	0	0	0	0	0	0	0	1	0	45.0	50.0	5.0	0.0	0.0	0	0	0	2	3	1	0.909	0.2	1.2	1	0.5	0	0	0	2
0408T	63979-28-2	O=C(O)c2nnn(c1ccccc1)c2C	203.22	8.467	16.074	0.67	1.025	0.675	1.132	0.152	3	12	22.5	2	0.08	1	0	9	3	2	0	0	0	0	0	0	0	5	0	37.5	41.7	12.5	8.3	0.0	1	0	0	2	2	0	0.733	0.0	1.0	2	1.0	0	0	1	1
0409T	1424-48-2	N#CC=CS(=O)(=O)c1ccc(cc1)C	207.27	9.012	15.745	0.685	1.016	0.722	1.109	0.154	4	10	22.0	2	0.087	3	1	9	1	2	0	1	0	0	0	0	1	4	0	39.1	43.5	4.3	8.7	0.0	1	1	0	1	1	0	0.429	0.0	1.0	1	1.0	0	0	0	1
0410T	27605-76-1	O=S2(=O)(N=C(OCC=C)c1ccccc12)	223.27	9.303	16.46	0.686	1.029	0.711	1.113	0.152	3	10	23.0	3	0.12	4	0	9	1	3	0	1	0	0	0	0	1	5	0	37.5	41.7	4.2	12.5	0.0	1	0	0	2	3	1	0.6	0.222	1.222	1	0.5	0	0	1	1
0411T	81-16-3	O=S(=O)(O)c2c(N)ccc1ccccc12	223.27	9.303	16.46	0.686	1.029	0.711	1.113	0.152	4	13	23.5	1	0.04	2	0	9	1	3	0	1	0	0	0	0	1	5	0	37.5	41.7	4.2	12.5	0.0	0	0	0	2	3	1	0.667	0.2	1.2	1	0.5	0	0	0	2
0412T	87-02-5	O=S(=O)(O)c1cc(O)c2ccc(N)cc2(c1)	239.27	9.571	17.175	0.687	1.041	0.701	1.117	0.142	5	13	24.5	1	0.038	2	0	9	1	4	0	1	0	0	0	0	1	6	0	36.0	40.0	4.0	16.0	0.0	0	0	0	2	3	1	0.625	0.2	1.2	1	0.5	0	0	0	2
0413T	131-27-1	O=S(=O)(O)c2cccc1c2(cc(N)cc1S(=O)(=O)O)	303.34	10.834	19.792	0.707	1.063	0.717	1.116	0.117	7	15	29.5	2	0.069	4	0	9	1	6	0	2	0	0	0	0	2	9	0	32.1	35.7	3.6	21.4	0.0	0	0	0	2	3	1	0.526	0.2	1.2	1	0.5	0	0	0	2
0414T	118-33-2	O=S(=O)(O)c2cc1cc(N)ccc1c(c2)S(=O)(=O)O	303.34	10.834	19.792	0.707	1.063	0.717	1.116	0.117	7	15	29.5	2	0.069	4	0	9	1	6	0	2	0	0	0	0	2	9	0	32.1	35.7	3.6	21.4	0.0	0	0	0	2	3	1	0.526	0.2	1.2	1	0.5	0	0	0	2
0415T	117-55-5	O=S(=O)(O)c2ccc(N)c1c2(cccc1S(=O)(=O)O)	303.34	10.834	19.792	0.707	1.063	0.717	1.116	0.117	7	15	29.5	2	0.069	4	0	9	1	6	0	2	0	0	0	0	2	9	0	32.1	35.7	3.6	21.4	0.0	0	0	0	2	3	1	0.526	0.2	1.2	1	0.5	0	0	0	2
0416T	117-62-4	O=S(=O)(O)c2cccc1c2(ccc(N)c1S(=O)(=O)O)	303.34	10.834	19.792	0.707	1.063	0.717	1.116	0.117	7	15	29.5	2	0.069	4	0	9	1	6	0	2	0	0	0	0	2	9	0	32.1	35.7	3.6	21.4	0.0	0	0	0	2	3	1	0.526	0.2	1.2	1	0.5	0	0	0	2
0417T	39801-14-4	C13(C4(C2(C5(C(C1(C2(Cl)Cl)Cl)(C3(C(C45Cl)(Cl)Cl)Cl)Cl)Cl)Cl)Cl)	511.06	23.23	22.263	1.012	1.13	1.091	1.085	0.119	11	0	25.0	0	0.0	0	0	1	0	0	0	0	0	11	0	0	11	11	11	4.5	45.5	0.0	0.0	50.0	10	0	0	5	28	9	0.476	1.8	2.3	1	0.2	0	2	4	4
0418T	335-76-2	O=C(O)C(F)(F)C(F)(F)C(F)(F)C(F)(F)C(F)(F)C(F)(F)C(F)(F)C(F)(F)C(F)(F)F	514.11	16.066	23.98	0.749	1.288	0.542	1.345	0.065	21	1	31.0	8	0.258	1	0	1	0	2	0	0	19	0	0	0	0	21	19	3.1	31.3	0.0	6.3	59.4	9	0	0	0	0	0	0.0	0.0	0.0	0	0.0	0	0	0	0
0419T	90-12-0	c1ccc2c(c1)cccc2C	142.21	6.772	13.634	0.649	0.972	0.705	1.099	0.218	1	11	17.5	0	0.0	0	0	10	0	0	0	0	0	0	0	0	0	0	0	47.6	52.4	0.0	0.0	0.0	1	0	0	2	3	1	0.909	0.2	1.2	1	0.5	0	0	0	2
0420T	122836-35-5	O=C1N(N=C(N1C(F)F)C)c2cc(NS(=O)(=O)C)c(cc2Cl)Cl	387.22	11.734	23.473	0.711	1.077	0.71	1.157	0.095	9	10	31.0	3	0.088	4	0	10	4	3	0	1	2	2	0	0	3	12	4	30.3	33.3	12.1	9.1	12.1	3	0	0	2	2	0	0.478	0.0	1.0	2	1.0	0	0	1	1
0421T	76738-28-8	O=[N+]([O-])c1ccc(cc1)C(O)C2N=C(OC2)C(Cl)Cl	305.13	10.522	20.191	0.696	1.054	0.702	1.131	0.117	5	9	26.0	3	0.1	3	0	10	2	4	0	0	0	2	0	0	2	8	2	34.5	37.9	6.9	13.8	6.9	4	0	0	2	2	0	0.579	0.0	1.0	2	1.0	0	0	1	1
0422T	2592-62-3	O1CC2C(COC1C)C3(C(=C(C2(C3(Cl)Cl)Cl)Cl)Cl)Cl	386.91	13.342	21.609	0.745	1.057	0.798	1.117	0.123	7	1	22.0	0	0.0	1	0	10	0	2	0	0	0	6	0	0	6	8	6	34.5	37.9	0.0	6.9	20.7	9	0	0	3	6	3	0.632	0.5	1.417	1	0.333	0	0	2	1
0423T	740-20-5	O=[N+]([O-])c1ccc(OP(OCC(=C)Cl)(C)=S)cc1C(F)(F)F	375.71	11.741	22.656	0.708	1.078	0.724	1.152	0.095	9	10	29.0	6	0.187	4	0	10	1	4	1	1	3	1	0	0	3	11	4	31.3	34.4	3.1	12.5	12.5	3	0	0	1	1	0	0.273	0.0	1.0	1	1.0	0	0	0	1
0424T	1967-16-4	O=C(OC(C#C)C)Nc1cccc(c1)Cl	223.67	8.947	16.913	0.677	1.02	0.703	1.117	0.143	4	8	21.0	3	0.12	1	1	10	1	2	0	0	0	1	0	0	1	4	1	40.0	44.0	4.0	8.0	4.0	2	2	0	1	1	0	0.4	0.0	1.0	1	1.0	0	0	0	1
0425T	29053-27-8	O=C2c3cc(ccc3(OC1N2(OC(C)C1)))Cl	239.67	9.218	17.627	0.678	1.032	0.694	1.121	0.15	3	7	22.0	0	0.0	1	0	10	1	3	0	0	0	1	0	0	1	5	1	38.5	42.3	3.8	11.5	3.8	4	0	0	3	6	2	0.812	0.308	1.308	1	0.333	0	0	1	2
0426T	641571-11-1	FC(F)(F)c1cc(N)cc(c1)n2cnc(c2)C	241.24	8.935	17.848	0.661	1.047	0.653	1.17	0.132	5	11	23.5	1	0.036	0	0	10	3	0	0	0	3	0	0	0	0	6	3	37.0	40.7	11.1	0.0	11.1	2	0	0	2	2	0	0.647	0.0	1.0	2	1.0	0	0	1	1
0427T	89427-48-5	O=C(Nc1ccc2nc([nH]c2(c1))C(F)(F)F)CC	257.24	9.187	18.563	0.663	1.057	0.646	1.171	0.124	5	11	25.0	2	0.069	1	0	10	3	1	0	0	3	0	0	0	0	7	3	35.7	39.3	10.7	3.6	10.7	3	0	0	2	3	1	0.5	0.222	1.222	1	0.5	0	0	1	1
0428T	14491-59-9	n2nc(Oc1ccccc1C)ccc2	186.23	7.76	15.865	0.661	1.003	0.688	1.119	0.165	1	12	21.0	2	0.08	0	0	10	2	1	0	0	0	0	0	0	0	3	0	41.7	45.8	8.3	4.2	0.0	1	0	0	2	2	0	0.857	0.0	1.0	2	1.0	0	0	0	2
0429T	134-37-2	O=C1C=CC=CN1c2cccc(N)c2	186.23	7.76	15.865	0.661	1.003	0.688	1.119	0.165	2	9	21.0	1	0.04	3	0	10	2	1	0	0	0	0	0	0	0	3	0	41.7	45.8	8.3	4.2	0.0	0	0	0	2	2	0	0.857	0.0	1.0	2	1.0	0	0	0	2
0430T	63123-39-7	O=C(N=C2Nc1ccccc1S2)CSC(=O)C	266.37	9.866	18.954	0.702	1.02	0.75	1.108	0.132	3	9	24.0	4	0.143	3	0	10	2	2	0	2	0	0	0	0	2	6	0	37.0	40.7	7.4	7.4	0.0	2	0	0	2	3	1	0.529	0.222	1.222	1	0.5	0	0	1	1
0431T	6804-07-5	O=C(OC)NN=Cc2c[n+]([O-])c1ccccc1[n+]2([O-])	262.25	9.043	19.525	0.673	1.047	0.659	1.141	0.117	4	15	29.5	3	0.1	4	0	10	4	4	0	0	0	0	0	0	0	8	0	34.5	37.9	13.8	13.8	0.0	1	0	0	2	3	1	0.526	0.2	1.2	1	0.5	0	0	0	2
0432T	17369-59-4	O=C1OC(=CCC)c2ccccc12	174.21	7.574	15.064	0.655	1.003	0.683	1.108	0.179	2	8	19.0	1	0.042	2	0	10	0	2	0	0	0	0	0	0	0	2	0	43.5	47.8	0.0	8.7	0.0	2	0	0	2	3	1	0.692	0.222	1.222	1	0.5	0	0	1	1
0433T	14736-30-2	O=C1C=C(Oc2ccccc12)CC	174.21	7.574	15.064	0.655	1.003	0.683	1.108	0.179	2	8	19.0	1	0.042	2	0	10	0	2	0	0	0	0	0	0	0	2	0	43.5	47.8	0.0	8.7	0.0	2	0	0	2	3	1	0.769	0.2	1.2	1	0.5	0	0	0	2
0434T	6147-37-1	O=C1c2ccccc2(C(=O)C(C)(C1)S(=O)(=O)O)	254.28	9.418	18.395	0.681	1.042	0.694	1.113	0.132	6	10	25.0	1	0.036	4	0	10	0	5	0	1	0	0	0	0	1	6	0	37.0	40.7	0.0	18.5	0.0	3	0	0	2	3	1	0.588	0.2	1.2	1	0.5	0	0	0	2
0435T	7331-25-1	n1c(nc(c(c1N)c2ccc(cc2)Br)C)N	279.16	10.339	18.218	0.675	1.006	0.719	1.129	0.142	4	12	23.0	1	0.036	0	0	11	4	0	0	0	0	0	1	0	1	5	1	40.7	40.7	14.8	0.0	3.7	1	0	0	2	2	0	0.75	0.0	1.0	2	1.0	0	0	0	2
0436T	55294-15-0	Oc1cc(nn1C(c2ccc(c(c2)Cl)Cl)C)N	272.15	9.72	19.068	0.681	1.025	0.714	1.131	0.132	5	11	23.5	2	0.069	0	0	11	3	1	0	0	0	2	0	0	2	6	2	39.3	39.3	10.7	3.6	7.1	2	0	0	2	2	0	0.647	0.0	1.0	2	1.0	0	0	1	1
0437T	5571-97-1	O=C2N(C)C(c1ccc(c(c1)Cl)Cl)S(=O)(=O)CC2	308.2	10.628	20.169	0.695	1.038	0.735	1.118	0.124	6	9	25.0	1	0.033	3	0	11	1	3	0	1	0	2	0	0	3	7	2	37.9	37.9	3.4	10.3	6.9	4	0	0	2	2	0	0.667	0.0	1.0	2	1.0	0	0	0	2
0438T	93-78-7	O=C(OC(C)C)COc1cc(c(cc1Cl)Cl)Cl	297.57	10.627	19.315	0.69	1.041	0.724	1.12	0.125	6	7	21.0	5	0.179	1	0	11	0	3	0	0	0	3	0	0	3	6	3	39.3	39.3	0.0	10.7	10.7	4	0	0	1	1	0	0.353	0.0	1.0	1	1.0	0	0	0	1
0439T	64748-15-8	O=C(Oc1ccc(NC(=O)C(F)(F)Cl)c(c1)C)NC	292.69	9.756	19.942	0.665	1.061	0.656	1.158	0.111	7	8	24.0	3	0.1	2	0	11	2	3	0	0	2	1	0	0	1	8	3	36.7	36.7	6.7	10.0	10.0	3	0	0	1	1	0	0.316	0.0	1.0	1	1.0	0	0	0	1
0440T	27512-72-7	O=C(OCC)Cc2[nH]nc1ccc(cc12)Cl	238.69	8.84	17.934	0.664	1.022	0.688	1.127	0.142	3	11	23.0	4	0.143	1	0	11	2	2	0	0	0	1	0	0	1	5	1	40.7	40.7	7.4	7.4	3.7	3	0	0	2	3	1	0.562	0.222	1.222	1	0.5	0	0	1	1
0441T	22131-79-9	O=C(O)Cc1ccc(OCC=C)c(c1)Cl	226.67	8.718	17.133	0.659	1.023	0.684	1.118	0.143	4	8	20.0	5	0.192	2	0	11	0	3	0	0	0	1	0	0	1	4	1	42.3	42.3	0.0	11.5	3.8	2	0	0	1	1	0	0.4	0.0	1.0	1	1.0	0	0	0	1
0442T	117666-82-7	O(C(C=Cc1ccc(cc1)Cl)=S)CC	226.74	9.07	16.89	0.676	1.001	0.741	1.103	0.154	3	8	19.0	4	0.16	2	0	11	0	1	0	1	0	1	0	0	2	3	1	44.0	44.0	0.0	4.0	4.0	2	0	0	1	1	0	0.429	0.0	1.0	1	1.0	0	0	0	1
0443T	13311-84-7	O=C(Nc1ccc(c(c1)C(F)(F)F)[N+](=O)[O-])C(C)C	276.24	9.208	19.498	0.65	1.068	0.625	1.171	0.111	8	9	25.0	3	0.1	3	0	11	2	3	0	0	3	0	0	0	0	8	3	36.7	36.7	6.7	10.0	10.0	4	0	0	1	1	0	0.316	0.0	1.0	1	1.0	0	0	0	1
0444T	72239-33-9	FC(F)(F)c1cccc(c1)CNC2=NCCS2	260.31	9.297	18.541	0.662	1.04	0.68	1.158	0.132	3	7	22.0	3	0.103	1	0	11	2	0	0	1	3	0	0	0	1	6	3	39.3	39.3	7.1	0.0	10.7	4	0	0	2	2	0	0.647	0.0	1.0	2	1.0	0	0	1	1
0445T	96-84-4	O=C(O)C(Cc1c(cc(c(O)c1I)I)I)CC	571.92	20.426	20.782	0.742	1.013	0.917	1.096	0.125	7	7	21.0	4	0.143	1	0	11	0	3	0	0	0	0	0	3	3	6	3	39.3	39.3	0.0	10.7	10.7	4	0	0	1	1	0	0.353	0.0	1.0	1	1.0	0	0	0	1
0446T	2246-44-8	Nc1c2ccccc2(ccc1C)	157.23	6.836	14.655	0.637	0.979	0.688	1.112	0.197	2	11	18.5	0	0.0	0	0	11	1	0	0	0	0	0	0	0	0	1	0	47.8	47.8	4.3	0.0	0.0	1	0	0	2	3	1	0.833	0.2	1.2	1	0.5	0	0	0	2
0447T	30578-37-1	n1cc(N)cc(OC)[n+]1c2ccccc2	202.26	7.491	17.15	0.635	1.004	0.663	1.132	0.152	2	12	22.0	2	0.071	0	0	12	3	1	0	0	0	0	0	0	0	4	0	44.4	40.7	11.1	3.7	0.0	1	0	1	2	2	0	0.8	0.0	1.0	2	1.0	0	0	0	2
0448T	25900-68-9	N#CC(=NOC(=O)N(C)C)c1ccccc1	217.25	8.046	17.601	0.652	1.018	0.666	1.132	0.133	4	9	23.0	3	0.111	2	1	11	3	2	0	0	0	0	0	0	0	5	0	40.7	40.7	11.1	7.4	0.0	2	1	0	1	1	0	0.375	0.0	1.0	1	1.0	0	0	0	1
0449T	136-40-3, 94-78-0	N(=Nc1ccc(nc1(N))N)c2ccccc2	213.27	7.899	17.687	0.655	1.006	0.678	1.138	0.142	2	13	24.0	2	0.071	1	0	11	5	0	0	0	0	0	0	0	0	5	0	40.7	40.7	18.5	0.0	0.0	0	0	0	2	2	0	0.75	0.0	1.0	2	1.0	0	0	0	2
0450T	57369-32-1	O=C3N2c1c(cccc1CC2)CC3	173.23	7.218	15.37	0.64	0.994	0.678	1.116	0.192	1	7	19.0	0	0.0	1	0	11	1	1	0	0	0	0	0	0	0	2	0	45.8	45.8	4.2	4.2	0.0	4	0	0	3	7	3	0.923	0.5	1.417	1	0.333	0	0	1	2
0451T	1016-46-2	O=C(Oc2cccc1c2(ccs1))N(C)C	221.3	8.512	17.272	0.664	1.01	0.707	1.112	0.152	3	11	22.0	2	0.074	1	0	11	1	2	0	1	0	0	0	0	1	4	0	42.3	42.3	3.8	7.7	0.0	2	0	0	2	3	1	0.6	0.222	1.222	1	0.5	0	0	1	1
0452T	3279-46-7	O=C(Oc1ccccc1(OCC#C))NC	205.23	7.893	16.8	0.646	1.019	0.661	1.123	0.143	3	8	21.0	4	0.154	1	1	11	1	3	0	0	0	0	0	0	0	4	0	42.3	42.3	3.8	11.5	0.0	2	2	0	1	1	0	0.4	0.0	1.0	1	1.0	0	0	0	1
0453T	29727-70-6	O=S(=O)(O)c2ccc1c(ccc(N)c1CS(=O)(=O)O)c2	317.37	10.238	21.318	0.688	1.053	0.704	1.118	0.111	7	15	30.5	3	0.094	4	0	11	1	6	0	2	0	0	0	0	2	9	0	35.5	35.5	3.2	19.4	0.0	1	0	0	2	3	1	0.5	0.2	1.2	1	0.5	0	0	0	2
0454T	58473-74-8	O=C(C=Cc1cccc(c1)Br)NCC	254.14	9.775	16.922	0.651	0.998	0.707	1.117	0.154	3	8	19.0	3	0.115	2	0	12	1	1	0	0	0	0	1	0	1	3	1	46.2	42.3	3.8	3.8	3.8	2	0	0	1	1	0	0.429	0.0	1.0	1	1.0	0	0	0	1
0455T	20373-56-2	O=C(c1cc(nc(c1)Cl)Cl)N(CC)C2CC2	259.15	9.255	18.573	0.663	1.017	0.705	1.128	0.142	4	7	21.0	3	0.103	1	0	12	2	1	0	0	0	2	0	0	2	5	2	42.9	39.3	7.1	3.6	7.1	5	0	0	2	2	0	0.562	0.0	1.0	2	1.0	1	0	0	1
0456T	34790-06-2	O=C1NCCCN1Cc2ccc(c(c2)Cl)Cl	259.15	9.255	18.573	0.663	1.017	0.705	1.128	0.142	3	7	21.0	2	0.069	1	0	12	2	1	0	0	0	2	0	0	2	5	2	42.9	39.3	7.1	3.6	7.1	4	0	0	2	2	0	0.75	0.0	1.0	2	1.0	0	0	0	2
0457T	20139-55-3	O=C(Nc1ccc(cc1C)Cl)CC(=O)C	225.69	8.359	17.439	0.646	1.014	0.679	1.124	0.143	5	8	20.0	3	0.111	2	0	12	1	2	0	0	0	1	0	0	1	4	1	44.4	40.7	3.7	7.4	3.7	3	0	0	1	1	0	0.4	0.0	1.0	1	1.0	0	0	0	1
0458T	80-77-3	O=C2N(C)C(c1ccc(cc1)Cl)S(=O)(=O)CC2	273.76	9.44	19.341	0.667	1.027	0.705	1.12	0.132	5	9	24.0	1	0.033	3	0	12	1	3	0	1	0	1	0	0	2	6	1	41.4	37.9	3.4	10.3	3.4	4	0	0	2	2	0	0.706	0.0	1.0	2	1.0	0	0	0	2
0459T	30914-89-7	FC(F)(F)c1cccc(c1)C2OCCNC2	231.24	8.259	17.574	0.628	1.041	0.629	1.165	0.142	3	6	20.0	1	0.034	0	0	12	1	1	0	0	3	0	0	0	0	5	3	42.9	39.3	3.6	3.6	10.7	5	0	0	2	2	0	0.75	0.0	1.0	2	1.0	0	0	0	2
0460T	27954-37-6	O=C(Nc1cccc(OC(F)(F)C(F)F)c1)N(C)C	280.25	9.04	19.693	0.635	1.068	0.613	1.183	0.111	7	7	23.0	3	0.097	1	0	12	2	2	0	0	4	0	0	0	0	8	4	38.7	35.5	6.5	6.5	12.9	4	0	0	1	1	0	0.316	0.0	1.0	1	1.0	0	0	0	1
0462T	70381-33-8	O=C1C(=C(N=C2C=CC=CN12)C)CC	188.25	7.24	16.392	0.63	0.998	0.664	1.126	0.165	3	5	20.0	1	0.037	5	0	12	2	1	0	0	0	0	0	0	0	3	0	46.2	42.3	7.7	3.8	0.0	3	0	0	2	3	1	0.714	0.2	1.2	1	0.5	0	0	0	2
0463T	86-92-0	O=C1N(N=C(C)C1)c2ccc(cc2)C	188.25	7.24	16.392	0.63	0.998	0.664	1.126	0.165	3	8	20.0	1	0.037	2	0	12	2	1	0	0	0	0	0	0	0	3	0	46.2	42.3	7.7	3.8	0.0	3	0	0	2	2	0	0.786	0.0	1.0	2	1.0	0	0	1	1
0464T	60-80-0	O=C1C=C(N(N1c2ccccc2)C)C	188.25	7.24	16.392	0.63	0.998	0.664	1.126	0.165	3	8	20.0	1	0.037	2	0	12	2	1	0	0	0	0	0	0	0	3	0	46.2	42.3	7.7	3.8	0.0	2	0	0	2	2	0	0.786	0.0	1.0	2	1.0	0	0	1	1
0465T	13792-20-6	N#CCCc1ccc(OC(=O)NC)cc1	204.25	7.565	17.106	0.634	1.01	0.657	1.129	0.143	3	8	21.0	4	0.148	1	1	12	2	2	0	0	0	0	0	0	0	4	0	44.4	40.7	7.4	7.4	0.0	3	1	0	1	1	0	0.4	0.0	1.0	1	1.0	0	0	0	1
0466T	86-35-1	O=C2NC(c1ccccc1)C(=O)N2CC	204.25	7.565	17.106	0.634	1.01	0.657	1.129	0.152	3	8	21.0	2	0.071	2	0	12	2	2	0	0	0	0	0	0	0	4	0	44.4	40.7	7.4	7.4	0.0	3	0	0	2	2	0	0.733	0.0	1.0	2	1.0	0	0	1	1
0467T	94776-91-7	O=[N+]([O-])C=C2N(Cc1ccccc1)CCS2	236.32	8.44	18.294	0.653	1.013	0.692	1.122	0.142	2	9	23.0	3	0.103	3	0	12	2	2	0	1	0	0	0	0	1	5	0	42.9	39.3	7.1	7.1	0.0	3	0	0	2	2	0	0.687	0.0	1.0	2	1.0	0	0	1	1
0468T	4350-09-8	O=C(O)C(N)Cc2c[nH]c1ccc(O)cc12	220.25	7.866	17.821	0.636	1.022	0.649	1.132	0.142	4	11	23.0	3	0.103	1	0	12	2	3	0	0	0	0	0	0	0	5	0	42.9	39.3	7.1	10.7	0.0	2	0	0	2	3	1	0.562	0.222	1.222	1	0.5	0	0	1	1
0469T	13838-02-3	O=C(OC(C(=O)NC(=O)N)c1ccccc1)C	236.25	8.147	18.536	0.639	1.032	0.643	1.135	0.125	5	9	23.0	4	0.138	3	0	12	2	4	0	0	0	0	0	0	0	6	0	41.4	37.9	6.9	13.8	0.0	2	0	0	1	1	0	0.353	0.0	1.0	1	1.0	0	0	0	1
0470T	14769-73-4, 5086-74-8	N2=C1N(CCS1)CC2c3ccccc3	204.32	7.858	16.864	0.649	0.988	0.71	1.115	0.176	0	7	20.0	1	0.036	1	0	12	2	0	0	1	0	0	0	0	1	3	0	46.2	42.3	7.7	0.0	0.0	4	0	0	3	4	1	1.0	0.143	1.143	2	0.667	0	0	2	1
0471T	14679-73-3, 3778-76-5	O=C(OCC)NNc1nncc2ccccc12	232.27	8.009	18.622	0.642	1.021	0.654	1.14	0.132	2	12	24.5	4	0.133	1	0	12	4	2	0	0	0	0	0	0	0	6	0	41.4	37.9	13.8	6.9	0.0	2	0	0	2	3	1	0.588	0.2	1.2	1	0.5	0	0	0	2
0472T	38006-08-5, 1220-83-3	O=S(=O)(Nc1ncnc(OC)c1)c2ccc(N)cc2	280.34	9.043	20.524	0.662	1.032	0.68	1.136	0.117	4	14	28.0	4	0.125	2	0	12	4	3	0	1	0	0	0	0	1	8	0	38.7	35.5	12.9	9.7	0.0	1	0	0	2	2	0	0.632	0.0	1.0	2	1.0	0	0	0	2
0473T	18179-67-4	O=S(=O)(Nc1ncc(OC)cn1)c2ccc(N)cc2	280.34	9.043	20.524	0.662	1.032	0.68	1.136	0.117	4	14	28.0	4	0.125	2	0	12	4	3	0	1	0	0	0	0	1	8	0	38.7	35.5	12.9	9.7	0.0	1	0	0	2	2	0	0.632	0.0	1.0	2	1.0	0	0	0	2
0474T	88338-63-0	O=C3c1c(ncn1Cc2noc(n2)C)N(C(=O)N3C)C	276.29	8.634	20.853	0.652	1.039	0.646	1.152	0.116	5	12	29.0	2	0.059	2	0	12	6	3	0	0	0	0	0	0	0	9	0	37.5	34.4	18.8	9.4	0.0	4	0	0	3	4	1	0.7	0.143	1.143	2	0.667	0	0	2	1
0475T	22243-91-0	O=C1c2ccccc2(C(=O)N1CSP(OC)(C)=S)	301.35	10.045	20.625	0.687	1.017	0.764	1.106	0.124	5	9	25.0	4	0.129	3	0	12	1	3	1	2	0	0	0	0	3	7	0	40.0	36.7	3.3	10.0	0.0	3	0	0	2	3	1	0.5	0.222	1.222	1	0.5	0	0	1	1
0476T	1901-26-4	O=C(C(=Cc1ccccc1)C)C	160.23	6.676	14.876	0.62	0.985	0.668	1.113	0.182	3	8	17.0	2	0.083	2	0	12	0	1	0	0	0	0	0	0	0	1	0	50.0	45.8	0.0	4.2	0.0	2	0	0	1	1	0	0.5	0.0	1.0	1	1.0	0	0	0	1
0477T	103-54-8	O=C(OCC=Cc1ccccc1)C	176.23	7.049	15.59	0.624	0.998	0.659	1.116	0.167	2	8	18.0	4	0.16	2	0	12	0	2	0	0	0	0	0	0	0	2	0	48.0	44.0	0.0	8.0	0.0	2	0	0	1	1	0	0.462	0.0	1.0	1	1.0	0	0	0	1
0478T	1078-19-9	O=C2c1ccc(OC)cc1CCC2	176.23	7.049	15.59	0.624	0.998	0.659	1.116	0.179	2	7	18.0	1	0.038	1	0	12	0	2	0	0	0	0	0	0	0	2	0	48.0	44.0	0.0	8.0	0.0	4	0	0	2	3	1	0.769	0.2	1.2	1	0.5	0	0	0	2
0479T	103-36-6	O=C(OCC)C=Cc1ccccc1	176.23	7.049	15.59	0.624	0.998	0.659	1.116	0.167	2	8	18.0	4	0.16	2	0	12	0	2	0	0	0	0	0	0	0	2	0	48.0	44.0	0.0	8.0	0.0	2	0	0	1	1	0	0.462	0.0	1.0	1	1.0	0	0	0	1
0480T	1797-74-6	O=C(OCC=C)Cc1ccccc1	176.23	7.049	15.59	0.624	0.998	0.659	1.116	0.167	2	8	18.0	5	0.2	2	0	12	0	2	0	0	0	0	0	0	0	2	0	48.0	44.0	0.0	8.0	0.0	2	0	0	1	1	0	0.462	0.0	1.0	1	1.0	0	0	0	1
0481T	2653-39-6	O(c1ccc(C=C)cc1)CC2OC2	176.23	7.049	15.59	0.624	0.998	0.659	1.116	0.179	1	7	18.0	4	0.154	1	0	12	0	2	0	0	0	0	0	0	0	2	0	48.0	44.0	0.0	8.0	0.0	3	0	0	2	2	0	0.692	0.0	1.0	2	1.0	1	0	0	1
0482T	2033-94-5	C#CC(O)(C)C(O)c1ccccc1	176.23	7.049	15.59	0.624	0.998	0.659	1.116	0.167	4	7	18.0	2	0.08	0	1	12	0	2	0	0	0	0	0	0	0	2	0	48.0	44.0	0.0	8.0	0.0	3	2	0	1	1	0	0.462	0.0	1.0	1	1.0	0	0	0	1
0483T	2495-37-6	O=C(OCc1ccccc1)C(=C)C	176.23	7.049	15.59	0.624	0.998	0.659	1.116	0.167	3	8	18.0	4	0.16	2	0	12	0	2	0	0	0	0	0	0	0	2	0	48.0	44.0	0.0	8.0	0.0	2	0	0	1	1	0	0.462	0.0	1.0	1	1.0	0	0	0	1
0484T	121-39-1	O=C(OCC)C2OC2(c1ccccc1)	192.23	7.393	16.305	0.627	1.011	0.651	1.12	0.165	2	7	19.0	4	0.148	1	0	12	0	3	0	0	0	0	0	0	0	3	0	46.2	42.3	0.0	11.5	0.0	4	0	0	2	2	0	0.643	0.0	1.0	2	1.0	1	0	0	1
0485T	607-91-0	O(c1cc(cc2OCOc12)CC=C)C	192.23	7.393	16.305	0.627	1.011	0.651	1.12	0.165	2	7	19.0	3	0.111	1	0	12	0	3	0	0	0	0	0	0	0	3	0	46.2	42.3	0.0	11.5	0.0	3	0	0	2	3	1	0.643	0.222	1.222	1	0.5	0	0	1	1
0486T	10031-96-6	O=COc1ccc(cc1(OC))CC=C	192.23	7.393	16.305	0.627	1.011	0.651	1.12	0.154	3	8	19.0	5	0.192	2	0	12	0	3	0	0	0	0	0	0	0	3	0	46.2	42.3	0.0	11.5	0.0	2	0	0	1	1	0	0.429	0.0	1.0	1	1.0	0	0	0	1
0487T	63938-45-4	O=C(OCC(Cl)(Cl)Cl)c1oc(cc1)C(C)(C)C	299.59	9.986	19.841	0.661	1.034	0.701	1.126	0.125	7	6	20.5	4	0.133	1	0	13	0	3	0	0	0	3	0	0	3	6	3	43.3	36.7	0.0	10.0	10.0	6	0	0	1	1	0	0.294	0.0	1.0	1	1.0	0	0	1	0
0488T	19133-28-9	N#Cc1ccc(OP(OCCCl)(CC)=S)cc1	289.74	9.658	20.077	0.669	1.011	0.748	1.114	0.125	4	8	23.0	5	0.167	1	1	13	1	2	1	1	0	1	0	0	3	6	1	43.3	36.7	3.3	6.7	3.3	4	1	0	1	1	0	0.353	0.0	1.0	1	1.0	0	0	0	1
0489T	25319-90-8	O=C(COc1ccc(cc1C)Cl)SCC	244.76	8.741	18.132	0.648	1.009	0.705	1.114	0.143	4	7	19.0	5	0.179	1	0	13	0	2	0	1	0	1	0	0	2	4	1	46.4	39.3	0.0	7.1	3.6	4	0	0	1	1	0	0.4	0.0	1.0	1	1.0	0	0	0	1
0490T	6062-26-6, 94-81-5	O=C(O)CCCOc1ccc(cc1C)Cl	228.69	8.167	17.66	0.631	1.018	0.663	1.124	0.143	4	7	19.0	5	0.179	1	0	13	0	3	0	0	0	1	0	0	1	4	1	46.4	39.3	0.0	10.7	3.6	4	0	0	1	1	0	0.4	0.0	1.0	1	1.0	0	0	0	1
0491T	306-07-0	C#CCN(C)Cc1ccccc1	159.25	6.37	15.182	0.607	0.976	0.663	1.12	0.182	2	7	17.0	3	0.12	0	1	13	1	0	0	0	0	0	0	0	0	1	0	52.0	44.0	4.0	0.0	0.0	3	2	0	1	1	0	0.5	0.0	1.0	1	1.0	0	0	0	1
0492T	83-07-8	O=C1C(N)=C(N(N1c2ccccc2)C)C	203.27	7.26	17.413	0.622	1.002	0.653	1.135	0.152	4	8	21.0	1	0.034	2	0	13	3	1	0	0	0	0	0	0	0	4	0	46.4	39.3	10.7	3.6	0.0	2	0	0	2	2	0	0.733	0.0	1.0	2	1.0	0	0	1	1
0493T	127-69-5, 2200-44-4	O=S(=O)(Nc1onc(c1C)C)c2ccc(N)cc2	267.34	8.624	20.03	0.646	1.025	0.672	1.133	0.124	5	13	26.5	3	0.094	2	0	13	3	3	0	1	0	0	0	0	1	7	0	41.9	35.5	9.7	9.7	0.0	2	0	0	2	2	0	0.611	0.0	1.0	2	1.0	0	0	1	1
0494T	195252-29-0	n3cnc1c(ncn1C2CC2)c3NC4CC4	215.29	7.424	18.214	0.628	1.001	0.658	1.143	0.158	0	10	24.0	3	0.094	0	0	13	5	0	0	0	0	0	0	0	0	5	0	44.8	37.9	17.2	0.0	0.0	6	0	0	4	5	1	0.937	0.133	1.133	3	0.75	2	0	1	1
0495T	91132-80-8	O=C1NC(Oc2ccccc12)C(C)C	191.25	7.083	16.612	0.615	1.002	0.648	1.126	0.165	3	7	19.0	1	0.036	1	0	13	1	2	0	0	0	0	0	0	0	3	0	48.1	40.7	3.7	7.4	0.0	4	0	0	2	3	1	0.714	0.2	1.2	1	0.5	0	0	0	2
0496T	101030-72-2	O=C(C=C(C)C)Nc1ccc(O)cc1	191.25	7.083	16.612	0.615	1.002	0.648	1.126	0.154	4	8	19.0	2	0.074	2	0	13	1	2	0	0	0	0	0	0	0	3	0	48.1	40.7	3.7	7.4	0.0	2	0	0	1	1	0	0.429	0.0	1.0	1	1.0	0	0	0	1
0497T	93-68-5	O=C(Nc1ccccc1C)CC(=O)C	191.25	7.083	16.612	0.615	1.002	0.648	1.126	0.154	4	8	19.0	3	0.111	2	0	13	1	2	0	0	0	0	0	0	0	3	0	48.1	40.7	3.7	7.4	0.0	3	0	0	1	1	0	0.429	0.0	1.0	1	1.0	0	0	0	1
0498T	1563-67-3	OC(=NC)Oc2cccc1c2(OC(C)C1)	207.25	7.402	17.327	0.619	1.014	0.641	1.129	0.152	3	7	20.0	2	0.069	1	0	13	1	3	0	0	0	0	0	0	0	4	0	46.4	39.3	3.6	10.7	0.0	4	0	0	2	3	1	0.6	0.222	1.222	1	0.5	0	0	1	1
0499T	29218-27-7	O=C1OC(CO)CN1c2cccc(c2)C	207.25	7.402	17.327	0.619	1.014	0.641	1.129	0.152	3	7	20.0	2	0.069	1	0	13	1	3	0	0	0	0	0	0	0	4	0	46.4	39.3	3.6	10.7	0.0	4	0	0	2	2	0	0.733	0.0	1.0	2	1.0	0	0	1	1
0500T	6842-34-8	O=C(Oc1ccccc1C2OCCS2)NC	239.32	8.252	18.514	0.638	1.016	0.675	1.122	0.142	2	7	21.0	3	0.1	1	0	13	1	3	0	1	0	0	0	0	1	5	0	44.8	37.9	3.4	10.3	0.0	4	0	0	2	2	0	0.687	0.0	1.0	2	1.0	0	0	1	1
0501T	22781-23-3	O=C(Oc1cccc2OC(Oc12)(C)C)NC	223.25	7.698	18.041	0.622	1.025	0.634	1.132	0.142	4	7	21.0	2	0.067	1	0	13	1	4	0	0	0	0	0	0	0	5	0	44.8	37.9	3.4	13.8	0.0	4	0	0	2	3	1	0.562	0.222	1.222	1	0.5	0	0	1	1
0502T	6988-21-2	O=C(Oc1ccccc1C2OCCO2)NC	223.25	7.698	18.041	0.622	1.025	0.634	1.132	0.142	2	7	21.0	3	0.1	1	0	13	1	4	0	0	0	0	0	0	0	5	0	44.8	37.9	3.4	13.8	0.0	4	0	0	2	2	0	0.687	0.0	1.0	2	1.0	0	0	1	1
0503T	70-07-5	O=C2OC(COc1ccccc1(OC))CN2	223.25	7.698	18.041	0.622	1.025	0.634	1.132	0.142	2	7	21.0	4	0.133	1	0	13	1	4	0	0	0	0	0	0	0	5	0	44.8	37.9	3.4	13.8	0.0	4	0	0	2	2	0	0.687	0.0	1.0	2	1.0	0	0	1	1
0504T	3641-50-7	O=C(O)c1cc(ccc1(OC))CC(N)C(=O)O	239.25	7.975	18.756	0.625	1.035	0.628	1.135	0.125	6	8	22.0	5	0.167	2	0	13	1	5	0	0	0	0	0	0	0	6	0	43.3	36.7	3.3	16.7	0.0	3	0	0	1	1	0	0.353	0.0	1.0	1	1.0	0	0	0	1
0505T	2314-17-2	n2c1ccccc1sc2SCCCC	223.39	8.274	17.556	0.65	0.984	0.736	1.105	0.165	1	10	20.0	4	0.143	0	0	13	1	0	0	2	0	0	0	0	2	3	0	48.1	40.7	3.7	0.0	0.0	4	0	0	2	3	1	0.643	0.222	1.222	1	0.5	0	0	1	1
0506T	31291-71-1	c1ccc2c(c1)CCCC2C	146.25	5.85	14.688	0.588	0.967	0.653	1.116	0.218	1	6	15.0	0	0.0	0	0	14	0	0	0	0	0	0	0	0	0	0	0	56.0	44.0	0.0	0.0	0.0	5	0	0	2	3	1	0.909	0.2	1.2	1	0.5	0	0	0	2
0507T	38524-82-2	O=P(Oc1c(cc(cc1Cl)Cl)Cl)(OCC)SCCC	363.64	11.019	22.479	0.681	1.029	0.761	1.116	0.111	6	7	23.0	7	0.212	1	0	14	0	3	1	1	0	3	0	0	5	8	3	42.4	33.3	0.0	9.1	9.1	5	0	0	1	1	0	0.316	0.0	1.0	1	1.0	0	0	0	1
0508T	1918-16-7	O=C(N(c1ccccc1)C(C)C)CCl	211.71	7.561	17.251	0.616	0.998	0.666	1.127	0.154	4	7	18.0	2	0.071	1	0	14	1	1	0	0	0	1	0	0	1	3	1	50.0	39.3	3.6	3.6	3.6	4	0	0	1	1	0	0.429	0.0	1.0	1	1.0	0	0	0	1
0509T	63638-93-7	OC2(c1ccc(cc1)Cl)(CCNCC2)	211.71	7.561	17.251	0.616	0.998	0.666	1.127	0.165	2	6	18.0	1	0.034	0	0	14	1	1	0	0	0	1	0	0	1	3	1	50.0	39.3	3.6	3.6	3.6	5	0	0	2	2	0	0.857	0.0	1.0	2	1.0	0	0	0	2
0510T	41219-30-1	O(C)P(OC)(=S)SC2c1cc(ccc1SCC2)Cl	340.88	10.652	21.957	0.686	1.008	0.796	1.099	0.124	4	7	23.0	4	0.121	1	0	14	0	2	1	3	0	1	0	0	5	7	1	43.8	34.4	0.0	6.3	3.1	5	0	0	2	3	1	0.556	0.2	1.2	1	0.5	0	0	0	2
0511T	50901-84-3	N2=C(N)CC(c1ccccc1)C2C	174.27	6.454	16.204	0.6	0.982	0.651	1.129	0.179	2	7	18.0	1	0.036	1	0	14	2	0	0	0	0	0	0	0	0	2	0	51.9	40.7	7.4	0.0	0.0	4	0	0	2	2	0	0.846	0.0	1.0	2	1.0	0	0	1	1
0512T	2654-58-2	O=C2NN(c1ccccc1)CC2(C)C	190.27	6.795	16.918	0.604	0.994	0.644	1.132	0.165	3	7	19.0	1	0.034	1	0	14	2	1	0	0	0	0	0	0	0	3	0	50.0	39.3	7.1	3.6	0.0	4	0	0	2	2	0	0.786	0.0	1.0	2	1.0	0	0	1	1
0513T	23609-20-3	N#CCCNc1ccc(OCC)cc1	190.27	6.795	16.918	0.604	0.994	0.644	1.132	0.154	2	7	19.0	5	0.179	0	1	14	2	1	0	0	0	0	0	0	0	3	0	50.0	39.3	7.1	3.6	0.0	4	1	0	1	1	0	0.429	0.0	1.0	1	1.0	0	0	0	1
0514T	18952-79-9	O=NN(C(=O)Oc1cccc(c1)C(C)C)C	222.27	7.409	18.348	0.612	1.016	0.631	1.137	0.133	5	8	21.0	4	0.133	2	0	14	2	3	0	0	0	0	0	0	0	5	0	46.7	36.7	6.7	10.0	0.0	4	0	0	1	1	0	0.375	0.0	1.0	1	1.0	0	0	0	1
0515T	15686-83-6, 33401-94-4	N2=C(C=Cc1cccs1)N(C)CCC2	206.34	7.369	17.391	0.621	0.985	0.687	1.122	0.165	1	7	19.5	2	0.069	2	0	14	2	0	0	1	0	0	0	0	1	3	0	50.0	39.3	7.1	0.0	0.0	4	0	0	2	2	0	0.786	0.0	1.0	2	1.0	0	0	1	1
0516T	72239-30-6	N2=C(NCc1ccc(cc1)C)SCC2	206.34	7.369	17.391	0.621	0.985	0.687	1.122	0.165	1	7	19.0	3	0.103	1	0	14	2	0	0	1	0	0	0	0	1	3	0	50.0	39.3	7.1	0.0	0.0	4	0	0	2	2	0	0.786	0.0	1.0	2	1.0	0	0	1	1
0517T	72239-32-8	N2=C(NCc1ccccc1C)SCC2	206.34	7.369	17.391	0.621	0.985	0.687	1.122	0.165	1	7	19.0	3	0.103	1	0	14	2	0	0	1	0	0	0	0	1	3	0	50.0	39.3	7.1	0.0	0.0	4	0	0	2	2	0	0.786	0.0	1.0	2	1.0	0	0	1	1
0518T	80-34-2	O=S(=O)(Nc1nnc(C(C)C)s1)c2ccc(N)cc2	298.43	9.043	21.523	0.652	1.019	0.698	1.131	0.117	5	13	27.5	4	0.118	2	0	14	4	2	0	2	0	0	0	0	2	8	0	42.4	33.3	12.1	6.1	0.0	3	0	0	2	2	0	0.579	0.0	1.0	2	1.0	0	0	1	1
0519T	14052-74-5	O=[N+]([O-])c2oc(C=NNC(N1CCCCC1)=S)cc2	282.36	8.556	21.051	0.638	1.027	0.662	1.14	0.117	3	9	26.5	3	0.088	4	0	14	4	3	0	1	0	0	0	0	1	8	0	42.4	33.3	12.1	9.1	0.0	5	0	0	2	2	0	0.579	0.0	1.0	2	1.0	0	0	1	1
0520T	69975-86-6	O=C3c1c(ncn1CC2OCCO2)N(C(=O)N3C)C	266.29	8.069	20.579	0.624	1.034	0.626	1.149	0.123	4	7	25.5	2	0.057	2	0	14	4	4	0	0	0	0	0	0	0	8	0	42.4	33.3	12.1	12.1	0.0	6	0	0	3	4	1	0.737	0.143	1.143	2	0.667	0	0	2	1
0521T	69-33-0	OCC3OC(n2ccc1c(ncnc12)N)C(O)C3(O)	266.29	8.069	20.579	0.624	1.034	0.626	1.149	0.123	4	10	26.0	2	0.057	0	0	14	4	4	0	0	0	0	0	0	0	8	0	42.4	33.3	12.1	12.1	0.0	5	0	0	3	4	1	0.737	0.143	1.143	2	0.667	0	0	2	1
0522T	7143-67-1	OCC3OC(n2cnc1c2(ncnc1SC))C(O)C3(O)	298.36	8.775	21.766	0.64	1.036	0.656	1.142	0.116	4	10	27.0	3	0.083	0	0	14	4	4	0	1	0	0	0	0	1	9	0	41.2	32.4	11.8	11.8	0.0	6	0	0	3	4	1	0.7	0.143	1.143	2	0.667	0	0	2	1
0523T	33841-12-2	N#Cc1ccc(OP(OCC)(OCC)=S)cc1	271.3	8.752	19.964	0.644	1.01	0.711	1.119	0.125	4	8	23.0	6	0.194	1	1	14	1	3	1	1	0	0	0	0	2	6	0	45.2	35.5	3.2	9.7	0.0	4	1	0	1	1	0	0.353	0.0	1.0	1	1.0	0	0	0	1
0524T	84197-34-2	C(=Nc1ccc(OP(OCC)(OCC)=S)cc1)=S	303.37	9.48	21.151	0.661	1.012	0.74	1.112	0.118	4	9	24.0	7	0.219	3	0	14	1	3	1	2	0	0	0	0	3	7	0	43.8	34.4	3.1	9.4	0.0	4	1	0	1	1	0	0.333	0.0	1.0	1	1.0	0	0	0	1
0525T	26447-14-3	O(c1ccc(cc1)C)CC2CC2	162.25	6.24	15.402	0.592	0.981	0.646	1.12	0.197	1	6	16.0	3	0.111	0	0	14	0	1	0	0	0	0	0	0	0	1	0	53.8	42.3	0.0	3.8	0.0	5	0	0	2	2	0	0.75	0.0	1.0	2	1.0	1	0	0	1
0526T	98-73-7	O=C(O)c1ccc(cc1)C(C)(C)C	178.25	6.602	16.117	0.597	0.994	0.638	1.123	0.167	5	7	17.0	2	0.074	1	0	14	0	2	0	0	0	0	0	0	0	2	0	51.9	40.7	0.0	7.4	0.0	4	0	0	1	1	0	0.462	0.0	1.0	1	1.0	0	0	0	1
0527T	103-37-7	O=C(OCc1ccccc1)CCC	178.25	6.602	16.117	0.597	0.994	0.638	1.123	0.167	2	7	17.0	5	0.185	1	0	14	0	2	0	0	0	0	0	0	0	2	0	51.9	40.7	0.0	7.4	0.0	4	0	0	1	1	0	0.462	0.0	1.0	1	1.0	0	0	0	1
0528T	120-45-6	O=C(OC(c1ccccc1)C)CC	178.25	6.602	16.117	0.597	0.994	0.638	1.123	0.167	3	7	17.0	4	0.148	1	0	14	0	2	0	0	0	0	0	0	0	2	0	51.9	40.7	0.0	7.4	0.0	4	0	0	1	1	0	0.462	0.0	1.0	1	1.0	0	0	0	1
0529T	94-86-0	Oc1cc(ccc1(OCC))C=CC	178.25	6.602	16.117	0.597	0.994	0.638	1.123	0.167	3	7	17.0	3	0.111	1	0	14	0	2	0	0	0	0	0	0	0	2	0	51.9	40.7	0.0	7.4	0.0	3	0	0	1	1	0	0.462	0.0	1.0	1	1.0	0	0	0	1
0530T	93-16-3	O(c1ccc(C=CC)cc1(OC))C	178.25	6.602	16.117	0.597	0.994	0.638	1.123	0.167	3	7	17.0	3	0.111	1	0	14	0	2	0	0	0	0	0	0	0	2	0	51.9	40.7	0.0	7.4	0.0	3	0	0	1	1	0	0.462	0.0	1.0	1	1.0	0	0	0	1
0531T	120-50-3	O=C(OCC(C)C)c1ccccc1	178.25	6.602	16.117	0.597	0.994	0.638	1.123	0.167	3	7	17.0	4	0.148	1	0	14	0	2	0	0	0	0	0	0	0	2	0	51.9	40.7	0.0	7.4	0.0	4	0	0	1	1	0	0.462	0.0	1.0	1	1.0	0	0	0	1
0532T	614-45-9	O=C(OOC(C)(C)C)c1ccccc1	194.25	6.937	16.832	0.601	1.006	0.632	1.126	0.154	4	7	18.0	4	0.143	1	0	14	0	3	0	0	0	0	0	0	0	3	0	50.0	39.3	0.0	10.7	0.0	4	0	0	1	1	0	0.429	0.0	1.0	1	1.0	0	0	0	1
0533T	23495-12-7	O=C(OCCOc1ccccc1)CC	194.25	6.937	16.832	0.601	1.006	0.632	1.126	0.154	2	7	18.0	6	0.214	1	0	14	0	3	0	0	0	0	0	0	0	3	0	50.0	39.3	0.0	10.7	0.0	4	0	0	1	1	0	0.429	0.0	1.0	1	1.0	0	0	0	1
0534T	122-48-5	O=C(C)CCc1ccc(O)c(OC)c1	194.25	6.937	16.832	0.601	1.006	0.632	1.126	0.154	4	7	18.0	4	0.143	1	0	14	0	3	0	0	0	0	0	0	0	3	0	50.0	39.3	0.0	10.7	0.0	4	0	0	1	1	0	0.429	0.0	1.0	1	1.0	0	0	0	1
0535T	73987-51-6	OC1COC(OC1)c2ccccc2C	194.25	6.937	16.832	0.601	1.006	0.632	1.126	0.165	2	6	18.0	1	0.034	0	0	14	0	3	0	0	0	0	0	0	0	3	0	50.0	39.3	0.0	10.7	0.0	5	0	0	2	2	0	0.857	0.0	1.0	2	1.0	0	0	0	2
0536T	61361-59-9	O=[N+]([O-])c1ccc(OCC)c(c1)CNCCBr	303.18	9.474	19.9	0.622	1.019	0.658	1.137	0.125	4	8	22.0	6	0.187	2	0	15	2	3	0	0	0	0	1	0	1	6	1	46.9	34.4	6.3	9.4	3.1	5	0	0	1	1	0	0.353	0.0	1.0	1	1.0	0	0	0	1
0537T	18596-51-5	O(c1ccc(cc1Cl)Cl)CSP(OCC)(CC)=S	345.27	10.463	22.124	0.67	1.012	0.771	1.109	0.118	5	7	22.0	7	0.212	1	0	15	0	2	1	2	0	2	0	0	5	7	2	45.5	33.3	0.0	6.1	6.1	5	0	0	1	1	0	0.333	0.0	1.0	1	1.0	0	0	0	1
0538T	34643-46-4	O(c1ccc(cc1Cl)Cl)P(OCC)(=S)SCCC	345.27	10.463	22.124	0.67	1.012	0.771	1.109	0.118	5	7	22.0	7	0.212	1	0	15	0	2	1	2	0	2	0	0	5	7	2	45.5	33.3	0.0	6.1	6.1	5	0	0	1	1	0	0.333	0.0	1.0	1	1.0	0	0	0	1
0539T	2275-14-1	O(CC)P(OCC)(=S)SCSc1cc(ccc1Cl)Cl	377.34	11.098	23.311	0.686	1.013	0.797	1.104	0.111	5	7	23.0	8	0.235	1	0	15	0	2	1	3	0	2	0	0	6	8	2	44.1	32.4	0.0	5.9	5.9	5	0	0	1	1	0	0.316	0.0	1.0	1	1.0	0	0	0	1
0540T	3152-41-8	O(CC)P(OCC)(=S)SCSc1ccc(c(c1)Cl)Cl	377.34	11.098	23.311	0.686	1.013	0.797	1.104	0.111	5	7	23.0	8	0.235	1	0	15	0	2	1	3	0	2	0	0	6	8	2	44.1	32.4	0.0	5.9	5.9	5	0	0	1	1	0	0.316	0.0	1.0	1	1.0	0	0	0	1
0541T	38527-91-2	O=P(Oc1ccc(cc1Cl)Cl)(OCC)SCCC	329.2	9.976	21.651	0.656	1.019	0.735	1.118	0.118	5	7	22.0	7	0.212	1	0	15	0	3	1	1	0	2	0	0	4	7	2	45.5	33.3	0.0	9.1	6.1	5	0	0	1	1	0	0.333	0.0	1.0	1	1.0	0	0	0	1
0542T	21923-23-9	O(c1cc(c(cc1Cl)SC)Cl)P(OCC)(OCC)=S	361.27	10.626	22.839	0.672	1.021	0.762	1.112	0.111	6	7	23.0	7	0.206	1	0	15	0	3	1	2	0	2	0	0	5	8	2	44.1	32.4	0.0	8.8	5.9	5	0	0	1	1	0	0.316	0.0	1.0	1	1.0	0	0	0	1
0543T	3544-35-2	O=C(NNC(C)C)COc1ccc(cc1)Cl	242.73	7.83	18.988	0.613	1.012	0.649	1.138	0.133	4	7	20.0	5	0.161	1	0	15	2	2	0	0	0	1	0	0	1	5	1	48.4	35.5	6.5	6.5	3.2	4	0	0	1	1	0	0.375	0.0	1.0	1	1.0	0	0	0	1
0544T	52102-44-0	O=C(NCC(C)C)NS(=O)(=O)c1ccc(cc1)Cl	290.8	8.812	20.889	0.633	1.023	0.673	1.133	0.118	6	9	24.0	4	0.121	3	0	15	2	3	0	1	0	1	0	0	2	7	1	45.5	33.3	6.1	9.1	3.0	4	0	0	1	1	0	0.333	0.0	1.0	1	1.0	0	0	0	1
0545T	150824-47-8	O=[N+]([O-])C=C(NC)N(Cc1cnc(cc1)Cl)CC	270.75	8.205	20.504	0.621	1.021	0.647	1.147	0.118	5	9	24.0	6	0.182	3	0	15	4	2	0	0	0	1	0	0	1	7	1	45.5	33.3	12.1	6.1	3.0	4	0	0	1	1	0	0.333	0.0	1.0	1	1.0	0	0	0	1
0546T	328-04-1	O=[N+]([O-])c1ccc(OP(OC(C)C)(CC)=S)c(c1)Cl	323.76	9.522	22.033	0.648	1.025	0.709	1.125	0.111	7	9	25.0	6	0.176	3	0	15	1	4	1	1	0	1	0	0	3	8	1	44.1	32.4	2.9	11.8	2.9	5	0	0	1	1	0	0.316	0.0	1.0	1	1.0	0	0	0	1
0547T	79-93-6	OC(c1ccc(cc1)Cl)(C)C(O)(C)C	214.71	7.404	17.472	0.602	1.002	0.65	1.127	0.154	6	6	17.0	2	0.069	0	0	15	0	2	0	0	0	1	0	0	1	3	1	51.7	37.9	0.0	6.9	3.4	5	0	0	1	1	0	0.429	0.0	1.0	1	1.0	0	0	0	1
0548T	23422-53-9	O=C(Oc1cccc(N=CN(C)C)c1)NC	221.29	7.138	18.655	0.602	1.008	0.629	1.142	0.133	4	8	21.0	4	0.129	2	0	15	3	2	0	0	0	0	0	0	0	5	0	48.4	35.5	9.7	6.5	0.0	3	0	0	1	1	0	0.375	0.0	1.0	1	1.0	0	0	0	1
0549T	64399-29-7	O=C1C(=CN(C2=CCCC(N12)C)C)C(=N)O	221.29	7.138	18.655	0.602	1.008	0.629	1.142	0.142	5	4	21.0	1	0.031	4	0	15	3	2	0	0	0	0	0	0	0	5	0	48.4	35.5	9.7	6.5	0.0	5	0	0	2	3	1	0.625	0.2	1.2	1	0.5	0	0	0	2
0550T	77658-97-0	O=C1N(C(=O)N(N1CC2OC2)CC3OC3)CC4OC4	269.29	7.92	20.799	0.612	1.037	0.613	1.148	0.129	2	2	24.0	6	0.162	2	0	15	3	5	0	0	0	0	0	0	0	8	0	44.1	32.4	8.8	14.7	0.0	9	0	0	4	4	0	0.737	0.0	1.0	4	1.0	3	0	1	0
0551T	131-99-7	O=C3NC=Nc1c3(ncn1C2CC(COP(=O)(O)O)C(O)C2(O))	346.27	9.112	24.174	0.636	1.052	0.644	1.149	0.099	6	8	30.5	4	0.1	3	0	15	4	7	1	0	0	0	0	0	1	12	0	39.5	28.9	10.5	18.4	0.0	6	0	0	3	4	1	0.609	0.143	1.143	2	0.667	0	0	2	1
0552T	63979-37-3	N=1C(=NC(N(C=1N)c2ccccc2)(C)C)N	217.31	7.01	18.741	0.605	0.998	0.64	1.147	0.142	4	8	22.0	1	0.031	2	0	15	5	0	0	0	0	0	0	0	0	5	0	48.4	35.5	16.1	0.0	0.0	3	0	0	2	2	0	0.75	0.0	1.0	2	1.0	0	0	0	2
0553T	14052-80-3	O=C(NN=Cc1oc(cc1)[N+](=O)[O-])N2CCN(C)CC2	281.31	8.037	21.6	0.617	1.035	0.619	1.154	0.111	4	9	27.5	3	0.083	4	0	15	5	4	0	0	0	0	0	0	0	9	0	42.9	31.4	14.3	11.4	0.0	5	0	0	2	2	0	0.55	0.0	1.0	2	1.0	0	0	1	1
0554T	36329-36-9	O=C(NN=Cc1oc(cc1)[N+](=O)[O-])CN2CCNCC2	281.31	8.037	21.6	0.617	1.035	0.619	1.154	0.111	3	9	27.5	5	0.139	4	0	15	5	4	0	0	0	0	0	0	0	9	0	42.9	31.4	14.3	11.4	0.0	5	0	0	2	2	0	0.55	0.0	1.0	2	1.0	0	0	1	1
0555T	1874-54-0	OCC3OC(n2cnc1c(ncnc12)N)(CO)C(O)C3(O)	297.31	8.259	22.315	0.62	1.043	0.614	1.156	0.11	5	10	28.0	3	0.079	0	0	15	5	5	0	0	0	0	0	0	0	10	0	41.7	30.6	13.9	13.9	0.0	6	0	0	3	4	1	0.667	0.143	1.143	2	0.667	0	0	2	1
0556T	2782-40-3	O=C(NCCCC)c1ccccc1	177.27	6.331	16.424	0.587	0.986	0.635	1.129	0.167	2	7	17.0	4	0.143	1	0	15	1	1	0	0	0	0	0	0	0	2	0	53.6	39.3	3.6	3.6	0.0	4	0	0	1	1	0	0.462	0.0	1.0	1	1.0	0	0	0	1
0557T	1696-17-9	O=C(c1ccccc1)N(CC)CC	177.27	6.331	16.424	0.587	0.986	0.635	1.129	0.167	3	7	17.0	3	0.107	1	0	15	1	1	0	0	0	0	0	0	0	2	0	53.6	39.3	3.6	3.6	0.0	4	0	0	1	1	0	0.462	0.0	1.0	1	1.0	0	0	0	1
0558T	120-21-8	O=Cc1ccc(cc1)N(CC)CC	177.27	6.331	16.424	0.587	0.986	0.635	1.129	0.167	3	7	17.0	4	0.143	1	0	15	1	1	0	0	0	0	0	0	0	2	0	53.6	39.3	3.6	3.6	0.0	4	0	0	1	1	0	0.462	0.0	1.0	1	1.0	0	0	0	1
0559T	17754-90-4	O=Cc1ccc(cc1(O))N(CC)CC	193.27	6.664	17.139	0.591	0.998	0.629	1.132	0.154	4	7	18.0	4	0.138	1	0	15	1	2	0	0	0	0	0	0	0	3	0	51.7	37.9	3.4	6.9	0.0	4	0	0	1	1	0	0.429	0.0	1.0	1	1.0	0	0	0	1
0560T	19311-91-2	O=C(c1ccccc1(O))N(CC)CC	193.27	6.664	17.139	0.591	0.998	0.629	1.132	0.154	4	7	18.0	3	0.103	1	0	15	1	2	0	0	0	0	0	0	0	3	0	51.7	37.9	3.4	6.9	0.0	4	0	0	1	1	0	0.429	0.0	1.0	1	1.0	0	0	0	1
0561T	61005-12-7	O=C(Oc1ccccc1C(C)CC)N	193.27	6.664	17.139	0.591	0.998	0.629	1.132	0.154	4	7	18.0	4	0.138	1	0	15	1	2	0	0	0	0	0	0	0	3	0	51.7	37.9	3.4	6.9	0.0	4	0	0	1	1	0	0.429	0.0	1.0	1	1.0	0	0	0	1
0562T	2686-99-9	O=C(Oc1cc(c(c(c1)C)C)C)NC	193.27	6.664	17.139	0.591	0.998	0.629	1.132	0.154	5	7	18.0	2	0.069	1	0	15	1	2	0	0	0	0	0	0	0	3	0	51.7	37.9	3.4	6.9	0.0	4	0	0	1	1	0	0.429	0.0	1.0	1	1.0	0	0	0	1
0563T	3971-89-9	O=C(Oc1ccc(c(c1C)C)C)NC	193.27	6.664	17.139	0.591	0.998	0.629	1.132	0.154	5	7	18.0	2	0.069	1	0	15	1	2	0	0	0	0	0	0	0	3	0	51.7	37.9	3.4	6.9	0.0	4	0	0	1	1	0	0.429	0.0	1.0	1	1.0	0	0	0	1
0564T	64-00-6	O=C(Oc1cccc(c1)C(C)C)NC	193.27	6.664	17.139	0.591	0.998	0.629	1.132	0.154	4	7	18.0	3	0.103	1	0	15	1	2	0	0	0	0	0	0	0	3	0	51.7	37.9	3.4	6.9	0.0	4	0	0	1	1	0	0.429	0.0	1.0	1	1.0	0	0	0	1
0565T	29973-13-5	O=C(Oc1ccccc1CSCC)NC	225.34	7.511	18.326	0.611	1.001	0.663	1.125	0.143	3	7	19.0	5	0.167	1	0	15	1	2	0	1	0	0	0	0	1	4	0	50.0	36.7	3.3	6.7	0.0	4	0	0	1	1	0	0.4	0.0	1.0	1	1.0	0	0	0	1
0566T	2032-65-7	O=C(Oc1cc(c(c(c1)C)SC)C)NC	225.34	7.511	18.326	0.611	1.001	0.663	1.125	0.143	5	7	19.0	3	0.1	1	0	15	1	2	0	1	0	0	0	0	1	4	0	50.0	36.7	3.3	6.7	0.0	4	0	0	1	1	0	0.4	0.0	1.0	1	1.0	0	0	0	1
0567T	50-19-1	O=C(OCC(O)(c1ccccc1)CC)N	209.27	6.976	17.853	0.595	1.009	0.623	1.134	0.143	4	7	19.0	5	0.167	1	0	15	1	3	0	0	0	0	0	0	0	4	0	50.0	36.7	3.3	10.0	0.0	4	0	0	1	1	0	0.4	0.0	1.0	1	1.0	0	0	0	1
0568T	4089-07-0	O=C(OCC)C(N)Cc1ccc(O)cc1	209.27	6.976	17.853	0.595	1.009	0.623	1.134	0.143	4	7	19.0	5	0.167	1	0	15	1	3	0	0	0	0	0	0	0	4	0	50.0	36.7	3.3	10.0	0.0	4	0	0	1	1	0	0.4	0.0	1.0	1	1.0	0	0	0	1
0569T	60676-84-8	O(c1cc(cc2OCOc12)CC(N)C)C	209.27	6.976	17.853	0.595	1.009	0.623	1.134	0.152	3	6	19.0	3	0.097	0	0	15	1	3	0	0	0	0	0	0	0	4	0	50.0	36.7	3.3	10.0	0.0	5	0	0	2	3	1	0.6	0.222	1.222	1	0.5	0	0	1	1
0570T	114-26-1	O=C(Oc1ccccc1(OC(C)C))NC	209.27	6.976	17.853	0.595	1.009	0.623	1.134	0.143	4	7	19.0	4	0.133	1	0	15	1	3	0	0	0	0	0	0	0	4	0	50.0	36.7	3.3	10.0	0.0	4	0	0	1	1	0	0.4	0.0	1.0	1	1.0	0	0	0	1
0571T	6884-59-9	O=C(Oc1ccccc1C(OC)OC)NC	225.27	7.267	18.568	0.599	1.019	0.618	1.137	0.133	4	7	20.0	5	0.161	1	0	15	1	4	0	0	0	0	0	0	0	5	0	48.4	35.5	3.2	12.9	0.0	4	0	0	1	1	0	0.375	0.0	1.0	1	1.0	0	0	0	1
0572T	53380-23-7	O=C(Oc1ccccc1CS(=O)(=O)CC)NC	257.34	8.042	19.755	0.617	1.021	0.65	1.13	0.125	5	9	23.0	5	0.156	3	0	15	1	4	0	1	0	0	0	0	1	6	0	46.9	34.4	3.1	12.5	0.0	4	0	0	1	1	0	0.353	0.0	1.0	1	1.0	0	0	0	1
0573T	76579-52-7	O(c1ccc(cc1)CC(N(C)C)=S)C	209.34	7.219	17.611	0.607	0.989	0.67	1.122	0.154	4	7	18.0	3	0.103	1	0	15	1	1	0	1	0	0	0	0	1	3	0	51.7	37.9	3.4	3.4	0.0	4	0	0	1	1	0	0.429	0.0	1.0	1	1.0	0	0	0	1
0574T	98-51-1	c1cc(ccc1C)C(C)(C)C	148.27	5.491	15.214	0.563	0.966	0.633	1.123	0.2	4	6	14.0	1	0.037	0	0	16	0	0	0	0	0	0	0	0	0	0	0	59.3	40.7	0.0	0.0	0.0	5	0	0	1	1	0	0.545	0.0	1.0	1	1.0	0	0	0	1
0575T	71108-06-0	O=C(ON=C1C(C)(C)SC(=NC(C)C)S1)N(C)SC(Cl)(Cl)Cl	424.86	11.181	25.752	0.678	1.032	0.751	1.127	0.095	9	3	25.0	4	0.105	3	0	16	3	2	0	3	0	3	0	0	6	11	3	42.1	28.9	7.9	5.3	7.9	8	0	0	1	1	0	0.227	0.0	1.0	1	1.0	0	0	1	0
0576T	637-32-1	N=C(Nc1ccc(cc1)Cl)NC(=N)NC(C)C	253.77	7.69	20.095	0.609	1.004	0.65	1.149	0.125	5	8	22.0	6	0.182	2	0	16	5	0	0	0	0	1	0	0	1	6	1	48.5	33.3	15.2	0.0	3.0	3	0	0	1	1	0	0.353	0.0	1.0	1	1.0	0	0	0	1
0577T	1942-78-5	O(CC)P(CC)(=S)Sc1ccc(c(c1)C)Cl	294.83	9.213	20.581	0.643	0.992	0.754	1.108	0.133	5	7	20.0	5	0.156	1	0	16	0	1	1	2	0	1	0	0	4	5	1	50.0	34.4	0.0	3.1	3.1	5	0	0	1	1	0	0.375	0.0	1.0	1	1.0	0	0	0	1
0578T	61422-45-5	O=C1NC(=O)N(C=C1(F))C(=O)NCCCCCC	257.3	7.568	20.28	0.596	1.029	0.607	1.158	0.118	5	4	22.0	5	0.147	4	0	16	3	3	0	0	1	0	0	0	0	7	1	47.1	32.4	8.8	8.8	2.9	6	0	0	1	1	0	0.333	0.0	1.0	1	1.0	0	0	0	1
0579T	17291-89-3	O=C(N)NCCc1cc(ccc1C)C	192.29	6.41	17.445	0.582	0.991	0.627	1.137	0.154	4	7	18.0	3	0.1	1	0	16	2	1	0	0	0	0	0	0	0	3	0	53.3	36.7	6.7	3.3	0.0	4	0	0	1	1	0	0.429	0.0	1.0	1	1.0	0	0	0	1
0580T	17291-84-8	O=C(N)NCCc1c(cccc1C)C	192.29	6.41	17.445	0.582	0.991	0.627	1.137	0.154	4	7	18.0	3	0.1	1	0	16	2	1	0	0	0	0	0	0	0	3	0	53.3	36.7	6.7	3.3	0.0	4	0	0	1	1	0	0.429	0.0	1.0	1	1.0	0	0	0	1
0581T	20123-68-6	OC(c1cccc(N)c1)CNC2CC2	192.29	6.41	17.445	0.582	0.991	0.627	1.137	0.165	2	6	18.0	4	0.129	0	0	16	2	1	0	0	0	0	0	0	0	3	0	53.3	36.7	6.7	3.3	0.0	5	0	0	2	2	0	0.643	0.0	1.0	2	1.0	1	0	0	1
0582T	14144-91-3	O=C(Oc1ccc(c(c1)N(C)C)C)NC	208.29	6.719	18.16	0.586	1.001	0.621	1.139	0.143	5	7	19.0	3	0.097	1	0	16	2	2	0	0	0	0	0	0	0	4	0	51.6	35.5	6.5	6.5	0.0	4	0	0	1	1	0	0.4	0.0	1.0	1	1.0	0	0	0	1
0583T	17013-35-3	O=C1NC(=O)C(C(=O)N1)(CC)C(C=CC)C	224.29	7.009	18.875	0.59	1.012	0.616	1.142	0.133	6	4	20.0	3	0.094	4	0	16	2	3	0	0	0	0	0	0	0	5	0	50.0	34.4	6.3	9.4	0.0	6	0	0	1	1	0	0.375	0.0	1.0	1	1.0	0	0	0	1
0584T	6336-01-2	c1ccc(cc1)NC(NCCCC)=S	208.36	6.945	17.918	0.597	0.982	0.666	1.127	0.154	2	7	18.0	4	0.133	1	0	16	2	0	0	1	0	0	0	0	1	3	0	53.3	36.7	6.7	0.0	0.0	4	0	0	1	1	0	0.429	0.0	1.0	1	1.0	0	0	0	1
0585T	66871-56-5	O=C(NC(=N)NC)Nc1c(cccc1C)C	220.31	6.885	18.961	0.593	1.001	0.626	1.147	0.133	5	8	21.0	3	0.094	2	0	16	4	1	0	0	0	0	0	0	0	5	0	50.0	34.4	12.5	3.1	0.0	3	0	0	1	1	0	0.375	0.0	1.0	1	1.0	0	0	0	1
0586T	33207-44-2	O=C(NN=Cc1oc(cc1)[N+](=O)[O-])CNCC(C)C	268.31	7.666	21.106	0.603	1.029	0.612	1.152	0.111	5	9	25.5	7	0.2	4	0	16	4	4	0	0	0	0	0	0	0	8	0	45.7	31.4	11.4	11.4	0.0	5	0	0	1	1	0	0.263	0.0	1.0	1	1.0	0	0	1	0
0587T	24353-61-5	O=C(OC(C)C)c1ccccc1(OP(OC)(N)=S)	289.32	8.509	21.206	0.624	1.016	0.684	1.127	0.118	6	8	23.0	6	0.176	2	0	16	1	4	1	1	0	0	0	0	2	7	0	47.1	32.4	2.9	11.8	0.0	4	0	0	1	1	0	0.333	0.0	1.0	1	1.0	0	0	0	1
0588T	22620-72-0	O=C1C=C(OP(=O)(OC)OC)C=C(N1CC=C)C	273.25	8.037	20.734	0.61	1.023	0.649	1.135	0.118	6	5	23.0	6	0.176	5	0	16	1	5	1	0	0	0	0	0	1	7	0	47.1	32.4	2.9	14.7	0.0	4	0	0	1	1	0	0.333	0.0	1.0	1	1.0	0	0	0	1
0589T	2425-15-2	O=[N+]([O-])c1ccc(OP(OCC)(OCC)=S)cc1C	305.32	8.723	21.921	0.626	1.025	0.677	1.129	0.111	6	9	25.0	7	0.2	3	0	16	1	5	1	1	0	0	0	0	2	8	0	45.7	31.4	2.9	14.3	0.0	5	0	0	1	1	0	0.316	0.0	1.0	1	1.0	0	0	0	1
0590T	19645-42-2	O=[N+]([O-])c1ccc(OP(OC)(OC)=S)cc1SC(C)C	337.39	9.372	23.108	0.642	1.026	0.704	1.123	0.105	7	9	26.0	7	0.194	3	0	16	1	5	1	2	0	0	0	0	3	9	0	44.4	30.6	2.8	13.9	0.0	5	0	0	1	1	0	0.3	0.0	1.0	1	1.0	0	0	0	1
0591T	103-05-9	OC(C)(C)CCc1ccccc1	164.27	5.867	15.929	0.569	0.978	0.627	1.126	0.182	3	6	15.0	3	0.107	0	0	16	0	1	0	0	0	0	0	0	0	1	0	57.1	39.3	0.0	3.6	0.0	5	0	0	1	1	0	0.5	0.0	1.0	1	1.0	0	0	0	1
0592T	39067-39-5	O=CC2C1C=CC(C1)C2(CCC)	164.27	5.867	15.929	0.569	0.978	0.627	1.126	0.197	2	2	15.0	3	0.103	2	0	16	0	1	0	0	0	0	0	0	0	1	0	57.1	39.3	0.0	3.6	0.0	8	0	0	2	3	2	0.583	0.571	1.429	1	0.5	0	0	2	1
0593T	5736-70-9	Oc1cc(ccc1CCCC)C	164.27	5.867	15.929	0.569	0.978	0.627	1.126	0.182	3	6	15.0	3	0.107	0	0	16	0	1	0	0	0	0	0	0	0	1	0	57.1	39.3	0.0	3.6	0.0	5	0	0	1	1	0	0.5	0.0	1.0	1	1.0	0	0	0	1
0594T	488-10-8	O=C1C(=C(C)CC1)CC=CCC	164.27	5.867	15.929	0.569	0.978	0.627	1.126	0.182	3	3	15.0	3	0.107	3	0	16	0	1	0	0	0	0	0	0	0	1	0	57.1	39.3	0.0	3.6	0.0	6	0	0	1	1	0	0.417	0.0	1.0	1	1.0	0	0	1	0
0595T	80-46-6	Oc1ccc(cc1)C(C)(C)CC	164.27	5.867	15.929	0.569	0.978	0.627	1.126	0.182	4	6	15.0	2	0.071	0	0	16	0	1	0	0	0	0	0	0	0	1	0	57.1	39.3	0.0	3.6	0.0	5	0	0	1	1	0	0.5	0.0	1.0	1	1.0	0	0	0	1
0596T	121-00-6	Oc1ccc(OC)cc1C(C)(C)C	180.27	6.216	16.644	0.574	0.99	0.621	1.129	0.167	5	6	16.0	2	0.069	0	0	16	0	2	0	0	0	0	0	0	0	2	0	55.2	37.9	0.0	6.9	0.0	5	0	0	1	1	0	0.462	0.0	1.0	1	1.0	0	0	0	1
0597T	90-87-9	O(C)C(OC)C(c1ccccc1)C	180.27	6.216	16.644	0.574	0.99	0.621	1.129	0.167	3	6	16.0	4	0.138	0	0	16	0	2	0	0	0	0	0	0	0	2	0	55.2	37.9	0.0	6.9	0.0	5	0	0	1	1	0	0.462	0.0	1.0	1	1.0	0	0	0	1
0598T	105-01-1	O=C(OCC(C)C)CCc1occc1	196.27	6.542	17.359	0.579	1.002	0.615	1.132	0.154	3	6	17.5	6	0.2	1	0	16	0	3	0	0	0	0	0	0	0	3	0	53.3	36.7	0.0	10.0	0.0	6	0	0	1	1	0	0.357	0.0	1.0	1	1.0	0	0	1	0
0599T	27318-87-2	OCC(O)COc1cc(OC)cc(OC)c1	228.27	7.133	18.788	0.587	1.022	0.605	1.137	0.133	4	6	19.0	6	0.187	0	0	16	0	5	0	0	0	0	0	0	0	5	0	50.0	34.4	0.0	15.6	0.0	5	0	0	1	1	0	0.375	0.0	1.0	1	1.0	0	0	0	1
0600T	5902-52-3	O(c1ccc(cc1Cl)C(C)(C)C)P(OC)(N)=S	293.78	8.641	21.131	0.621	1.002	0.705	1.125	0.125	7	7	21.0	4	0.118	1	0	17	1	2	1	1	0	1	0	0	3	6	1	50.0	32.4	2.9	5.9	2.9	5	0	0	1	1	0	0.353	0.0	1.0	1	1.0	0	0	0	1
0601T	61792-11-8	N#CC=C(C)CCC=C(C)CC	163.29	5.631	16.236	0.56	0.971	0.624	1.132	0.167	4	3	15.0	4	0.143	2	1	17	1	0	0	0	0	0	0	0	0	1	0	58.6	37.9	3.4	0.0	0.0	6	1	0	0	0	0	0.0	0.0	0.0	0	0.0	0	0	0	0
0602T	2532-49-2	O=C(Oc1nc(nc(c1)C)CCC)N(C)C	223.31	6.767	19.181	0.581	1.004	0.614	1.146	0.133	5	7	20.0	4	0.121	1	0	17	3	2	0	0	0	0	0	0	0	5	0	51.5	33.3	9.1	6.1	0.0	6	0	0	1	1	0	0.375	0.0	1.0	1	1.0	0	0	0	1
0603T	5370-01-4	O(c1c(cccc1C)C)CC(N)C	179.29	5.976	16.951	0.565	0.983	0.618	1.134	0.167	4	6	16.0	3	0.1	0	0	17	1	1	0	0	0	0	0	0	0	2	0	56.7	36.7	3.3	3.3	0.0	5	0	0	1	1	0	0.462	0.0	1.0	1	1.0	0	0	0	1
0604T	5588-10-3	O(c1ccccc1CC(NC)C)C	179.29	5.976	16.951	0.565	0.983	0.618	1.134	0.167	3	6	16.0	4	0.133	0	0	17	1	1	0	0	0	0	0	0	0	2	0	56.7	36.7	3.3	3.3	0.0	5	0	0	1	1	0	0.462	0.0	1.0	1	1.0	0	0	0	1
0605T	91-99-6	OCCN(c1cccc(c1)C)CCO	195.29	6.3	17.665	0.57	0.994	0.613	1.137	0.154	3	6	17.0	5	0.161	0	0	17	1	2	0	0	0	0	0	0	0	3	0	54.8	35.5	3.2	6.5	0.0	5	0	0	1	1	0	0.429	0.0	1.0	1	1.0	0	0	0	1
0606T	2801-68-5	O(c1ccc(OC)c(c1)CC(N)C)C	195.29	6.3	17.665	0.57	0.994	0.613	1.137	0.154	4	6	17.0	4	0.129	0	0	17	1	2	0	0	0	0	0	0	0	3	0	54.8	35.5	3.2	6.5	0.0	5	0	0	1	1	0	0.429	0.0	1.0	1	1.0	0	0	0	1
0607T	586-06-1	Oc1cc(O)cc(c1)C(O)CNC(C)C	211.29	6.603	18.38	0.574	1.005	0.608	1.139	0.143	5	6	18.0	4	0.125	0	0	17	1	3	0	0	0	0	0	0	0	4	0	53.1	34.4	3.1	9.4	0.0	5	0	0	1	1	0	0.4	0.0	1.0	1	1.0	0	0	0	1
0608T	953-32-2	O(CC)P(OCC)(=S)Sc1ccc(cc1)C	276.39	8.375	20.469	0.62	0.992	0.719	1.113	0.133	4	7	20.0	6	0.182	1	0	17	0	2	1	2	0	0	0	0	3	5	0	51.5	33.3	0.0	6.1	0.0	5	0	0	1	1	0	0.375	0.0	1.0	1	1.0	0	0	0	1
0609T	40626-35-5	O=P(Oc1ccccc1)(OCC)SCCC	260.32	7.888	19.996	0.606	1.0	0.683	1.121	0.133	3	7	20.0	7	0.212	1	0	17	0	3	1	1	0	0	0	0	2	5	0	51.5	33.3	0.0	9.1	0.0	5	0	0	1	1	0	0.375	0.0	1.0	1	1.0	0	0	0	1
0610T	55-37-8	O(c1cc(c(c(c1)C)SC)C)P(OC)(OC)=S	292.39	8.6	21.184	0.623	1.002	0.712	1.116	0.125	6	7	21.0	5	0.147	1	0	17	0	3	1	2	0	0	0	0	3	6	0	50.0	32.4	0.0	8.8	0.0	5	0	0	1	1	0	0.353	0.0	1.0	1	1.0	0	0	0	1
0611T	115-90-2	O=S(c1ccc(OP(OCC)(OCC)=S)cc1)C	308.39	8.811	21.898	0.626	1.011	0.704	1.118	0.118	5	8	23.0	7	0.2	2	0	17	0	4	1	2	0	0	0	0	3	7	0	48.6	31.4	0.0	11.4	0.0	5	0	0	1	1	0	0.333	0.0	1.0	1	1.0	0	0	0	1
0612T	6132-17-8	O=P(Oc1ccc(cc1)S(=O)(=O)C)(OCC)OCC	308.32	8.564	22.141	0.615	1.027	0.664	1.129	0.111	6	9	25.0	7	0.194	3	0	17	0	6	1	1	0	0	0	0	2	8	0	47.2	30.6	0.0	16.7	0.0	5	0	0	1	1	0	0.316	0.0	1.0	1	1.0	0	0	0	1
0613T	3099-88-5	O(CC)P(CC)(=S)Sc1ccccc1C	260.39	8.137	19.754	0.617	0.981	0.728	1.11	0.143	4	7	19.0	5	0.156	1	0	17	0	1	1	2	0	0	0	0	3	4	0	53.1	34.4	0.0	3.1	0.0	5	0	0	1	1	0	0.4	0.0	1.0	1	1.0	0	0	0	1
0614T	71-73-8	O=C1N=C(NC(=O)C1(CC)C(C)CCC)S	242.38	7.129	19.874	0.585	1.0	0.637	1.137	0.133	6	3	19.0	4	0.118	3	0	18	2	2	0	1	0	0	0	0	1	5	0	52.9	32.4	5.9	5.9	0.0	8	0	0	1	1	0	0.375	0.0	1.0	1	1.0	0	0	0	1
0615T	57-43-2, 64-43-7	O=C1NC(=O)C(C(=O)N1)(CC)CCC(C)C	226.31	6.656	19.402	0.571	1.007	0.602	1.145	0.133	6	3	19.0	4	0.118	3	0	18	2	3	0	0	0	0	0	0	0	5	0	52.9	32.4	5.9	8.8	0.0	8	0	0	1	1	0	0.375	0.0	1.0	1	1.0	0	0	0	1
0616T	57-33-0	O=C1N=C(O)NC(=O)C1(CC)C(C)CCC	226.31	6.656	19.402	0.571	1.007	0.602	1.145	0.133	6	3	19.0	4	0.118	3	0	18	2	3	0	0	0	0	0	0	0	5	0	52.9	32.4	5.9	8.8	0.0	8	0	0	1	1	0	0.375	0.0	1.0	1	1.0	0	0	0	1
0617T	100751-82-4	N(Nc1c(cccc1C)C)=C(N)N(C)C	206.33	6.252	18.773	0.569	0.988	0.617	1.148	0.143	5	7	19.0	3	0.091	1	0	18	4	0	0	0	0	0	0	0	0	4	0	54.5	33.3	12.1	0.0	0.0	4	0	0	1	1	0	0.4	0.0	1.0	1	1.0	0	0	0	1
0618T	3568-56-7	O=P(Oc1ccc(c(c1)C)SC)(OCC)NC	275.34	7.867	21.018	0.601	1.002	0.673	1.129	0.125	5	7	21.0	6	0.171	1	0	18	1	3	1	1	0	0	0	0	2	6	0	51.4	31.4	2.9	8.6	0.0	5	0	0	1	1	0	0.353	0.0	1.0	1	1.0	0	0	0	1
0619T	21409-78-9	O=C1C=C(OP(OCC)(OCC)=S)C=C(N1C)C	291.34	8.093	21.733	0.604	1.012	0.667	1.131	0.118	6	4	22.0	6	0.167	4	0	18	1	4	1	1	0	0	0	0	2	7	0	50.0	30.6	2.8	11.1	0.0	6	0	0	1	1	0	0.333	0.0	1.0	1	1.0	0	0	0	1
0620T	4728-82-9	O=C(OCC=C)CC1CCCCC1	182.29	5.88	17.171	0.554	0.987	0.605	1.134	0.167	2	2	15.0	5	0.161	2	0	18	0	2	0	0	0	0	0	0	0	2	0	58.1	35.5	0.0	6.5	0.0	8	0	0	1	1	0	0.462	0.0	1.0	1	1.0	0	0	0	1
0621T	65323-13-9	O=C(O)C1(C)(CCC(C(=O)O)(C)C1(C)(C))	214.29	6.494	18.6	0.564	1.008	0.596	1.139	0.143	8	2	17.0	2	0.061	2	0	18	0	4	0	0	0	0	0	0	0	4	0	54.5	33.3	0.0	12.1	0.0	9	0	0	1	1	0	0.333	0.0	1.0	1	1.0	0	0	1	0
0622T	4471-27-6	O=C1OCCOC(=O)CCCCCCC1	214.29	6.494	18.6	0.564	1.008	0.596	1.139	0.143	2	2	17.0	0	0.0	2	0	18	0	4	0	0	0	0	0	0	0	4	0	54.5	33.3	0.0	12.1	0.0	9	0	0	1	1	0	0.867	0.0	1.0	1	1.0	0	0	0	0
0623T	17702-79-3	n1c(nc(cc1C)C)SP(OCC)(OCCC)=S	306.43	8.282	22.512	0.608	0.998	0.696	1.127	0.118	5	7	22.0	7	0.189	1	0	19	2	2	1	2	0	0	0	0	3	7	0	51.4	29.7	5.4	5.4	0.0	7	0	0	1	1	0	0.333	0.0	1.0	1	1.0	0	0	0	1
0624T	51356-07-1	O=C1C=CC=NN1CSP(OC(C)C)(OC(C)C)=S	322.43	8.485	23.226	0.611	1.007	0.69	1.13	0.111	6	4	23.0	7	0.184	4	0	19	2	3	1	2	0	0	0	0	3	8	0	50.0	28.9	5.3	7.9	0.0	7	0	0	1	1	0	0.316	0.0	1.0	1	1.0	0	0	0	1
0625T	23947-60-6	Oc1nc(nc(c1CCCC)C)NCC	209.33	6.157	18.993	0.559	0.991	0.605	1.148	0.143	4	6	18.0	5	0.147	0	0	19	3	1	0	0	0	0	0	0	0	4	0	55.9	32.4	8.8	2.9	0.0	7	0	0	1	1	0	0.4	0.0	1.0	1	1.0	0	0	0	1
0626T	51505-90-9	Oc1ccccc1CNCCNCCN	209.33	6.157	18.993	0.559	0.991	0.605	1.148	0.143	2	6	18.0	7	0.206	0	0	19	3	1	0	0	0	0	0	0	0	4	0	55.9	32.4	8.8	2.9	0.0	5	0	0	1	1	0	0.4	0.0	1.0	1	1.0	0	0	0	1
0627T	23395-20-2	O=C(OC[Si]12(OCCN(CCO1)CCO2))C(=C)C	273.4	7.389	22.221	0.601	1.013	0.654	1.135	0.124	3	2	21.0	4	0.105	2	0	19	1	5	0	0	0	0	0	0	1	7	0	51.4	29.7	2.7	13.5	0.0	8	0	0	2	3	4	0.611	0.727	1.455	1	0.5	0	0	0	0
0628T	26530-20-1	O=C1C=CSN1CCCCCCCC	213.38	6.466	18.665	0.566	0.984	0.635	1.132	0.154	2	2	16.0	7	0.212	2	0	19	1	1	0	1	0	0	0	0	1	3	0	57.6	33.3	3.0	3.0	0.0	8	0	0	1	1	0	0.357	0.0	1.0	1	1.0	0	0	1	0
0629T	5221-49-8	n1c(OP(OCC)(OCC)=S)cc(nc1N(C)C)C	305.38	7.83	23.061	0.591	1.007	0.655	1.141	0.111	6	7	23.0	7	0.179	1	0	20	3	3	1	1	0	0	0	0	2	8	0	51.3	28.2	7.7	7.7	0.0	7	0	0	1	1	0	0.316	0.0	1.0	1	1.0	0	0	0	1
0630T	167004-78-6	N#CC(OC(=O)C)CCP(=O)(OCCCC)C	261.29	7.062	21.072	0.57	1.006	0.625	1.141	0.118	6	3	20.0	9	0.25	2	1	20	1	4	1	0	0	0	0	0	1	6	0	54.1	29.7	2.7	10.8	0.0	9	1	0	0	0	0	0.0	0.0	0.0	0	0.0	0	0	0	0
0631T	16587-71-6	O=C1CCC(CC1)C(C)(C)CC	168.31	5.26	16.983	0.531	0.974	0.596	1.136	0.182	4	1	13.0	2	0.062	1	0	20	0	1	0	0	0	0	0	0	0	1	0	62.5	34.4	0.0	3.1	0.0	10	0	0	1	1	0	0.5	0.0	1.0	1	1.0	0	0	0	1
0632T	10137-90-3	O=C(C=CC(CC)CCCC)C	168.31	5.26	16.983	0.531	0.974	0.596	1.136	0.167	4	2	13.0	6	0.194	2	0	20	0	1	0	0	0	0	0	0	0	1	0	62.5	34.4	0.0	3.1	0.0	8	0	0	0	0	0	0.0	0.0	0.0	0	0.0	0	0	0	0
0633T	105-85-1	O=COCCC(C)CCC=C(C)C	184.31	5.585	17.698	0.536	0.985	0.592	1.139	0.154	4	2	14.0	7	0.219	2	0	20	0	2	0	0	0	0	0	0	0	2	0	60.6	33.3	0.0	6.1	0.0	8	0	0	0	0	0	0.0	0.0	0.0	0	0.0	0	0	0	0
0634T	104-67-6	O=C1OC(CC1)CCCCCCC	184.31	5.585	17.698	0.536	0.985	0.592	1.139	0.167	2	1	14.0	6	0.182	1	0	20	0	2	0	0	0	0	0	0	0	2	0	60.6	33.3	0.0	6.1	0.0	10	0	0	1	1	0	0.385	0.0	1.0	1	1.0	0	0	1	0
0635T	4230-97-1	O=C(OCC=C)CCCCCCC	184.31	5.585	17.698	0.536	0.985	0.592	1.139	0.154	3	2	14.0	9	0.281	2	0	20	0	2	0	0	0	0	0	0	0	2	0	60.6	33.3	0.0	6.1	0.0	8	0	0	0	0	0	0.0	0.0	0.0	0	0.0	0	0	0	0
0636T	17557-23-2	O(CC1OC1)CC(C)(C)COCC2OC2	216.31	6.18	19.127	0.546	1.004	0.584	1.143	0.152	2	0	16.0	8	0.222	0	0	20	0	4	0	0	0	0	0	0	0	4	0	57.1	31.4	0.0	11.4	0.0	11	0	0	2	2	0	0.4	0.0	1.0	2	1.0	2	0	0	0
0637T	62382-23-4	O=C(ON=CC(C)(C)SC)N(C)SN1CCOCC1	307.49	7.687	23.324	0.583	1.01	0.638	1.142	0.111	5	2	21.0	6	0.15	2	0	21	3	3	0	2	0	0	0	0	2	8	0	52.5	27.5	7.5	7.5	0.0	9	0	0	1	1	0	0.316	0.0	1.0	1	1.0	0	0	0	1
0638T	3004-70-4	n1c(nc(nc1NC(C)C)N(CC)CC)OC	239.37	6.299	21.036	0.554	0.998	0.594	1.158	0.125	5	6	20.0	6	0.158	0	0	21	5	1	0	0	0	0	0	0	0	6	0	55.3	28.9	13.2	2.6	0.0	8	0	0	1	1	0	0.353	0.0	1.0	1	1.0	0	0	0	1
0639T	4147-51-7	n1c(nc(nc1NC(C)C)SCC)NC(C)C	255.44	6.722	21.509	0.566	0.991	0.625	1.151	0.125	5	6	20.0	6	0.158	0	0	21	5	0	0	1	0	0	0	0	1	6	0	55.3	28.9	13.2	0.0	0.0	8	0	0	1	1	0	0.353	0.0	1.0	1	1.0	0	0	0	1
0640T	10213-75-9	N#CCCOCC(CC)CCCC	183.33	5.392	18.004	0.53	0.978	0.59	1.143	0.154	3	1	14.0	8	0.242	0	1	21	1	1	0	0	0	0	0	0	0	2	0	61.8	32.4	2.9	2.9	0.0	10	1	0	0	0	0	0.0	0.0	0.0	0	0.0	0	0	0	0
0641T	24771-52-6	OC(COCCCCCOCC(O)CCl)CCl	289.23	7.416	21.836	0.56	1.014	0.607	1.146	0.118	4	0	16.0	10	0.263	0	0	22	0	4	0	0	0	2	0	0	2	6	2	56.4	28.2	0.0	10.3	5.1	11	0	0	0	0	0	0.0	0.0	0.0	0	0.0	0	0	0	0
0642T	1471-51-8	O=C(OCC(COC(=O)N)(CC)CCCC)N	246.35	6.317	21.17	0.543	1.009	0.575	1.153	0.118	6	2	18.0	10	0.263	2	0	22	2	4	0	0	0	0	0	0	0	6	0	56.4	28.2	5.1	10.3	0.0	9	0	0	0	0	0	0.0	0.0	0.0	0	0.0	0	0	0	0
0643T	72542-61-1	O=C(ON=C(C)SC)N(C)SN(C(C)C)P1(OCCCO1)=S	387.54	8.808	26.676	0.606	1.015	0.684	1.136	0.095	7	3	25.0	7	0.159	3	0	22	3	4	1	3	0	0	0	0	4	11	0	50.0	25.0	6.8	9.1	0.0	9	0	0	1	1	0	0.273	0.0	1.0	1	1.0	0	0	0	1
0644T	71048-99-2	O=C(O)C(NC(=O)C(NC(=O)C(N)CCP(=O)(O)C)C)C	323.33	7.519	24.545	0.571	1.025	0.606	1.154	0.095	10	4	24.0	8	0.19	4	0	22	3	6	1	0	0	0	0	0	1	10	0	51.2	25.6	7.0	14.0	0.0	8	0	0	0	0	0	0.0	0.0	0.0	0	0.0	0	0	0	0
0645T	112-12-9	O=C(C)CCCCCCCCC	170.33	5.01	17.51	0.515	0.972	0.583	1.14	0.167	3	1	12.0	8	0.242	1	0	22	0	1	0	0	0	0	0	0	0	1	0	64.7	32.4	0.0	2.9	0.0	10	0	0	0	0	0	0.0	0.0	0.0	0	0.0	0	0	0	0
0646T	68938-07-8	O=C(O)CCCCCCC(C)(C)C	186.33	5.324	18.224	0.521	0.982	0.58	1.142	0.154	5	1	13.0	7	0.206	1	0	22	0	2	0	0	0	0	0	0	0	2	0	62.9	31.4	0.0	5.7	0.0	10	0	0	0	0	0	0.0	0.0	0.0	0	0.0	0	0	0	0
0647T	58430-94-7	O=C(OCCC(C)CC(C)(C)C)C	186.33	5.324	18.224	0.521	0.982	0.58	1.142	0.154	6	1	13.0	6	0.176	1	0	22	0	2	0	0	0	0	0	0	0	2	0	62.9	31.4	0.0	5.7	0.0	10	0	0	0	0	0	0.0	0.0	0.0	0	0.0	0	0	0	0
0648T	4126-58-3	O=C(O)CCOCC(CC)CCCC	202.33	5.62	18.939	0.526	0.992	0.576	1.144	0.143	4	1	14.0	9	0.257	1	0	22	0	3	0	0	0	0	0	0	0	3	0	61.1	30.6	0.0	8.3	0.0	10	0	0	0	0	0	0.0	0.0	0.0	0	0.0	0	0	0	0
0649T	117617-70-6	O=P(O)(OCCCCCCCC)OCCC(Cl)Cl	321.21	7.834	23.286	0.568	1.01	0.637	1.143	0.111	5	1	18.0	11	0.275	1	0	23	0	4	1	0	0	2	0	0	3	7	2	56.1	26.8	0.0	9.8	4.9	11	0	0	0	0	0	0.0	0.0	0.0	0	0.0	0	0	0	0
0650T	91893-38-8	O=NN(C(=O)NCCS(=O)(=O)N(CCC)CCC)CCCl	342.9	7.793	25.227	0.573	1.022	0.613	1.156	0.095	7	4	24.0	10	0.233	4	0	23	4	4	0	1	0	1	0	0	2	10	1	52.3	25.0	9.1	9.1	2.3	10	0	0	0	0	0	0.0	0.0	0.0	0	0.0	0	0	0	0
0651T	19072-57-2	CC[N+]1(CC)(C(C)CCCC1(C))	170.36	4.732	18.08	0.502	0.966	0.577	1.146	0.182	4	0	12.0	2	0.056	0	0	24	1	0	0	0	0	0	0	0	0	1	0	66.7	30.6	2.8	0.0	0.0	11	0	1	1	1	0	0.5	0.0	1.0	1	1.0	0	0	0	1
0652T	10086-50-7	OCC(OCCC(C)C)CC(C)C	188.35	5.091	18.751	0.507	0.98	0.569	1.146	0.154	5	0	12.0	7	0.194	0	0	24	0	2	0	0	0	0	0	0	0	2	0	64.9	29.7	0.0	5.4	0.0	11	0	0	0	0	0	0.0	0.0	0.0	0	0.0	0	0	0	0
0653T	10138-87-1	OCCOCCOC(CC)CCCC	204.35	5.378	19.466	0.512	0.989	0.566	1.148	0.143	3	0	13.0	10	0.27	0	0	24	0	3	0	0	0	0	0	0	0	3	0	63.2	28.9	0.0	7.9	0.0	11	0	0	0	0	0	0.0	0.0	0.0	0	0.0	0	0	0	0
0654T	122-31-6	O(CC)C(OCC)CC(OCC)OCC	220.35	5.65	20.181	0.517	0.998	0.563	1.149	0.133	4	0	14.0	10	0.263	0	0	24	0	4	0	0	0	0	0	0	0	4	0	61.5	28.2	0.0	10.3	0.0	11	0	0	0	0	0	0.0	0.0	0.0	0	0.0	0	0	0	0
0655T	1067-53-4	O(C)CCO[Si](OCCOC)(OCCOC)C=C	280.44	6.677	23.495	0.559	1.008	0.617	1.142	0.111	4	1	18.0	13	0.317	1	0	24	0	6	0	0	0	0	0	0	1	7	0	57.1	26.2	0.0	14.3	0.0	9	0	0	0	0	0	0.0	0.0	0.0	0	0.0	0	0	0	0
0656T	37894-46-5	O(C)CCO[Si](OCCOC)(OCCOC)CCCl	316.9	7.202	24.85	0.565	1.013	0.626	1.144	0.105	4	0	18.0	13	0.302	0	0	25	0	6	0	0	0	1	0	0	2	8	1	56.8	25.0	0.0	13.6	2.3	11	0	0	0	0	0	0.0	0.0	0.0	0	0.0	0	0	0	0
0657T	10024-78-9	NC(C)CCC(CC)CCCC	171.37	4.632	18.343	0.496	0.965	0.571	1.148	0.167	4	0	11.0	7	0.194	0	0	25	1	0	0	0	0	0	0	0	0	1	0	67.6	29.7	2.7	0.0	0.0	11	0	0	0	0	0	0.0	0.0	0.0	0	0.0	0	0	0	0
0658T	2109-64-0	OC(C)CN(CCCC)CCCC	187.37	4.931	19.058	0.502	0.975	0.568	1.15	0.154	4	0	12.0	8	0.216	0	0	25	1	1	0	0	0	0	0	0	0	2	0	65.8	28.9	2.6	2.6	0.0	11	0	0	0	0	0	0.0	0.0	0.0	0	0.0	0	0	0	0
0659T	102-83-0	NCCCN(CCCC)CCCC	186.39	4.779	19.364	0.497	0.969	0.568	1.153	0.154	3	0	12.0	9	0.237	0	0	26	2	0	0	0	0	0	0	0	0	2	0	66.7	28.2	5.1	0.0	0.0	11	0	0	0	0	0	0.0	0.0	0.0	0	0.0	0	0	0	0
0660T	55739-78-1	O=C2C(C(=O)C3(C1C=CC(C1)C23Cl)Cl)=C(Cl)Cl	311.97	13.564	18.374	0.799	1.059	0.833	1.099	0.14	6	4	23.0	0	0.0	4	0	6	0	2	0	0	0	4	0	0	4	6	4	26.1	47.8	0.0	8.7	17.4	5	0	0	3	6	3	0.588	0.6	1.5	1	0.333	0	0	3	1
0661T	5836-04-4	O1C2C=CC1C3C2C4(C(=C(C3(C4(Cl)Cl)Cl)Cl)Cl)Cl	366.87	15.286	19.841	0.827	1.065	0.882	1.099	0.137	6	2	23.0	0	0.0	2	0	6	0	1	0	0	0	6	0	0	6	7	6	25.0	45.8	0.0	4.2	25.0	7	0	0	4	10	5	0.667	0.833	1.667	1	0.25	0	0	4	2
0662T	3212-26-8	O1C2C1C3OC2C4C3C5(C(=C(C4(C5(Cl)Cl)Cl)Cl)Cl)Cl	382.87	15.315	20.555	0.822	1.076	0.865	1.103	0.135	6	1	24.0	0	0.0	1	0	6	0	2	0	0	0	6	0	0	6	8	6	24.0	44.0	0.0	8.0	24.0	9	0	0	5	15	6	0.684	0.923	1.769	1	0.2	1	0	4	3
0663T	27022-50-0	FC(F)(F)c2nnc1c3ccccc3(ccn12)	237.2	10.313	16.795	0.73	1.065	0.701	1.163	0.14	3	15	26.5	0	0.0	0	0	6	3	0	0	0	3	0	0	0	0	6	3	26.1	47.8	13.0	0.0	13.0	1	0	0	3	6	2	0.765	0.308	1.308	1	0.333	0	0	1	2
0664T	523-50-2	O=C1Oc3c(C=C1)ccc2occc23	186.17	9.308	14.725	0.736	1.032	0.732	1.094	0.176	1	12	23.0	0	0.0	2	0	6	0	3	0	0	0	0	0	0	0	3	0	30.0	55.0	0.0	15.0	0.0	0	0	0	3	6	2	0.929	0.308	1.308	1	0.333	0	0	1	2
0665T	2009-24-7	O=C1Oc2c(O)c3occc3(cc2(C=C1))	202.17	9.627	15.44	0.735	1.046	0.719	1.099	0.162	2	12	24.0	0	0.0	2	0	6	0	4	0	0	0	0	0	0	0	4	0	28.6	52.4	0.0	19.0	0.0	0	0	0	3	6	2	0.867	0.308	1.308	1	0.333	0	0	1	2
0666T	25506-06-3	O=C2NN=C(c1ccccc1)c3conc23	213.21	9.27	16.547	0.719	1.032	0.715	1.119	0.15	1	13	25.5	1	0.04	2	0	7	3	2	0	0	0	0	0	0	0	5	0	30.4	47.8	13.0	8.7	0.0	0	0	0	3	4	1	0.937	0.133	1.133	2	0.667	0	0	1	2
0667T	89427-20-3	O=C(Oc1c2nc([nH]c2(cc(c1Cl)Cl))C(F)(F)F)N(C)C	342.12	11.797	20.933	0.722	1.088	0.699	1.169	0.105	8	11	28.0	2	0.067	1	0	8	3	2	0	0	3	2	0	0	2	10	5	27.6	37.9	10.3	6.9	17.2	3	0	0	2	3	1	0.429	0.222	1.222	1	0.5	0	0	1	1
0668T	15518-76-0	O=C2NC(=O)C3(c1ccc(cc1)Cl)(CC23)	221.65	9.637	16.386	0.712	1.027	0.731	1.11	0.162	3	8	22.0	1	0.04	2	0	8	1	2	0	0	0	1	0	0	1	4	1	34.8	47.8	4.3	8.7	4.3	3	0	0	3	4	1	0.8	0.167	1.167	2	0.667	1	0	1	2
0669T	3878-19-1	n1c3ccccc3([nH]c1c2occc2)	184.21	8.373	15.338	0.697	1.008	0.716	1.111	0.176	0	15	23.5	1	0.042	0	0	8	2	1	0	0	0	0	0	0	0	3	0	36.4	50.0	9.1	4.5	0.0	0	0	0	3	4	1	1.0	0.143	1.143	2	0.667	0	0	2	1
0670T	109543-52-4	n2cc1nc(C)sc1c3ccccc23	200.28	9.104	15.81	0.719	0.997	0.77	1.098	0.176	1	15	23.5	0	0.0	0	0	8	2	0	0	1	0	0	0	0	1	3	0	36.4	50.0	9.1	0.0	0.0	1	0	0	3	6	2	0.929	0.308	1.308	1	0.333	0	0	1	2
0671T	6970-97-4	O=C1C=CC(=O)N1C(=O)NCNC(=O)N2C(=O)C=CC2(=O)	292.23	10.077	20.428	0.704	1.074	0.665	1.141	0.105	6	8	30.0	2	0.067	8	0	8	4	6	0	0	0	0	0	0	0	10	0	27.6	37.9	13.8	20.7	0.0	1	0	0	2	2	0	0.476	0.0	1.0	2	1.0	0	0	2	0
0672T	66-77-3	O=Cc1cccc2ccccc12	156.19	7.809	13.822	0.691	0.993	0.725	1.094	0.197	1	12	19.5	1	0.048	1	0	8	0	1	0	0	0	0	0	0	0	1	0	40.0	55.0	0.0	5.0	0.0	0	0	0	2	3	1	0.833	0.2	1.2	1	0.5	0	0	0	2
0673T	93-09-4	O=C(O)c1ccc2ccccc2(c1)	172.19	8.2	14.537	0.692	1.009	0.712	1.099	0.179	2	12	20.5	1	0.045	1	0	8	0	2	0	0	0	0	0	0	0	2	0	38.1	52.4	0.0	9.5	0.0	0	0	0	2	3	1	0.769	0.2	1.2	1	0.5	0	0	0	2
0674T	481-42-5	O=C1C=C(C(=O)c2cccc(O)c12)C	188.19	8.554	15.252	0.693	1.023	0.7	1.104	0.165	4	9	21.0	0	0.0	3	0	8	0	3	0	0	0	0	0	0	0	3	0	36.4	50.0	0.0	13.6	0.0	1	0	0	2	3	1	0.714	0.2	1.2	1	0.5	0	0	0	2
0675T	92-70-6	O=C(O)c1cc2ccccc2(cc1(O))	188.19	8.554	15.252	0.693	1.023	0.7	1.104	0.165	3	12	21.5	1	0.043	1	0	8	0	3	0	0	0	0	0	0	0	3	0	36.4	50.0	0.0	13.6	0.0	0	0	0	2	3	1	0.714	0.2	1.2	1	0.5	0	0	0	2
0676T	16715-77-8	O=C(O)c2c(O)c(O)cc1ccccc12	204.19	8.878	15.966	0.694	1.037	0.69	1.109	0.152	4	12	22.5	1	0.042	1	0	8	0	4	0	0	0	0	0	0	0	4	0	34.8	47.8	0.0	17.4	0.0	0	0	0	2	3	1	0.667	0.2	1.2	1	0.5	0	0	0	2
0677T	86-52-2	c1ccc2c(c1)cccc2CCl	176.65	8.412	14.462	0.689	0.988	0.746	1.096	0.197	1	11	18.5	0	0.0	0	0	9	0	0	0	0	0	1	0	0	1	1	1	42.9	52.4	0.0	0.0	4.8	1	0	0	2	3	1	0.833	0.2	1.2	1	0.5	0	0	0	2
0678T	71108-21-9	N#CC(C#N)=C1SC(=NOC(=O)N(C)SC(Cl)(Cl)Cl)C(C)(C)S1	431.8	13.494	24.666	0.771	1.056	0.828	1.115	0.091	9	5	30.0	3	0.094	3	2	9	4	2	0	3	0	3	0	0	6	12	3	28.1	34.4	12.5	6.3	9.4	5	2	0	1	1	0	0.217	0.0	1.0	1	1.0	0	0	1	0
0679T	14419-01-3	O=C(OC)c1c(c(c(C(=O)N(OC)C)c(c1Cl)Cl)Cl)Cl	361.01	12.449	21.351	0.736	1.069	0.753	1.124	0.105	9	8	25.0	4	0.138	2	0	9	1	4	0	0	0	4	0	0	4	9	4	31.0	37.9	3.4	13.8	13.8	3	0	0	1	1	0	0.3	0.0	1.0	1	1.0	0	0	0	1
0680T	136-25-4	O=C(OCCOc1cc(c(cc1Cl)Cl)Cl)C(C)(Cl)Cl	366.45	13.087	20.97	0.749	1.064	0.785	1.116	0.111	7	7	23.0	6	0.214	1	0	9	0	3	0	0	0	5	0	0	5	8	5	32.1	39.3	0.0	10.7	17.9	4	0	0	1	1	0	0.316	0.0	1.0	1	1.0	0	0	0	1
0681T	720-94-5	O=C(c1ccc(cc1)C)CC(=O)C(F)(F)F	230.2	9.208	16.74	0.67	1.06	0.652	1.157	0.133	6	8	21.0	3	0.12	2	0	9	0	2	0	0	3	0	0	0	0	5	3	36.0	44.0	0.0	8.0	12.0	3	0	0	1	1	0	0.375	0.0	1.0	1	1.0	0	0	0	1
0682T	1631-28-3	O=C1C=CC(=O)N1c2ccc(cc2)C	187.21	8.14	15.558	0.676	1.013	0.694	1.112	0.165	3	9	21.0	1	0.042	3	0	9	1	2	0	0	0	0	0	0	0	3	0	39.1	47.8	4.3	8.7	0.0	1	0	0	2	2	0	0.786	0.0	1.0	2	1.0	0	0	1	1
0683T	4067-01-0	O=C1C=CC(=O)N1c2ccccc2C	187.21	8.14	15.558	0.676	1.013	0.694	1.112	0.165	3	9	21.0	1	0.042	3	0	9	1	2	0	0	0	0	0	0	0	3	0	39.1	47.8	4.3	8.7	0.0	1	0	0	2	2	0	0.786	0.0	1.0	2	1.0	0	0	1	1
0684T	5455-98-1	O=C1c3ccccc3(C(=O)N1CC2OC2)	203.21	8.467	16.273	0.678	1.026	0.684	1.116	0.162	2	8	22.0	2	0.077	2	0	9	1	3	0	0	0	0	0	0	0	4	0	37.5	45.8	4.2	12.5	0.0	3	0	0	3	4	1	0.8	0.167	1.167	2	0.667	1	0	1	1
0685T	3268-87-9	O1c3c(Oc2c1c(c(c(c2Cl)Cl)Cl)Cl)c(c(c(c3Cl)Cl)Cl)Cl	459.72	20.896	22.157	1.007	1.126	1.037	1.074	0.104	8	12	30.0	0	0.0	0	0	0	0	2	0	0	0	8	0	0	8	10	8	0.0	54.5	0.0	9.1	36.4	0	0	0	3	6	2	0.636	0.286	1.286	1	0.333	0	0	0	3
0686T	92-52-4	c1ccc(cc1)c2ccccc2	154.22	7.01	14.634	0.665	0.974	0.719	1.094	0.197	0	12	19.0	1	0.043	0	0	10	0	0	0	0	0	0	0	0	0	0	0	45.5	54.5	0.0	0.0	0.0	0	0	0	2	2	0	1.0	0.0	1.0	2	1.0	0	0	0	2
0687T	6586-89-6	c1ccc2c(c1)c(ccc2CCl)CCl	225.12	9.38	16.816	0.701	0.998	0.762	1.099	0.165	2	11	20.5	0	0.0	0	0	10	0	0	0	0	0	2	0	0	2	2	2	41.7	50.0	0.0	0.0	8.3	2	0	0	2	3	1	0.714	0.2	1.2	1	0.5	0	0	0	2
0688T	61213-25-0	O=C2N(c1cccc(c1)C(F)(F)F)CC(CCl)C2Cl	312.13	10.763	20.229	0.698	1.062	0.701	1.156	0.117	6	7	24.0	1	0.033	1	0	10	1	1	0	0	3	2	0	0	2	7	5	34.5	41.4	3.4	3.4	17.2	5	0	0	2	2	0	0.579	0.0	1.0	2	1.0	0	0	1	1
0689T	612-83-9, 91-94-1	Nc1ccc(cc1Cl)c2ccc(N)c(c2)Cl	253.14	9.736	18.332	0.705	1.01	0.751	1.114	0.142	4	12	23.0	1	0.037	0	0	10	2	0	0	0	0	2	0	0	2	4	2	38.5	46.2	7.7	0.0	7.7	0	0	0	2	2	0	0.75	0.0	1.0	2	1.0	0	0	0	2
0690T	63612-50-0	O=C1NC(C(=O)N1c2ccc(c(c2)C(F)(F)F)[N+](=O)[O-])(C)C	317.25	9.914	21.707	0.678	1.08	0.639	1.17	0.1	9	10	30.0	2	0.061	4	0	10	3	4	0	0	3	0	0	0	0	10	3	31.3	37.5	9.4	12.5	9.4	4	0	0	2	2	0	0.5	0.0	1.0	2	1.0	0	0	1	1
0692T	103-33-3	N(=Nc1ccccc1)c2ccccc2	182.24	7.593	16.15	0.673	0.989	0.711	1.111	0.165	0	13	22.0	2	0.08	1	0	10	2	0	0	0	0	0	0	0	0	2	0	41.7	50.0	8.3	0.0	0.0	0	0	0	2	2	0	0.857	0.0	1.0	2	1.0	0	0	0	2
0693T	63716-35-8	Nc1ccc3c(c1)[nH]c2ccccc23	182.24	7.593	16.15	0.673	0.989	0.711	1.111	0.176	1	15	23.5	0	0.0	0	0	10	2	0	0	0	0	0	0	0	0	2	0	41.7	50.0	8.3	0.0	0.0	0	0	0	3	6	2	0.929	0.308	1.308	1	0.333	0	0	1	2
0694T	63716-36-9	Nc2ccc3[nH]c1ccccc1c3(c2)	182.24	7.593	16.15	0.673	0.989	0.711	1.111	0.176	1	15	23.5	0	0.0	0	0	10	2	0	0	0	0	0	0	0	0	2	0	41.7	50.0	8.3	0.0	0.0	0	0	0	3	6	2	0.929	0.308	1.308	1	0.333	0	0	1	2
0695T	86-30-6	O=NN(c1ccccc1)c2ccccc2	198.24	7.93	16.865	0.675	1.003	0.7	1.115	0.152	1	13	23.0	3	0.115	1	0	10	2	1	0	0	0	0	0	0	0	3	0	40.0	48.0	8.0	4.0	0.0	0	0	0	2	2	0	0.8	0.0	1.0	2	1.0	0	0	0	2
0696T	28657-80-9	O=C(O)C1=NN(c2cc3OCOc3(cc2(C1(=O))))CC	262.24	9.043	19.724	0.68	1.047	0.667	1.128	0.123	4	9	27.0	2	0.065	3	0	10	2	5	0	0	0	0	0	0	0	7	0	34.5	41.4	6.9	17.2	0.0	3	0	0	3	6	2	0.684	0.308	1.308	1	0.333	0	0	1	2
0697T	101-84-8	O(c1ccccc1)c2ccccc2	170.22	7.401	15.349	0.667	0.989	0.707	1.099	0.179	0	12	20.0	2	0.083	0	0	10	0	1	0	0	0	0	0	0	0	1	0	43.5	52.2	0.0	4.3	0.0	0	0	0	2	2	0	0.923	0.0	1.0	2	1.0	0	0	0	2
0698T	132-27-4	Oc1ccccc1c2ccccc2	170.22	7.401	15.349	0.667	0.989	0.707	1.099	0.179	1	12	20.0	1	0.042	0	0	10	0	1	0	0	0	0	0	0	0	1	0	43.5	52.2	0.0	4.3	0.0	0	0	0	2	2	0	0.923	0.0	1.0	2	1.0	0	0	0	2
0699T	1013-99-6	O=C1C=C(OC(=C1)C)c2ccccc2	186.22	7.759	16.064	0.669	1.003	0.697	1.104	0.165	2	9	21.0	1	0.04	3	0	10	0	2	0	0	0	0	0	0	0	2	0	41.7	50.0	0.0	8.3	0.0	1	0	0	2	2	0	0.857	0.0	1.0	2	1.0	0	0	0	2
0700T	92-88-6	Oc1ccc(cc1)c2ccc(O)cc2	186.22	7.759	16.064	0.669	1.003	0.697	1.104	0.165	2	12	21.0	1	0.04	0	0	10	0	2	0	0	0	0	0	0	0	2	0	41.7	50.0	0.0	8.3	0.0	0	0	0	2	2	0	0.857	0.0	1.0	2	1.0	0	0	0	2
0701T	61-31-4, 86-87-3	O=C(O)Cc2cccc1ccccc12	186.22	7.759	16.064	0.669	1.003	0.697	1.104	0.165	2	12	21.5	2	0.08	1	0	10	0	2	0	0	0	0	0	0	0	2	0	41.7	50.0	0.0	8.3	0.0	1	0	0	2	3	1	0.714	0.2	1.2	1	0.5	0	0	0	2
0702T	2664-63-3	Oc1ccc(cc1)Sc2ccc(O)cc2	218.29	8.732	17.251	0.69	1.006	0.735	1.097	0.152	2	12	22.0	2	0.077	0	0	10	0	2	0	1	0	0	0	0	1	3	0	40.0	48.0	0.0	8.0	0.0	0	0	0	2	2	0	0.8	0.0	1.0	2	1.0	0	0	0	2
0703T	72492-12-7	O=C(c1ccc2OC3(C(=O)c2(c1))(CC3))C	202.22	8.089	16.778	0.671	1.016	0.687	1.108	0.162	3	8	22.0	1	0.037	2	0	10	0	3	0	0	0	0	0	0	0	3	0	40.0	48.0	0.0	12.0	0.0	4	0	0	3	4	1	0.733	0.182	1.273	1	0.333	1	0	1	1
0704T	120-23-0	O=C(O)COc1ccc2ccccc2(c1)	202.22	8.089	16.778	0.671	1.016	0.687	1.108	0.152	2	12	22.5	3	0.115	1	0	10	0	3	0	0	0	0	0	0	0	3	0	40.0	48.0	0.0	12.0	0.0	1	0	0	2	3	1	0.667	0.2	1.2	1	0.5	0	0	0	2
0705T	80-09-1	O=S(=O)(c1ccc(O)cc1)c2ccc(O)cc2	250.29	9.27	18.68	0.692	1.03	0.714	1.105	0.132	4	14	26.0	2	0.071	2	0	10	0	4	0	1	0	0	0	0	1	5	0	37.0	44.4	0.0	14.8	0.0	0	0	0	2	2	0	0.706	0.0	1.0	2	1.0	0	0	0	2
0707T	35144-55-9	O=C(O)CC(NC(=O)COc1ccc(cc1Cl)Cl)C(=O)O	336.14	10.504	22.126	0.691	1.063	0.688	1.129	0.1	7	9	27.0	7	0.219	3	0	11	1	6	0	0	0	2	0	0	2	9	2	34.4	37.5	3.1	18.8	6.3	3	0	0	1	1	0	0.286	0.0	1.0	1	1.0	0	0	0	1
0708T	36014-71-8	O=S(=O)(c2c1nc([nH]c1c(c(c2Cl)Cl)Cl)C(F)(F)F)N(CC)CC	424.68	12.134	25.001	0.714	1.078	0.723	1.16	0.091	10	12	32.0	4	0.111	2	0	11	3	2	0	1	3	3	0	0	4	12	6	31.4	34.3	8.6	5.7	17.1	5	0	0	2	3	1	0.375	0.222	1.222	1	0.5	0	0	1	1
0709T	2971-38-2	O=C(OCC=CCCl)COc1ccc(cc1Cl)Cl	309.58	10.675	20.315	0.701	1.039	0.733	1.116	0.118	4	8	23.0	6	0.207	2	0	11	0	3	0	0	0	3	0	0	3	6	3	37.9	41.4	0.0	10.3	10.3	3	0	0	1	1	0	0.333	0.0	1.0	1	1.0	0	0	0	1
0710T	88485-37-4	FC(F)(F)C(=NOCC1OCCO1)c2ccc(cc2)Cl	309.69	9.99	20.831	0.672	1.069	0.657	1.161	0.111	4	7	25.0	4	0.125	1	0	11	1	3	0	0	3	1	0	0	1	8	4	35.5	38.7	3.2	9.7	12.9	5	0	0	2	2	0	0.55	0.0	1.0	2	1.0	0	0	1	1
0711T	137927-75-4	O=C(NN)CSc2ncnc(Oc1ccc(cc1)Cl)c2	310.79	10.025	21.637	0.698	1.032	0.725	1.127	0.111	3	13	28.0	5	0.156	1	0	11	4	2	0	1	0	1	0	0	2	8	1	35.5	38.7	12.9	6.5	3.2	1	0	0	2	2	0	0.6	0.0	1.0	2	1.0	0	0	0	2
0712T	92-67-1	Nc1ccc(cc1)c2ccccc2	169.24	7.052	15.655	0.652	0.98	0.701	1.107	0.179	1	12	20.0	1	0.04	0	0	11	1	0	0	0	0	0	0	0	0	1	0	45.8	50.0	4.2	0.0	0.0	0	0	0	2	2	0	0.923	0.0	1.0	2	1.0	0	0	0	2
0713T	90-41-5	Nc1ccccc1c2ccccc2	169.24	7.052	15.655	0.652	0.98	0.701	1.107	0.179	1	12	20.0	1	0.04	0	0	11	1	0	0	0	0	0	0	0	0	1	0	45.8	50.0	4.2	0.0	0.0	0	0	0	2	2	0	0.923	0.0	1.0	2	1.0	0	0	0	2
0714T	64057-98-3	Nc2ccc3[nH]c1ccc(N)cc1c3(c2)	197.26	7.587	17.171	0.66	0.994	0.695	1.121	0.162	2	15	24.5	0	0.0	0	0	11	3	0	0	0	0	0	0	0	0	3	0	42.3	46.2	11.5	0.0	0.0	0	0	0	3	6	2	0.867	0.308	1.308	1	0.333	0	0	1	2
0715T	2243-78-9	O=[N+]([O-])c2cc(N)ccc2(c1ccc(N)cc1)	229.26	8.188	18.601	0.664	1.018	0.678	1.128	0.132	4	14	26.0	2	0.069	2	0	11	3	2	0	0	0	0	0	0	0	5	0	39.3	42.9	10.7	7.1	0.0	0	0	0	2	2	0	0.706	0.0	1.0	2	1.0	0	0	0	2
0716T	101-50-8	O=S(=O)(O)c2ccc(N=Nc1ccc(N)c(c1)S(=O)(=O)O)cc2	357.4	10.512	23.834	0.701	1.058	0.708	1.125	0.095	7	17	35.0	4	0.114	5	0	11	3	6	0	2	0	0	0	0	2	11	0	32.4	35.3	8.8	17.6	0.0	0	0	0	2	2	0	0.522	0.0	1.0	2	1.0	0	0	0	2
0717T	1214-39-7	N=1C=NC=3C=1N=CNC=3(NCc2ccccc2)	225.28	8.046	18.687	0.667	1.006	0.69	1.133	0.14	0	16	27.0	3	0.1	0	0	11	5	0	0	0	0	0	0	0	0	5	0	39.3	42.9	17.9	0.0	0.0	1	0	0	3	4	1	0.882	0.133	1.133	2	0.667	0	0	1	2
0718T	53179-13-8	O=C1C=CC(=CN1c2ccccc2)C	185.24	7.41	16.37	0.655	0.994	0.691	1.111	0.165	2	9	21.0	1	0.038	3	0	11	1	1	0	0	0	0	0	0	0	2	0	44.0	48.0	4.0	4.0	0.0	1	0	0	2	2	0	0.857	0.0	1.0	2	1.0	0	0	0	2
0719T	13131-19-6	O=C1N(C)C3C=CC1c2ccccc23	185.24	7.41	16.37	0.655	0.994	0.691	1.111	0.176	2	8	21.0	0	0.0	2	0	11	1	1	0	0	0	0	0	0	0	2	0	44.0	48.0	4.0	4.0	0.0	3	0	0	3	6	4	0.857	0.667	1.5	1	0.333	0	0	0	4
0720T	63-25-2	O=C(Oc1cccc2ccccc12)NC	201.24	7.74	17.085	0.657	1.007	0.682	1.115	0.152	2	12	22.5	2	0.074	1	0	11	1	2	0	0	0	0	0	0	0	3	0	42.3	46.2	3.8	7.7	0.0	1	0	0	2	3	1	0.667	0.2	1.2	1	0.5	0	0	0	2
0721T	24691-80-3	O=C(Nc1ccccc1)c2ccoc2C	201.24	7.74	17.085	0.657	1.007	0.682	1.115	0.152	2	12	22.5	2	0.074	1	0	11	1	2	0	0	0	0	0	0	0	3	0	42.3	46.2	3.8	7.7	0.0	1	0	0	2	2	0	0.733	0.0	1.0	2	1.0	0	0	1	1
0722T	5721-72-2	O=C(Oc1cccc2c(O)cccc12)NC	217.24	8.046	17.8	0.659	1.019	0.673	1.119	0.142	3	12	23.5	2	0.071	1	0	11	1	3	0	0	0	0	0	0	0	4	0	40.7	44.4	3.7	11.1	0.0	1	0	0	2	3	1	0.625	0.2	1.2	1	0.5	0	0	0	2
0723T	19077-60-2	O=C1C=CC(=O)N1c2ccc(OCC)cc2	217.24	8.046	17.8	0.659	1.019	0.673	1.119	0.142	3	9	23.0	3	0.107	3	0	11	1	3	0	0	0	0	0	0	0	4	0	40.7	44.4	3.7	11.1	0.0	2	0	0	2	2	0	0.687	0.0	1.0	2	1.0	0	0	1	1
0724T	17518-47-7	NC(Cc2cccc1ccccc12)=S	201.31	8.052	16.843	0.674	0.984	0.738	1.1	0.165	2	12	21.5	2	0.077	1	0	11	1	0	0	1	0	0	0	0	1	2	0	44.0	48.0	4.0	0.0	0.0	1	0	0	2	3	1	0.714	0.2	1.2	1	0.5	0	0	0	2
0725T	89427-06-5	FC(F)(F)c2nc1c(cc(cc1Br)C(C)(C)C)[nH]2	321.16	10.705	19.906	0.664	1.039	0.684	1.159	0.124	7	10	24.0	1	0.032	0	0	12	2	0	0	0	3	0	1	0	1	6	4	40.0	40.0	6.7	0.0	13.3	5	0	0	2	3	1	0.5	0.222	1.222	1	0.5	0	0	1	1
0726T	6279-87-4	O=C(OCCCl)c1ccccc1(C(=O)OCCCl)	291.14	9.705	20.202	0.673	1.038	0.695	1.121	0.118	4	8	23.0	6	0.2	2	0	12	0	4	0	0	0	2	0	0	2	6	2	40.0	40.0	0.0	13.3	6.7	4	0	0	1	1	0	0.333	0.0	1.0	1	1.0	0	0	0	1
0727T	54708-68-8	O=C(NC)c1nn(c(OC)c1)c2cccc(c2)Cl	265.72	8.857	19.955	0.665	1.023	0.686	1.131	0.124	4	12	25.5	3	0.097	1	0	12	3	2	0	0	0	1	0	0	1	6	1	40.0	40.0	10.0	6.7	3.3	2	0	0	2	2	0	0.611	0.0	1.0	2	1.0	0	0	1	1
0728T	112143-77-8, 64902-72-3	O=C(Nc1nc(nc(n1)C)OC)NS(=O)(=O)c2ccccc2Cl	357.81	10.223	24.088	0.688	1.05	0.697	1.139	0.095	6	15	33.0	4	0.111	3	0	12	5	4	0	1	0	1	0	0	2	11	1	34.3	34.3	14.3	11.4	2.9	2	0	0	2	2	0	0.522	0.0	1.0	2	1.0	0	0	0	2
0729T	21267-72-1	O=C(N(c1ccccc1)C(C#C)C)CCl	221.7	8.211	17.725	0.656	1.002	0.7	1.116	0.143	4	8	21.0	2	0.074	1	1	12	1	1	0	0	0	1	0	0	1	3	1	44.4	44.4	3.7	3.7	3.7	3	2	0	1	1	0	0.4	0.0	1.0	1	1.0	0	0	0	1
0730T	39794-99-5	c1ccc(cc1)c2cc[n+](cc2)C	170.25	6.81	15.919	0.637	0.978	0.688	1.111	0.179	1	12	20.0	1	0.038	0	0	12	1	0	0	0	0	0	0	0	0	1	0	48.0	48.0	4.0	0.0	0.0	1	0	1	2	2	0	0.923	0.0	1.0	2	1.0	0	0	0	2
0731T	2764-72-9, 85-00-7	c1cc[n+]3c(c1)c2cccc[n+]2CC3	184.26	7.087	16.677	0.641	0.985	0.685	1.118	0.176	0	12	22.0	0	0.0	0	0	12	2	0	0	0	0	0	0	0	0	2	0	46.2	46.2	7.7	0.0	0.0	2	0	2	3	6	2	1.0	0.286	1.286	1	0.333	0	0	0	3
0732T	101-54-2	Nc1ccc(cc1)Nc2ccccc2	184.26	7.087	16.677	0.641	0.985	0.685	1.118	0.165	1	12	21.0	2	0.074	0	0	12	2	0	0	0	0	0	0	0	0	2	0	46.2	46.2	7.7	0.0	0.0	0	0	0	2	2	0	0.857	0.0	1.0	2	1.0	0	0	0	2
0733T	92-87-5	Nc1ccc(cc1)c2ccc(N)cc2	184.26	7.087	16.677	0.641	0.985	0.685	1.118	0.165	2	12	21.0	1	0.037	0	0	12	2	0	0	0	0	0	0	0	0	2	0	46.2	46.2	7.7	0.0	0.0	0	0	0	2	2	0	0.857	0.0	1.0	2	1.0	0	0	0	2
0734T	101-80-4	O(c1ccc(N)cc1)c2ccc(N)cc2	200.26	7.417	17.392	0.644	0.998	0.677	1.122	0.152	2	12	22.0	2	0.071	0	0	12	2	1	0	0	0	0	0	0	0	3	0	44.4	44.4	7.4	3.7	0.0	0	0	0	2	2	0	0.8	0.0	1.0	2	1.0	0	0	0	2
0735T	14628-06-9	O=C(Oc1cccc2ccc(nc12)C)NC	216.26	7.724	18.106	0.647	1.01	0.669	1.125	0.142	3	12	23.5	2	0.069	1	0	12	2	2	0	0	0	0	0	0	0	4	0	42.9	42.9	7.1	7.1	0.0	2	0	0	2	3	1	0.625	0.2	1.2	1	0.5	0	0	0	2
0736T	80-08-0	O=S(=O)(c1ccc(N)cc1)c2ccc(N)cc2	248.33	8.563	19.294	0.665	1.012	0.703	1.118	0.132	4	14	26.0	2	0.067	2	0	12	2	2	0	1	0	0	0	0	1	5	0	41.4	41.4	6.9	6.9	0.0	0	0	0	2	2	0	0.706	0.0	1.0	2	1.0	0	0	0	2
0737T	89-33-8	O=C(OCC)C1=NN(C(=O)C1)c2ccccc2	232.26	8.009	18.821	0.649	1.021	0.661	1.128	0.132	3	9	24.0	4	0.133	3	0	12	2	3	0	0	0	0	0	0	0	5	0	41.4	41.4	6.9	10.3	0.0	3	0	0	2	2	0	0.647	0.0	1.0	2	1.0	0	0	1	1
0738T	54395-37-8	O=C1c2ccc(cc2(C(=O)N1CCCC))[N+](=O)[O-]	248.26	8.275	19.536	0.651	1.031	0.655	1.13	0.124	5	10	26.0	4	0.129	4	0	12	2	4	0	0	0	0	0	0	0	6	0	40.0	40.0	6.7	13.3	0.0	4	0	0	2	3	1	0.5	0.222	1.222	1	0.5	0	0	1	1
0739T	21452-18-6	O=C(Nc1ccccc1)c2c(nc(C)s2)C	232.33	8.297	18.579	0.664	1.001	0.711	1.114	0.142	3	12	23.5	2	0.069	1	0	12	2	1	0	1	0	0	0	0	1	4	0	42.9	42.9	7.1	3.6	0.0	2	0	0	2	2	0	0.687	0.0	1.0	2	1.0	0	0	1	1
0740T	139-65-1	Nc1ccc(cc1)Sc2ccc(N)cc2	216.33	8.012	17.864	0.662	0.989	0.721	1.111	0.152	2	12	22.0	2	0.071	0	0	12	2	0	0	1	0	0	0	0	1	3	0	44.4	44.4	7.4	0.0	0.0	0	0	0	2	2	0	0.8	0.0	1.0	2	1.0	0	0	0	2
0741T	93-18-5	O(c1ccc2ccccc2(c1))CC	172.24	6.89	15.876	0.635	0.985	0.681	1.108	0.179	1	11	19.5	2	0.077	0	0	12	0	1	0	0	0	0	0	0	0	1	0	48.0	48.0	0.0	4.0	0.0	2	0	0	2	3	1	0.769	0.2	1.2	1	0.5	0	0	0	2
0742T	1866-31-5	O=C(OCC=C)C=Cc1ccccc1	188.24	7.24	16.59	0.638	0.998	0.672	1.112	0.154	2	9	20.0	5	0.192	3	0	12	0	2	0	0	0	0	0	0	0	2	0	46.2	46.2	0.0	7.7	0.0	1	0	0	1	1	0	0.429	0.0	1.0	1	1.0	0	0	0	1
0743T	42136-31-2	O=P(OC(c1ccc(cc1Cl)Cl)=C(Br)Br)(OCC)OCC	482.92	14.204	24.23	0.713	1.039	0.787	1.114	0.1	7	8	26.0	7	0.206	2	0	13	0	4	1	0	0	2	2	0	5	9	4	38.2	35.3	0.0	11.8	11.8	4	0	0	1	1	0	0.286	0.0	1.0	1	1.0	0	0	0	1
0744T	10312-19-3	O=C1c2ccccc2(C(=O)N1C(CBr)SP(OC)(OC)=S)	410.27	12.067	23.891	0.703	1.028	0.779	1.107	0.105	6	9	28.0	5	0.143	3	0	13	1	4	1	2	0	0	1	0	4	9	1	38.2	35.3	2.9	11.8	2.9	4	0	0	2	3	1	0.429	0.222	1.222	1	0.5	0	0	1	1
0745T	33178-86-8, 71306-36-0	N1=C(NCC1)N(c2c(cccc2Cl)Cl)CC=C	270.18	9.006	19.88	0.663	1.008	0.71	1.129	0.132	3	8	23.0	4	0.129	2	0	13	3	0	0	0	0	2	0	0	2	5	2	43.3	40.0	10.0	0.0	6.7	3	0	0	2	2	0	0.647	0.0	1.0	2	1.0	0	0	1	1
0746T	98410-36-7	N=C1N=C(N)C(=NN1C(C)C)c2cccc(c2Cl)Cl	298.2	9.319	21.396	0.669	1.018	0.705	1.139	0.117	6	9	26.0	2	0.061	3	0	13	5	0	0	0	0	2	0	0	2	7	2	40.6	37.5	15.6	0.0	6.3	3	0	0	2	2	0	0.632	0.0	1.0	2	1.0	0	0	0	2
0747T	71363-61-6	O=P(OC=C)(OCC)OC(c1cc(c(cc1Cl)Cl)Cl)CCl	394.02	11.589	23.834	0.701	1.045	0.758	1.12	0.1	7	8	26.0	7	0.206	2	0	13	0	4	1	0	0	4	0	0	5	9	4	38.2	35.3	0.0	11.8	11.8	4	0	0	1	1	0	0.286	0.0	1.0	1	1.0	0	0	0	1
0748T	33245-39-5	O=[N+]([O-])c1cc(cc(c1N(CCC)CCCl)[N+](=O)[O-])C(F)(F)F	355.73	9.881	23.588	0.655	1.074	0.634	1.172	0.091	9	10	30.0	6	0.167	4	0	13	3	4	0	0	3	1	0	0	1	11	4	36.1	33.3	8.3	11.1	11.1	6	0	0	1	1	0	0.261	0.0	1.0	1	1.0	0	0	0	1
0749T	3766-60-7	O=C(Nc1ccc(cc1)Cl)N(C)C(C#C)C	236.72	8.163	18.746	0.646	1.005	0.686	1.126	0.133	5	8	22.0	2	0.069	1	1	13	2	1	0	0	0	1	0	0	1	4	1	44.8	41.4	6.9	3.4	3.4	3	2	0	1	1	0	0.375	0.0	1.0	1	1.0	0	0	0	1
0750T	58-14-0	n1c(nc(c(c1N)c2ccc(cc2)Cl)CC)N	248.74	8.291	19.547	0.652	1.005	0.69	1.134	0.132	4	12	24.0	2	0.065	0	0	13	4	0	0	0	0	1	0	0	1	5	1	43.3	40.0	13.3	0.0	3.3	2	0	0	2	2	0	0.706	0.0	1.0	2	1.0	0	0	0	2
0751T	68683-30-7	O=C(OC(c1ccccc1)C)C(C(=O)C)Cl	240.7	8.3	18.66	0.643	1.017	0.674	1.12	0.133	5	8	21.0	5	0.172	2	0	13	0	3	0	0	0	1	0	0	1	4	1	44.8	41.4	0.0	10.3	3.4	4	0	0	1	1	0	0.375	0.0	1.0	1	1.0	0	0	0	1
0752T	63007-70-5	O=C(O)Cc2ccc(OCC1CC1)c(c2)Cl	240.7	8.3	18.66	0.643	1.017	0.674	1.12	0.142	3	7	21.0	5	0.167	1	0	13	0	3	0	0	0	1	0	0	1	4	1	44.8	41.4	0.0	10.3	3.4	5	0	0	2	2	0	0.562	0.0	1.0	2	1.0	1	0	0	1
0753T	3671-67-8	FC(F)(F)c1nc2ccc(cc2([nH]1))C(C)(C)C	242.27	8.076	18.88	0.629	1.031	0.638	1.164	0.132	6	10	23.0	1	0.032	0	0	13	2	0	0	0	3	0	0	0	0	5	3	43.3	40.0	6.7	0.0	10.0	5	0	0	2	3	1	0.529	0.222	1.222	1	0.5	0	0	1	1
0754T	89427-45-2	FC(F)(F)c1nc2c([nH]1)c(c(c(c2C)C)C)C	242.27	8.076	18.88	0.629	1.031	0.638	1.164	0.132	7	10	23.0	0	0.0	0	0	13	2	0	0	0	3	0	0	0	0	5	3	43.3	40.0	6.7	0.0	10.0	5	0	0	2	3	1	0.529	0.222	1.222	1	0.5	0	0	1	1
0756T	16034-77-8	O=C(O)C(C)CN(C(=O)C)c1c(cc(c(N)c1I)I)I	613.97	18.605	23.825	0.722	1.018	0.869	1.112	0.105	9	8	25.0	4	0.121	2	0	13	2	3	0	0	0	0	0	3	3	8	3	39.4	36.4	6.1	9.1	9.1	4	0	0	1	1	0	0.3	0.0	1.0	1	1.0	0	0	0	1
0757T	14489-75-9	c1ccc2c(c1)cccc2CNC	171.26	6.587	16.182	0.622	0.977	0.676	1.115	0.179	1	11	19.5	2	0.074	0	0	13	1	0	0	0	0	0	0	0	0	1	0	50.0	46.2	3.8	0.0	0.0	2	0	0	2	3	1	0.769	0.2	1.2	1	0.5	0	0	0	2
0758T	942-01-8	c1ccc2c(c1)[nH]c3c2CCCC3	171.26	6.587	16.182	0.622	0.977	0.676	1.115	0.192	0	10	20.0	0	0.0	0	0	13	1	0	0	0	0	0	0	0	0	1	0	50.0	46.2	3.8	0.0	0.0	4	0	0	3	6	2	1.0	0.308	1.308	1	0.333	0	0	1	2
0759T	53112-28-0	n1c(nc(cc1C)C)Nc2ccccc2	199.28	7.117	17.698	0.632	0.99	0.672	1.128	0.152	2	12	22.0	2	0.069	0	0	13	3	0	0	0	0	0	0	0	0	3	0	46.4	42.9	10.7	0.0	0.0	2	0	0	2	2	0	0.8	0.0	1.0	2	1.0	0	0	0	2
0760T	34375-78-5	n2c(c1NCc3ccccc3(Oc1n2C))C	215.28	7.423	18.413	0.635	1.002	0.665	1.13	0.15	2	11	23.5	0	0.0	0	0	13	3	1	0	0	0	0	0	0	0	4	0	44.8	41.4	10.3	3.4	0.0	3	0	0	3	6	2	0.875	0.286	1.286	1	0.333	0	0	1	1
0761T	59-63-2	O=C(NNCc1ccccc1)c2noc(c2)C	231.28	7.709	19.128	0.638	1.013	0.658	1.133	0.132	2	12	24.5	4	0.129	1	0	13	3	2	0	0	0	0	0	0	0	5	0	43.3	40.0	10.0	6.7	0.0	2	0	0	2	2	0	0.647	0.0	1.0	2	1.0	0	0	1	1
0762T	21312-10-7	O=C(Nc1ccc(cc1)S(=O)(=O)Nc2noc(c2)C)C	295.35	8.95	21.745	0.659	1.034	0.675	1.131	0.111	5	14	29.5	4	0.118	3	0	13	3	4	0	1	0	0	0	0	1	8	0	39.4	36.4	9.1	12.1	0.0	2	0	0	2	2	0	0.55	0.0	1.0	2	1.0	0	0	1	1
0763T	5234-68-4	O=C(Nc1ccccc1)C2=C(OCCS2)C	235.33	8.115	18.799	0.648	1.005	0.694	1.115	0.142	2	8	22.0	2	0.067	2	0	13	1	2	0	1	0	0	0	0	1	4	0	44.8	41.4	3.4	6.9	0.0	3	0	0	2	2	0	0.75	0.0	1.0	2	1.0	0	0	0	2
0764T	74957-49-6	O=C(C=Cc1ccc2OCOc2(c1))N(C)C	219.26	7.561	18.327	0.632	1.013	0.653	1.125	0.142	3	8	22.0	2	0.067	2	0	13	1	3	0	0	0	0	0	0	0	4	0	44.8	41.4	3.4	10.3	0.0	3	0	0	2	3	1	0.562	0.222	1.222	1	0.5	0	0	1	1
0765T	72432-10-1	O=C(c1ccc(OC)cc1)N2C(=O)CCC2	219.26	7.561	18.327	0.632	1.013	0.653	1.125	0.142	3	8	22.0	2	0.067	2	0	13	1	3	0	0	0	0	0	0	0	4	0	44.8	41.4	3.4	10.3	0.0	4	0	0	2	2	0	0.687	0.0	1.0	2	1.0	0	0	1	1
0766T	16709-30-1	O=C(Oc2cccc1c2(OC(C1(=O))(C)C))NC	235.26	7.842	19.041	0.635	1.024	0.646	1.128	0.132	5	8	23.0	2	0.065	2	0	13	1	4	0	0	0	0	0	0	0	5	0	43.3	40.0	3.3	13.3	0.0	4	0	0	2	3	1	0.529	0.222	1.222	1	0.5	0	0	1	1
0767T	118-28-5	O=S(=O)(O)c1ccc2c(N)c(OCC)ccc2(c1)	267.33	8.624	20.229	0.653	1.025	0.679	1.121	0.124	5	13	26.5	3	0.094	2	0	13	1	4	0	1	0	0	0	0	1	6	0	41.9	38.7	3.2	12.9	0.0	2	0	0	2	3	1	0.556	0.2	1.2	1	0.5	0	0	0	2
0768T	5259-88-1	O=C(Nc1ccccc1)C2=C(OCCS2(=O)(=O))C	267.33	8.624	20.229	0.653	1.025	0.679	1.121	0.124	4	10	26.0	2	0.062	4	0	13	1	4	0	1	0	0	0	0	1	6	0	41.9	38.7	3.2	12.9	0.0	3	0	0	2	2	0	0.667	0.0	1.0	2	1.0	0	0	0	2
0769T	5826-85-7	O=C2Oc1cc(OP(OC)(OC)=S)ccc1C(=C2)C	300.29	9.384	21.372	0.668	1.027	0.717	1.112	0.117	5	9	26.0	4	0.121	3	0	13	0	5	1	1	0	0	0	0	2	7	0	40.6	37.5	0.0	15.6	0.0	3	0	0	2	3	1	0.526	0.2	1.2	1	0.5	0	0	0	2
0770T	59330-98-2	c1cc(c(c(c1)Cl)Cl)C2CCCCC2	229.16	8.184	17.869	0.638	0.99	0.707	1.115	0.165	2	6	18.0	1	0.034	0	0	14	0	0	0	0	0	2	0	0	2	2	2	50.0	42.9	0.0	0.0	7.1	6	0	0	2	2	0	0.857	0.0	1.0	2	1.0	0	0	0	2
0771T	1713-15-1	O=C(OCC(C)C)COc1ccc(cc1Cl)Cl	277.16	8.941	20.014	0.646	1.023	0.683	1.124	0.125	5	7	21.0	6	0.194	1	0	14	0	3	0	0	0	2	0	0	2	5	2	45.2	38.7	0.0	9.7	6.5	5	0	0	1	1	0	0.353	0.0	1.0	1	1.0	0	0	0	1
0772T	2701-86-2	O=P(OC(=CCl)c1cc(ccc1Cl)Cl)(OCC)OCC	359.58	10.576	23.007	0.677	1.036	0.733	1.121	0.105	6	8	25.0	7	0.206	2	0	14	0	4	1	0	0	3	0	0	4	8	3	41.2	35.3	0.0	11.8	8.8	4	0	0	1	1	0	0.3	0.0	1.0	1	1.0	0	0	0	1
0773T	3954-73-2	O=[N+]([O-])c1ccc(OP(OCCCCCl)(C)=S)cc1C(F)(F)F	391.76	10.588	24.71	0.668	1.062	0.694	1.153	0.091	8	9	29.0	7	0.189	3	0	14	1	4	1	1	3	1	0	0	3	11	4	37.8	32.4	2.7	10.8	10.8	6	0	0	1	1	0	0.261	0.0	1.0	1	1.0	0	0	0	1
0774T	81777-89-1	O=C1N(OCC1(C)C)Cc2ccccc2Cl	239.72	7.991	18.966	0.632	1.009	0.67	1.126	0.142	4	7	21.0	2	0.065	1	0	14	1	2	0	0	0	1	0	0	1	4	1	46.7	40.0	3.3	6.7	3.3	5	0	0	2	2	0	0.687	0.0	1.0	2	1.0	0	0	1	1
0775T	4790-92-5	O=C(Oc2ccc(c1c2(OC(C)(C)C1))Cl)NC	255.72	8.249	19.681	0.635	1.019	0.663	1.128	0.132	5	7	22.0	2	0.062	1	0	14	1	3	0	0	0	1	0	0	1	5	1	45.2	38.7	3.2	9.7	3.2	5	0	0	2	3	1	0.529	0.222	1.222	1	0.5	0	0	1	1
0776T	4433-79-8	O=C(Nc1cc(OC)c(cc1(OC))Cl)CC(=O)C	271.72	8.491	20.396	0.637	1.029	0.657	1.131	0.118	6	8	23.0	5	0.156	2	0	14	1	4	0	0	0	1	0	0	1	6	1	43.8	37.5	3.1	12.5	3.1	4	0	0	1	1	0	0.333	0.0	1.0	1	1.0	0	0	0	1
0777T	1910-42-5, 4685-14-7	c1c[n+](ccc1c2cc[n+](cc2)C)C	186.28	6.653	17.204	0.614	0.982	0.664	1.125	0.165	2	12	21.0	1	0.034	0	0	14	2	0	0	0	0	0	0	0	0	2	0	50.0	42.9	7.1	0.0	0.0	2	0	2	2	2	0	0.857	0.0	1.0	2	1.0	0	0	0	2
0778T	121771-84-4	N1=C3N(CC1)CCc2ccccc2C3	186.28	6.653	17.204	0.614	0.982	0.664	1.125	0.176	0	7	20.0	0	0.0	1	0	14	2	0	0	0	0	0	0	0	0	2	0	50.0	42.9	7.1	0.0	0.0	5	0	0	3	6	2	1.0	0.286	1.286	1	0.333	0	0	1	1
0779T	64057-91-6	Nc1ccc2c(c1)[nH]c3c2CCCC3	186.28	6.653	17.204	0.614	0.982	0.664	1.125	0.176	1	10	21.0	0	0.0	0	0	14	2	0	0	0	0	0	0	0	0	2	0	50.0	42.9	7.1	0.0	0.0	4	0	0	3	6	2	0.929	0.308	1.308	1	0.333	0	0	1	2
0780T	1079-26-1	Nc1ccc2[nH]c3c(c2(c1))CCCC3	186.28	6.653	17.204	0.614	0.982	0.664	1.125	0.176	1	10	21.0	0	0.0	0	0	14	2	0	0	0	0	0	0	0	0	2	0	50.0	42.9	7.1	0.0	0.0	4	0	0	3	6	2	0.929	0.308	1.308	1	0.333	0	0	1	2
0781T	70381-39-4	O=C1C(=C(N=C2C=CC=C(N12)C)C)CC	202.28	6.975	17.918	0.618	0.994	0.656	1.127	0.152	4	5	21.0	1	0.033	5	0	14	2	1	0	0	0	0	0	0	0	3	0	48.3	41.4	6.9	3.4	0.0	4	0	0	2	3	1	0.667	0.2	1.2	1	0.5	0	0	0	2
0782T	125-33-7	O=C2NCNC(=O)C2(c1ccccc1)CC	218.28	7.276	18.633	0.621	1.005	0.65	1.13	0.142	3	8	22.0	2	0.065	2	0	14	2	2	0	0	0	0	0	0	0	4	0	46.7	40.0	6.7	6.7	0.0	4	0	0	2	2	0	0.75	0.0	1.0	2	1.0	0	0	0	2
0783T	50-12-4	O=C2NC(c1ccccc1)(C(=O)N2C)CC	218.28	7.276	18.633	0.621	1.005	0.65	1.13	0.142	4	8	22.0	2	0.065	2	0	14	2	2	0	0	0	0	0	0	0	4	0	46.7	40.0	6.7	6.7	0.0	4	0	0	2	2	0	0.687	0.0	1.0	2	1.0	0	0	1	1
0784T	23504-07-6	O=C(Oc1ccccc1N(C)CC#C)NC	218.28	7.276	18.633	0.621	1.005	0.65	1.13	0.133	4	8	22.0	4	0.133	1	1	14	2	2	0	0	0	0	0	0	0	4	0	46.7	40.0	6.7	6.7	0.0	3	2	0	1	1	0	0.375	0.0	1.0	1	1.0	0	0	0	1
0785T	100199-60-8	OCc2ccc(OCCn1cncc1)cc2	218.28	7.276	18.633	0.621	1.005	0.65	1.13	0.142	1	11	22.5	5	0.161	0	0	14	2	2	0	0	0	0	0	0	0	4	0	46.7	40.0	6.7	6.7	0.0	3	0	0	2	2	0	0.687	0.0	1.0	2	1.0	0	0	1	1
0786T	131-89-5	O=[N+]([O-])c1cc(c(O)c(c1)C2CCCCC2)[N+](=O)[O-]	266.28	8.069	20.778	0.63	1.035	0.632	1.137	0.117	5	10	27.0	3	0.088	4	0	14	2	5	0	0	0	0	0	0	0	7	0	42.4	36.4	6.1	15.2	0.0	6	0	0	2	2	0	0.632	0.0	1.0	2	1.0	0	0	0	2
0787T	3204-27-1	O=C(Oc1c(cc(cc1C(C)(C)C)[N+](=O)[O-])[N+](=O)[O-])C	282.28	8.302	21.492	0.632	1.043	0.627	1.14	0.105	9	11	28.0	5	0.147	5	0	14	2	6	0	0	0	0	0	0	0	8	0	41.2	35.3	5.9	17.6	0.0	5	0	0	1	1	0	0.3	0.0	1.0	1	1.0	0	0	0	1
0788T	61676-87-7	N(c1ccc(cc1C)C)=C2N(C=CS2)C	218.35	7.529	18.391	0.634	0.986	0.698	1.118	0.152	3	8	21.0	1	0.033	2	0	14	2	0	0	1	0	0	0	0	1	3	0	48.3	41.4	6.9	0.0	0.0	3	0	0	2	2	0	0.733	0.0	1.0	2	1.0	0	0	1	1
0789T	95-30-7	n2c1ccccc1sc2SC(N(CC)CC)=S	282.49	9.113	20.765	0.67	0.991	0.759	1.105	0.132	3	11	24.0	4	0.125	1	0	14	2	0	0	3	0	0	0	0	3	5	0	45.2	38.7	6.5	0.0	0.0	4	0	0	2	3	1	0.529	0.222	1.222	1	0.5	0	0	1	1
0790T	27653-49-2	n1c(nc(c(c1N)c2ccccc2)CC)N	214.3	7.143	18.72	0.624	0.994	0.661	1.136	0.142	3	12	23.0	2	0.065	0	0	14	4	0	0	0	0	0	0	0	0	4	0	46.7	40.0	13.3	0.0	0.0	2	0	0	2	2	0	0.75	0.0	1.0	2	1.0	0	0	0	2
0791T	63979-29-3	O=C(c2nnn(c1ccccc1)c2C)N(C)C	230.3	7.429	19.434	0.627	1.005	0.654	1.138	0.132	4	12	24.5	2	0.062	1	0	14	4	1	0	0	0	0	0	0	0	5	0	45.2	38.7	12.9	3.2	0.0	3	0	0	2	2	0	0.647	0.0	1.0	2	1.0	0	0	1	1
0792T	58995-43-0	n1cccc2cc(OP(OCC)(C)=S)ccc12	267.31	8.623	20.249	0.653	1.0	0.728	1.112	0.132	3	12	24.5	4	0.125	1	0	14	1	2	1	1	0	0	0	0	2	5	0	45.2	38.7	3.2	6.5	0.0	3	0	0	2	3	1	0.588	0.2	1.2	1	0.5	0	0	0	2
0793T	5131-24-8	O=C1c2ccccc2(C(=O)N1P(OCC)(OCC)=S)	299.31	9.07	21.679	0.657	1.02	0.712	1.118	0.117	5	9	26.0	5	0.147	3	0	14	1	4	1	1	0	0	0	0	2	7	0	42.4	36.4	3.0	12.1	0.0	4	0	0	2	3	1	0.474	0.222	1.222	1	0.5	0	0	1	1
0794T	13104-29-5	O=C1c2ccccc2(C(=O)N1CSP(OC)(OCC)=S)	331.38	9.746	22.866	0.673	1.021	0.739	1.112	0.111	5	9	27.0	6	0.171	3	0	14	1	4	1	2	0	0	0	0	3	8	0	41.2	35.3	2.9	11.8	0.0	4	0	0	2	3	1	0.45	0.222	1.222	1	0.5	0	0	1	1
0795T	76379-66-3	C#CCCC#CC#CCCCCO	174.26	6.454	16.402	0.607	0.982	0.659	1.115	0.154	2	3	18.0	4	0.154	0	3	14	0	1	0	0	0	0	0	0	0	1	0	51.9	44.4	0.0	3.7	0.0	6	6	0	0	0	0	0.0	0.0	0.0	0	0.0	0	0	0	0
0796T	5205-11-8	O=C(OCC=C(C)C)c1ccccc1	190.26	6.795	17.117	0.611	0.994	0.651	1.119	0.154	3	8	19.0	4	0.143	2	0	14	0	2	0	0	0	0	0	0	0	2	0	50.0	42.9	0.0	7.1	0.0	3	0	0	1	1	0	0.429	0.0	1.0	1	1.0	0	0	0	1
0797T	6066-49-5	O=C1OC(c2ccccc12)CCCC	190.26	6.795	17.117	0.611	0.994	0.651	1.119	0.165	2	7	19.0	3	0.103	1	0	14	0	2	0	0	0	0	0	0	0	2	0	50.0	42.9	0.0	7.1	0.0	5	0	0	2	3	1	0.643	0.222	1.222	1	0.5	0	0	1	1
0798T	117666-83-8	O(c1ccc(cc1)C=CC(OCC)=S)C	222.33	7.667	18.304	0.631	0.997	0.686	1.112	0.143	3	8	20.0	5	0.172	2	0	14	0	2	0	1	0	0	0	0	1	3	0	48.3	41.4	0.0	6.9	0.0	3	0	0	1	1	0	0.4	0.0	1.0	1	1.0	0	0	0	1
0799T	56983-13-2	O=C(O)Cc1ccc2OC(Cc2(c1))CC	206.26	7.112	17.832	0.615	1.006	0.645	1.122	0.152	3	7	20.0	3	0.1	1	0	14	0	3	0	0	0	0	0	0	0	3	0	48.3	41.4	0.0	10.3	0.0	5	0	0	2	3	1	0.6	0.222	1.222	1	0.5	0	0	1	1
0800T	63919-02-8	O(c1ccc(cc1)CC2OC2)CC3OC3	206.26	7.112	17.832	0.615	1.006	0.645	1.122	0.162	0	6	20.0	5	0.161	0	0	14	0	3	0	0	0	0	0	0	0	3	0	48.3	41.4	0.0	10.3	0.0	6	0	0	3	3	0	0.8	0.0	1.0	3	1.0	2	0	0	1
0801T	77-83-8	O=C(OCC)C2OC2(c1ccccc1)(C)	206.26	7.112	17.832	0.615	1.006	0.645	1.122	0.152	3	7	20.0	4	0.133	1	0	14	0	3	0	0	0	0	0	0	0	3	0	48.3	41.4	0.0	10.3	0.0	5	0	0	2	2	0	0.6	0.0	1.0	2	1.0	1	0	0	1
0802T	93-28-7	O=C(Oc1ccc(cc1(OC))CC=C)C	206.26	7.112	17.832	0.615	1.006	0.645	1.122	0.143	4	8	20.0	5	0.172	2	0	14	0	3	0	0	0	0	0	0	0	3	0	48.3	41.4	0.0	10.3	0.0	3	0	0	1	1	0	0.4	0.0	1.0	1	1.0	0	0	0	1
0803T	40552-84-9	O=C(OC(c1ccccc1)C)CC(=O)C	206.26	7.112	17.832	0.615	1.006	0.645	1.122	0.143	4	8	20.0	5	0.172	2	0	14	0	3	0	0	0	0	0	0	0	3	0	48.3	41.4	0.0	10.3	0.0	4	0	0	1	1	0	0.4	0.0	1.0	1	1.0	0	0	0	1
0804T	101-90-6	O(c2cccc(OCC1OC1)c2)CC3OC3	222.26	7.409	18.547	0.618	1.016	0.638	1.125	0.15	0	6	21.0	6	0.187	0	0	14	0	4	0	0	0	0	0	0	0	4	0	46.7	40.0	0.0	13.3	0.0	6	0	0	3	3	0	0.75	0.0	1.0	3	1.0	2	0	0	1
0805T	84-66-2	O=C(OCC)c1ccccc1(C(=O)OCC)	222.26	7.409	18.547	0.618	1.016	0.638	1.125	0.133	4	8	21.0	6	0.2	2	0	14	0	4	0	0	0	0	0	0	0	4	0	46.7	40.0	0.0	13.3	0.0	4	0	0	1	1	0	0.375	0.0	1.0	1	1.0	0	0	0	1
0806T	132-82-1	O=C1OC(=O)C(OC(=O)CCC)=C1(OC(=O)CCC)	270.26	8.19	20.691	0.627	1.045	0.622	1.132	0.111	6	5	24.0	8	0.242	5	0	14	0	7	0	0	0	0	0	0	0	7	0	42.4	36.4	0.0	21.2	0.0	6	0	0	1	1	0	0.263	0.0	1.0	1	1.0	0	0	1	0
0807T	3570-98-7	O=C(N(Cc1ccc(cc1)S(=O)(=O)C)CCO)C(Cl)Cl	340.25	9.721	22.937	0.655	1.034	0.694	1.128	0.105	7	9	26.0	5	0.143	3	0	15	1	4	0	1	0	2	0	0	3	8	2	42.9	34.3	2.9	11.4	5.7	5	0	0	1	1	0	0.3	0.0	1.0	1	1.0	0	0	0	1
0808T	38331-02-1	O=P(OC(=C)c1ccc(cc1Cl)Cl)(OCC)OCC	325.14	9.563	22.179	0.652	1.026	0.708	1.123	0.111	6	8	24.0	7	0.206	2	0	15	0	4	1	0	0	2	0	0	3	7	2	44.1	35.3	0.0	11.8	5.9	4	0	0	1	1	0	0.316	0.0	1.0	1	1.0	0	0	0	1
0809T	2310-17-0	O=C2Oc1cc(ccc1N2CSP(OCC)(OCC)=S)Cl	367.84	10.218	24.22	0.673	1.026	0.743	1.116	0.105	5	8	27.0	7	0.189	2	0	15	1	4	1	2	0	1	0	0	4	9	1	41.7	33.3	2.8	11.1	2.8	5	0	0	2	3	1	0.429	0.222	1.222	1	0.5	0	0	1	1
0810T	64050-52-8	O=C2Oc1cc(ccc1N2COP(=O)(OCC)OCC)Cl	335.7	9.325	23.276	0.647	1.04	0.677	1.132	0.105	5	8	27.0	7	0.189	2	0	15	1	6	1	0	0	1	0	0	2	9	1	41.7	33.3	2.8	16.7	2.8	5	0	0	2	3	1	0.429	0.222	1.222	1	0.5	0	0	1	1
0811T	24473-06-1	O=C(COc1ccc(cc1)Cl)C(C)(C)C	226.72	7.557	18.472	0.616	1.002	0.662	1.123	0.143	5	7	19.0	4	0.133	1	0	15	0	2	0	0	0	1	0	0	1	3	1	50.0	40.0	0.0	6.7	3.3	5	0	0	1	1	0	0.4	0.0	1.0	1	1.0	0	0	0	1
0812T	62987-05-7	O=C1C(F)=CN(C(=O)N1C2OCCC2)C3OCCC3	270.29	7.95	20.973	0.617	1.036	0.62	1.149	0.123	3	3	24.0	2	0.056	3	0	15	2	4	0	0	1	0	0	0	0	7	1	44.1	35.3	5.9	11.8	2.9	8	0	0	3	3	0	0.842	0.0	1.0	3	1.0	0	0	2	1
0813T	13593-03-8	n1cc(nc2ccccc12)OP(OCC)(OCC)=S	298.33	8.774	21.986	0.647	1.012	0.707	1.123	0.117	3	12	26.5	6	0.171	1	0	15	2	3	1	1	0	0	0	0	2	7	0	44.1	35.3	5.9	8.8	0.0	4	0	0	2	3	1	0.526	0.2	1.2	1	0.5	0	0	0	2
0814T	40507-80-0	N3=C(Nc1cccc2c1CCC2)NCC3	201.3	6.71	18.225	0.608	0.987	0.653	1.133	0.162	0	7	21.0	2	0.062	1	0	15	3	0	0	0	0	0	0	0	0	3	0	50.0	40.0	10.0	0.0	0.0	5	0	0	3	4	1	0.933	0.143	1.143	2	0.667	0	0	2	1
0815T	1492-02-0	O=S(=O)(Nc1nnc(C(C)(C)C)s1)c2ccccc2	297.44	8.748	22.029	0.648	1.012	0.7	1.125	0.117	5	13	27.5	4	0.114	2	0	15	3	2	0	2	0	0	0	0	2	7	0	44.1	35.3	8.8	5.9	0.0	4	0	0	2	2	0	0.579	0.0	1.0	2	1.0	0	0	1	1
0816T	1025-15-6	O=C1N(C(=O)N(C(=O)N1CC=C)CC=C)CC=C	249.3	7.555	20.369	0.617	1.018	0.635	1.14	0.118	6	6	24.0	6	0.182	6	0	15	3	3	0	0	0	0	0	0	0	6	0	45.5	36.4	9.1	9.1	0.0	3	0	0	1	1	0	0.333	0.0	1.0	1	1.0	0	0	0	1
0817T	101-37-1	n1c(nc(nc1OCC=C)OCC=C)OCC=C	249.3	7.555	20.369	0.617	1.018	0.635	1.14	0.118	3	9	24.0	9	0.273	3	0	15	3	3	0	0	0	0	0	0	0	6	0	45.5	36.4	9.1	9.1	0.0	3	0	0	1	1	0	0.333	0.0	1.0	1	1.0	0	0	0	1
0818T	2589-01-7	n1c(nc(nc1OCC2OC2)OCC3OC3)OCC4OC4	297.3	8.258	22.514	0.625	1.044	0.62	1.146	0.114	0	6	27.0	9	0.231	0	0	15	3	6	0	0	0	0	0	0	0	9	0	41.7	33.3	8.3	16.7	0.0	9	0	0	4	4	0	0.714	0.0	1.0	4	1.0	3	0	0	1
0819T	195252-21-2	n3cnc1c(ncn1CC2CC2)c3NC4CC4	229.32	7.166	19.741	0.617	0.998	0.651	1.143	0.147	0	10	25.0	4	0.114	0	0	15	5	0	0	0	0	0	0	0	0	5	0	46.9	37.5	15.6	0.0	0.0	7	0	0	4	5	1	0.882	0.133	1.133	3	0.75	2	0	1	1
0820T	77236-50-1	O=C2NCCC2(c1ccccc1)CC	189.28	6.527	17.424	0.601	0.987	0.648	1.125	0.165	2	7	19.0	2	0.067	1	0	15	1	1	0	0	0	0	0	0	0	2	0	51.7	41.4	3.4	3.4	0.0	5	0	0	2	2	0	0.786	0.0	1.0	2	1.0	0	0	1	1
0821T	63887-52-5	O=C(c1ccccc1(OCC=C))N(C)C	205.28	6.843	18.139	0.605	0.998	0.641	1.127	0.143	4	8	20.0	4	0.133	2	0	15	1	2	0	0	0	0	0	0	0	3	0	50.0	40.0	3.3	6.7	0.0	3	0	0	1	1	0	0.4	0.0	1.0	1	1.0	0	0	0	1
0822T	97-36-9	O=C(Nc1ccc(cc1C)C)CC(=O)C	205.28	6.843	18.139	0.605	0.998	0.641	1.127	0.143	5	8	20.0	3	0.1	2	0	15	1	2	0	0	0	0	0	0	0	3	0	50.0	40.0	3.3	6.7	0.0	4	0	0	1	1	0	0.4	0.0	1.0	1	1.0	0	0	0	1
0823T	56368-47-9	O=C(N1CCOCC1)SCc2ccccc2	237.35	7.656	19.326	0.623	1.001	0.674	1.121	0.142	1	7	21.0	3	0.094	1	0	15	1	2	0	1	0	0	0	0	1	4	0	48.4	38.7	3.2	6.5	0.0	5	0	0	2	2	0	0.75	0.0	1.0	2	1.0	0	0	0	2
0824T	21709-44-4	O=C(Oc1ccccc1C2SCCS2)N(C)C	269.42	8.419	20.513	0.641	1.003	0.704	1.114	0.132	3	7	22.0	3	0.091	1	0	15	1	2	0	2	0	0	0	0	2	5	0	46.9	37.5	3.1	6.3	0.0	5	0	0	2	2	0	0.647	0.0	1.0	2	1.0	0	0	1	1
0825T	63887-17-2	O=C(NCCO)c1ccccc1(OCC=C)	221.28	7.138	18.853	0.608	1.009	0.635	1.13	0.133	3	8	21.0	6	0.194	2	0	15	1	3	0	0	0	0	0	0	0	4	0	48.4	38.7	3.2	9.7	0.0	3	0	0	1	1	0	0.375	0.0	1.0	1	1.0	0	0	0	1
0826T	122-82-7	O=C(Nc1ccc(OCC)cc1)CC(=O)C	221.28	7.138	18.853	0.608	1.009	0.635	1.13	0.133	4	8	21.0	5	0.161	2	0	15	1	3	0	0	0	0	0	0	0	4	0	48.4	38.7	3.2	9.7	0.0	4	0	0	1	1	0	0.375	0.0	1.0	1	1.0	0	0	0	1
0827T	1665-48-1	O=C2OC(COc1cc(cc(c1)C)C)CN2	221.28	7.138	18.853	0.608	1.009	0.635	1.13	0.142	3	7	21.0	3	0.094	1	0	15	1	3	0	0	0	0	0	0	0	4	0	48.4	38.7	3.2	9.7	0.0	5	0	0	2	2	0	0.687	0.0	1.0	2	1.0	0	0	1	1
0828T	73622-67-0	O=C(C)SCc1cnc(c(O)c1CSC(=O)C)C	285.42	8.649	21.228	0.643	1.013	0.697	1.117	0.118	6	8	23.0	6	0.182	2	0	15	1	3	0	2	0	0	0	0	2	6	0	45.5	36.4	3.0	9.1	0.0	5	0	0	1	1	0	0.333	0.0	1.0	1	1.0	0	0	0	1
0829T	16655-82-6	O=C(Oc2cccc1c2(OC(C)(C)C1(O)))NC	237.28	7.415	19.568	0.612	1.019	0.63	1.133	0.132	5	7	22.0	2	0.061	1	0	15	1	4	0	0	0	0	0	0	0	5	0	46.9	37.5	3.1	12.5	0.0	5	0	0	2	3	1	0.529	0.222	1.222	1	0.5	0	0	1	1
0830T	22791-20-4	O=C(Oc1ccc(c2OC(Oc12)(C)C)C)NC	237.28	7.415	19.568	0.612	1.019	0.63	1.133	0.132	5	7	22.0	2	0.061	1	0	15	1	4	0	0	0	0	0	0	0	5	0	46.9	37.5	3.1	12.5	0.0	5	0	0	2	3	1	0.529	0.222	1.222	1	0.5	0	0	1	1
0831T	6988-20-1	O=C(Oc1ccccc1C2OCC(O2)C)NC	237.28	7.415	19.568	0.612	1.019	0.63	1.133	0.132	3	7	22.0	3	0.091	1	0	15	1	4	0	0	0	0	0	0	0	5	0	46.9	37.5	3.1	12.5	0.0	5	0	0	2	2	0	0.647	0.0	1.0	2	1.0	0	0	1	1
0832T	4212-94-6	O=C(OC(C)C)N(OC(=O)C)c1ccccc1	237.28	7.415	19.568	0.612	1.019	0.63	1.133	0.125	5	8	22.0	5	0.156	2	0	15	1	4	0	0	0	0	0	0	0	5	0	46.9	37.5	3.1	12.5	0.0	4	0	0	1	1	0	0.353	0.0	1.0	1	1.0	0	0	0	1
0833T	72705-22-7	O=C(Nc1cc(c(cc1(OC))S(=O)(=O)O)C)CC(=O)C	301.35	8.61	22.185	0.634	1.038	0.649	1.131	0.105	8	10	27.0	5	0.143	4	0	15	1	6	0	1	0	0	0	0	1	8	0	42.9	34.3	2.9	17.1	0.0	4	0	0	1	1	0	0.3	0.0	1.0	1	1.0	0	0	0	1
0834T	18705-22-1	O=P(OCC#C)(OCCC)c1ccccc1	238.24	7.685	19.283	0.622	1.001	0.682	1.118	0.133	3	8	22.0	6	0.194	1	1	15	0	3	1	0	0	0	0	0	1	4	0	48.4	38.7	0.0	9.7	0.0	4	2	0	1	1	0	0.375	0.0	1.0	1	1.0	0	0	0	1
0835T	4395-92-0	C=CCc1ccc(cc1)C(C)C	160.28	5.724	16.214	0.579	0.967	0.646	1.119	0.182	3	7	16.0	3	0.107	1	0	16	0	0	0	0	0	0	0	0	0	0	0	57.1	42.9	0.0	0.0	0.0	4	0	0	1	1	0	0.5	0.0	1.0	1	1.0	0	0	0	1
0836T	555-37-3	O=C(Nc1ccc(c(c1)Cl)Cl)N(C)CCCC	275.2	8.339	20.627	0.625	1.007	0.675	1.134	0.125	5	7	21.0	4	0.121	1	0	16	2	1	0	0	0	2	0	0	2	5	2	48.5	36.4	6.1	3.0	6.1	5	0	0	1	1	0	0.353	0.0	1.0	1	1.0	0	0	0	1
0837T	14663-72-0	O=[N+]([O-])c1ccc(OP(=O)(OCC(C)Cl)OCC(C)Cl)cc1	372.16	9.794	24.63	0.648	1.043	0.684	1.134	0.095	7	9	28.0	9	0.237	3	0	16	1	6	1	0	0	2	0	0	3	10	2	42.1	31.6	2.6	15.8	5.3	6	0	0	1	1	0	0.273	0.0	1.0	1	1.0	0	0	0	1
0838T	14663-71-9	O=[N+]([O-])c1ccc(OP(=O)(OCCCCl)OCCCCl)cc1	372.16	9.794	24.63	0.648	1.043	0.684	1.134	0.095	5	9	28.0	9	0.237	3	0	16	1	6	1	0	0	2	0	0	3	10	2	42.1	31.6	2.6	15.8	5.3	6	0	0	1	1	0	0.273	0.0	1.0	1	1.0	0	0	0	1
0839T	2917-19-3	O=C(Oc1cc(ccc1Cl)C(C)CC)NC	241.74	7.554	19.493	0.609	1.005	0.652	1.131	0.133	5	7	20.0	4	0.125	1	0	16	1	2	0	0	0	1	0	0	1	4	1	50.0	37.5	3.1	6.3	3.1	5	0	0	1	1	0	0.375	0.0	1.0	1	1.0	0	0	0	1
0841T	176972-62-6	O=C(OC)NC(Cc1ccccc1)C(O)CCl	257.74	7.81	20.208	0.612	1.014	0.646	1.133	0.125	4	7	21.0	5	0.152	1	0	16	1	3	0	0	0	1	0	0	1	5	1	48.5	36.4	3.0	9.1	3.0	5	0	0	1	1	0	0.353	0.0	1.0	1	1.0	0	0	0	1
0842T	28249-77-6	O=C(N(CC)CC)SCc1ccc(cc1)Cl	257.81	8.057	19.965	0.624	0.997	0.689	1.122	0.133	4	7	20.0	5	0.156	1	0	16	1	1	0	1	0	1	0	0	2	4	1	50.0	37.5	3.1	3.1	3.1	5	0	0	1	1	0	0.375	0.0	1.0	1	1.0	0	0	0	1
0843T	37577-24-5, 458-24-2	FC(F)(F)c1cccc(c1)CC(NCC)C	231.29	7.228	18.913	0.591	1.019	0.615	1.164	0.133	5	6	19.0	4	0.125	0	0	16	1	0	0	0	3	0	0	0	0	4	3	50.0	37.5	3.1	0.0	9.4	6	0	0	1	1	0	0.375	0.0	1.0	1	1.0	0	0	0	1
0844T	118-68-3	NC(Cc2c[nH]c1ccccc12)CC	188.3	6.277	17.73	0.591	0.98	0.645	1.13	0.165	2	10	20.0	3	0.097	0	0	16	2	0	0	0	0	0	0	0	0	2	0	53.3	40.0	6.7	0.0	0.0	4	0	0	2	3	1	0.643	0.222	1.222	1	0.5	0	0	1	1
0845T	148-69-6	N#CCCN(c1cccc(c1)C)CC	188.3	6.277	17.73	0.591	0.98	0.645	1.13	0.154	3	7	19.0	4	0.133	0	1	16	2	0	0	0	0	0	0	0	0	2	0	53.3	40.0	6.7	0.0	0.0	5	1	0	1	1	0	0.429	0.0	1.0	1	1.0	0	0	0	1
0846T	63716-34-7	Nc1ccc2NC3CCCCC3(c2(c1))	188.3	6.277	17.73	0.591	0.98	0.645	1.13	0.176	1	6	19.0	0	0.0	0	0	16	2	0	0	0	0	0	0	0	0	2	0	53.3	40.0	6.7	0.0	0.0	6	0	0	3	6	2	0.929	0.308	1.308	1	0.333	0	0	1	2
0847T	16568-66-4	O=C(N)N2CCC(c1ccccc1)CC2	204.3	6.59	18.445	0.595	0.991	0.639	1.133	0.152	2	7	20.0	1	0.031	1	0	16	2	1	0	0	0	0	0	0	0	3	0	51.6	38.7	6.5	3.2	0.0	5	0	0	2	2	0	0.8	0.0	1.0	2	1.0	0	0	0	2
0848T	26155-31-7	N2=C(C=Cc1c(ccs1)C)N(C)CCC2	220.37	7.109	18.918	0.61	0.983	0.677	1.123	0.152	2	7	20.5	2	0.062	2	0	16	2	0	0	1	0	0	0	0	1	3	0	51.6	38.7	6.5	0.0	0.0	5	0	0	2	2	0	0.733	0.0	1.0	2	1.0	0	0	1	1
0849T	7361-61-7	N2=C(Nc1c(cccc1C)C)SCCC2	220.37	7.109	18.918	0.61	0.983	0.677	1.123	0.152	2	7	20.0	2	0.062	1	0	16	2	0	0	1	0	0	0	0	1	3	0	51.6	38.7	6.5	0.0	0.0	5	0	0	2	2	0	0.8	0.0	1.0	2	1.0	0	0	0	2
0850T	24017-47-8	n1cn(nc1OP(OCC)(OCC)=S)c2ccccc2	313.35	8.704	23.007	0.639	1.015	0.696	1.13	0.111	3	12	27.5	7	0.189	1	0	16	3	3	1	1	0	0	0	0	2	8	0	44.4	33.3	8.3	8.3	0.0	4	0	0	2	2	0	0.55	0.0	1.0	2	1.0	0	0	1	1
0851T	30725-71-4	O=C2Oc1ccccc1N2CSP(OCC)(OCC)=S	333.4	9.261	23.393	0.65	1.017	0.719	1.117	0.111	4	8	26.0	7	0.189	2	0	16	1	4	1	2	0	0	0	0	3	8	0	44.4	33.3	2.8	11.1	0.0	5	0	0	2	3	1	0.45	0.222	1.222	1	0.5	0	0	1	1
0852T	151-05-3	O=C(OC(C)(C)Cc1ccccc1)C	192.28	6.409	17.644	0.588	0.991	0.633	1.125	0.154	4	7	18.0	4	0.133	1	0	16	0	2	0	0	0	0	0	0	0	2	0	53.3	40.0	0.0	6.7	0.0	5	0	0	1	1	0	0.429	0.0	1.0	1	1.0	0	0	0	1
0853T	103-48-0	O=C(OCCc1ccccc1)C(C)C	192.28	6.409	17.644	0.588	0.991	0.633	1.125	0.154	3	7	18.0	5	0.167	1	0	16	0	2	0	0	0	0	0	0	0	2	0	53.3	40.0	0.0	6.7	0.0	5	0	0	1	1	0	0.429	0.0	1.0	1	1.0	0	0	0	1
0854T	59230-57-8	O=C(OCc1ccc(cc1)C(C)C)C	192.28	6.409	17.644	0.588	0.991	0.633	1.125	0.154	4	7	18.0	4	0.133	1	0	16	0	2	0	0	0	0	0	0	0	2	0	53.3	40.0	0.0	6.7	0.0	5	0	0	1	1	0	0.429	0.0	1.0	1	1.0	0	0	0	1
0855T	1553-60-2	O=C(O)Cc1ccc(cc1)CC(C)C	192.28	6.409	17.644	0.588	0.991	0.633	1.125	0.154	4	7	18.0	4	0.133	1	0	16	0	2	0	0	0	0	0	0	0	2	0	53.3	40.0	0.0	6.7	0.0	5	0	0	1	1	0	0.429	0.0	1.0	1	1.0	0	0	0	1
0856T	2883-98-9	O(c1cc(OC)c(C=CC)cc1(OC))C	208.28	6.719	18.359	0.592	1.002	0.628	1.127	0.143	4	7	19.0	4	0.129	1	0	16	0	3	0	0	0	0	0	0	0	3	0	51.6	38.7	0.0	9.7	0.0	4	0	0	1	1	0	0.4	0.0	1.0	1	1.0	0	0	0	1
0857T	87-20-7	O=C(OCCC(C)C)c1ccccc1(O)	208.28	6.719	18.359	0.592	1.002	0.628	1.127	0.143	4	7	19.0	5	0.161	1	0	16	0	3	0	0	0	0	0	0	0	3	0	51.6	38.7	0.0	9.7	0.0	5	0	0	1	1	0	0.4	0.0	1.0	1	1.0	0	0	0	1
0858T	10141-07-8	O=C(OC(OC(=O)C=CC)C=CC)C=CC	224.28	7.009	19.074	0.596	1.012	0.622	1.13	0.125	5	5	20.0	7	0.226	5	0	16	0	4	0	0	0	0	0	0	0	4	0	50.0	37.5	0.0	12.5	0.0	4	0	0	0	0	0	0.0	0.0	0.0	0	0.0	0	0	0	0
0859T	68505-69-1	O=S(=O)(Oc1ccc2OCC(c2(c1))(C)C)CC	256.35	7.768	20.261	0.614	1.014	0.653	1.124	0.132	5	8	23.0	3	0.088	2	0	16	0	4	0	1	0	0	0	0	1	5	0	48.5	36.4	0.0	12.1	0.0	6	0	0	2	3	1	0.529	0.222	1.222	1	0.5	0	0	1	1
0860T	59937-28-9	O=C(OC(C)C)C(C(=O)OC(C)C)=C1SC=CS1	288.42	8.483	21.448	0.631	1.016	0.682	1.118	0.118	6	4	22.0	6	0.176	4	0	16	0	4	0	2	0	0	0	0	2	6	0	47.1	35.3	0.0	11.8	0.0	6	0	0	1	1	0	0.278	0.0	1.0	1	1.0	0	0	1	0
0861T	21269-98-7	O(CCCC)C(c1ccccc1)CBr	257.19	8.296	18.481	0.596	0.984	0.666	1.122	0.154	2	6	17.0	5	0.161	0	0	17	0	1	0	0	0	0	1	0	1	2	1	54.8	38.7	0.0	3.2	3.2	6	0	0	1	1	0	0.429	0.0	1.0	1	1.0	0	0	0	1
0862T	21269-99-8	O(C(c1ccccc1)CBr)C(C)CC	257.19	8.296	18.481	0.596	0.984	0.666	1.122	0.154	3	6	17.0	4	0.129	0	0	17	0	1	0	0	0	0	1	0	1	2	1	54.8	38.7	0.0	3.2	3.2	6	0	0	1	1	0	0.429	0.0	1.0	1	1.0	0	0	0	1
0863T	91893-39-9	O=NN(C(=O)NCCS(=O)(=O)NCc1ccccc1)CCCl	348.85	8.945	24.647	0.632	1.033	0.658	1.144	0.095	5	10	29.0	8	0.205	4	0	17	4	4	0	1	0	1	0	0	2	10	1	43.6	30.8	10.3	10.3	2.6	5	0	0	1	1	0	0.273	0.0	1.0	1	1.0	0	0	0	1
0864T	23239-75-0	c1ccc(cc1)CC2CCNCC2	175.3	5.843	17.236	0.575	0.972	0.637	1.127	0.179	0	6	17.0	2	0.065	0	0	17	1	0	0	0	0	0	0	0	0	1	0	56.7	40.0	3.3	0.0	0.0	6	0	0	2	2	0	0.923	0.0	1.0	2	1.0	0	0	0	2
0865T	67239-26-3	n2oc1nc(ncc1c2C(C)C)C(C)(C)C	219.32	6.646	19.467	0.59	0.994	0.63	1.14	0.142	5	10	22.0	2	0.059	0	0	17	3	1	0	0	0	0	0	0	0	4	0	51.5	36.4	9.1	3.0	0.0	7	0	0	2	3	1	0.562	0.222	1.222	1	0.5	0	0	1	1
0866T	49665-58-9	O=C(Nc1ncccc1)NC2CCCCC2	219.32	6.646	19.467	0.59	0.994	0.63	1.14	0.142	1	7	21.0	2	0.059	1	0	17	3	1	0	0	0	0	0	0	0	4	0	51.5	36.4	9.1	3.0	0.0	6	0	0	2	2	0	0.75	0.0	1.0	2	1.0	0	0	0	2
0867T	17702-57-7	O=C(Oc1ccc(N=CN(C)C)c(c1)C)NC	235.32	6.921	20.181	0.594	1.004	0.625	1.142	0.125	5	8	22.0	4	0.118	2	0	17	3	2	0	0	0	0	0	0	0	5	0	50.0	35.3	8.8	5.9	0.0	4	0	0	1	1	0	0.353	0.0	1.0	1	1.0	0	0	0	1
0868T	40915-86-4	O=C1N=C(N=C2NSC(=C12)C(C)C)C(C)(C)C	251.39	7.394	20.654	0.607	0.997	0.66	1.133	0.132	6	4	22.0	2	0.057	4	0	17	3	1	0	1	0	0	0	0	1	5	0	50.0	35.3	8.8	2.9	0.0	7	0	0	2	3	1	0.529	0.222	1.222	1	0.5	0	0	1	1
0869T	67-03-8	OCCc1c([n+](cs1)Cc2cnc(nc2(N))C)C	265.4	7.583	21.412	0.612	1.002	0.659	1.138	0.124	4	11	24.5	4	0.111	0	0	17	4	1	0	1	0	0	0	0	1	6	0	48.6	34.3	11.4	2.9	0.0	5	0	1	2	2	0	0.611	0.0	1.0	2	1.0	0	0	1	1
0870T	60559-98-0	N#CNC(=NC(C)(C)CC)Nc1cnccc1	231.34	6.804	20.268	0.596	0.994	0.635	1.147	0.125	4	8	23.0	5	0.147	1	1	17	5	0	0	0	0	0	0	0	0	5	0	50.0	35.3	14.7	0.0	0.0	5	1	0	1	1	0	0.353	0.0	1.0	1	1.0	0	0	0	1
0871T	7319-47-3	n1cc(c(c2c1nc(nc2(N))N)C)C(C)CC	231.34	6.804	20.268	0.596	0.994	0.635	1.147	0.132	5	11	23.5	2	0.057	0	0	17	5	0	0	0	0	0	0	0	0	5	0	50.0	35.3	14.7	0.0	0.0	5	0	0	2	3	1	0.588	0.2	1.2	1	0.5	0	0	0	2
0872T	56217-90-4	O=C(N=NCc1oc(cc1)[N+](=O)[O-])CN2CCN(C)CC2	295.34	7.772	23.127	0.609	1.029	0.616	1.153	0.105	4	9	28.5	6	0.154	4	0	17	5	4	0	0	0	0	0	0	0	9	0	44.7	31.6	13.2	10.5	0.0	7	0	0	2	2	0	0.524	0.0	1.0	2	1.0	0	0	1	1
0873T	38237-76-2	O=C(c1ccc(N)cc1)CCCCC	191.3	6.171	17.951	0.579	0.984	0.631	1.13	0.154	3	7	18.0	5	0.161	1	0	17	1	1	0	0	0	0	0	0	0	2	0	54.8	38.7	3.2	3.2	0.0	5	0	0	1	1	0	0.429	0.0	1.0	1	1.0	0	0	0	1
0874T	2431-96-1	O=C(N(CC)CC)Cc1ccccc1	191.3	6.171	17.951	0.579	0.984	0.631	1.13	0.154	3	7	18.0	4	0.129	1	0	17	1	1	0	0	0	0	0	0	0	2	0	54.8	38.7	3.2	3.2	0.0	5	0	0	1	1	0	0.429	0.0	1.0	1	1.0	0	0	0	1
0875T	2728-05-4	O=C(c1ccc(cc1)C)N(CC)CC	191.3	6.171	17.951	0.579	0.984	0.631	1.13	0.154	4	7	18.0	3	0.097	1	0	17	1	1	0	0	0	0	0	0	0	2	0	54.8	38.7	3.2	3.2	0.0	5	0	0	1	1	0	0.429	0.0	1.0	1	1.0	0	0	0	1
0876T	134-62-3	O=C(c1cccc(c1)C)N(CC)CC	191.3	6.171	17.951	0.579	0.984	0.631	1.13	0.154	4	7	18.0	3	0.097	1	0	17	1	1	0	0	0	0	0	0	0	2	0	54.8	38.7	3.2	3.2	0.0	5	0	0	1	1	0	0.429	0.0	1.0	1	1.0	0	0	0	1
0877T	2728-04-3	O=C(c1ccccc1C)N(CC)CC	191.3	6.171	17.951	0.579	0.984	0.631	1.13	0.154	4	7	18.0	3	0.097	1	0	17	1	1	0	0	0	0	0	0	0	2	0	54.8	38.7	3.2	3.2	0.0	5	0	0	1	1	0	0.429	0.0	1.0	1	1.0	0	0	0	1
0878T	23915-73-3	O2c1ccccc1CC(N(C)C)C2C	191.3	6.171	17.951	0.579	0.984	0.631	1.13	0.165	3	6	18.0	1	0.031	0	0	17	1	1	0	0	0	0	0	0	0	2	0	54.8	38.7	3.2	3.2	0.0	6	0	0	2	3	1	0.714	0.2	1.2	1	0.5	0	0	0	2
0879T	30087-47-9	O=C(Oc1cc(cc(c1)CC)CC)NC	207.3	6.478	18.665	0.583	0.995	0.625	1.132	0.143	4	7	19.0	4	0.125	1	0	17	1	2	0	0	0	0	0	0	0	3	0	53.1	37.5	3.1	6.3	0.0	5	0	0	1	1	0	0.4	0.0	1.0	1	1.0	0	0	0	1
0880T	2752-71-8	O=C(Oc1cc(ccc1C)C(C)C)NC	207.3	6.478	18.665	0.583	0.995	0.625	1.132	0.143	5	7	19.0	3	0.094	1	0	17	1	2	0	0	0	0	0	0	0	3	0	53.1	37.5	3.1	6.3	0.0	5	0	0	1	1	0	0.4	0.0	1.0	1	1.0	0	0	0	1
0881T	41621-49-2	O=C1C=C(C=C(N1(O))C2CCCCC2)C	207.3	6.478	18.665	0.583	0.995	0.625	1.132	0.152	3	3	19.0	1	0.03	3	0	17	1	2	0	0	0	0	0	0	0	3	0	53.1	37.5	3.1	6.3	0.0	7	0	0	2	2	0	0.8	0.0	1.0	2	1.0	0	0	0	2
0882T	16637-86-8	O=C(Oc1ccccc1CCCSC)NC	239.37	7.254	19.853	0.602	0.997	0.656	1.126	0.133	3	7	20.0	6	0.182	1	0	17	1	2	0	1	0	0	0	0	1	4	0	51.5	36.4	3.0	6.1	0.0	5	0	0	1	1	0	0.375	0.0	1.0	1	1.0	0	0	0	1
0883T	2438-72-4	O=C(NO)Cc1ccc(OCCCC)cc1	223.3	6.767	19.38	0.587	1.005	0.62	1.135	0.133	3	7	20.0	6	0.182	1	0	17	1	3	0	0	0	0	0	0	0	4	0	51.5	36.4	3.0	9.1	0.0	5	0	0	1	1	0	0.375	0.0	1.0	1	1.0	0	0	0	1
0884T	1083-57-4	O=C(Nc1ccc(OCC)cc1)CC(O)C	223.3	6.767	19.38	0.587	1.005	0.62	1.135	0.133	4	7	20.0	5	0.152	1	0	17	1	3	0	0	0	0	0	0	0	4	0	51.5	36.4	3.0	9.1	0.0	5	0	0	1	1	0	0.375	0.0	1.0	1	1.0	0	0	0	1
0885T	304-84-7	O=C(c1ccc(O)c(OC)c1)N(CC)CC	223.3	6.767	19.38	0.587	1.005	0.62	1.135	0.133	5	7	20.0	4	0.121	1	0	17	1	3	0	0	0	0	0	0	0	4	0	51.5	36.4	3.0	9.1	0.0	5	0	0	1	1	0	0.375	0.0	1.0	1	1.0	0	0	0	1
0886T	19351-21-4	O=C(c1ccc(OC)c(O)c1)N(CC)CC	223.3	6.767	19.38	0.587	1.005	0.62	1.135	0.133	5	7	20.0	4	0.121	1	0	17	1	3	0	0	0	0	0	0	0	4	0	51.5	36.4	3.0	9.1	0.0	5	0	0	1	1	0	0.375	0.0	1.0	1	1.0	0	0	0	1
0887T	19351-20-3	O=C(c1cccc(OC)c1(O))N(CC)CC	223.3	6.767	19.38	0.587	1.005	0.62	1.135	0.133	5	7	20.0	4	0.121	1	0	17	1	3	0	0	0	0	0	0	0	4	0	51.5	36.4	3.0	9.1	0.0	5	0	0	1	1	0	0.375	0.0	1.0	1	1.0	0	0	0	1
0888T	13265-01-5	O=C(OC)C(N)(C)Cc1ccc(O)c(c1)C	223.3	6.767	19.38	0.587	1.005	0.62	1.135	0.133	6	7	20.0	4	0.121	1	0	17	1	3	0	0	0	0	0	0	0	4	0	51.5	36.4	3.0	9.1	0.0	5	0	0	1	1	0	0.375	0.0	1.0	1	1.0	0	0	0	1
0889T	2597-03-7	O=C(OCC)C(c1ccccc1)SP(OC)(OC)=S	320.4	8.9	22.898	0.636	1.011	0.712	1.115	0.111	5	8	24.0	8	0.222	2	0	17	0	4	1	2	0	0	0	0	3	7	0	47.2	33.3	0.0	11.1	0.0	5	0	0	1	1	0	0.316	0.0	1.0	1	1.0	0	0	0	1
0890T	4904-61-4	C1=CCCC=CCCC=CCC1	162.3	5.41	16.741	0.558	0.965	0.628	1.125	0.182	0	3	15.0	0	0.0	3	0	18	0	0	0	0	0	0	0	0	0	0	0	60.0	40.0	0.0	0.0	0.0	6	0	0	1	1	0	1.0	0.0	1.0	1	1.0	0	0	0	0
0891T	85095-79-0	OC(CNc1ccccc1(NCC(O)CCl))CCl	293.22	8.145	21.869	0.607	1.013	0.652	1.14	0.118	4	6	21.0	6	0.167	0	0	18	2	2	0	0	0	2	0	0	2	6	2	50.0	33.3	5.6	5.6	5.6	6	0	0	1	1	0	0.333	0.0	1.0	1	1.0	0	0	0	1
0892T	5586-87-8	c1ccc(cc1)CC(NCCCCl)C	211.76	6.617	18.59	0.581	0.981	0.647	1.131	0.154	2	6	17.0	5	0.156	0	0	18	1	0	0	0	0	1	0	0	1	2	1	56.3	37.5	3.1	0.0	3.1	6	0	0	1	1	0	0.429	0.0	1.0	1	1.0	0	0	0	1
0893T	56776-01-3	OC(c1ccccc1Cl)CNC(C)(C)C	227.76	6.902	19.305	0.585	0.991	0.642	1.133	0.143	5	6	18.0	4	0.121	0	0	18	1	1	0	0	0	1	0	0	1	3	1	54.5	36.4	3.0	3.0	3.0	6	0	0	1	1	0	0.4	0.0	1.0	1	1.0	0	0	0	1
0894T	163515-14-8, 87674-68-8	O=C(N(c1c(csc1C)C)C(C)COC)CCl	275.83	7.881	21.207	0.606	1.003	0.665	1.129	0.125	6	6	20.5	4	0.114	1	0	18	1	2	0	1	0	1	0	0	2	5	1	51.4	34.3	2.9	5.7	2.9	7	0	0	1	1	0	0.294	0.0	1.0	1	1.0	0	0	1	0
0895T	4098-71-9	O=C=NCC1(C)(CC(N=C=O)CC(C)(C)C1)	222.32	6.539	19.687	0.579	0.998	0.618	1.139	0.133	5	4	20.0	3	0.088	4	0	18	2	2	0	0	0	0	0	0	0	4	0	52.9	35.3	5.9	5.9	0.0	10	2	0	1	1	0	0.375	0.0	1.0	1	1.0	0	0	0	1
0896T	1641-74-3	O=C(OCCN(CC)CC)c1cnccc1	222.32	6.539	19.687	0.579	0.998	0.618	1.139	0.133	3	7	20.0	7	0.206	1	0	18	2	2	0	0	0	0	0	0	0	4	0	52.9	35.3	5.9	5.9	0.0	6	0	0	1	1	0	0.375	0.0	1.0	1	1.0	0	0	0	1
0897T	2631-26-7	O=C(Oc1cccc(c1)N(CC)CC)NC	222.32	6.539	19.687	0.579	0.998	0.618	1.139	0.133	4	7	20.0	5	0.147	1	0	18	2	2	0	0	0	0	0	0	0	4	0	52.9	35.3	5.9	5.9	0.0	5	0	0	1	1	0	0.375	0.0	1.0	1	1.0	0	0	0	1
0898T	315-18-4	O=C(Oc1cc(c(c(c1)C)N(C)C)C)NC	222.32	6.539	19.687	0.579	0.998	0.618	1.139	0.133	6	7	20.0	3	0.088	1	0	18	2	2	0	0	0	0	0	0	0	4	0	52.9	35.3	5.9	5.9	0.0	5	0	0	1	1	0	0.375	0.0	1.0	1	1.0	0	0	0	1
0899T	29766-64-1	O=C(OCC)C1C=NC2N(C1(=O))C(C)CCC2	238.32	6.809	20.402	0.583	1.007	0.613	1.141	0.132	4	3	21.0	3	0.083	3	0	18	2	3	0	0	0	0	0	0	0	5	0	51.4	34.3	5.7	8.6	0.0	9	0	0	2	3	1	0.588	0.2	1.2	1	0.5	0	0	0	2
0900T	309-43-3, 76-73-3	O=C1N=C(O)NC(=O)C1(CC=C)C(C)CCC	238.32	6.809	20.402	0.583	1.007	0.613	1.141	0.125	6	4	21.0	5	0.143	4	0	18	2	3	0	0	0	0	0	0	0	5	0	51.4	34.3	5.7	8.6	0.0	7	0	0	1	1	0	0.353	0.0	1.0	1	1.0	0	0	0	1
0901T	64-77-7	O=C(NCCCC)NS(=O)(=O)c1ccc(cc1)C	270.39	7.511	21.589	0.6	1.009	0.642	1.135	0.118	5	9	24.0	5	0.139	3	0	18	2	3	0	1	0	0	0	0	1	6	0	50.0	33.3	5.6	8.3	0.0	5	0	0	1	1	0	0.333	0.0	1.0	1	1.0	0	0	0	1
0902T	15336-82-0	O=C1N(C(=O)C(N1CC2OC2)(C)CC)CC3OC3	254.32	7.064	21.116	0.587	1.016	0.609	1.143	0.131	4	2	22.0	5	0.132	2	0	18	2	4	0	0	0	0	0	0	0	6	0	50.0	33.3	5.6	11.1	0.0	10	0	0	3	3	0	0.611	0.0	1.0	3	1.0	2	0	1	0
0903T	68789-89-9	O=C(ON=C1CSCCS1)N(C)SSN(C(=O)ON=C2CSCCS2)C	474.76	10.79	29.755	0.676	1.031	0.751	1.119	0.083	4	4	31.0	7	0.156	4	0	18	4	4	0	6	0	0	0	0	6	14	0	40.9	27.3	9.1	9.1	0.0	8	0	0	2	2	0	0.462	0.0	1.0	2	1.0	0	0	0	2
0904T	19044-88-3	O=[N+]([O-])c1cc(cc(c1N(CCC)CCC)[N+](=O)[O-])S(=O)(=O)N	346.41	8.449	25.249	0.616	1.04	0.627	1.148	0.091	9	12	32.0	8	0.195	6	0	18	4	6	0	1	0	0	0	0	1	11	0	43.9	29.3	9.8	14.6	0.0	6	0	0	1	1	0	0.261	0.0	1.0	1	1.0	0	0	0	1
0905T	55066-48-3	OCCC(C)CCc1ccccc1	178.3	5.752	17.456	0.563	0.977	0.623	1.127	0.167	2	6	16.0	5	0.161	0	0	18	0	1	0	0	0	0	0	0	0	1	0	58.1	38.7	0.0	3.2	0.0	6	0	0	1	1	0	0.462	0.0	1.0	1	1.0	0	0	0	1
0906T	3445-42-9	OC(c1ccc(cc1)C(C)C)(C)C	178.3	5.752	17.456	0.563	0.977	0.623	1.127	0.167	5	6	16.0	2	0.065	0	0	18	0	1	0	0	0	0	0	0	0	1	0	58.1	38.7	0.0	3.2	0.0	6	0	0	1	1	0	0.462	0.0	1.0	1	1.0	0	0	0	1
0907T	14860-89-0	OC(c1cccc(c1)C(C)C)(C)C	178.3	5.752	17.456	0.563	0.977	0.623	1.127	0.167	5	6	16.0	2	0.065	0	0	18	0	1	0	0	0	0	0	0	0	1	0	58.1	38.7	0.0	3.2	0.0	6	0	0	1	1	0	0.462	0.0	1.0	1	1.0	0	0	0	1
0908T	68683-20-5	O=COCCC1=CCC(=CC1)C(C)C	194.3	6.072	18.171	0.568	0.988	0.618	1.13	0.154	3	3	17.0	5	0.156	3	0	18	0	2	0	0	0	0	0	0	0	2	0	56.3	37.5	0.0	6.3	0.0	7	0	0	1	1	0	0.429	0.0	1.0	1	1.0	0	0	0	1
0909T	86803-90-9	O=CC2CC3C1CC(OC)C(C1)C3(C2)	194.3	6.072	18.171	0.568	0.988	0.618	1.13	0.176	2	1	17.0	2	0.059	1	0	18	0	2	0	0	0	0	0	0	0	2	0	56.3	37.5	0.0	6.3	0.0	11	0	0	3	6	3	0.714	0.6	1.5	1	0.333	0	0	3	1
0910T	29171-21-9	O=C(OC(C#C)(C)CCC=C(C)C)C	194.3	6.072	18.171	0.568	0.988	0.618	1.13	0.143	6	3	17.0	5	0.161	2	1	18	0	2	0	0	0	0	0	0	0	2	0	56.3	37.5	0.0	6.3	0.0	7	2	0	0	0	0	0.0	0.0	0.0	0	0.0	0	0	0	0
0911T	26762-93-6	OOC(c1ccc(cc1)C(C)C)(C)C	194.3	6.072	18.171	0.568	0.988	0.618	1.13	0.154	5	6	17.0	3	0.094	0	0	18	0	2	0	0	0	0	0	0	0	2	0	56.3	37.5	0.0	6.3	0.0	6	0	0	1	1	0	0.429	0.0	1.0	1	1.0	0	0	0	1
0912T	64057-86-9	O(c1ccccc1)CCOCCOCC	210.3	6.373	18.886	0.572	0.998	0.613	1.132	0.143	1	6	18.0	8	0.242	0	0	18	0	3	0	0	0	0	0	0	0	3	0	54.5	36.4	0.0	9.1	0.0	6	0	0	1	1	0	0.4	0.0	1.0	1	1.0	0	0	0	1
0913T	42482-06-4	O=C1OC(=O)C(CC=CCCCCC)C1	210.3	6.373	18.886	0.572	0.998	0.613	1.132	0.143	3	3	18.0	6	0.182	3	0	18	0	3	0	0	0	0	0	0	0	3	0	54.5	36.4	0.0	9.1	0.0	8	0	0	1	1	0	0.333	0.0	1.0	1	1.0	0	0	1	0
0914T	26680-54-6	O=C1OC(=O)C(C=CCCCCCC)C1	210.3	6.373	18.886	0.572	0.998	0.613	1.132	0.143	3	3	18.0	6	0.182	3	0	18	0	3	0	0	0	0	0	0	0	3	0	54.5	36.4	0.0	9.1	0.0	8	0	0	1	1	0	0.333	0.0	1.0	1	1.0	0	0	1	0
0915T	721-26-6	OOC(c1cccc(c1)C(OO)(C)C)(C)C	226.3	6.656	19.6	0.576	1.008	0.608	1.135	0.133	6	6	19.0	4	0.118	0	0	18	0	4	0	0	0	0	0	0	0	4	0	52.9	35.3	0.0	11.8	0.0	6	0	0	1	1	0	0.375	0.0	1.0	1	1.0	0	0	0	1
0916T	13048-33-4	O=C(OCCCCCCOC(=O)C=C)C=C	226.3	6.656	19.6	0.576	1.008	0.608	1.135	0.125	4	4	19.0	11	0.333	4	0	18	0	4	0	0	0	0	0	0	0	4	0	52.9	35.3	0.0	11.8	0.0	6	0	0	0	0	0	0.0	0.0	0.0	0	0.0	0	0	0	0
0917T	532-34-3	O=C(OCCCC)C=1OC(C)(C)CC(=O)C=1	226.3	6.656	19.6	0.576	1.008	0.608	1.135	0.133	5	3	19.0	5	0.147	3	0	18	0	4	0	0	0	0	0	0	0	4	0	52.9	35.3	0.0	11.8	0.0	8	0	0	1	1	0	0.375	0.0	1.0	1	1.0	0	0	0	1
0918T	50512-35-1	O=C(OC(C)C)C(C(=O)OC(C)C)=C1SCCS1	290.44	8.068	21.975	0.61	1.012	0.666	1.123	0.118	6	3	21.0	6	0.167	3	0	18	0	4	0	2	0	0	0	0	2	6	0	50.0	33.3	0.0	11.1	0.0	8	0	0	1	1	0	0.278	0.0	1.0	1	1.0	0	0	1	0
0919T	57472-68-1	O=C(OC(C)COCC(OC(=O)C=C)C)C=C	242.3	6.923	20.315	0.58	1.017	0.604	1.137	0.118	6	4	20.0	10	0.294	4	0	18	0	5	0	0	0	0	0	0	0	5	0	51.4	34.3	0.0	14.3	0.0	6	0	0	0	0	0	0.0	0.0	0.0	0	0.0	0	0	0	0
0920T	1680-21-3	O=C(OCCOCCOCCOC(=O)C=C)C=C	258.3	7.175	21.03	0.584	1.025	0.599	1.139	0.111	4	4	21.0	13	0.371	4	0	18	0	6	0	0	0	0	0	0	0	6	0	50.0	33.3	0.0	16.7	0.0	6	0	0	0	0	0	0.0	0.0	0.0	0	0.0	0	0	0	0
0921T	52508-35-7	O=C(O)C23(OC1COC(OC1C3(OC(O2)(C)C))(C)C)	274.3	7.414	21.745	0.588	1.034	0.596	1.141	0.123	6	1	22.0	1	0.026	1	0	18	0	7	0	0	0	0	0	0	0	7	0	48.6	32.4	0.0	18.9	0.0	11	0	0	3	6	2	0.632	0.333	1.333	1	0.333	0	0	2	1
0922T	21410-51-5	O=S(=O)(c1ccc(OP(OC)(OC)=S)cc1Cl)N(CC)CC	387.88	9.46	25.989	0.634	1.025	0.701	1.127	0.095	8	9	28.0	8	0.195	3	0	19	1	5	1	2	0	1	0	0	4	10	1	46.3	29.3	2.4	12.2	2.4	6	0	0	1	1	0	0.273	0.0	1.0	1	1.0	0	0	0	1
0923T	5412-64-6	c1ccc(cc1)C(NCCCC)C	177.32	5.541	17.763	0.555	0.97	0.621	1.132	0.167	2	6	16.0	5	0.156	0	0	19	1	0	0	0	0	0	0	0	0	1	0	59.4	37.5	3.1	0.0	0.0	6	0	0	1	1	0	0.462	0.0	1.0	1	1.0	0	0	0	1
0924T	33857-23-7	O=[N+]([O-])c1cc(ccc1(OP(OCC)(NC(C)C)=S))C	318.37	8.163	23.754	0.609	1.013	0.667	1.134	0.105	7	9	26.0	7	0.179	3	0	19	2	4	1	1	0	0	0	0	2	8	0	48.7	30.8	5.1	10.3	0.0	6	0	0	1	1	0	0.3	0.0	1.0	1	1.0	0	0	0	1
0925T	366-70-1	O=C(NC(C)C)c1ccc(cc1)CNNC	221.34	6.324	19.993	0.571	0.991	0.616	1.144	0.133	4	7	20.0	5	0.143	1	0	19	3	1	0	0	0	0	0	0	0	4	0	54.3	34.3	8.6	2.9	0.0	5	0	0	1	1	0	0.375	0.0	1.0	1	1.0	0	0	0	1
0926T	1031-47-6	O=P(n1nc(nc1(N))c2ccccc2)(N(C)C)N(C)C	294.34	7.547	23.455	0.601	1.003	0.654	1.149	0.111	6	12	27.5	4	0.1	1	0	19	6	1	1	0	0	0	0	0	1	8	0	48.7	30.8	15.4	2.6	0.0	4	0	0	2	2	0	0.55	0.0	1.0	2	1.0	0	0	1	1
0927T	25923-97-1	O(CC)P(OCC)(=S)SCSCc1ccccc1	322.49	8.716	23.183	0.627	0.992	0.734	1.11	0.118	3	7	22.0	9	0.243	1	0	19	0	2	1	3	0	0	0	0	4	6	0	51.4	32.4	0.0	5.4	0.0	6	0	0	1	1	0	0.333	0.0	1.0	1	1.0	0	0	0	1
0928T	1716-09-2	O(c1ccc(c(c1)C)SC)P(OCC)(OCC)=S	306.42	8.282	22.71	0.614	0.999	0.701	1.117	0.118	5	7	22.0	7	0.189	1	0	19	0	3	1	2	0	0	0	0	3	6	0	51.4	32.4	0.0	8.1	0.0	6	0	0	1	1	0	0.333	0.0	1.0	1	1.0	0	0	0	1
0929T	51356-22-0	O=C1C=C(C(=NN1CSP(OC(C)C)(OC(C)C)=S)Cl)C	370.9	9.046	25.581	0.624	1.012	0.703	1.129	0.1	8	4	25.0	7	0.171	4	0	20	2	3	1	2	0	1	0	0	4	9	1	48.8	29.3	4.9	7.3	2.4	8	0	0	1	1	0	0.286	0.0	1.0	1	1.0	0	0	0	1
0930T	67050-64-0	O=C1N=C(O)NC(=O)C1(CC)C(C)SCCCC	272.41	7.169	22.116	0.582	1.006	0.628	1.139	0.118	6	3	21.0	6	0.158	3	0	20	2	3	0	1	0	0	0	0	1	6	0	52.6	31.6	5.3	7.9	0.0	9	0	0	1	1	0	0.333	0.0	1.0	1	1.0	0	0	0	1
0931T	51235-04-2	O=C1N=C(N(C(=O)N1C2CCCCC2)C)N(C)C	252.36	6.641	21.73	0.572	1.003	0.606	1.151	0.124	5	3	22.0	2	0.051	3	0	20	4	2	0	0	0	0	0	0	0	6	0	52.6	31.6	10.5	5.3	0.0	9	0	0	2	2	0	0.667	0.0	1.0	2	1.0	0	0	0	2
0932T	22787-58-2	O=C1C=C(OP(OCC)(OCC)=S)C=C(N1CC)C	305.37	7.83	23.259	0.596	1.008	0.661	1.132	0.111	6	4	23.0	7	0.179	4	0	20	1	4	1	1	0	0	0	0	2	7	0	51.3	30.8	2.6	10.3	0.0	7	0	0	1	1	0	0.316	0.0	1.0	1	1.0	0	0	0	1
0933T	22787-59-3	O=C1C=C(OP(=O)(OCC)OCC)C=C(N1CC)C	289.3	7.418	22.787	0.584	1.014	0.63	1.139	0.111	6	4	23.0	7	0.179	4	0	20	1	5	1	0	0	0	0	0	1	7	0	51.3	30.8	2.6	12.8	0.0	7	0	0	1	1	0	0.316	0.0	1.0	1	1.0	0	0	0	1
0934T	90-42-6	O=C1CCCCC1C2CCCCC2	180.32	5.464	17.983	0.545	0.975	0.608	1.132	0.179	1	1	15.0	1	0.029	1	0	20	0	1	0	0	0	0	0	0	0	1	0	60.6	36.4	0.0	3.0	0.0	11	0	0	2	2	0	0.923	0.0	1.0	2	1.0	0	0	0	2
0935T	105-87-3	O=C(OCC=C(C)CCC=C(C)C)C	196.32	5.774	18.698	0.55	0.985	0.604	1.134	0.143	5	3	16.0	6	0.182	3	0	20	0	2	0	0	0	0	0	0	0	2	0	58.8	35.3	0.0	5.9	0.0	7	0	0	0	0	0	0.0	0.0	0.0	0	0.0	0	0	0	0
0936T	2705-87-5	O=C(OCC=C)CCC1CCCCC1	196.32	5.774	18.698	0.55	0.985	0.604	1.134	0.154	2	2	16.0	6	0.176	2	0	20	0	2	0	0	0	0	0	0	0	2	0	58.8	35.3	0.0	5.9	0.0	9	0	0	1	1	0	0.429	0.0	1.0	1	1.0	0	0	0	1
0937T	1118-39-4	O=C(OC(C)(C)CCCC(=C)C=C)C	196.32	5.774	18.698	0.55	0.985	0.604	1.134	0.143	6	3	16.0	7	0.212	3	0	20	0	2	0	0	0	0	0	0	0	2	0	58.8	35.3	0.0	5.9	0.0	7	0	0	0	0	0	0.0	0.0	0.0	0	0.0	0	0	0	0
0938T	80-26-2	O=C(OC(C)(C)C1CC=C(C)CC1)C	196.32	5.774	18.698	0.55	0.985	0.604	1.134	0.154	5	2	16.0	3	0.088	2	0	20	0	2	0	0	0	0	0	0	0	2	0	58.8	35.3	0.0	5.9	0.0	9	0	0	1	1	0	0.429	0.0	1.0	1	1.0	0	0	0	1
0939T	26896-48-0	OCC2CCC3C1CC(CC1(CO))C23	196.32	5.774	18.698	0.55	0.985	0.604	1.134	0.176	2	0	16.0	2	0.056	0	0	20	0	2	0	0	0	0	0	0	0	2	0	58.8	35.3	0.0	5.9	0.0	12	0	0	3	6	3	0.714	0.6	1.5	1	0.333	0	0	3	1
0940T	105-75-9, 105-76-0	O=C(OCCCC)C=CC(=O)OCCCC	228.32	6.342	20.127	0.559	1.004	0.595	1.139	0.125	4	3	18.0	10	0.286	3	0	20	0	4	0	0	0	0	0	0	0	4	0	55.6	33.3	0.0	11.1	0.0	8	0	0	0	0	0	0.0	0.0	0.0	0	0.0	0	0	0	0
0941T	139-45-7	O=C(OCC(OC(=O)CC)COC(=O)CC)CC	260.32	6.851	21.557	0.567	1.021	0.588	1.142	0.111	6	3	20.0	11	0.297	3	0	20	0	6	0	0	0	0	0	0	0	6	0	52.6	31.6	0.0	15.8	0.0	9	0	0	0	0	0	0.0	0.0	0.0	0	0.0	0	0	0	0
0942T	1501-84-4	NC(C)C23(CC1CC(CC(C1)C2)C3)	179.34	5.275	18.289	0.538	0.969	0.606	1.137	0.192	2	0	15.0	1	0.028	0	0	21	1	0	0	0	0	0	0	0	0	1	0	61.8	35.3	2.9	0.0	0.0	12	0	0	3	7	6	0.769	1.2	1.8	1	0.333	0	0	0	4
0943T	5826-91-5	n1c(OP(OCC)(OCC)=S)cc(nc1C)CCC	304.39	7.61	23.566	0.589	1.002	0.658	1.136	0.111	5	7	23.0	8	0.2	1	0	21	2	3	1	1	0	0	0	0	2	7	0	52.5	30.0	5.0	7.5	0.0	8	0	0	1	1	0	0.316	0.0	1.0	1	1.0	0	0	0	1
0944T	51356-10-6	O=C1C=CC(=NN1CSP(OC(C)C)(OC(C)C)=S)C	336.46	8.206	24.753	0.604	1.004	0.682	1.13	0.105	7	4	24.0	7	0.171	4	0	21	2	3	1	2	0	0	0	0	3	8	0	51.2	29.3	4.9	7.3	0.0	8	0	0	1	1	0	0.3	0.0	1.0	1	1.0	0	0	0	1
0945T	60244-63-5	O=C1C(OC)=C(OP(=O)(OCCC)OCCC)C=NN1C	320.32	7.627	24.523	0.584	1.023	0.62	1.146	0.1	6	4	25.0	9	0.214	4	0	21	2	6	1	0	0	0	0	0	1	9	0	50.0	28.6	4.8	14.3	0.0	8	0	0	1	1	0	0.286	0.0	1.0	1	1.0	0	0	0	1
0946T	60244-66-8	O=C1C(OC)=C(OP(=O)(OC(C)C)OC(C)C)C=NN1C	320.32	7.627	24.523	0.584	1.023	0.62	1.146	0.1	8	4	25.0	7	0.167	4	0	21	2	6	1	0	0	0	0	0	1	9	0	50.0	28.6	4.8	14.3	0.0	8	0	0	1	1	0	0.286	0.0	1.0	1	1.0	0	0	0	1
0947T	92-09-1	O=S(=O)(NCCN(c1ccc(N)c(c1)C)CC)C	271.43	6.96	22.422	0.575	1.0	0.626	1.143	0.118	6	8	23.0	6	0.154	2	0	21	3	2	0	1	0	0	0	0	1	6	0	53.8	30.8	7.7	5.1	0.0	6	0	0	1	1	0	0.333	0.0	1.0	1	1.0	0	0	0	1
0948T	76858-38-3	O=C(ON=C1N(C(=O)C(C)(C)S1)C)N(C)SSC(C)(C)C	351.57	8.371	25.511	0.607	1.011	0.671	1.134	0.1	9	3	24.0	5	0.119	3	0	21	3	3	0	3	0	0	0	0	3	9	0	50.0	28.6	7.1	7.1	0.0	9	0	0	1	1	0	0.238	0.0	1.0	1	1.0	0	0	1	0
0949T	76963-41-2	O=[N+]([O-])C=C(NC)NCCSCc1nc(CN(C)C)sc1	331.52	7.893	25.125	0.598	1.009	0.651	1.145	0.1	5	8	26.5	10	0.238	3	0	21	5	2	0	2	0	0	0	0	2	9	0	50.0	28.6	11.9	4.8	0.0	7	0	0	1	1	0	0.238	0.0	1.0	1	1.0	0	0	1	0
0950T	64241-34-5	O=C(OCC)NNc1nnc(cc1)N(CC)CC(O)C	283.38	6.912	23.466	0.572	1.014	0.597	1.157	0.105	5	7	24.0	8	0.195	1	0	21	5	3	0	0	0	0	0	0	0	8	0	51.2	29.3	12.2	7.3	0.0	7	0	0	1	1	0	0.3	0.0	1.0	1	1.0	0	0	0	1
0951T	17578-44-8	O=C(OC2C1(C)(CCC(C1)C2(C)(C)))NC	211.34	5.871	19.719	0.548	0.989	0.598	1.141	0.152	5	1	17.0	2	0.054	1	0	21	1	2	0	0	0	0	0	0	0	3	0	58.3	33.3	2.8	5.6	0.0	11	0	0	2	3	2	0.467	0.571	1.429	1	0.5	0	0	2	1
0952T	6436-05-1	O(CC)P(OCC)(=S)SC1CCC2C=CCC1S2	324.51	8.321	23.709	0.608	0.989	0.716	1.115	0.124	3	2	21.0	6	0.15	2	0	21	0	2	1	3	0	0	0	0	4	6	0	53.8	30.8	0.0	5.1	0.0	10	0	0	2	3	2	0.5	0.444	1.333	1	0.5	0	0	0	2
0953T	3773-49-7	N1C(N(C(=S)SC1C)CCN2C(=S)SC(NC2C)C)C	350.66	8.349	25.575	0.609	0.992	0.702	1.129	0.111	6	2	23.0	3	0.07	2	0	22	4	0	0	4	0	0	0	0	4	8	0	52.4	28.6	9.5	0.0	0.0	10	0	0	2	2	0	0.6	0.0	1.0	2	1.0	0	0	0	2
0954T	35461-10-0	O=C(N(CC=C)CC=C)CSP(OCC)(OCC)=S	323.46	7.889	24.259	0.592	0.998	0.676	1.128	0.105	6	4	22.0	11	0.275	4	0	22	1	3	1	2	0	0	0	0	3	7	0	53.7	29.3	2.4	7.3	0.0	7	0	0	0	0	0	0.0	0.0	0.0	0	0.0	0	0	0	0
0955T	69-79-4, 63-42-3	OCC2OC(OC1C(O)C(O)C(O)OC1(CO))C(O)C(O)C2(O)	342.34	7.608	25.658	0.57	1.052	0.564	1.153	0.095	8	0	24.0	4	0.087	0	0	22	0	11	0	0	0	0	0	0	0	11	0	48.9	26.7	0.0	24.4	0.0	12	0	0	2	2	0	0.522	0.0	1.0	2	1.0	0	0	0	2
0956T	4618-18-2	OCC2OC(OC1C(OC(O)(CO)C1(O))CO)C(O)C(O)C2(O)	342.34	7.608	25.658	0.57	1.052	0.564	1.153	0.095	8	0	24.0	5	0.109	0	0	22	0	11	0	0	0	0	0	0	0	11	0	48.9	26.7	0.0	24.4	0.0	12	0	0	2	2	0	0.478	0.0	1.0	2	1.0	0	0	1	1
0957T	57-50-1	OCC2OC(OC1(OC(CO)C(O)C1(O))(CO))C(O)C(O)C2(O)	342.34	7.608	25.658	0.57	1.052	0.564	1.153	0.095	8	0	24.0	5	0.109	0	0	22	0	11	0	0	0	0	0	0	0	11	0	48.9	26.7	0.0	24.4	0.0	12	0	0	2	2	0	0.478	0.0	1.0	2	1.0	0	0	1	1
0958T	111-81-9	O=C(OC)CCCCCCCCC=C	198.34	5.509	19.224	0.534	0.983	0.591	1.138	0.143	3	2	15.0	10	0.286	2	0	22	0	2	0	0	0	0	0	0	0	2	0	61.1	33.3	0.0	5.6	0.0	9	0	0	0	0	0	0.0	0.0	0.0	0	0.0	0	0	0	0
0959T	71500-37-3	O=C(OCC=C)CC(C)CC(C)(C)C	198.34	5.509	19.224	0.534	0.983	0.591	1.138	0.143	6	2	15.0	7	0.2	2	0	22	0	2	0	0	0	0	0	0	0	2	0	61.1	33.3	0.0	5.6	0.0	9	0	0	0	0	0	0.0	0.0	0.0	0	0.0	0	0	0	0
0960T	16409-45-3, 2623-23-6	O=C(OC1CC(C)CCC1C(C)C)C	198.34	5.509	19.224	0.534	0.983	0.591	1.138	0.154	5	1	15.0	3	0.083	1	0	22	0	2	0	0	0	0	0	0	0	2	0	61.1	33.3	0.0	5.6	0.0	11	0	0	1	1	0	0.429	0.0	1.0	1	1.0	0	0	0	1
0962T	682-09-7	OCC(COCC=C)(COCC=C)CC	214.34	5.793	19.939	0.539	0.992	0.588	1.14	0.133	4	2	16.0	10	0.278	2	0	22	0	3	0	0	0	0	0	0	0	3	0	59.5	32.4	0.0	8.1	0.0	8	0	0	0	0	0	0.0	0.0	0.0	0	0.0	0	0	0	0
0963T	141-03-7	O=C(OCCCC)CCC(=O)OCCCC	230.34	6.062	20.654	0.544	1.001	0.584	1.142	0.125	4	2	17.0	11	0.297	2	0	22	0	4	0	0	0	0	0	0	0	4	0	57.9	31.6	0.0	10.5	0.0	10	0	0	0	0	0	0.0	0.0	0.0	0	0.0	0	0	0	0
0964T	127-39-9	O=C(OCC(C)C)CC(C(=O)OCC(C)C)S(=O)(=O)O	310.41	7.391	23.986	0.571	1.026	0.6	1.142	0.1	9	4	23.0	10	0.244	4	0	22	0	7	0	1	0	0	0	0	1	8	0	52.4	28.6	0.0	16.7	0.0	10	0	0	0	0	0	0.0	0.0	0.0	0	0.0	0	0	0	0
0966T	947-04-6	O=C1NCCCCCCCCCCC1	197.36	5.334	19.531	0.528	0.977	0.59	1.143	0.154	1	1	15.0	0	0.0	1	0	23	1	1	0	0	0	0	0	0	0	2	0	62.2	32.4	2.7	2.7	0.0	11	0	0	1	1	0	0.929	0.0	1.0	1	1.0	0	0	0	0
0967T	17578-43-7	O=C(OC1CC(C)CCC1C(C)C)NC	213.36	5.615	20.246	0.533	0.986	0.587	1.144	0.143	5	1	16.0	3	0.079	1	0	23	1	2	0	0	0	0	0	0	0	3	0	60.5	31.6	2.6	5.3	0.0	11	0	0	1	1	0	0.4	0.0	1.0	1	1.0	0	0	0	1
0968T	18470-08-1	O(C)P(OC)(OC1(C)(CCC(C(=C)C)CC1))=S	278.39	6.96	22.577	0.564	0.991	0.646	1.131	0.125	6	2	19.0	5	0.125	2	0	23	0	3	1	1	0	0	0	0	2	5	0	57.5	30.0	0.0	7.5	0.0	10	0	0	1	1	0	0.353	0.0	1.0	1	1.0	0	0	0	1
0969T	18470-10-5	O(C)P(OC)(OC2C(C)(C)C1CCC2(C)(C1))=S	278.39	6.96	22.577	0.564	0.991	0.646	1.131	0.132	6	1	19.0	4	0.098	1	0	23	0	3	1	1	0	0	0	0	2	5	0	57.5	30.0	0.0	7.5	0.0	12	0	0	2	3	2	0.412	0.571	1.429	1	0.5	0	0	2	1
0970T	32744-43-7	O=C(OCSC)CC(C(=O)OCSC)SP(OCC)(OCC)=S	422.6	9.187	28.283	0.615	1.018	0.699	1.123	0.087	7	3	25.0	15	0.333	3	0	23	0	6	1	4	0	0	0	0	5	11	0	50.0	26.1	0.0	13.0	0.0	10	0	0	0	0	0	0.0	0.0	0.0	0	0.0	0	0	0	0
0971T	3700-97-8	O=C(OCCC)CC(C(=O)OCCC)SP(=O)(OC)OC	342.39	7.782	25.436	0.578	1.021	0.628	1.138	0.095	7	3	23.0	13	0.302	3	0	23	0	7	1	1	0	0	0	0	2	9	0	52.3	27.3	0.0	15.9	0.0	10	0	0	0	0	0	0.0	0.0	0.0	0	0.0	0	0	0	0
0972T	3700-96-7	O=C(OC(C)C)CC(C(=O)OC(C)C)SP(=O)(OC)OC	342.39	7.782	25.436	0.578	1.021	0.628	1.138	0.095	9	3	23.0	11	0.256	3	0	23	0	7	1	1	0	0	0	0	2	9	0	52.3	27.3	0.0	15.9	0.0	10	0	0	0	0	0	0.0	0.0	0.0	0	0.0	0	0	0	0
0974T	20056-92-2	OCCCCCCC=CCCCC	184.36	4.983	19.036	0.514	0.971	0.584	1.14	0.154	2	1	13.0	9	0.25	1	0	24	0	1	0	0	0	0	0	0	0	1	0	64.9	32.4	0.0	2.7	0.0	10	0	0	0	0	0	0.0	0.0	0.0	0	0.0	0	0	0	0
0975T	1331-50-6	O=C(C)C(C)C(C)C(C)CCCC	184.36	4.983	19.036	0.514	0.971	0.584	1.14	0.154	6	1	13.0	6	0.167	1	0	24	0	1	0	0	0	0	0	0	0	1	0	64.9	32.4	0.0	2.7	0.0	11	0	0	0	0	0	0.0	0.0	0.0	0	0.0	0	0	0	0
0976T	81025-03-8, 81025-04-9	OCC(O)C(O)C(OC1OC(CO)C(O)C(O)C1(O))C(O)CO	344.36	7.327	26.184	0.557	1.047	0.556	1.155	0.091	9	0	23.0	8	0.17	0	0	24	0	11	0	0	0	0	0	0	0	11	0	51.1	25.5	0.0	23.4	0.0	12	0	0	1	1	0	0.261	0.0	1.0	1	1.0	0	0	0	1
0977T	25265-77-4	O=C(OCC(C)(C)C(O)C(C)C)C(C)C	216.36	5.548	20.466	0.525	0.989	0.577	1.144	0.133	8	1	15.0	6	0.158	1	0	24	0	3	0	0	0	0	0	0	0	3	0	61.5	30.8	0.0	7.7	0.0	11	0	0	0	0	0	0.0	0.0	0.0	0	0.0	0	0	0	0
0978T	17455-13-9	O1CCOCCOCCOCCOCCOCC1	264.36	6.294	22.61	0.538	1.014	0.568	1.149	0.118	0	0	18.0	0	0.0	0	0	24	0	6	0	0	0	0	0	0	0	6	0	57.1	28.6	0.0	14.3	0.0	12	0	0	1	1	0	1.0	0.0	1.0	1	1.0	0	0	0	0
0979T	52030-05-4	O=C(NC(C)C(CCC)CCC)CC	199.38	5.112	20.058	0.514	0.975	0.579	1.146	0.143	5	1	14.0	7	0.184	1	0	25	1	1	0	0	0	0	0	0	0	2	0	64.1	30.8	2.6	2.6	0.0	11	0	0	0	0	0	0.0	0.0	0.0	0	0.0	0	0	0	0
0980T	18470-09-2	O(C)P(OC)(OC1CC(C)CCC1(C(C)C))=S	280.41	6.676	23.104	0.55	0.989	0.633	1.135	0.125	6	1	18.0	5	0.119	1	0	25	0	3	1	1	0	0	0	0	2	5	0	59.5	28.6	0.0	7.1	0.0	12	0	0	1	1	0	0.353	0.0	1.0	1	1.0	0	0	0	1
0981T	66996-10-9	O=C(ON=C(C)SC)N(C)SN(C(C)C)P(OCC)(OCC)=S	403.59	8.237	28.73	0.586	1.009	0.665	1.139	0.087	9	3	25.0	11	0.229	3	0	26	3	4	1	3	0	0	0	0	4	11	0	53.1	24.5	6.1	8.2	0.0	10	0	0	0	0	0	0.0	0.0	0.0	0	0.0	0	0	0	0
0982T	79451-10-8	O=C(ON=C(C)SC)N(C)SN(C(C)C)P(=O)(OCC)OCC	387.52	7.909	28.258	0.577	1.014	0.641	1.145	0.087	9	3	25.0	11	0.229	3	0	26	3	5	1	2	0	0	0	0	3	11	0	53.1	24.5	6.1	10.2	0.0	10	0	0	0	0	0	0.0	0.0	0.0	0	0.0	0	0	0	0
0983T	112-53-8	OCCCCCCCCCCCC	186.38	4.779	19.563	0.502	0.97	0.573	1.144	0.154	2	0	12.0	10	0.263	0	0	26	0	1	0	0	0	0	0	0	0	1	0	66.7	30.8	0.0	2.6	0.0	12	0	0	0	0	0	0.0	0.0	0.0	0	0.0	0	0	0	0
0984T	3913-02-8	OCC(CCCC)CCCCCC	186.38	4.779	19.563	0.502	0.97	0.573	1.144	0.154	3	0	12.0	9	0.237	0	0	26	0	1	0	0	0	0	0	0	0	1	0	66.7	30.8	0.0	2.6	0.0	12	0	0	0	0	0	0.0	0.0	0.0	0	0.0	0	0	0	0
0985T	123-17-1	OC(CC(C)C)CC(C)CC(C)C	186.38	4.779	19.563	0.502	0.97	0.573	1.144	0.154	6	0	12.0	6	0.158	0	0	26	0	1	0	0	0	0	0	0	0	1	0	66.7	30.8	0.0	2.6	0.0	12	0	0	0	0	0	0.0	0.0	0.0	0	0.0	0	0	0	0
0986T	15523-43-0	O(CC)CCOCCOCCCCCC	218.38	5.326	20.993	0.512	0.987	0.567	1.147	0.133	2	0	14.0	12	0.3	0	0	26	0	3	0	0	0	0	0	0	0	3	0	63.4	29.3	0.0	7.3	0.0	12	0	0	0	0	0	0.0	0.0	0.0	0	0.0	0	0	0	0
0987T	151-41-7	O=S(=O)(O)OCCCCCCCCCCCC	266.45	6.197	22.895	0.532	0.997	0.59	1.143	0.118	4	2	18.0	12	0.286	2	0	26	0	4	0	1	0	0	0	0	1	5	0	60.5	27.9	0.0	9.3	0.0	12	0	0	0	0	0	0.0	0.0	0.0	0	0.0	0	0	0	0
0988T	2615-15-8	OCCOCCOCCOCCOCCOCCO	282.38	6.275	23.852	0.53	1.017	0.557	1.153	0.105	2	0	18.0	16	0.364	0	0	26	0	7	0	0	0	0	0	0	0	7	0	57.8	26.7	0.0	15.6	0.0	12	0	0	0	0	0	0.0	0.0	0.0	0	0.0	0	0	0	0
0989T	124-22-1	NCCCCCCCCCCCC	185.4	4.635	19.87	0.497	0.965	0.573	1.147	0.154	2	0	12.0	10	0.256	0	0	27	1	0	0	0	0	0	0	0	0	1	0	67.5	30.0	2.5	0.0	0.0	12	0	0	0	0	0	0.0	0.0	0.0	0	0.0	0	0	0	0
0990T	23551-91-9	OCC(N)CCCCCCCCCC	201.4	4.912	20.585	0.502	0.974	0.57	1.149	0.143	3	0	13.0	10	0.25	0	0	27	1	1	0	0	0	0	0	0	0	2	0	65.9	29.3	2.4	2.4	0.0	12	0	0	0	0	0	0.0	0.0	0.0	0	0.0	0	0	0	0
0991T	102-85-2	O(CCCC)P(OCCCC)OCCCC	250.36	5.822	22.443	0.522	0.984	0.598	1.143	0.125	3	0	15.0	12	0.286	0	0	27	0	3	1	0	0	0	0	0	1	4	0	62.8	27.9	0.0	7.0	0.0	12	0	0	0	0	0	0.0	0.0	0.0	0	0.0	0	0	0	0
0992T	126-73-8	O=P(OCCCC)(OCCCC)OCCCC	266.36	6.054	23.158	0.526	0.992	0.595	1.145	0.118	4	1	17.0	12	0.279	1	0	27	0	4	1	0	0	0	0	0	1	5	0	61.4	27.3	0.0	9.1	0.0	12	0	0	0	0	0	0.0	0.0	0.0	0	0.0	0	0	0	0
0993T	78-48-8	O=P(SCCCC)(SCCCC)SCCCC	314.57	7.149	24.575	0.559	0.975	0.676	1.125	0.118	4	1	17.0	12	0.279	1	0	27	0	1	1	3	0	0	0	0	4	5	0	61.4	27.3	0.0	2.3	0.0	12	0	0	0	0	0	0.0	0.0	0.0	0	0.0	0	0	0	0
0994T	998-40-3	CCCCP(CCCC)CCCC	202.36	5.059	20.299	0.507	0.959	0.609	1.138	0.154	3	0	12.0	9	0.231	0	0	27	0	0	1	0	0	0	0	0	1	1	0	67.5	30.0	0.0	0.0	0.0	12	0	0	0	0	0	0.0	0.0	0.0	0	0.0	0	0	0	0
0995T	150-50-5	CCCCSP(SCCCC)SCCCC	298.57	6.943	23.86	0.555	0.967	0.681	1.123	0.125	3	0	15.0	12	0.286	0	0	27	0	0	1	3	0	0	0	0	4	4	0	62.8	27.9	0.0	0.0	0.0	12	0	0	0	0	0	0.0	0.0	0.0	0	0.0	0	0	0	0
0996T	1941-30-6	CCC[N+](CCC)(CCC)CCC	186.41	4.547	20.133	0.491	0.964	0.568	1.149	0.154	4	0	12.0	8	0.2	0	0	28	1	0	0	0	0	0	0	0	0	1	0	68.3	29.3	2.4	0.0	0.0	12	0	1	0	0	0	0.0	0.0	0.0	0	0.0	0	0	0	0
0997T	589-32-2	N(CC)(CC)CCSSCCN(CC)CC	264.56	6.013	23.265	0.529	0.974	0.618	1.142	0.125	4	0	15.0	11	0.256	0	0	28	2	0	0	2	0	0	0	0	2	4	0	63.6	27.3	4.5	0.0	0.0	12	0	0	0	0	0	0.0	0.0	0.0	0	0.0	0	0	0	0
0998T	143-23-7	NCCCCCCNCCCCCCN	215.44	4.896	21.913	0.498	0.973	0.566	1.157	0.133	2	0	14.0	12	0.279	0	0	29	3	0	0	0	0	0	0	0	0	3	0	65.9	27.3	6.8	0.0	0.0	12	0	0	0	0	0	0.0	0.0	0.0	0	0.0	0	0	0	0
0999T	34465-46-8, 57653-85-7	O1c3cc(c(c(c3(Oc2cc(c(c(c12)Cl)Cl)Cl))Cl)Cl)Cl	390.84	17.765	20.502	0.932	1.097	0.959	1.079	0.116	6	12	28.0	0	0.0	0	0	2	0	2	0	0	0	6	0	0	6	8	6	9.1	54.5	0.0	9.1	27.3	0	0	0	3	6	2	0.7	0.286	1.286	1	0.333	0	0	0	3
1000T	39227-28-6	O1c3cc(c(cc3(Oc2c1c(c(c(c2Cl)Cl)Cl)Cl))Cl)Cl	390.84	17.765	20.502	0.932	1.097	0.959	1.079	0.116	6	12	28.0	0	0.0	0	0	2	0	2	0	0	0	6	0	0	6	8	6	9.1	54.5	0.0	9.1	27.3	0	0	0	3	6	2	0.7	0.286	1.286	1	0.333	0	0	0	3
1001T	36117-76-7	Oc1cc(c(c(c1c2c(OCl)c(c(c(c2Cl)Cl)Cl)Cl)Cl)Cl)Cl	461.74	19.239	22.684	0.945	1.111	0.982	1.085	0.1	9	12	29.0	1	0.04	0	0	2	0	2	0	0	0	8	0	0	8	10	8	8.3	50.0	0.0	8.3	33.3	0	0	0	2	2	0	0.545	0.0	1.0	2	1.0	0	0	0	2
1002T	15458-87-4	N1[Si](N[Si](N[Si]1(CC)CC)(CC)CC)(CC)CC	303.75	5.956	28.621	0.561	0.959	0.698	1.135	0.118	6	0	18.0	6	0.118	0	0	33	3	0	0	0	0	0	0	0	3	6	0	64.7	23.5	5.9	0.0	0.0	12	0	0	1	1	0	0.333	0.0	1.0	1	1.0	0	0	0	1
1003T	57117-31-4	o2c1cc(c(cc1c3cc(c(c(c23)Cl)Cl)Cl)Cl)Cl	340.4	16.21	18.96	0.903	1.07	0.942	1.076	0.131	5	15	27.5	0	0.0	0	0	3	0	1	0	0	0	5	0	0	5	6	5	14.3	57.1	0.0	4.8	23.8	0	0	0	3	6	2	0.722	0.308	1.308	1	0.333	0	0	1	2
1004T	40321-76-4	O1c3cc(c(cc3(Oc2c1cc(c(c2Cl)Cl)Cl))Cl)Cl	356.4	16.2	19.674	0.894	1.082	0.92	1.082	0.123	5	12	27.0	0	0.0	0	0	3	0	2	0	0	0	5	0	0	5	7	5	13.6	54.5	0.0	9.1	22.7	0	0	0	3	6	2	0.737	0.286	1.286	1	0.333	0	0	0	3
1005T	36088-22-9	O1c3cccc(c3(Oc2c1c(c(c(c2Cl)Cl)Cl)Cl))Cl	356.4	16.2	19.674	0.894	1.082	0.92	1.082	0.123	5	12	27.0	0	0.0	0	0	3	0	2	0	0	0	5	0	0	5	7	5	13.6	54.5	0.0	9.1	22.7	0	0	0	3	6	2	0.737	0.286	1.286	1	0.333	0	0	0	3
1006T	316-42-7	O(c1cc2c(cc1(OC))C(NCC2)CC4CC5c3cc(OC)c(OC)cc3CCN5(CC4(CC)))C	480.71	6.409	43.911	0.585	0.991	0.631	1.13	0.066	5	12	45.0	7	0.089	0	0	40	2	4	0	0	0	0	0	0	0	6	0	53.3	38.7	2.7	5.3	0.0	17	0	0	5	9	3	0.686	0.25	1.25	2	0.4	0	0	0	5
1007T	120068-36-2	N#Cc1nn(c(N)c1S(=O)(=O)C(F)(F)F)c2c(cc(cc2Cl)C(F)(F)F)Cl	453.17	14.618	24.764	0.799	1.142	0.741	1.191	0.08	12	14	37.5	2	0.062	2	1	4	4	2	0	1	6	2	0	0	3	15	8	12.9	38.7	12.9	6.5	25.8	2	1	0	2	2	0	0.407	0.0	1.0	2	1.0	0	0	1	1
1008T	1746-01-6	O1c3cc(c(cc3(Oc2cc(c(cc12)Cl)Cl))Cl)Cl	321.96	14.635	18.847	0.857	1.067	0.881	1.084	0.131	4	12	26.0	0	0.0	0	0	4	0	2	0	0	0	4	0	0	4	6	4	18.2	54.5	0.0	9.1	18.2	0	0	0	3	6	2	0.778	0.286	1.286	1	0.333	0	0	0	3
1009T	1336-36-3	c1c(cc(c(c1Cl)Cl)Cl)c2cc(c(c(c2)Cl)Cl)Cl	360.86	16.403	19.599	0.891	1.062	0.952	1.079	0.124	6	12	25.0	1	0.043	0	0	4	0	0	0	0	0	6	0	0	6	6	6	18.2	54.5	0.0	0.0	27.3	0	0	0	2	2	0	0.667	0.0	1.0	2	1.0	0	0	0	2
1010T	4053-08-1	O=C1OC(=O)c2ccc(c3cccc1c23)Cl	232.62	11.077	16.552	0.788	1.046	0.786	1.087	0.15	3	13	25.5	0	0.0	2	0	5	0	3	0	0	0	1	0	0	1	4	1	23.8	57.1	0.0	14.3	4.8	0	0	0	3	7	3	0.812	0.462	1.385	1	0.333	0	0	0	3
1011T	13738-63-1	O=[N+]([O-])c2ccc(Oc1c(F)cc(cc1Cl)Cl)cc2	302.09	12.084	19.311	0.772	1.071	0.763	1.121	0.117	5	14	28.0	3	0.115	2	0	6	1	3	0	0	1	2	0	0	2	7	3	24.0	48.0	4.0	12.0	12.0	0	0	0	2	2	0	0.632	0.0	1.0	2	1.0	0	0	0	2
1012T	10331-57-4	O=[N+]([O-])c1cc(cc(c1(O))c2cc(cc(c2(O))[N+](=O)[O-])Cl)Cl	345.1	12.325	21.567	0.77	1.088	0.741	1.121	0.1	8	16	33.0	3	0.103	4	0	6	2	6	0	0	0	2	0	0	2	10	2	21.4	42.9	7.1	21.4	7.1	0	0	0	2	2	0	0.545	0.0	1.0	2	1.0	0	0	0	2
1013T	1836-77-7	O=[N+]([O-])c2ccc(Oc1c(cc(cc1Cl)Cl)Cl)cc2	318.54	12.742	19.756	0.79	1.064	0.8	1.105	0.117	5	14	28.0	3	0.115	2	0	6	1	3	0	0	0	3	0	0	3	7	3	24.0	48.0	4.0	12.0	12.0	0	0	0	2	2	0	0.632	0.0	1.0	2	1.0	0	0	0	2
1014T	53469-21-9	c2cc(c1ccc(cc1Cl)Cl)c(c(c2)Cl)Cl	291.98	13.272	17.944	0.816	1.032	0.874	1.084	0.142	4	12	23.0	1	0.043	0	0	6	0	0	0	0	0	4	0	0	4	4	4	27.3	54.5	0.0	0.0	18.2	0	0	0	2	2	0	0.75	0.0	1.0	2	1.0	0	0	0	2
1015T	12672-29-6	c1c(cc(cc1Cl)Cl)c2cc(cc(c2)Cl)Cl	291.98	13.272	17.944	0.816	1.032	0.874	1.084	0.142	4	12	23.0	1	0.043	0	0	6	0	0	0	0	0	4	0	0	4	4	4	27.3	54.5	0.0	0.0	18.2	0	0	0	2	2	0	0.75	0.0	1.0	2	1.0	0	0	0	2
1016T	14047-09-7	N(=Nc1ccc(c(c1)Cl)Cl)c2ccc(c(c2)Cl)Cl	320.0	13.333	19.46	0.811	1.043	0.854	1.101	0.124	4	13	26.0	2	0.08	1	0	6	2	0	0	0	0	4	0	0	4	6	4	25.0	50.0	8.3	0.0	16.7	0	0	0	2	2	0	0.667	0.0	1.0	2	1.0	0	0	0	2
1017T	2274-74-0	N(=NSc1ccc(cc1)Cl)c2cc(c(cc2Cl)Cl)Cl	352.07	14.083	20.647	0.826	1.044	0.885	1.094	0.117	4	13	27.0	3	0.115	1	0	6	2	0	0	1	0	4	0	0	5	7	4	24.0	48.0	8.0	0.0	16.0	0	0	0	2	2	0	0.632	0.0	1.0	2	1.0	0	0	0	2
1018T	2227-13-6	c1cc(ccc1Cl)Sc2cc(c(cc2Cl)Cl)Cl	324.05	14.089	19.131	0.832	1.034	0.908	1.077	0.132	4	12	24.0	2	0.083	0	0	6	0	0	0	1	0	4	0	0	5	5	4	26.1	52.2	0.0	0.0	17.4	0	0	0	2	2	0	0.706	0.0	1.0	2	1.0	0	0	0	2
1019T	84-12-8	O=C2C(=O)c1ncccc1c3cccnc23	210.2	9.555	16.526	0.751	1.028	0.747	1.102	0.15	2	14	26.0	0	0.0	2	0	6	2	2	0	0	0	0	0	0	0	4	0	27.3	54.5	9.1	9.1	0.0	0	0	0	3	6	2	0.875	0.286	1.286	1	0.333	0	0	0	3
1020T	1836-75-5	O=[N+]([O-])c2ccc(Oc1ccc(cc1Cl)Cl)cc2	284.1	11.364	18.928	0.757	1.051	0.765	1.107	0.124	4	14	27.0	3	0.115	2	0	7	1	3	0	0	0	2	0	0	2	6	2	28.0	48.0	4.0	12.0	8.0	0	0	0	2	2	0	0.667	0.0	1.0	2	1.0	0	0	0	2
1021T	3380-34-5	Oc2cc(ccc2(Oc1ccc(cc1Cl)Cl))Cl	289.54	12.064	18.546	0.773	1.043	0.804	1.097	0.132	4	12	24.0	2	0.08	0	0	7	0	2	0	0	0	3	0	0	3	5	3	29.2	50.0	0.0	8.3	12.5	0	0	0	2	2	0	0.706	0.0	1.0	2	1.0	0	0	0	2
1022T	13577-46-3	O=C(O)c1cccc2c1c(ccc2Cl)C(=O)O	250.64	10.443	17.794	0.741	1.049	0.738	1.102	0.132	5	13	25.5	2	0.08	2	0	7	0	4	0	0	0	1	0	0	1	5	1	29.2	50.0	0.0	16.7	4.2	0	0	0	2	3	1	0.588	0.2	1.2	1	0.5	0	0	0	2
1023T	85175-31-1	O=C1Oc3ccccc3(c2ncccc12)	197.2	8.964	16.031	0.729	1.019	0.736	1.098	0.162	1	13	24.0	0	0.0	1	0	7	1	2	0	0	0	0	0	0	0	3	0	31.8	54.5	4.5	9.1	0.0	0	0	0	3	6	2	0.933	0.286	1.286	1	0.333	0	0	0	3
1024T	80-33-1	O=S(=O)(Oc1ccc(cc1)Cl)c2ccc(cc2)Cl	303.17	11.66	19.621	0.755	1.043	0.79	1.097	0.124	4	14	27.0	3	0.111	2	0	8	0	3	0	1	0	2	0	0	3	6	2	30.8	46.2	0.0	11.5	7.7	0	0	0	2	2	0	0.667	0.0	1.0	2	1.0	0	0	0	2
1025T	97-16-5	O=S(=O)(Oc1ccc(cc1Cl)Cl)c2ccccc2	303.17	11.66	19.621	0.755	1.043	0.79	1.097	0.124	4	14	27.0	3	0.111	2	0	8	0	3	0	1	0	2	0	0	3	6	2	30.8	46.2	0.0	11.5	7.7	0	0	0	2	2	0	0.667	0.0	1.0	2	1.0	0	0	0	2
1026T	56966-52-0	O(c1ccc(cc1(N))Cl)c2ccc(cc2Cl)Cl	288.56	11.542	18.853	0.754	1.033	0.794	1.105	0.132	4	12	24.0	2	0.077	0	0	8	1	1	0	0	0	3	0	0	3	5	3	32.0	48.0	4.0	4.0	12.0	0	0	0	2	2	0	0.706	0.0	1.0	2	1.0	0	0	0	2
1027T	309-00-2, 465-73-6	C1=CC2CC1C3C2C4(C(=C(C3(C4(Cl)Cl)Cl)Cl)Cl)Cl	364.9	14.035	20.653	0.794	1.043	0.865	1.099	0.137	6	2	23.0	0	0.0	2	0	8	0	0	0	0	0	6	0	0	6	6	6	30.8	46.2	0.0	0.0	23.1	8	0	0	4	10	5	0.667	0.833	1.667	1	0.25	0	0	4	2
1028T	60-57-1	O1C2C1C3CC2C4C3C5(C(=C(C4(C5(Cl)Cl)Cl)Cl)Cl)Cl	380.9	14.107	21.367	0.791	1.054	0.849	1.103	0.135	6	1	24.0	0	0.0	1	0	8	0	1	0	0	0	6	0	0	6	7	6	29.6	44.4	0.0	3.7	22.2	10	0	0	5	15	6	0.684	0.923	1.769	1	0.2	1	0	4	3
1029T	28548-09-6, 49748-76-7	OC2C3C1OC1C2C4C3C5(C(=C(C4(C5(Cl)Cl)Cl)Cl)Cl)Cl	396.9	14.175	22.082	0.789	1.064	0.835	1.107	0.126	7	1	25.0	0	0.0	1	0	8	0	2	0	0	0	6	0	0	6	8	6	28.6	42.9	0.0	7.1	21.4	10	0	0	5	15	6	0.65	0.923	1.769	1	0.2	1	0	4	3
1030T	2991-51-7	O=C(O)CN(CC)S(=O)(=O)C(F)(F)C(F)(F)C(F)(F)C(F)(F)C(F)(F)C(F)(F)C(F)(F)C(F)(F)F	585.28	13.611	29.905	0.695	1.205	0.571	1.279	0.057	22	3	37.0	11	0.262	3	0	8	1	4	0	1	17	0	0	0	1	23	17	18.6	27.9	2.3	9.3	39.5	11	0	0	0	0	0	0.0	0.0	0.0	0	0.0	0	0	0	0
1031T	304-81-4	[O-][n+]2c3ccccc3(nc1ccccc12)	196.22	8.531	16.338	0.71	1.008	0.728	1.107	0.162	1	17	26.0	0	0.0	1	0	8	2	1	0	0	0	0	0	0	0	3	0	34.8	52.2	8.7	4.3	0.0	0	0	0	3	6	2	0.933	0.286	1.286	1	0.333	0	0	0	3
1032T	3982-20-5	O=C3NC(=O)C(N2C(=O)c1ccccc1C2(=O))C3	244.22	9.393	18.482	0.711	1.045	0.697	1.118	0.131	4	10	27.0	1	0.036	4	0	8	2	4	0	0	0	0	0	0	0	6	0	30.8	46.2	7.7	15.4	0.0	2	0	0	3	4	1	0.778	0.143	1.143	2	0.667	0	0	2	1
1033T	1223-31-0	O=[N+]([O-])c1ccc(cc1)Sc2ccc(cc2)[N+](=O)[O-]	276.29	10.233	19.67	0.729	1.046	0.732	1.111	0.117	4	16	30.0	4	0.143	4	0	8	2	4	0	1	0	0	0	0	1	7	0	29.6	44.4	7.4	14.8	0.0	0	0	0	2	2	0	0.632	0.0	1.0	2	1.0	0	0	0	2
1034T	262-12-4	O1c3ccccc3(Oc2ccccc12)	184.2	8.373	15.537	0.706	1.009	0.725	1.095	0.176	0	12	22.0	0	0.0	0	0	8	0	2	0	0	0	0	0	0	0	2	0	36.4	54.5	0.0	9.1	0.0	0	0	0	3	6	2	1.0	0.286	1.286	1	0.333	0	0	0	3
1035T	50471-44-8	O=C1OC(C=C)(C(=O)N1c2cc(cc(c2)Cl)Cl)C	286.12	10.597	19.455	0.721	1.043	0.737	1.114	0.124	6	9	25.0	2	0.071	3	0	9	1	3	0	0	0	2	0	0	2	6	2	33.3	44.4	3.7	11.1	7.4	2	0	0	2	2	0	0.611	0.0	1.0	2	1.0	0	0	1	1
1036T	71119-10-3	O=C(OCC(Cl)(Cl)Cl)Nc1nc(cs1)c2ccccc2	351.65	12.126	21.776	0.751	1.046	0.791	1.112	0.111	4	12	27.5	4	0.133	1	0	9	2	2	0	1	0	3	0	0	4	8	3	31.0	41.4	6.9	6.9	10.3	2	0	0	2	2	0	0.55	0.0	1.0	2	1.0	0	0	1	1
1037T	27314-13-2	O=C1C(=C(C=NN1c2cccc(c2)C(F)(F)F)NC)Cl	303.69	10.472	20.39	0.703	1.066	0.688	1.164	0.111	6	9	27.0	2	0.067	3	0	9	3	1	0	0	3	1	0	0	1	8	4	31.0	41.4	10.3	3.4	13.8	2	0	0	2	2	0	0.6	0.0	1.0	2	1.0	0	0	0	2
1038T	80-00-2	O=S(=O)(c1ccccc1)c2ccc(cc2)Cl	252.73	10.109	18.078	0.723	1.019	0.769	1.094	0.142	3	14	25.0	2	0.077	2	0	9	0	2	0	1	0	1	0	0	2	4	1	36.0	48.0	0.0	8.0	4.0	0	0	0	2	2	0	0.75	0.0	1.0	2	1.0	0	0	0	2
1039T	80-38-6	O=S(=O)(Oc1ccc(cc1)Cl)c2ccccc2	268.73	10.336	18.793	0.723	1.031	0.757	1.099	0.132	3	14	26.0	3	0.111	2	0	9	0	3	0	1	0	1	0	0	2	5	1	34.6	46.2	0.0	11.5	3.8	0	0	0	2	2	0	0.706	0.0	1.0	2	1.0	0	0	0	2
1040T	75706-12-6	O=C(Nc1ccc(cc1)C(F)(F)F)c2cnoc2C	270.23	9.651	19.256	0.688	1.065	0.662	1.161	0.117	5	12	26.5	2	0.069	1	0	9	2	2	0	0	3	0	0	0	0	7	3	32.1	42.9	7.1	7.1	10.7	2	0	0	2	2	0	0.579	0.0	1.0	2	1.0	0	0	1	1
1041T	86-74-8	c1ccc3c(c1)[nH]c2ccccc23	167.22	7.601	15.129	0.688	0.983	0.73	1.098	0.192	0	15	22.5	0	0.0	0	0	9	1	0	0	0	0	0	0	0	0	1	0	40.9	54.5	4.5	0.0	0.0	0	0	0	3	6	2	1.0	0.308	1.308	1	0.333	0	0	1	2
1042T	78415-72-2	N#CC2=CC(c1ccncc1)=C(NC2(=O))C	211.24	8.45	17.359	0.694	1.011	0.71	1.118	0.142	3	10	25.0	1	0.038	3	1	9	3	1	0	0	0	0	0	0	0	4	0	36.0	48.0	12.0	4.0	0.0	1	1	0	2	2	0	0.75	0.0	1.0	2	1.0	0	0	0	2
1043T	65793-50-2	O=C1c2cc3ccccc3(cc2(N=CN1(N)))	211.24	8.45	17.359	0.694	1.011	0.71	1.118	0.15	2	13	25.5	0	0.0	2	0	9	3	1	0	0	0	0	0	0	0	4	0	36.0	48.0	12.0	4.0	0.0	0	0	0	3	6	2	0.875	0.286	1.286	1	0.333	0	0	0	3
1044T	25505-98-0	O=C2c1nocc1C(=NN2C)c3ccccc3	227.24	8.74	18.074	0.695	1.023	0.7	1.122	0.14	2	13	26.5	1	0.036	2	0	9	3	2	0	0	0	0	0	0	0	5	0	34.6	46.2	11.5	7.7	0.0	1	0	0	3	4	1	0.882	0.133	1.133	2	0.667	0	0	1	2
1045T	72364-91-1	O=C1c3n[nH]nc3(C(=O)c2cc(c(cc12)C)C)	227.24	8.74	18.074	0.695	1.023	0.7	1.122	0.14	4	13	26.5	0	0.0	2	0	9	3	2	0	0	0	0	0	0	0	5	0	34.6	46.2	11.5	7.7	0.0	2	0	0	3	6	2	0.765	0.308	1.308	1	0.333	0	0	1	2
1046T	17334-68-8	O=C3NN=C(c1ccccc1)c2c3(noc2C)	227.24	8.74	18.074	0.695	1.023	0.7	1.122	0.14	2	13	26.5	1	0.036	2	0	9	3	2	0	0	0	0	0	0	0	5	0	34.6	46.2	11.5	7.7	0.0	1	0	0	3	4	1	0.882	0.133	1.133	2	0.667	0	0	1	2
1047T	86-00-0	O=[N+]([O-])c2ccccc2(c1ccccc1)	199.22	8.301	16.558	0.69	1.012	0.707	1.107	0.152	2	14	24.0	2	0.08	2	0	9	1	2	0	0	0	0	0	0	0	3	0	37.5	50.0	4.2	8.3	0.0	0	0	0	2	2	0	0.8	0.0	1.0	2	1.0	0	0	0	2
1048T	35822-46-9	O1c3cc(c(c(c3(Oc2c1c(c(c(c2Cl)Cl)Cl)Cl))Cl)Cl)Cl	425.28	19.331	21.329	0.97	1.112	0.998	1.077	0.11	7	12	29.0	0	0.0	0	0	1	0	2	0	0	0	7	0	0	7	9	7	4.5	54.5	0.0	9.1	31.8	0	0	0	3	6	2	0.667	0.286	1.286	1	0.333	0	0	0	3
1049T	21609-90-5	O(c1cc(c(cc1Cl)Br)Cl)P(OC)(c2ccccc2)=S	412.07	13.736	22.908	0.764	1.026	0.855	1.09	0.111	5	13	28.0	4	0.129	1	0	10	0	2	1	1	0	2	1	0	5	7	3	33.3	43.3	0.0	6.7	10.0	1	0	0	2	2	0	0.6	0.0	1.0	2	1.0	0	0	0	2
1050T	101-76-8	c1cc(ccc1Cc2ccc(cc2)Cl)Cl	237.13	9.485	17.816	0.713	0.998	0.771	1.095	0.152	2	12	22.0	2	0.077	0	0	10	0	0	0	0	0	2	0	0	2	2	2	40.0	52.0	0.0	0.0	8.0	1	0	0	2	2	0	0.8	0.0	1.0	2	1.0	0	0	0	2
1051T	53874-68-3	O(c1ccccc1)c2cccc(c2)C(Cl)Cl	253.13	9.736	18.531	0.713	1.011	0.759	1.1	0.142	2	12	23.0	2	0.074	0	0	10	0	1	0	0	0	2	0	0	2	3	2	38.5	50.0	0.0	3.8	7.7	1	0	0	2	2	0	0.75	0.0	1.0	2	1.0	0	0	0	2
1052T	97-23-4	Oc1ccc(cc1Cc2cc(ccc2(O))Cl)Cl	269.13	9.968	19.245	0.713	1.022	0.748	1.104	0.132	4	12	24.0	2	0.071	0	0	10	0	2	0	0	0	2	0	0	2	4	2	37.0	48.1	0.0	7.4	7.4	1	0	0	2	2	0	0.706	0.0	1.0	2	1.0	0	0	0	2
1053T	67238-62-4	O(c1ccc(cc1)Cl)c2ccc(cc2(NCCl))Cl	302.59	10.807	20.38	0.728	1.025	0.772	1.108	0.124	3	12	25.0	3	0.103	0	0	10	1	1	0	0	0	3	0	0	3	5	3	35.7	46.4	3.6	3.6	10.7	1	0	0	2	2	0	0.667	0.0	1.0	2	1.0	0	0	0	2
1054T	405-30-1	Fc1ccc(cc1)SCc2ccc(cc2)Cl	252.75	9.721	18.559	0.714	1.008	0.77	1.104	0.142	2	12	23.0	3	0.111	0	0	10	0	0	0	1	1	1	0	0	2	3	2	38.5	50.0	0.0	0.0	7.7	1	0	0	2	2	0	0.75	0.0	1.0	2	1.0	0	0	0	2
1055T	135810-26-3	N#CN=C1C=CC=CN1Cc2ccccc2Cl	243.71	9.026	18.999	0.704	1.006	0.738	1.115	0.132	2	10	26.0	2	0.071	3	1	10	3	0	0	0	0	1	0	0	1	4	1	37.0	48.1	11.1	0.0	3.7	1	1	0	2	2	0	0.706	0.0	1.0	2	1.0	0	0	0	2
1056T	59214-90-3	O=C(Nc1cc(ccc1(N))C(F)(F)F)c2cnccc2	281.26	9.375	20.563	0.685	1.053	0.67	1.16	0.111	5	13	28.0	2	0.065	1	0	10	3	1	0	0	3	0	0	0	0	7	3	33.3	43.3	10.0	3.3	10.0	1	0	0	2	2	0	0.6	0.0	1.0	2	1.0	0	0	0	2
1057T	15310-01-7	O=C(Nc1ccccc1)c2ccccc2I	323.14	12.428	18.687	0.719	0.997	0.805	1.096	0.142	2	13	24.0	2	0.074	1	0	10	1	1	0	0	0	0	0	1	1	3	1	38.5	50.0	3.8	3.8	3.8	0	0	0	2	2	0	0.75	0.0	1.0	2	1.0	0	0	0	2
1058T	6054-99-5	O=C(O)c2cc(N=Nc1ccc(cc1)S(=O)(=O)O)ccc2(O)	322.32	10.072	22.626	0.707	1.056	0.701	1.12	0.1	6	16	33.0	4	0.121	4	0	10	2	6	0	1	0	0	0	0	1	9	0	31.3	40.6	6.3	18.8	0.0	0	0	0	2	2	0	0.545	0.0	1.0	2	1.0	0	0	0	2
1059T	43087-91-8	n2c1cc(N)ccc1sc2c3ccccc3	226.32	8.705	18.337	0.705	0.993	0.758	1.099	0.15	1	16	26.0	1	0.036	0	0	10	2	0	0	1	0	0	0	0	1	3	0	38.5	50.0	7.7	0.0	0.0	0	0	0	3	4	1	0.937	0.133	1.133	2	0.667	0	0	1	2
1060T	3218-36-8	O=Cc1ccc(cc1)c2ccccc2	182.23	7.593	16.349	0.681	0.989	0.719	1.095	0.165	1	13	22.0	2	0.08	1	0	10	0	1	0	0	0	0	0	0	0	1	0	41.7	54.2	0.0	4.2	0.0	0	0	0	2	2	0	0.857	0.0	1.0	2	1.0	0	0	0	2
1061T	131-56-6	O=C(c1ccccc1)c2ccc(O)cc2(O)	214.23	8.24	17.778	0.684	1.015	0.699	1.104	0.142	3	13	24.0	2	0.074	1	0	10	0	3	0	0	0	0	0	0	0	3	0	38.5	50.0	0.0	11.5	0.0	0	0	0	2	2	0	0.75	0.0	1.0	2	1.0	0	0	0	2
1062T	136-36-7	O=C(Oc1cccc(O)c1)c2ccccc2	214.23	8.24	17.778	0.684	1.015	0.699	1.104	0.142	2	13	24.0	3	0.111	1	0	10	0	3	0	0	0	0	0	0	0	3	0	38.5	50.0	0.0	11.5	0.0	0	0	0	2	2	0	0.75	0.0	1.0	2	1.0	0	0	0	2
1063T	82-57-5	O=C2C=C(Oc3cc1occc1c(OC)c23)C	230.23	8.527	18.493	0.685	1.027	0.69	1.108	0.14	3	12	26.0	1	0.034	2	0	10	0	4	0	0	0	0	0	0	0	4	0	37.0	48.1	0.0	14.8	0.0	2	0	0	3	6	2	0.765	0.308	1.308	1	0.333	0	0	1	2
1064T	37728-15-7	O=C(c1ccc(O)c(O)c1)c2cccc(O)c2(O)	246.23	8.794	19.208	0.686	1.038	0.681	1.112	0.124	5	13	26.0	2	0.069	1	0	10	0	5	0	0	0	0	0	0	0	5	0	35.7	46.4	0.0	17.9	0.0	0	0	0	2	2	0	0.667	0.0	1.0	2	1.0	0	0	0	2
1065T	52479-85-3	O=C(c1cc(O)c(O)c(O)c1)c2ccc(O)c(O)c2(O)	278.23	9.274	20.638	0.688	1.057	0.666	1.118	0.111	7	13	28.0	2	0.065	1	0	10	0	7	0	0	0	0	0	0	0	7	0	33.3	43.3	0.0	23.3	0.0	0	0	0	2	2	0	0.6	0.0	1.0	2	1.0	0	0	0	2
1066T	51632-16-7	O(c1ccccc1)c2cccc(c2)CBr	263.14	10.121	17.901	0.688	0.995	0.745	1.098	0.152	1	12	22.0	2	0.074	0	0	11	0	1	0	0	0	0	1	0	1	2	1	42.3	50.0	0.0	3.8	3.8	1	0	0	2	2	0	0.8	0.0	1.0	2	1.0	0	0	0	2
1067T	631-93-6	O=S(=O)(c1ccc(cc1)Cl)N(c2ccc(cc2)Cl)C	316.22	10.541	21.454	0.715	1.026	0.762	1.107	0.117	5	14	28.0	3	0.097	2	0	11	1	2	0	1	0	2	0	0	3	6	2	36.7	43.3	3.3	6.7	6.7	1	0	0	2	2	0	0.632	0.0	1.0	2	1.0	0	0	0	2
1068T	17737-65-4	O=C(O)c2cccnc2(Nc1cccc(c1C)Cl)	262.71	9.059	19.934	0.687	1.021	0.71	1.118	0.124	4	13	26.0	3	0.1	1	0	11	2	2	0	0	0	1	0	0	1	5	1	37.9	44.8	6.9	6.9	3.4	1	0	0	2	2	0	0.667	0.0	1.0	2	1.0	0	0	0	2
1069T	88144-99-4	O=[N+]([O-])c2ccc(OP(=O)(c1ccccc1)CCl)cc2	311.67	10.054	21.793	0.703	1.033	0.74	1.113	0.111	4	15	30.0	4	0.125	3	0	11	1	4	1	0	0	1	0	0	2	7	1	35.5	41.9	3.2	12.9	3.2	1	0	0	2	2	0	0.6	0.0	1.0	2	1.0	0	0	0	2
1070T	53874-66-1	O(c1ccccc1)c2cccc(c2)CCl	218.69	8.411	17.703	0.681	0.998	0.726	1.102	0.152	1	12	22.0	2	0.074	0	0	11	0	1	0	0	0	1	0	0	1	2	1	42.3	50.0	0.0	3.8	3.8	1	0	0	2	2	0	0.8	0.0	1.0	2	1.0	0	0	0	2
1071T	120-32-1	Oc1ccc(cc1Cc2ccccc2)Cl	218.69	8.411	17.703	0.681	0.998	0.726	1.102	0.152	2	12	22.0	2	0.074	0	0	11	0	1	0	0	0	1	0	0	1	2	1	42.3	50.0	0.0	3.8	3.8	1	0	0	2	2	0	0.8	0.0	1.0	2	1.0	0	0	0	2
1072T	60653-25-0	O=C(O)CC(O)c1oc(cc1)c2ccc(cc2)Cl	266.69	9.196	19.848	0.684	1.032	0.698	1.113	0.124	4	12	25.5	4	0.133	1	0	11	0	4	0	0	0	1	0	0	1	5	1	37.9	44.8	0.0	13.8	3.4	2	0	0	2	2	0	0.611	0.0	1.0	2	1.0	0	0	1	1
1073T	92-81-9	c1ccc3c(c1)Nc2ccccc2C3	181.25	7.25	16.655	0.666	0.981	0.713	1.103	0.176	0	12	22.0	0	0.0	0	0	11	1	0	0	0	0	0	0	0	0	1	0	44.0	52.0	4.0	0.0	0.0	1	0	0	3	6	2	1.0	0.286	1.286	1	0.333	0	0	0	3
1074T	15911-15-6	O=C2c1noc(c1C(=NN2c3ccccc3)C)C	241.27	8.32	19.601	0.676	1.017	0.689	1.123	0.131	3	13	27.5	1	0.032	2	0	11	3	2	0	0	0	0	0	0	0	5	0	37.9	44.8	10.3	6.9	0.0	2	0	0	3	4	1	0.833	0.133	1.133	2	0.667	0	0	1	2
1075T	495-73-8	O=NC2C=CC(=NNC(=O)c1ccccc1)C=C2	241.27	8.32	19.601	0.676	1.017	0.689	1.123	0.124	2	11	27.0	3	0.1	5	0	11	3	2	0	0	0	0	0	0	0	5	0	37.9	44.8	10.3	6.9	0.0	1	0	0	2	2	0	0.667	0.0	1.0	2	1.0	0	0	0	2
1076T	1438-20-6	O=C(NN1C(=O)CSC1=S)Cc3c[nH]c2ccccc23	305.41	9.852	21.975	0.709	1.021	0.751	1.11	0.116	3	13	30.0	3	0.091	3	0	11	3	2	0	2	0	0	0	0	2	7	0	35.5	41.9	9.7	6.5	0.0	2	0	0	3	4	1	0.7	0.143	1.143	2	0.667	0	0	2	1
1077T	34042-85-8	O=C(Nc1nccs1)C3=C(O)c2ccccc2S(=O)(=O)N3C	337.41	10.225	23.405	0.709	1.039	0.733	1.116	0.104	5	15	33.5	2	0.057	4	0	11	3	4	0	2	0	0	0	0	2	9	0	33.3	39.4	9.1	12.1	0.0	1	0	0	3	4	1	0.682	0.133	1.133	2	0.667	0	0	1	2
1078T	59804-37-4	O=C(Nc1ncccc1)C3=C(O)c2c(ccs2)S(=O)(=O)N3C	337.41	10.225	23.405	0.709	1.039	0.733	1.116	0.104	5	15	33.5	2	0.057	4	0	11	3	4	0	2	0	0	0	0	2	9	0	33.3	39.4	9.1	12.1	0.0	1	0	0	3	4	1	0.682	0.133	1.133	2	0.667	0	0	1	2
1079T	588-53-4	Oc2ccc(N=Cc1ccccc1)cc2	197.25	7.587	17.37	0.668	0.994	0.703	1.107	0.152	1	13	23.0	2	0.074	1	0	11	1	1	0	0	0	0	0	0	0	2	0	42.3	50.0	3.8	3.8	0.0	0	0	0	2	2	0	0.8	0.0	1.0	2	1.0	0	0	0	2
1080T	19688-04-1	O=C(OCC)c2nocc2(C(=O)c1ccccc1)	245.25	8.457	19.515	0.673	1.029	0.677	1.118	0.124	3	13	26.5	5	0.167	2	0	11	1	4	0	0	0	0	0	0	0	5	0	37.9	44.8	3.4	13.8	0.0	2	0	0	2	2	0	0.611	0.0	1.0	2	1.0	0	0	1	1
1081T	14698-29-4	O=C(O)C1=CN(c2cc3OCOc3(cc2(C1(=O))))CC	261.25	8.708	20.229	0.674	1.039	0.67	1.121	0.123	4	9	27.0	2	0.062	3	0	11	1	5	0	0	0	0	0	0	0	6	0	36.7	43.3	3.3	16.7	0.0	3	0	0	3	6	2	0.684	0.308	1.308	1	0.333	0	0	1	2
1082T	101-81-5	c1ccc(cc1)Cc2ccccc2	168.25	6.73	16.161	0.646	0.972	0.703	1.1	0.179	0	12	20.0	2	0.077	0	0	12	0	0	0	0	0	0	0	0	0	0	0	48.0	52.0	0.0	0.0	0.0	1	0	0	2	2	0	0.923	0.0	1.0	2	1.0	0	0	0	2
1083T	116255-48-2	n1cnn(c1)CC2(OCC(C2)Br)(c3ccc(cc3Cl)Cl)	377.08	11.784	22.62	0.707	1.025	0.753	1.123	0.116	3	11	27.5	3	0.088	0	0	12	3	1	0	0	0	2	1	0	3	7	3	37.5	40.6	9.4	3.1	9.4	5	0	0	3	3	0	0.8	0.0	1.0	3	1.0	0	0	2	1
1084T	101-14-4	Nc1ccc(cc1Cl)Cc2ccc(N)c(c2)Cl	267.17	9.213	19.859	0.685	1.005	0.734	1.116	0.132	4	12	24.0	2	0.067	0	0	12	2	0	0	0	0	2	0	0	2	4	2	41.4	44.8	6.9	0.0	6.9	1	0	0	2	2	0	0.706	0.0	1.0	2	1.0	0	0	0	2
1085T	58-54-8	O=C(O)COc1ccc(C(=O)C(=C)CC)c(c1Cl)Cl	303.15	9.779	21.202	0.684	1.037	0.705	1.117	0.111	7	9	25.0	6	0.194	3	0	12	0	4	0	0	0	2	0	0	2	6	2	38.7	41.9	0.0	12.9	6.5	3	0	0	1	1	0	0.316	0.0	1.0	1	1.0	0	0	0	1
1086T	113296-13-2	O=S(=O)(N(c1ccc(F)cc1(F))Cc2cnccc2)C	298.34	9.323	21.587	0.675	1.039	0.688	1.141	0.111	5	14	29.0	4	0.121	2	0	12	2	2	0	1	2	0	0	0	1	7	2	37.5	40.6	6.3	6.3	6.3	2	0	0	2	2	0	0.6	0.0	1.0	2	1.0	0	0	0	2
1087T	757251-39-1	O=C(NC)c2nccc(Oc1ccc(N)c(F)c1)c2	261.28	8.428	20.511	0.662	1.029	0.667	1.14	0.117	4	13	27.0	3	0.094	1	0	12	3	2	0	0	1	0	0	0	0	6	1	38.7	41.9	9.7	6.5	3.2	1	0	0	2	2	0	0.632	0.0	1.0	2	1.0	0	0	0	2
1088T	63744-49-0	Nc1ccc3c(c1)c2ccccc2n3C	196.27	7.269	17.677	0.655	0.986	0.697	1.114	0.162	2	15	24.5	0	0.0	0	0	12	2	0	0	0	0	0	0	0	0	2	0	44.4	48.1	7.4	0.0	0.0	1	0	0	3	6	2	0.867	0.308	1.308	1	0.333	0	0	1	2
1089T	622-15-1	N(=CNc1ccccc1)c2ccccc2	196.27	7.269	17.677	0.655	0.986	0.697	1.114	0.152	0	13	23.0	3	0.107	1	0	12	2	0	0	0	0	0	0	0	0	2	0	44.4	48.1	7.4	0.0	0.0	0	0	0	2	2	0	0.8	0.0	1.0	2	1.0	0	0	0	2
1090T	5178-56-3	Nc2ccc3c1ccc(N)cc1Cc3(c2)	196.27	7.269	17.677	0.655	0.986	0.697	1.114	0.162	2	12	23.0	0	0.0	0	0	12	2	0	0	0	0	0	0	0	0	2	0	44.4	48.1	7.4	0.0	0.0	1	0	0	3	6	2	0.867	0.308	1.308	1	0.333	0	0	1	2
1091T	79276-58-7	O=C3N(c2cccc1cccnc12)CCC3	212.27	7.581	18.392	0.657	0.998	0.688	1.117	0.15	1	12	24.5	1	0.033	1	0	12	2	1	0	0	0	0	0	0	0	3	0	42.9	46.4	7.1	3.6	0.0	3	0	0	3	4	1	0.937	0.133	1.133	2	0.667	0	0	1	2
1092T	78712-43-3	O=C(O)C=Cc1ccc(cc1)Cn2cncc2	228.27	7.871	19.106	0.659	1.01	0.68	1.12	0.132	2	13	25.5	4	0.133	2	0	12	2	2	0	0	0	0	0	0	0	4	0	41.4	44.8	6.9	6.9	0.0	1	0	0	2	2	0	0.647	0.0	1.0	2	1.0	0	0	1	1
1093T	51803-78-2	O=[N+]([O-])c2ccc(NS(=O)(=O)C)c(Oc1ccccc1)c2	308.34	9.344	22.438	0.68	1.04	0.689	1.122	0.105	5	16	32.0	5	0.147	4	0	12	2	5	0	1	0	0	0	0	1	8	0	36.4	39.4	6.1	15.2	0.0	1	0	0	2	2	0	0.571	0.0	1.0	2	1.0	0	0	0	2
1094T	7621-86-5	n1c3cc(N)ccc3([nH]c1c2ccc(N)cc2)	224.29	7.734	19.193	0.662	0.998	0.692	1.126	0.14	2	16	27.0	1	0.032	0	0	12	4	0	0	0	0	0	0	0	0	4	0	41.4	44.8	13.8	0.0	0.0	0	0	0	3	4	1	0.882	0.133	1.133	2	0.667	0	0	1	2
1095T	2665-30-7	O=[N+]([O-])c2ccc(OP(Oc1ccccc1)(C)=S)cc2	309.3	9.666	22.152	0.692	1.024	0.741	1.108	0.111	4	15	30.0	5	0.152	3	0	12	1	4	1	1	0	0	0	0	2	7	0	37.5	40.6	3.1	12.5	0.0	1	0	0	2	2	0	0.6	0.0	1.0	2	1.0	0	0	0	2
1096T	2876-78-0	O=C(OC)Cc2cccc1ccccc12	200.25	7.417	17.59	0.651	0.998	0.684	1.108	0.152	2	12	22.5	3	0.107	1	0	12	0	2	0	0	0	0	0	0	0	2	0	44.4	48.1	0.0	7.4	0.0	2	0	0	2	3	1	0.667	0.2	1.2	1	0.5	0	0	0	2
1097T	13826-35-2	OCc2cccc(Oc1ccccc1)c2	200.25	7.417	17.59	0.651	0.998	0.684	1.108	0.152	1	12	22.0	3	0.107	0	0	12	0	2	0	0	0	0	0	0	0	2	0	44.4	48.1	0.0	7.4	0.0	1	0	0	2	2	0	0.8	0.0	1.0	2	1.0	0	0	0	2
1098T	1929-87-9	O=C(OC)COc1ccc2ccccc2(c1)	216.25	7.723	18.305	0.654	1.01	0.676	1.111	0.142	2	12	23.5	4	0.138	1	0	12	0	3	0	0	0	0	0	0	0	3	0	42.9	46.4	0.0	10.7	0.0	2	0	0	2	3	1	0.625	0.2	1.2	1	0.5	0	0	0	2
1099T	73698-63-2	O=C(O)CCC(=O)c2ccc(OC)c1occc12	248.25	8.275	19.735	0.658	1.031	0.661	1.118	0.124	4	12	26.0	5	0.161	2	0	12	0	5	0	0	0	0	0	0	0	5	0	40.0	43.3	0.0	16.7	0.0	3	0	0	2	3	1	0.5	0.222	1.222	1	0.5	0	0	1	1
1100T	73698-64-3	O=C(O)CCC(=O)c1cc(OC)c2occc2(c1)	248.25	8.275	19.735	0.658	1.031	0.661	1.118	0.124	4	12	26.0	5	0.161	2	0	12	0	5	0	0	0	0	0	0	0	5	0	40.0	43.3	0.0	16.7	0.0	3	0	0	2	3	1	0.5	0.222	1.222	1	0.5	0	0	1	1
1101T	32773-59-4	O=C(O)CCC(NC(=O)COc1ccc(cc1Cl)Cl)C(=O)O	350.17	10.005	23.653	0.676	1.054	0.679	1.13	0.095	7	9	28.0	8	0.229	3	0	13	1	6	0	0	0	2	0	0	2	9	2	37.1	37.1	2.9	17.1	5.7	4	0	0	1	1	0	0.273	0.0	1.0	1	1.0	0	0	0	1
1102T	93738-40-0	O=C(C=C1N(C(=O)CS1)C)Nc2c(cccc2Cl)C	296.8	9.275	21.648	0.676	1.017	0.719	1.118	0.117	5	9	26.0	2	0.061	3	0	13	2	2	0	1	0	1	0	0	2	6	1	40.6	40.6	6.3	6.3	3.1	3	0	0	2	2	0	0.579	0.0	1.0	2	1.0	0	0	1	1
1103T	62450-06-0	n2c(N)c(c3[nH]c1ccccc1c3(c2C))C	211.29	7.286	18.698	0.645	0.99	0.684	1.123	0.15	3	15	25.5	0	0.0	0	0	13	3	0	0	0	0	0	0	0	0	3	0	44.8	44.8	10.3	0.0	0.0	2	0	0	3	6	2	0.812	0.308	1.308	1	0.333	0	0	1	2
1104T	13045-62-0	O=C(NNCc1ccccc1)c2ncccc2	227.29	7.576	19.413	0.647	1.002	0.676	1.126	0.132	1	13	25.0	4	0.129	1	0	13	3	1	0	0	0	0	0	0	0	4	0	43.3	43.3	10.0	3.3	0.0	1	0	0	2	2	0	0.706	0.0	1.0	2	1.0	0	0	0	2
1105T	284462-37-9	O=C(NC)c2nccc(Oc1ccc(N)cc1)c2	243.29	7.848	20.128	0.649	1.012	0.669	1.129	0.124	3	13	26.0	3	0.094	1	0	13	3	2	0	0	0	0	0	0	0	5	0	41.9	41.9	9.7	6.5	0.0	1	0	0	2	2	0	0.667	0.0	1.0	2	1.0	0	0	0	2
1106T	621-92-1	Oc1ccc(cc1)NCc2ccccc2	199.27	7.117	17.897	0.639	0.99	0.68	1.114	0.152	1	12	22.0	3	0.103	0	0	13	1	1	0	0	0	0	0	0	0	2	0	46.4	46.4	3.6	3.6	0.0	1	0	0	2	2	0	0.8	0.0	1.0	2	1.0	0	0	0	2
1107T	28562-70-1	O=C(Nc1ccccc1)c2cc(oc2C)C	215.27	7.423	18.612	0.642	1.002	0.672	1.118	0.142	3	12	23.5	2	0.067	1	0	13	1	2	0	0	0	0	0	0	0	3	0	44.8	44.8	3.4	6.9	0.0	2	0	0	2	2	0	0.687	0.0	1.0	2	1.0	0	0	1	1
1108T	74782-23-3	C#CC(=NOCC1OCCO1)c2ccccc2	231.27	7.709	19.327	0.644	1.013	0.665	1.121	0.132	1	8	24.0	4	0.129	1	1	13	1	3	0	0	0	0	0	0	0	4	0	43.3	43.3	3.3	10.0	0.0	4	2	0	2	2	0	0.647	0.0	1.0	2	1.0	0	0	1	1
1109T	7526-26-3	O=P(Oc1ccccc1)(Oc2ccccc2)C	248.23	8.274	19.756	0.659	1.005	0.713	1.109	0.132	2	13	25.0	4	0.129	1	0	13	0	3	1	0	0	0	0	0	1	4	0	43.3	43.3	0.0	10.0	0.0	1	0	0	2	2	0	0.706	0.0	1.0	2	1.0	0	0	0	2
1110T	37430-50-5	O=C(Oc2cccc1c2(OC(C)(C)C1))N(C)SC(Cl)(Cl)Cl	370.7	10.591	24.05	0.687	1.034	0.734	1.12	0.105	7	7	26.0	3	0.083	1	0	14	1	3	0	1	0	3	0	0	4	8	3	40.0	37.1	2.9	8.6	8.6	6	0	0	2	3	1	0.429	0.222	1.222	1	0.5	0	0	1	1
1111T	31793-07-4	O=C(O)C(c1ccc(c(c1)Cl)N2CC=CC2)C	251.73	8.12	19.966	0.644	1.009	0.681	1.122	0.132	4	8	23.0	3	0.094	2	0	14	1	2	0	0	0	1	0	0	1	4	1	45.2	41.9	3.2	6.5	3.2	4	0	0	2	2	0	0.647	0.0	1.0	2	1.0	0	0	1	1
1112T	22730-89-8	O=C(O)C(OCCOc1c(cc(c(NC(=O)C)c1I)I)I)C	644.98	17.916	25.76	0.716	1.028	0.843	1.112	0.095	8	8	27.0	7	0.194	2	0	14	1	5	0	0	0	0	0	3	3	9	3	38.9	36.1	2.8	13.9	8.3	5	0	0	1	1	0	0.273	0.0	1.0	1	1.0	0	0	0	1
1113T	101-77-9	Nc1ccc(cc1)Cc2ccc(N)cc2	198.29	6.838	18.204	0.628	0.983	0.675	1.12	0.152	2	12	22.0	2	0.067	0	0	14	2	0	0	0	0	0	0	0	0	2	0	48.3	44.8	6.9	0.0	0.0	1	0	0	2	2	0	0.8	0.0	1.0	2	1.0	0	0	0	2
1114T	321-64-2	n2c1ccccc1c(N)c3c2CCCC3	198.29	6.838	18.204	0.628	0.983	0.675	1.12	0.162	1	11	22.5	0	0.0	0	0	14	2	0	0	0	0	0	0	0	0	2	0	48.3	44.8	6.9	0.0	0.0	4	0	0	3	6	2	0.933	0.286	1.286	1	0.333	0	0	0	3
1115T	70886-61-2	O=NC(N)C(Oc1cccc2ccccc12)C	230.29	7.429	19.633	0.633	1.005	0.661	1.126	0.132	3	12	24.5	4	0.125	1	0	14	2	2	0	0	0	0	0	0	0	4	0	45.2	41.9	6.5	6.5	0.0	3	0	0	2	3	1	0.588	0.2	1.2	1	0.5	0	0	0	2
1116T	27311-52-0	Oc1ccc(N)cc1Cc2cc(N)ccc2(O)	230.29	7.429	19.633	0.633	1.005	0.661	1.126	0.132	4	12	24.0	2	0.062	0	0	14	2	2	0	0	0	0	0	0	0	4	0	45.2	41.9	6.5	6.5	0.0	1	0	0	2	2	0	0.706	0.0	1.0	2	1.0	0	0	0	2
1117T	82875-38-5	O=C(N)c2c(nc(c1ccc(OC)c(OC)c1)s2)C	278.36	8.435	21.535	0.653	1.017	0.685	1.122	0.117	5	12	26.5	4	0.118	1	0	14	2	3	0	1	0	0	0	0	1	6	0	42.4	39.4	6.1	9.1	0.0	3	0	0	2	2	0	0.579	0.0	1.0	2	1.0	0	0	1	1
1118T	137927-72-1	O=C(NN)CSc2ncnc(Oc1ccc(cc1)C)c2	290.38	8.541	22.336	0.657	1.016	0.688	1.13	0.111	3	13	28.0	5	0.143	1	0	14	4	2	0	1	0	0	0	0	1	7	0	41.2	38.2	11.8	5.9	0.0	2	0	0	2	2	0	0.6	0.0	1.0	2	1.0	0	0	0	2
1119T	73698-58-5	O=C(O)CCC(=O)c2ccc(OC)c1OCCc12	250.27	7.821	20.262	0.633	1.026	0.644	1.124	0.124	4	8	24.0	5	0.152	2	0	14	0	5	0	0	0	0	0	0	0	5	0	43.8	40.6	0.0	15.6	0.0	5	0	0	2	3	1	0.5	0.222	1.222	1	0.5	0	0	1	1
1120T	17780-75-5	C#CCN(C)CCCOc1ccc(cc1Cl)Cl	272.19	8.506	20.606	0.644	1.005	0.696	1.122	0.125	4	7	22.0	6	0.187	0	1	15	1	1	0	0	0	2	0	0	2	4	2	46.9	40.6	3.1	3.1	6.3	5	2	0	1	1	0	0.353	0.0	1.0	1	1.0	0	0	0	1
1121T	735-52-4	O=C(NC(CO)C(O)c1ccc(cc1)C(=O)C)C(Cl)Cl	320.19	9.148	22.75	0.65	1.032	0.675	1.13	0.105	7	8	25.0	5	0.143	2	0	15	1	4	0	0	0	2	0	0	2	7	2	42.9	37.1	2.9	11.4	5.7	5	0	0	1	1	0	0.3	0.0	1.0	1	1.0	0	0	0	1
1122T	7407-66-1	O=C(O)C(NC(=O)COc1ccc(cc1Cl)Cl)C(C)C	320.19	9.148	22.75	0.65	1.032	0.675	1.13	0.105	7	8	25.0	6	0.171	2	0	15	1	4	0	0	0	2	0	0	2	7	2	42.9	37.1	2.9	11.4	5.7	5	0	0	1	1	0	0.3	0.0	1.0	1	1.0	0	0	0	1
1123T	32033-21-9	C#CCN(C)C2c1ccccc1CC2	185.29	6.389	17.709	0.611	0.975	0.667	1.117	0.165	2	7	20.0	2	0.067	0	1	15	1	0	0	0	0	0	0	0	0	1	0	51.7	44.8	3.4	0.0	0.0	5	2	0	2	3	1	0.643	0.222	1.222	1	0.5	0	0	1	1
1124T	63979-41-9	O=C(N)Nc3cccc1c3([nH]c2c1CCCC2)	229.31	7.166	19.94	0.623	0.998	0.658	1.131	0.14	2	11	25.0	1	0.029	1	0	15	3	1	0	0	0	0	0	0	0	4	0	46.9	40.6	9.4	3.1	0.0	4	0	0	3	6	2	0.765	0.308	1.308	1	0.333	0	0	1	2
1125T	195252-40-5	O=CN(c3ncnc1c3(ncn1CC2CC2))C4CC4	257.33	7.569	21.456	0.631	1.007	0.656	1.14	0.129	1	11	28.0	4	0.108	1	0	15	5	1	0	0	0	0	0	0	0	6	0	44.1	38.2	14.7	2.9	0.0	7	0	0	4	5	1	0.789	0.133	1.133	3	0.75	2	0	1	1
1126T	2889-58-9	O=C=NC(c1ccc(cc1)C(=C)C)(C)C	201.29	6.71	18.424	0.614	0.987	0.66	1.12	0.143	5	9	21.0	3	0.1	3	0	15	1	1	0	0	0	0	0	0	0	2	0	50.0	43.3	3.3	3.3	0.0	4	1	0	1	1	0	0.4	0.0	1.0	1	1.0	0	0	0	1
1127T	2094-99-7	O=C=NC(c1cccc(c1)C(=C)C)(C)C	201.29	6.71	18.424	0.614	0.987	0.66	1.12	0.143	5	9	21.0	3	0.1	3	0	15	1	1	0	0	0	0	0	0	0	2	0	50.0	43.3	3.3	3.3	0.0	4	1	0	1	1	0	0.4	0.0	1.0	1	1.0	0	0	0	1
1128T	24691-76-7	O=C(Nc1ccccc1)C2=C(OCCC2)C	217.29	7.009	19.139	0.617	0.998	0.653	1.123	0.142	2	8	22.0	2	0.062	2	0	15	1	2	0	0	0	0	0	0	0	3	0	48.4	41.9	3.2	6.5	0.0	4	0	0	2	2	0	0.75	0.0	1.0	2	1.0	0	0	0	2
1129T	41764-14-1	O=C1c2ccccc2(C(=O)N1CCC(C)C)	217.29	7.009	19.139	0.617	0.998	0.653	1.123	0.142	4	8	22.0	3	0.094	2	0	15	1	2	0	0	0	0	0	0	0	3	0	48.4	41.9	3.2	6.5	0.0	5	0	0	2	3	1	0.562	0.222	1.222	1	0.5	0	0	1	1
1130T	7070-71-5	O=C(Oc1ccccc1C2OCC=CCO2)NC	249.29	7.554	20.568	0.623	1.018	0.641	1.129	0.124	2	8	24.0	3	0.088	2	0	15	1	4	0	0	0	0	0	0	0	5	0	45.5	39.4	3.0	12.1	0.0	4	0	0	2	2	0	0.722	0.0	1.0	2	1.0	0	0	0	1
1131T	4935-28-8	O=C1Oc2ccccc2(C=C1(OP(OCC)(OCC)=S))	314.32	8.981	22.899	0.654	1.022	0.706	1.115	0.111	4	9	27.0	6	0.167	3	0	15	0	5	1	1	0	0	0	0	2	7	0	42.9	37.1	0.0	14.3	0.0	4	0	0	2	3	1	0.5	0.2	1.2	1	0.5	0	0	0	2
1132T	1867-66-9	O=C2CCCCC2(NC)(c1ccccc1Cl)	237.75	7.43	19.778	0.618	0.994	0.669	1.124	0.142	3	7	21.0	2	0.061	1	0	16	1	1	0	0	0	1	0	0	1	3	1	50.0	40.6	3.1	3.1	3.1	6	0	0	2	2	0	0.75	0.0	1.0	2	1.0	0	0	0	2
1133T	17959-33-0	O=C(Oc1cccc(c1)C(C)C)NCC(=O)CCl	269.75	7.934	21.208	0.624	1.014	0.656	1.129	0.118	5	8	23.0	5	0.147	2	0	16	1	3	0	0	0	1	0	0	1	5	1	47.1	38.2	2.9	8.8	2.9	5	0	0	1	1	0	0.333	0.0	1.0	1	1.0	0	0	0	1
1134T	1861-40-1	O=[N+]([O-])c1cc(cc(c1N(CC)CCCC)[N+](=O)[O-])C(F)(F)F	335.32	8.598	24.288	0.623	1.057	0.609	1.171	0.091	9	10	30.0	7	0.179	4	0	16	3	4	0	0	3	0	0	0	0	10	3	41.0	33.3	7.7	10.3	7.7	7	0	0	1	1	0	0.261	0.0	1.0	1	1.0	0	0	0	1
1135T	88881-65-6	O=C(OCC(F)(F)F)CN(c1cccc(c1)C)CC	275.3	7.866	21.342	0.61	1.036	0.617	1.162	0.111	6	7	23.0	6	0.171	1	0	16	1	2	0	0	3	0	0	0	0	6	3	45.7	37.1	2.9	5.7	8.6	6	0	0	1	1	0	0.316	0.0	1.0	1	1.0	0	0	0	1
1136T	63716-37-0	Nc1ccc2c(c1)n(c3c2CCCC3)C	200.31	6.462	18.73	0.604	0.98	0.656	1.126	0.162	2	10	22.0	0	0.0	0	0	16	2	0	0	0	0	0	0	0	0	2	0	51.6	41.9	6.5	0.0	0.0	5	0	0	3	6	2	0.867	0.308	1.308	1	0.333	0	0	1	2
1137T	64057-88-1	Nc1ccc2c(c1)c3c(n2C)CCCC3	200.31	6.462	18.73	0.604	0.98	0.656	1.126	0.162	2	10	22.0	0	0.0	0	0	16	2	0	0	0	0	0	0	0	0	2	0	51.6	41.9	6.5	0.0	0.0	5	0	0	3	6	2	0.867	0.308	1.308	1	0.333	0	0	1	2
1138T	522-48-5	N1=C(NCC1)C3c2ccccc2CCC3	200.31	6.462	18.73	0.604	0.98	0.656	1.126	0.162	0	7	21.0	1	0.03	1	0	16	2	0	0	0	0	0	0	0	0	2	0	51.6	41.9	6.5	0.0	0.0	6	0	0	3	4	1	1.0	0.133	1.133	2	0.667	0	0	1	2
1139T	70381-35-0	O=C1C(=C(N=C2C=CC=CN12)C)CCCC	216.31	6.76	19.445	0.608	0.991	0.65	1.129	0.142	3	5	22.0	3	0.091	5	0	16	2	1	0	0	0	0	0	0	0	3	0	50.0	40.6	6.3	3.1	0.0	5	0	0	2	3	1	0.625	0.2	1.2	1	0.5	0	0	0	2
1140T	70381-67-8	O=C1C(=C(N=C2C=C(C=C(N12)C)C)C)CC	216.31	6.76	19.445	0.608	0.991	0.65	1.129	0.142	5	5	22.0	1	0.03	5	0	16	2	1	0	0	0	0	0	0	0	3	0	50.0	40.6	6.3	3.1	0.0	5	0	0	2	3	1	0.625	0.2	1.2	1	0.5	0	0	0	2
1141T	22031-33-0	N#CCCN(c1ccccc1)CCOC(=O)C	232.31	7.04	20.16	0.611	1.001	0.644	1.131	0.125	3	8	23.0	7	0.212	1	1	16	2	2	0	0	0	0	0	0	0	4	0	48.5	39.4	6.1	6.1	0.0	5	1	0	1	1	0	0.353	0.0	1.0	1	1.0	0	0	0	1
1142T	2210-63-1	O=C2NN(c1ccccc1)C(=O)C2CCCC	232.31	7.04	20.16	0.611	1.001	0.644	1.131	0.132	3	8	23.0	4	0.118	2	0	16	2	2	0	0	0	0	0	0	0	4	0	48.5	39.4	6.1	6.1	0.0	5	0	0	2	2	0	0.647	0.0	1.0	2	1.0	0	0	1	1
1143T	2487-01-6	O=C(Oc1c(cc(c(c1[N+](=O)[O-])C)[N+](=O)[O-])C(C)(C)C)C	296.31	8.008	23.019	0.622	1.037	0.623	1.139	0.1	10	11	29.0	5	0.135	5	0	16	2	6	0	0	0	0	0	0	0	8	0	43.2	35.1	5.4	16.2	0.0	6	0	0	1	1	0	0.286	0.0	1.0	1	1.0	0	0	0	1
1144T	99376-22-4, 87238-52-6	O=C(OCC2=C(C(=O)OCOC(=O)C)N1C(=O)C(C(O)C)C1S2)N	360.38	9.009	25.636	0.641	1.052	0.641	1.137	0.091	8	5	30.0	9	0.22	5	0	16	2	8	0	1	0	0	0	0	1	11	0	40.0	32.5	5.0	20.0	0.0	7	0	0	2	3	1	0.292	0.286	1.286	1	0.5	0	1	1	0
1145T	5355-16-8	n1cc(c(nc1N)N)Cc2ccc(OC)c(OC)c2	260.33	7.438	21.676	0.619	1.01	0.643	1.14	0.117	4	12	26.0	4	0.111	0	0	16	4	2	0	0	0	0	0	0	0	6	0	45.7	37.1	11.4	5.7	0.0	3	0	0	2	2	0	0.632	0.0	1.0	2	1.0	0	0	0	2
1146T	6092-18-8	O=CN(C(=C1CCOC(=O)S1)C)Cc2cnc(nc2(N))C	308.4	8.335	23.578	0.637	1.021	0.665	1.136	0.105	5	9	28.0	3	0.079	3	0	16	4	3	0	1	0	0	0	0	1	8	0	43.2	35.1	10.8	8.1	0.0	5	0	0	2	2	0	0.571	0.0	1.0	2	1.0	0	0	0	2
1147T	63815-53-2	O(NP(OCC)(C)=S)c1cccc2ccccc12	281.34	8.275	21.776	0.64	0.996	0.716	1.114	0.124	3	12	25.5	5	0.143	1	0	16	1	2	1	1	0	0	0	0	2	5	0	47.1	38.2	2.9	5.9	0.0	3	0	0	2	3	1	0.556	0.2	1.2	1	0.5	0	0	0	2
1148T	24017-24-1	O=C1c2ccccc2(C(=O)N1CSP(OCC)(CC)=S)	329.41	9.15	23.678	0.658	1.008	0.734	1.111	0.111	5	9	27.0	6	0.162	3	0	16	1	3	1	2	0	0	0	0	3	7	0	44.4	36.1	2.8	8.3	0.0	5	0	0	2	3	1	0.45	0.222	1.222	1	0.5	0	0	1	1
1149T	18854-01-8	n1oc(cc1OP(OCC)(OCC)=S)c2ccccc2	313.34	8.704	23.206	0.645	1.015	0.701	1.119	0.111	3	12	27.5	7	0.189	1	0	16	1	4	1	1	0	0	0	0	2	7	0	44.4	36.1	2.8	11.1	0.0	4	0	0	2	2	0	0.55	0.0	1.0	2	1.0	0	0	1	1
1150T	6119-96-6	O=C1c2ccccc2(C(=O)N1CSP(OCC)(OCC)=S)	345.41	9.335	24.393	0.659	1.016	0.727	1.114	0.105	5	9	28.0	7	0.184	3	0	16	1	4	1	2	0	0	0	0	3	8	0	43.2	35.1	2.7	10.8	0.0	5	0	0	2	3	1	0.429	0.222	1.222	1	0.5	0	0	1	1
1151T	15863-65-7	O=C1c2ccccc2(C(=O)N1CSP(OC)(OC(C)C)=S)	345.41	9.335	24.393	0.659	1.016	0.727	1.114	0.105	6	9	28.0	6	0.158	3	0	16	1	4	1	2	0	0	0	0	3	8	0	43.2	35.1	2.7	10.8	0.0	5	0	0	2	3	1	0.429	0.222	1.222	1	0.5	0	0	1	1
1152T	3734-92-7	O=C1c2ccccc2(C(=O)N1CSP(=O)(OCC)OCC)	329.34	8.901	23.921	0.647	1.023	0.695	1.122	0.105	5	9	28.0	7	0.184	3	0	16	1	5	1	1	0	0	0	0	2	8	0	43.2	35.1	2.7	13.5	0.0	5	0	0	2	3	1	0.429	0.222	1.222	1	0.5	0	0	1	1
1153T	65405-77-8	O=C(OCCC=CCC)c1ccccc1(O)	220.29	6.884	19.359	0.605	1.002	0.639	1.123	0.133	3	8	21.0	6	0.187	2	0	16	0	3	0	0	0	0	0	0	0	3	0	50.0	40.6	0.0	9.4	0.0	4	0	0	1	1	0	0.375	0.0	1.0	1	1.0	0	0	0	1
1154T	25485-88-5	O=C(OC1CCCCC1)c2ccccc2(O)	220.29	6.884	19.359	0.605	1.002	0.639	1.123	0.142	2	7	21.0	3	0.091	1	0	16	0	3	0	0	0	0	0	0	0	3	0	50.0	40.6	0.0	9.4	0.0	6	0	0	2	2	0	0.75	0.0	1.0	2	1.0	0	0	0	2
1155T	117666-84-9	O(c1ccc(C=CC(OCC)=S)cc1(OC))C	252.36	7.647	20.546	0.623	1.004	0.67	1.117	0.125	4	8	22.0	6	0.182	2	0	16	0	3	0	1	0	0	0	0	1	4	0	48.5	39.4	0.0	9.1	0.0	4	0	0	1	1	0	0.353	0.0	1.0	1	1.0	0	0	0	1
1156T	7250-71-7	O=C(OCC(OC(=O)C)COc1ccccc1)C	252.29	7.42	20.788	0.611	1.021	0.628	1.128	0.118	4	8	23.0	8	0.235	2	0	16	0	5	0	0	0	0	0	0	0	5	0	47.1	38.2	0.0	14.7	0.0	5	0	0	1	1	0	0.333	0.0	1.0	1	1.0	0	0	0	1
1157T	95266-40-3	O=C(OCC)C1CC(=O)C(C(=O)C1)=C(O)C2CC2	252.29	7.42	20.788	0.611	1.021	0.628	1.128	0.124	5	4	23.0	4	0.114	4	0	16	0	5	0	0	0	0	0	0	0	5	0	47.1	38.2	0.0	14.7	0.0	8	0	0	2	2	0	0.5	0.0	1.0	2	1.0	1	0	0	1
1158T	33210-59-2	N1=C(NCCC1)C(OCC)c2cccc(c2)Cl	252.77	7.434	20.8	0.612	0.998	0.659	1.132	0.132	2	7	22.0	4	0.114	1	0	17	2	1	0	0	0	1	0	0	1	4	1	50.0	38.2	5.9	2.9	2.9	6	0	0	2	2	0	0.706	0.0	1.0	2	1.0	0	0	0	2
1159T	963-03-1	O=S(=O)(NC(O)=NC1CCCCC1)c2ccc(cc2)Cl	316.84	8.563	23.416	0.633	1.018	0.675	1.13	0.111	4	9	27.0	4	0.105	3	0	17	2	3	0	1	0	1	0	0	2	7	1	45.9	35.1	5.4	8.1	2.7	6	0	0	2	2	0	0.6	0.0	1.0	2	1.0	0	0	0	2
1160T	1713-12-8	O=C(OCCCC)COc1ccc(cc1C)Cl	256.75	7.551	20.713	0.609	1.008	0.649	1.127	0.125	4	7	21.0	7	0.206	1	0	17	0	3	0	0	0	1	0	0	1	4	1	50.0	38.2	0.0	8.8	2.9	6	0	0	1	1	0	0.353	0.0	1.0	1	1.0	0	0	0	1
1161T	2211-66-7	N(=Cc1ccccc1)C2CCCCC2	187.31	6.042	18.236	0.588	0.973	0.648	1.123	0.165	0	7	19.0	2	0.062	1	0	17	1	0	0	0	0	0	0	0	0	1	0	54.8	41.9	3.2	0.0	0.0	6	0	0	2	2	0	0.857	0.0	1.0	2	1.0	0	0	0	2
1162T	3715-90-0	N3=C(Nc1cccc2c1CCCC2)NCC3	215.33	6.525	19.752	0.599	0.985	0.647	1.133	0.15	0	7	22.0	2	0.057	1	0	17	3	0	0	0	0	0	0	0	0	3	0	51.5	39.4	9.1	0.0	0.0	6	0	0	3	4	1	0.937	0.133	1.133	2	0.667	0	0	1	2
1163T	58-15-1	O=C2C(=C(N(N2(c1ccccc1))C)C)N(C)C	231.33	6.804	20.467	0.602	0.995	0.641	1.136	0.132	5	8	23.0	2	0.057	2	0	17	3	1	0	0	0	0	0	0	0	4	0	50.0	38.2	8.8	2.9	0.0	4	0	0	2	2	0	0.647	0.0	1.0	2	1.0	0	0	1	1
1164T	3572-41-6	O=S(=O)(Nc1nnc(CC(C)C)s1)c2ccc(cc2)C	311.47	8.418	23.556	0.637	1.008	0.691	1.126	0.111	5	13	28.5	5	0.132	2	0	17	3	2	0	2	0	0	0	0	2	7	0	45.9	35.1	8.1	5.4	0.0	5	0	0	2	2	0	0.55	0.0	1.0	2	1.0	0	0	1	1
1165T	3567-08-6	O=S(=O)(Nc1nnc(CC(C)C)s1)c2ccc(OC)cc2	327.47	8.618	24.27	0.639	1.016	0.684	1.128	0.105	5	13	29.5	6	0.154	2	0	17	3	3	0	2	0	0	0	0	2	8	0	44.7	34.2	7.9	7.9	0.0	5	0	0	2	2	0	0.524	0.0	1.0	2	1.0	0	0	1	1
1166T	68-89-3	O=C1C(=C(N(N1c2ccccc2)C)C)N(C)CS(=O)(=O)O	311.4	8.195	23.798	0.626	1.023	0.653	1.136	0.105	7	10	29.0	4	0.103	4	0	17	3	4	0	1	0	0	0	0	1	8	0	44.7	34.2	7.9	10.5	0.0	4	0	0	2	2	0	0.524	0.0	1.0	2	1.0	0	0	1	1
1167T	28178-42-9	O=C=Nc1c(cccc1C(C)C)C(C)C	203.31	6.353	18.951	0.592	0.984	0.642	1.126	0.143	5	8	20.0	3	0.094	2	0	17	1	1	0	0	0	0	0	0	0	2	0	53.1	40.6	3.1	3.1	0.0	6	1	0	1	1	0	0.4	0.0	1.0	1	1.0	0	0	0	1
1168T	58458-52-9	O=C(NCCO)CC(=Cc1ccccc1)C	219.31	6.646	19.665	0.596	0.995	0.637	1.128	0.133	3	8	21.0	5	0.152	2	0	17	1	2	0	0	0	0	0	0	0	3	0	51.5	39.4	3.0	6.1	0.0	4	0	0	1	1	0	0.375	0.0	1.0	1	1.0	0	0	0	1
1169T	2521-01-9	O=C(OCC)N(Cc1ccccc1)C2CC2	219.31	6.646	19.665	0.596	0.995	0.637	1.128	0.142	2	7	21.0	5	0.147	1	0	17	1	2	0	0	0	0	0	0	0	3	0	51.5	39.4	3.0	6.1	0.0	6	0	0	2	2	0	0.562	0.0	1.0	2	1.0	1	0	0	1
1170T	22212-93-7	O=C(Oc1ccccc1C2SCC(C)S2)N(C)C	283.45	8.099	22.04	0.63	0.999	0.694	1.117	0.124	4	7	23.0	3	0.083	1	0	17	1	2	0	2	0	0	0	0	2	5	0	48.6	37.1	2.9	5.7	0.0	6	0	0	2	2	0	0.611	0.0	1.0	2	1.0	0	0	1	1
1171T	16146-62-6	O=C(Oc2cccc1c2(OC(C)(C)CC1))NC	235.31	6.921	20.38	0.599	1.004	0.631	1.131	0.132	4	7	22.0	2	0.057	1	0	17	1	3	0	0	0	0	0	0	0	4	0	50.0	38.2	2.9	8.8	0.0	6	0	0	2	3	1	0.588	0.2	1.2	1	0.5	0	0	0	2
1172T	18188-17-5	O=C(Oc1ccccc1C(C=C)COC)NC	235.31	6.921	20.38	0.599	1.004	0.631	1.131	0.125	4	8	22.0	6	0.176	2	0	17	1	3	0	0	0	0	0	0	0	4	0	50.0	38.2	2.9	8.8	0.0	4	0	0	1	1	0	0.353	0.0	1.0	1	1.0	0	0	0	1
1173T	4785-72-2	O=C(Oc2ccc(c1c2(OC(C)(C)C1))C)NC	235.31	6.921	20.38	0.599	1.004	0.631	1.131	0.132	5	7	22.0	2	0.057	1	0	17	1	3	0	0	0	0	0	0	0	4	0	50.0	38.2	2.9	8.8	0.0	6	0	0	2	3	1	0.529	0.222	1.222	1	0.5	0	0	1	1
1174T	50539-80-5	O=C(Oc2cccc1c2(OC(C)(C)C1))N(C)SC	267.38	7.639	21.567	0.616	1.007	0.66	1.125	0.124	5	7	23.0	3	0.083	1	0	17	1	3	0	1	0	0	0	0	1	5	0	48.6	37.1	2.9	8.6	0.0	6	0	0	2	3	1	0.5	0.222	1.222	1	0.5	0	0	1	1
1175T	136-45-8	O=C(OCCC)c1ncc(cc1)C(=O)OCCC	251.31	7.18	21.095	0.603	1.014	0.626	1.133	0.118	4	8	23.0	8	0.229	2	0	17	1	4	0	0	0	0	0	0	0	5	0	48.6	37.1	2.9	11.4	0.0	6	0	0	1	1	0	0.333	0.0	1.0	1	1.0	0	0	0	1
1176T	40373-31-7	O=C(Oc1cccc2OC(Oc12)(CC)CC)NC	251.31	7.18	21.095	0.603	1.014	0.626	1.133	0.124	4	7	23.0	4	0.111	1	0	17	1	4	0	0	0	0	0	0	0	5	0	48.6	37.1	2.9	11.4	0.0	6	0	0	2	3	1	0.5	0.222	1.222	1	0.5	0	0	1	1
1177T	82697-76-5	O=C2NC(c1cc(OC)c(OC)c(OC)c1)SCC2	283.38	7.872	22.282	0.619	1.015	0.655	1.127	0.117	4	7	24.0	4	0.108	1	0	17	1	4	0	1	0	0	0	0	1	6	0	47.2	36.1	2.8	11.1	0.0	6	0	0	2	2	0	0.632	0.0	1.0	2	1.0	0	0	0	2
1178T	27442-58-6	O=P(OCC#C)(OCC(C)C)c1ccccc1	252.27	7.42	20.809	0.612	0.997	0.673	1.12	0.125	4	8	23.0	6	0.176	1	1	17	0	3	1	0	0	0	0	0	1	4	0	50.0	38.2	0.0	8.8	0.0	5	2	0	1	1	0	0.353	0.0	1.0	1	1.0	0	0	0	1
1179T	64011-88-7	O=C(Oc1ccc(cc1)C)C=C(OP(=O)(OC)OC)C	300.27	8.115	22.954	0.62	1.024	0.656	1.127	0.105	6	9	26.0	7	0.189	3	0	17	0	6	1	0	0	0	0	0	1	7	0	45.9	35.1	0.0	16.2	0.0	4	0	0	1	1	0	0.3	0.0	1.0	1	1.0	0	0	0	1
1180T	2703-61-9	O=C(OCc1ccccc1)C=C(OP(=O)(OC)OC)C	300.27	8.115	22.954	0.62	1.024	0.656	1.127	0.105	5	9	26.0	8	0.216	3	0	17	0	6	1	0	0	0	0	0	1	7	0	45.9	35.1	0.0	16.2	0.0	4	0	0	1	1	0	0.3	0.0	1.0	1	1.0	0	0	0	1
1181T	64011-84-3	O=C(Oc1ccc(OC)cc1)C=C(OP(=O)(OC)OC)C	316.27	8.323	23.669	0.623	1.032	0.65	1.13	0.1	6	9	27.0	8	0.211	3	0	17	0	7	1	0	0	0	0	0	1	8	0	44.7	34.2	0.0	18.4	0.0	4	0	0	1	1	0	0.286	0.0	1.0	1	1.0	0	0	0	1
1183T	54240-36-7	FC(F)(F)c1cc(cc(c1(N))Cl)C(O)CNC(C)(C)C	310.78	8.178	23.003	0.605	1.032	0.625	1.166	0.105	9	6	23.0	4	0.105	0	0	18	2	1	0	0	3	1	0	0	1	7	4	47.4	34.2	5.3	2.6	10.5	7	0	0	1	1	0	0.3	0.0	1.0	1	1.0	0	0	0	1
1184T	57645-49-5	O=C(NC1CCNCC1)c2cc(c(N)cc2(OC))Cl	283.79	7.67	22.536	0.609	1.01	0.645	1.14	0.117	4	7	24.0	3	0.079	1	0	18	3	2	0	0	0	1	0	0	1	6	1	48.6	35.1	8.1	5.4	2.7	6	0	0	2	2	0	0.632	0.0	1.0	2	1.0	0	0	0	2
1185T	2307-68-8	O=C(Nc1ccc(c(c1)Cl)C)C(C)CCC	239.77	7.052	20.305	0.597	0.991	0.652	1.129	0.133	5	7	20.0	4	0.118	1	0	18	1	1	0	0	0	1	0	0	1	3	1	52.9	38.2	2.9	2.9	2.9	6	0	0	1	1	0	0.375	0.0	1.0	1	1.0	0	0	0	1
1186T	31677-93-7, 34911-55-2	O=C(c1cccc(c1)Cl)C(NC(C)(C)C)C	239.77	7.052	20.305	0.597	0.991	0.652	1.129	0.133	6	7	20.0	4	0.118	1	0	18	1	1	0	0	0	1	0	0	1	3	1	52.9	38.2	2.9	2.9	2.9	6	0	0	1	1	0	0.375	0.0	1.0	1	1.0	0	0	0	1
1187T	50563-36-5	O=C(N(c1c(cccc1C)C)CCOC)CCl	255.77	7.308	21.02	0.601	1.001	0.646	1.131	0.125	5	7	21.0	4	0.114	1	0	18	1	2	0	0	0	1	0	0	1	4	1	51.4	37.1	2.9	5.7	2.9	6	0	0	1	1	0	0.353	0.0	1.0	1	1.0	0	0	0	1
1188T	78194-42-0	O=C(N(c1c(OC(C)C)cccc1C)C)CCl	255.77	7.308	21.02	0.601	1.001	0.646	1.131	0.125	6	7	21.0	3	0.086	1	0	18	1	2	0	0	0	1	0	0	1	4	1	51.4	37.1	2.9	5.7	2.9	6	0	0	1	1	0	0.353	0.0	1.0	1	1.0	0	0	0	1
1189T	41219-31-2	O(CC)P(OCC)(=S)SC2c1cc(ccc1SCC2)Cl	368.94	9.709	25.01	0.658	1.0	0.763	1.105	0.111	4	7	25.0	6	0.154	1	0	18	0	2	1	3	0	1	0	0	5	7	1	47.4	34.2	0.0	5.3	2.6	7	0	0	2	3	1	0.5	0.2	1.2	1	0.5	0	0	0	2
1190T	67055-59-8	N#CCCN(C)C(C)C(O)c1ccccc1	218.33	6.421	19.972	0.587	0.988	0.634	1.133	0.133	4	7	21.0	5	0.147	0	1	18	2	1	0	0	0	0	0	0	0	3	0	52.9	38.2	5.9	2.9	0.0	6	1	0	1	1	0	0.375	0.0	1.0	1	1.0	0	0	0	1
1191T	33236-21-4	N1=C(NCC1)C(OCCC)c2ccccc2	218.33	6.421	19.972	0.587	0.988	0.634	1.133	0.142	1	7	21.0	5	0.143	1	0	18	2	1	0	0	0	0	0	0	0	3	0	52.9	38.2	5.9	2.9	0.0	6	0	0	2	2	0	0.687	0.0	1.0	2	1.0	0	0	1	1
1192T	33236-11-2	OC1CN=C(NC1)C(OCC)c2ccccc2	234.33	6.695	20.687	0.591	0.998	0.629	1.135	0.132	2	7	22.0	4	0.111	1	0	18	2	2	0	0	0	0	0	0	0	4	0	51.4	37.1	5.7	5.7	0.0	6	0	0	2	2	0	0.706	0.0	1.0	2	1.0	0	0	0	2
1193T	2164-08-1	O=C1NC3=C(C(=O)N1C2CCCCC2)CCC3	234.33	6.695	20.687	0.591	0.998	0.629	1.135	0.14	2	3	22.0	1	0.027	3	0	18	2	2	0	0	0	0	0	0	0	4	0	51.4	37.1	5.7	5.7	0.0	9	0	0	3	4	1	0.882	0.133	1.133	2	0.667	0	0	1	2
1194T	13613-99-5	O=C(Oc1ccc(NC(=O)OC)c(c1)C(C)C)NC	266.33	7.198	22.116	0.598	1.016	0.619	1.139	0.111	6	8	24.0	5	0.135	2	0	18	2	4	0	0	0	0	0	0	0	6	0	48.6	35.1	5.4	10.8	0.0	5	0	0	1	1	0	0.316	0.0	1.0	1	1.0	0	0	0	1
1195T	81250-17-1	O=C2c1[nH]c(nc1N(C(=O)N2CC=C)CC(C)C)C	262.35	7.091	22.203	0.6	1.007	0.629	1.144	0.117	6	8	25.5	4	0.105	3	0	18	4	2	0	0	0	0	0	0	0	6	0	48.6	35.1	10.8	5.4	0.0	6	0	0	2	3	1	0.474	0.222	1.222	1	0.5	0	0	1	1
1196T	6493-05-6	O=C2c1c(ncn1C)N(C(=O)N2CCCCC(=O)C)C	278.35	7.325	22.918	0.603	1.015	0.624	1.145	0.111	6	8	26.5	5	0.128	3	0	18	4	3	0	0	0	0	0	0	0	7	0	47.4	34.2	10.5	7.9	0.0	7	0	0	2	3	1	0.45	0.222	1.222	1	0.5	0	0	1	1
1197T	103-95-7	O=CC(C)Cc1ccc(cc1)C(C)C	190.31	5.947	18.456	0.577	0.977	0.635	1.123	0.154	4	7	18.0	4	0.125	1	0	18	0	1	0	0	0	0	0	0	0	1	0	56.3	40.6	0.0	3.1	0.0	6	0	0	1	1	0	0.429	0.0	1.0	1	1.0	0	0	0	1
1198T	1596-09-4	Oc1ccc(cc1C2CCCCC2)C	190.31	5.947	18.456	0.577	0.977	0.635	1.123	0.165	2	6	18.0	1	0.03	0	0	18	0	1	0	0	0	0	0	0	0	1	0	56.3	40.6	0.0	3.1	0.0	7	0	0	2	2	0	0.857	0.0	1.0	2	1.0	0	0	0	2
1199T	18127-01-0	O=CCCc1ccc(cc1)C(C)(C)C	190.31	5.947	18.456	0.577	0.977	0.635	1.123	0.154	4	7	18.0	4	0.125	1	0	18	0	1	0	0	0	0	0	0	0	1	0	56.3	40.6	0.0	3.1	0.0	6	0	0	1	1	0	0.429	0.0	1.0	1	1.0	0	0	0	1
1200T	103-07-1	O=C(OC(C)(C)CCc1ccccc1)C	206.31	6.252	19.171	0.581	0.988	0.629	1.126	0.143	4	7	19.0	5	0.152	1	0	18	0	2	0	0	0	0	0	0	0	2	0	54.5	39.4	0.0	6.1	0.0	6	0	0	1	1	0	0.4	0.0	1.0	1	1.0	0	0	0	1
1201T	140-26-1	O=C(OCCc1ccccc1)CC(C)C	206.31	6.252	19.171	0.581	0.988	0.629	1.126	0.143	3	7	19.0	6	0.182	1	0	18	0	2	0	0	0	0	0	0	0	2	0	54.5	39.4	0.0	6.1	0.0	6	0	0	1	1	0	0.4	0.0	1.0	1	1.0	0	0	0	1
1202T	6789-88-4	O=C(OCCCCCC)c1ccccc1	206.31	6.252	19.171	0.581	0.988	0.629	1.126	0.143	2	7	19.0	7	0.212	1	0	18	0	2	0	0	0	0	0	0	0	2	0	54.5	39.4	0.0	6.1	0.0	6	0	0	1	1	0	0.4	0.0	1.0	1	1.0	0	0	0	1
1203T	107551-67-7	O=C(O)CCc1ccc(O)c(c1)C(C)(C)C	222.31	6.539	19.886	0.585	0.998	0.624	1.128	0.133	6	7	20.0	4	0.118	1	0	18	0	3	0	0	0	0	0	0	0	3	0	52.9	38.2	0.0	8.8	0.0	6	0	0	1	1	0	0.375	0.0	1.0	1	1.0	0	0	0	1
1204T	1087-06-5	O=C(c1ccc(OCC(O)CO)c(OC)c1)CC	254.31	7.064	21.315	0.592	1.016	0.615	1.133	0.118	5	7	22.0	7	0.194	1	0	18	0	5	0	0	0	0	0	0	0	5	0	50.0	36.1	0.0	13.9	0.0	6	0	0	1	1	0	0.333	0.0	1.0	1	1.0	0	0	0	1
1205T	26225-79-6	O=S(=O)(Oc1ccc2OC(OCC)C(c2(c1))(C)C)C	286.38	7.74	22.502	0.608	1.018	0.643	1.127	0.117	6	8	25.0	4	0.105	2	0	18	0	5	0	1	0	0	0	0	1	6	0	48.6	35.1	0.0	13.5	0.0	7	0	0	2	3	1	0.474	0.222	1.222	1	0.5	0	0	1	1
1206T	54247-25-5	OC(COc1cc(ccc1Cl)Cl)CNC(C)(C)C	292.23	7.898	22.374	0.605	1.006	0.655	1.134	0.118	6	6	21.0	6	0.162	0	0	19	1	2	0	0	0	2	0	0	2	5	2	51.4	35.1	2.7	5.4	5.4	7	0	0	1	1	0	0.333	0.0	1.0	1	1.0	0	0	0	1
1207T	64249-01-0	O=C(N(c1ccc(cc1)Cl)C(C)C)CSP(OC)(OC)=S	367.89	9.197	25.559	0.639	1.009	0.72	1.12	0.1	7	8	26.0	7	0.175	2	0	19	1	3	1	2	0	1	0	0	4	8	1	47.5	32.5	2.5	7.5	2.5	6	0	0	1	1	0	0.286	0.0	1.0	1	1.0	0	0	0	1
1208T	28610-84-6	O=C(OCC)C1=C[N+](=C2N(C1(=O))C(C)CCC2)C	251.34	6.793	21.665	0.586	1.005	0.617	1.139	0.124	5	4	23.0	3	0.079	4	0	19	2	3	0	0	0	0	0	0	0	5	0	51.4	35.1	5.4	8.1	0.0	8	0	1	2	3	1	0.556	0.2	1.2	1	0.5	0	0	0	2
1209T	1918-08-7	O=[N+]([O-])c1cc(cc(c1N(CCC)CCC)[N+](=O)[O-])C	281.35	7.214	23.138	0.593	1.018	0.613	1.145	0.105	7	10	27.0	7	0.179	4	0	19	3	4	0	0	0	0	0	0	0	7	0	48.7	33.3	7.7	10.3	0.0	7	0	0	1	1	0	0.3	0.0	1.0	1	1.0	0	0	0	1
1210T	60560-33-0	N#CN=C(Nc1ccncc1)NC(C)C(C)(C)C	245.37	6.632	21.795	0.589	0.992	0.631	1.146	0.118	5	8	24.0	5	0.135	1	1	19	5	0	0	0	0	0	0	0	0	5	0	51.4	35.1	13.5	0.0	0.0	6	1	0	1	1	0	0.333	0.0	1.0	1	1.0	0	0	0	1
1211T	19213-12-8	O=C(C)CNC(C)(C)Cc1ccccc1	205.33	6.039	19.477	0.573	0.982	0.627	1.131	0.143	4	7	19.0	5	0.147	1	0	19	1	1	0	0	0	0	0	0	0	2	0	55.9	38.2	2.9	2.9	0.0	6	0	0	1	1	0	0.4	0.0	1.0	1	1.0	0	0	0	1
1212T	134-80-5, 90-84-6	O=C(c1ccccc1)C(N(CC)CC)C	205.33	6.039	19.477	0.573	0.982	0.627	1.131	0.143	4	7	19.0	5	0.147	1	0	19	1	1	0	0	0	0	0	0	0	2	0	55.9	38.2	2.9	2.9	0.0	6	0	0	1	1	0	0.4	0.0	1.0	1	1.0	0	0	0	1
1213T	2282-34-0	O=C(Oc1cccc(c1)C(C)CCC)NC	221.33	6.324	20.192	0.577	0.992	0.622	1.133	0.133	4	7	20.0	5	0.143	1	0	19	1	2	0	0	0	0	0	0	0	3	0	54.3	37.1	2.9	5.7	0.0	6	0	0	1	1	0	0.375	0.0	1.0	1	1.0	0	0	0	1
1214T	1020-35-5	O=C(Oc1ccc(c(c1)C(C)CC)C)NC	221.33	6.324	20.192	0.577	0.992	0.622	1.133	0.133	5	7	20.0	4	0.114	1	0	19	1	2	0	0	0	0	0	0	0	3	0	54.3	37.1	2.9	5.7	0.0	6	0	0	1	1	0	0.375	0.0	1.0	1	1.0	0	0	0	1
1215T	62850-32-2	O=C(N(C)C)SCCCCOc1ccccc1	253.4	7.039	21.379	0.594	0.994	0.65	1.127	0.125	3	7	21.0	7	0.194	1	0	19	1	2	0	1	0	0	0	0	1	4	0	52.8	36.1	2.8	5.6	0.0	6	0	0	1	1	0	0.353	0.0	1.0	1	1.0	0	0	0	1
1216T	46817-91-8	O(c2ccccc2(OCC1OCCNC1))CC	237.33	6.592	20.907	0.581	1.001	0.617	1.135	0.132	1	6	21.0	5	0.135	0	0	19	1	3	0	0	0	0	0	0	0	4	0	52.8	36.1	2.8	8.3	0.0	7	0	0	2	2	0	0.706	0.0	1.0	2	1.0	0	0	0	2
1217T	123298-28-2	O=C(OC)C(N(OC)c1c(cccc1C)C)C	237.33	6.592	20.907	0.581	1.001	0.617	1.135	0.125	6	7	21.0	5	0.139	1	0	19	1	3	0	0	0	0	0	0	0	4	0	52.8	36.1	2.8	8.3	0.0	6	0	0	1	1	0	0.353	0.0	1.0	1	1.0	0	0	0	1
1218T	46948-72-5	O=C(O)CCCCCN(C)S(=O)(=O)c1ccccc1	285.4	7.511	22.809	0.6	1.012	0.64	1.131	0.111	5	9	25.0	8	0.211	3	0	19	1	4	0	1	0	0	0	0	1	6	0	50.0	34.2	2.6	10.5	0.0	6	0	0	1	1	0	0.316	0.0	1.0	1	1.0	0	0	0	1
1219T	57-66-9	O=C(O)c1ccc(cc1)S(=O)(=O)N(CCC)CCC	285.4	7.511	22.809	0.6	1.012	0.64	1.131	0.111	6	9	25.0	7	0.184	3	0	19	1	4	0	1	0	0	0	0	1	6	0	50.0	34.2	2.6	10.5	0.0	6	0	0	1	1	0	0.316	0.0	1.0	1	1.0	0	0	0	1
1220T	14211-01-9	O=C(OC(C)C)C(c1ccccc1)SP(OC)(OC)=S	334.43	8.575	24.425	0.626	1.007	0.703	1.117	0.105	6	8	25.0	8	0.205	2	0	19	0	4	1	2	0	0	0	0	3	7	0	48.7	33.3	0.0	10.3	0.0	6	0	0	1	1	0	0.3	0.0	1.0	1	1.0	0	0	0	1
1221T	21564-60-3	OC(C)CNC(C)(C)Cc1ccc(cc1)Cl	241.79	6.716	20.832	0.579	0.989	0.637	1.133	0.133	5	6	19.0	5	0.139	0	0	20	1	1	0	0	0	1	0	0	1	3	1	55.6	36.1	2.8	2.8	2.8	7	0	0	1	1	0	0.375	0.0	1.0	1	1.0	0	0	0	1
1222T	17692-31-8, 99291-25-5	OCC(O)CN2CCN(c1ccccc1)CC2	236.35	6.388	21.214	0.573	0.995	0.615	1.139	0.132	2	6	21.0	4	0.105	0	0	20	2	2	0	0	0	0	0	0	0	4	0	54.1	35.1	5.4	5.4	0.0	7	0	0	2	2	0	0.706	0.0	1.0	2	1.0	0	0	0	2
1223T	30238-40-5	O=C(OCC)C1=CN(C)C2N(C1(=O))C(C)CCC2	252.35	6.641	21.928	0.577	1.004	0.611	1.141	0.124	5	3	22.0	3	0.077	3	0	20	2	3	0	0	0	0	0	0	0	5	0	52.6	34.2	5.3	7.9	0.0	9	0	0	2	3	1	0.556	0.2	1.2	1	0.5	0	0	0	2
1224T	73-09-6	O=C(OCC)C=C2N(C(=O)C(N1CCCCC1)S2)C	284.42	7.293	23.116	0.593	1.005	0.638	1.135	0.117	4	3	23.0	4	0.1	3	0	20	2	3	0	1	0	0	0	0	1	6	0	51.3	33.3	5.1	7.7	0.0	9	0	0	2	2	0	0.579	0.0	1.0	2	1.0	0	0	1	1
1225T	66941-53-5	O=C1N=C(O)NC(=O)C1(CC=C)C(C)SCCCC	284.42	7.293	23.116	0.593	1.005	0.638	1.135	0.111	6	4	23.0	7	0.179	4	0	20	2	3	0	1	0	0	0	0	1	6	0	51.3	33.3	5.1	7.7	0.0	8	0	0	1	1	0	0.316	0.0	1.0	1	1.0	0	0	0	1
1226T	66941-93-3	O=C1N=C(O)NC(=O)C1(CSCC=C)C(C)CCC	284.42	7.293	23.116	0.593	1.005	0.638	1.135	0.111	6	4	23.0	7	0.179	4	0	20	2	3	0	1	0	0	0	0	1	6	0	51.3	33.3	5.1	7.7	0.0	8	0	0	1	1	0	0.316	0.0	1.0	1	1.0	0	0	0	1
1227T	66941-88-6	O=C1N=C(O)NC(=O)C1(CC(C)C)C(C)SCC=C	284.42	7.293	23.116	0.593	1.005	0.638	1.135	0.111	7	4	23.0	6	0.154	4	0	20	2	3	0	1	0	0	0	0	1	6	0	51.3	33.3	5.1	7.7	0.0	8	0	0	1	1	0	0.316	0.0	1.0	1	1.0	0	0	0	1
1228T	36350-95-5	O1CCN2CCO[Si]1(OCC2)CNc3ccccc3	280.44	7.191	23.813	0.611	0.998	0.674	1.13	0.123	0	6	24.0	3	0.073	0	0	20	2	3	0	0	0	0	0	0	1	6	0	51.3	33.3	5.1	7.7	0.0	7	0	0	3	4	4	0.895	0.471	1.294	2	0.667	0	0	0	1
1229T	14901-07-6	O=C(C=CC1=C(C)CCCC1(C)C)C	192.33	5.657	18.983	0.558	0.975	0.62	1.128	0.154	5	3	17.0	2	0.059	3	0	20	0	1	0	0	0	0	0	0	0	1	0	58.8	38.2	0.0	2.9	0.0	8	0	0	1	1	0	0.429	0.0	1.0	1	1.0	0	0	0	1
1230T	18979-65-2	Oc1ccc(c(O)c1)CCCCCCC	208.33	5.952	19.698	0.563	0.985	0.615	1.131	0.143	3	6	18.0	6	0.171	0	0	20	0	2	0	0	0	0	0	0	0	2	0	57.1	37.1	0.0	5.7	0.0	7	0	0	1	1	0	0.4	0.0	1.0	1	1.0	0	0	0	1
1231T	128-51-8	O=C(OCCC1=CC2CC(C1)C2(C)(C))C	208.33	5.952	19.698	0.563	0.985	0.615	1.131	0.152	4	2	18.0	4	0.111	2	0	20	0	2	0	0	0	0	0	0	0	2	0	57.1	37.1	0.0	5.7	0.0	10	0	0	2	3	2	0.467	0.571	1.429	1	0.5	0	1	0	2
1232T	3102-00-9	OC(COc1ccccc1)COCCCC	224.33	6.231	20.412	0.567	0.995	0.61	1.133	0.133	2	6	19.0	8	0.222	0	0	20	0	3	0	0	0	0	0	0	0	3	0	55.6	36.1	0.0	8.3	0.0	7	0	0	1	1	0	0.375	0.0	1.0	1	1.0	0	0	0	1
1233T	51-06-9	O=C(NCCN(CC)CC)c1ccc(N)cc1	235.37	6.194	21.52	0.566	0.989	0.614	1.143	0.125	4	7	21.0	6	0.158	1	0	21	3	1	0	0	0	0	0	0	0	4	0	55.3	34.2	7.9	2.6	0.0	6	0	0	1	1	0	0.353	0.0	1.0	1	1.0	0	0	0	1
1234T	26087-47-8	O=P(OC(C)C)(OC(C)C)SCc1ccccc1	288.38	7.394	23.05	0.591	0.994	0.668	1.124	0.118	5	7	22.0	7	0.179	1	0	21	0	3	1	1	0	0	0	0	2	5	0	53.8	33.3	0.0	7.7	0.0	7	0	0	1	1	0	0.333	0.0	1.0	1	1.0	0	0	0	1
1235T	52-60-8	O(c1cc(c(c(c1)C)SC)C)P(OCC)(OCC)=S	320.45	8.011	24.237	0.606	0.996	0.693	1.119	0.111	6	7	23.0	7	0.175	1	0	21	0	3	1	2	0	0	0	0	3	6	0	52.5	32.5	0.0	7.5	0.0	7	0	0	1	1	0	0.316	0.0	1.0	1	1.0	0	0	0	1
1236T	7292-16-2	O=P(Oc1ccc(cc1)SC)(OCCC)OCCC	304.38	7.609	23.765	0.594	1.002	0.663	1.126	0.111	4	7	23.0	9	0.225	1	0	21	0	4	1	1	0	0	0	0	2	6	0	52.5	32.5	0.0	10.0	0.0	7	0	0	1	1	0	0.316	0.0	1.0	1	1.0	0	0	0	1
1237T	3254-62-4	O=S(c1ccc(OP(OCCC)(OCCC)=S)cc1)C	336.45	8.206	24.952	0.609	1.004	0.687	1.121	0.105	5	8	25.0	9	0.22	2	0	21	0	4	1	2	0	0	0	0	3	7	0	51.2	31.7	0.0	9.8	0.0	7	0	0	1	1	0	0.3	0.0	1.0	1	1.0	0	0	0	1
1238T	56-37-1	c1ccc(cc1)C[N+](CC)(CC)CC	192.36	5.343	19.553	0.543	0.969	0.611	1.135	0.154	3	6	17.0	5	0.139	0	0	22	1	0	0	0	0	0	0	0	0	1	0	61.1	36.1	2.8	0.0	0.0	7	0	1	1	1	0	0.429	0.0	1.0	1	1.0	0	0	0	1
1239T	60-01-5	O=C(OC(OC(=O)CCC)OC(=O)CCC)CCC	274.35	6.691	23.084	0.563	1.017	0.588	1.142	0.105	6	3	21.0	12	0.3	3	0	22	0	6	0	0	0	0	0	0	0	6	0	53.7	31.7	0.0	14.6	0.0	10	0	0	0	0	0	0.0	0.0	0.0	0	0.0	0	0	0	0
1240T	60244-69-1	O=C1NN=CC(OP(=O)(OCC(C)C)OCC(C)C)=C1(OC)	334.35	7.43	26.05	0.579	1.019	0.618	1.145	0.095	7	4	26.0	9	0.2	4	0	23	2	6	1	0	0	0	0	0	1	9	0	51.1	28.9	4.4	13.3	0.0	9	0	0	1	1	0	0.273	0.0	1.0	1	1.0	0	0	0	1
1241T	163000-63-3	O=C(O)CCC(N)C(=O)NC1CCC(C)(C)CC1	256.39	6.105	22.982	0.547	0.998	0.589	1.147	0.118	6	2	20.0	5	0.119	2	0	24	2	3	0	0	0	0	0	0	0	5	0	57.1	31.0	4.8	7.1	0.0	11	0	0	1	1	0	0.333	0.0	1.0	1	1.0	0	0	0	1
1242T	1212-29-9	N(C(NC1CCCCC1)=S)C2CCCCC2	240.46	6.011	22.025	0.551	0.975	0.626	1.137	0.142	1	1	18.0	2	0.049	1	0	24	2	0	0	1	0	0	0	0	1	3	0	60.0	32.5	5.0	0.0	0.0	12	0	0	2	2	0	0.75	0.0	1.0	2	1.0	0	0	0	2
1243T	26921-17-5	OC(COc1nsnc1N2CCOCC2)CNC(C)(C)C	316.48	7.033	25.685	0.571	1.007	0.614	1.149	0.105	4	5	24.5	7	0.152	0	0	24	4	3	0	1	0	0	0	0	1	8	0	53.3	28.9	8.9	6.7	0.0	11	0	0	2	2	0	0.524	0.0	1.0	2	1.0	0	0	1	1
1244T	34131-99-2	OC1CCC2CC(CCC2(C1))C(C)C	196.37	5.168	20.036	0.527	0.972	0.595	1.137	0.165	3	0	15.0	1	0.026	0	0	24	0	1	0	0	0	0	0	0	0	1	0	63.2	34.2	0.0	2.6	0.0	13	0	0	2	3	1	0.714	0.2	1.2	1	0.5	0	0	0	2
1245T	1330-61-6	O=C(OCCCCCCCC(C)C)C=C	212.37	5.445	20.751	0.532	0.981	0.591	1.138	0.133	4	2	16.0	10	0.263	2	0	24	0	2	0	0	0	0	0	0	0	2	0	61.5	33.3	0.0	5.1	0.0	10	0	0	0	0	0	0.0	0.0	0.0	0	0.0	0	0	0	0
1246T	63451-45-6	O=P(OCCCl)(OCCCl)OCC(CO)(CO)COP(=O)(OCCCl)OCCCl	546.13	9.93	33.734	0.613	1.048	0.664	1.145	0.069	8	2	30.0	16	0.296	2	0	26	0	10	2	0	0	4	0	0	6	16	4	47.3	23.6	0.0	18.2	7.3	13	0	0	0	0	0	0.0	0.0	0.0	0	0.0	0	0	0	0
1247T	37872-62-1	NC1CCC(CC1)CC2CCC(N)CC2	210.41	5.132	21.364	0.521	0.971	0.589	1.146	0.152	2	0	16.0	2	0.048	0	0	26	2	0	0	0	0	0	0	0	0	2	0	63.4	31.7	4.9	0.0	0.0	13	0	0	2	2	0	0.8	0.0	1.0	2	1.0	0	0	0	2
1248T	2422-90-4	NC(NCCCCCCCCCCCC)=S	244.5	5.557	23.078	0.525	0.972	0.604	1.144	0.125	3	1	16.0	11	0.256	1	0	28	2	0	0	1	0	0	0	0	1	3	0	63.6	29.5	4.5	0.0	0.0	12	0	0	0	0	0	0.0	0.0	0.0	0	0.0	0	0	0	0
1249T	112-70-9	OCCCCCCCCCCCCC	200.41	4.772	21.09	0.502	0.969	0.574	1.143	0.143	2	0	13.0	11	0.268	0	0	28	0	1	0	0	0	0	0	0	0	1	0	66.7	31.0	0.0	2.4	0.0	13	0	0	0	0	0	0.0	0.0	0.0	0	0.0	0	0	0	0
1250T	55934-93-5	OC(OCC(OC(OCCCC)CC)C)CC	248.41	5.52	23.234	0.516	0.993	0.566	1.148	0.118	5	0	16.0	11	0.25	0	0	28	0	4	0	0	0	0	0	0	0	4	0	62.2	28.9	0.0	8.9	0.0	13	0	0	0	0	0	0.0	0.0	0.0	0	0.0	0	0	0	0
1251T	68955-53-3	NCCCCCCCCCC(C)(C)C	199.43	4.638	21.397	0.498	0.964	0.574	1.147	0.143	4	0	13.0	9	0.214	0	0	29	1	0	0	0	0	0	0	0	0	1	0	67.4	30.2	2.3	0.0	0.0	13	0	0	0	0	0	0.0	0.0	0.0	0	0.0	0	0	0	0
1252T	2439-10-3	N=C(N)NCCCCCCCCCCCC	227.45	5.054	22.913	0.509	0.973	0.576	1.153	0.125	3	1	16.0	12	0.273	1	0	29	3	0	0	0	0	0	0	0	0	3	0	64.4	28.9	6.7	0.0	0.0	12	0	0	0	0	0	0.0	0.0	0.0	0	0.0	0	0	0	0
1253T	67151-63-7	OC(C)CN(CCCN(C)C)CCCN(C)C	245.47	5.114	24.154	0.503	0.979	0.565	1.157	0.118	6	0	16.0	10	0.213	0	0	31	3	1	0	0	0	0	0	0	0	4	0	64.6	27.1	6.3	2.1	0.0	13	0	0	0	0	0	0.0	0.0	0.0	0	0.0	0	0	0	0
1254T	15129-36-9	O(CC)[Si](OCC)(OCC)CNCCCCCCN	292.56	5.736	26.974	0.529	0.985	0.605	1.149	0.105	4	0	18.0	14	0.28	0	0	32	2	3	0	0	0	0	0	0	1	6	0	62.7	25.5	3.9	5.9	0.0	13	0	0	0	0	0	0.0	0.0	0.0	0	0.0	0	0	0	0
1255T	134880-74-3	O=C(Nc1nc(c(Cl)s1)C(F)(F)F)c2cc(cc(c2)C(F)(F)F)C(F)(F)F	442.71	14.281	24.383	0.787	1.156	0.709	1.214	0.08	11	12	34.5	2	0.062	1	0	4	2	1	0	1	9	1	0	0	2	14	10	12.9	41.9	6.5	3.2	32.3	3	0	0	2	2	0	0.407	0.0	1.0	2	1.0	0	0	1	1
1256T	57729-86-9	O=[N+]([O-])c2cc(c(Nc1c(cc(cc1Br)Br)Br)c(c2)C(F)(F)F)[N+](=O)[O-]	563.91	18.191	25.256	0.815	1.109	0.798	1.146	0.083	10	16	37.0	4	0.125	4	0	5	3	4	0	0	3	0	3	0	3	13	6	16.1	41.9	9.7	12.9	19.4	1	0	0	2	2	0	0.462	0.0	1.0	2	1.0	0	0	0	2
1257T	129-79-3	O=C3c1cc(ccc1c2c3(cc(cc2[N+](=O)[O-])[N+](=O)[O-]))[N+](=O)[O-]	315.21	11.257	21.595	0.771	1.089	0.713	1.121	0.099	7	19	38.0	3	0.1	7	0	5	3	7	0	0	0	0	0	0	0	10	0	17.9	46.4	10.7	25.0	0.0	0	0	0	3	6	2	0.565	0.308	1.308	1	0.333	0	0	1	2
1258T	2277-92-1	O=C(Nc1cc(cc(c1(O))Cl)Cl)c2c(O)c(cc(c2Cl)Cl)Cl	401.45	14.337	22.937	0.819	1.076	0.838	1.104	0.1	8	13	30.0	2	0.069	1	0	6	1	3	0	0	0	5	0	0	5	9	5	21.4	46.4	3.6	10.7	17.9	0	0	0	2	2	0	0.545	0.0	1.0	2	1.0	0	0	0	2
1259T	19386-45-9	Oc1c(c(cc(c1Cl)Cl)Cl)Cc2c(O)c(c(cc2Cl)Cl)Cl	406.89	15.07	22.555	0.835	1.07	0.875	1.095	0.105	8	12	28.0	2	0.071	0	0	6	0	2	0	0	0	6	0	0	6	8	6	22.2	48.1	0.0	7.4	22.2	1	0	0	2	2	0	0.571	0.0	1.0	2	1.0	0	0	0	2
1260T	58712-69-9	O=C3c4cccnc4(Oc1c3(cc(cc1Cl)c2nn[nH]n2))	299.69	11.1	20.891	0.774	1.051	0.761	1.121	0.114	2	18	33.5	1	0.033	1	0	6	5	2	0	0	0	1	0	0	1	8	1	22.2	48.1	18.5	7.4	3.7	0	0	0	4	7	2	0.905	0.211	1.211	2	0.5	0	0	1	3
1261T	13181-17-4	O=[N+]([O-])c2ccc(ON=Cc1cc(c(O)c(c1)Br)Br)c(c2)[N+](=O)[O-]	461.03	14.872	23.984	0.774	1.077	0.766	1.119	0.091	7	17	36.0	5	0.156	5	0	7	3	6	0	0	0	0	2	0	2	11	2	22.6	41.9	9.7	19.4	6.5	0	0	0	2	2	0	0.5	0.0	1.0	2	1.0	0	0	0	2
1262T	106917-52-6	O=[N+]([O-])c2ccc(NS(=O)(=O)c1ccc(c(c1)C(F)(F)F)Cl)c(c2)Cl	415.19	12.975	24.528	0.767	1.1	0.744	1.148	0.087	9	16	36.0	4	0.121	4	0	7	2	4	0	1	3	2	0	0	3	12	5	21.9	40.6	6.3	12.5	15.6	1	0	0	2	2	0	0.48	0.0	1.0	2	1.0	0	0	0	2
1263T	1154-59-2	O=C(Nc1ccc(c(c1)Cl)Cl)c2cc(cc(c2(O))Cl)Cl	351.01	13.0	21.395	0.792	1.054	0.82	1.103	0.111	6	13	28.0	2	0.071	1	0	7	1	2	0	0	0	4	0	0	4	7	4	25.9	48.1	3.7	7.4	14.8	0	0	0	2	2	0	0.6	0.0	1.0	2	1.0	0	0	0	2
1264T	42874-01-1	O=[N+]([O-])c2ccc(Oc1ccc(cc1Cl)C(F)(F)F)cc2	317.66	11.345	20.777	0.742	1.084	0.709	1.149	0.105	6	14	30.0	3	0.103	2	0	7	1	3	0	0	3	1	0	0	1	8	4	25.0	46.4	3.6	10.7	14.3	1	0	0	2	2	0	0.571	0.0	1.0	2	1.0	0	0	0	2
1265T	25061-59-0	FC(F)(F)C(F)(F)C(F)(F)C(F)(F)C(F)(F)C(F)(F)C(F)(F)C[n+]1ccccc1	462.21	12.839	25.302	0.703	1.183	0.585	1.276	0.071	15	6	32.0	7	0.194	0	0	7	1	0	0	0	15	0	0	0	0	16	15	19.4	36.1	2.8	0.0	41.7	8	0	1	1	1	0	0.207	0.0	1.0	1	1.0	0	0	0	1
1266T	15435-29-7	Oc1c(cc(cc1Br)Cl)Cc2cc(cc(c2(O))Br)Cl	426.91	15.811	21.296	0.789	1.039	0.848	1.092	0.117	6	12	26.0	2	0.071	0	0	8	0	2	0	0	0	2	2	0	4	6	4	29.6	48.1	0.0	7.4	14.8	1	0	0	2	2	0	0.632	0.0	1.0	2	1.0	0	0	0	2
1267T	7457-25-2	c1cc(ccc1C(c2ccc(cc2)Cl)(Cl)Cl)Cl	306.01	12.24	19.471	0.779	1.024	0.84	1.091	0.132	4	12	24.0	2	0.077	0	0	8	0	0	0	0	0	4	0	0	4	4	4	32.0	52.0	0.0	0.0	16.0	1	0	0	2	2	0	0.706	0.0	1.0	2	1.0	0	0	0	2
1268T	345-92-6	O=C(c1ccc(F)cc1)c2ccc(F)cc2	218.21	9.092	17.115	0.713	1.032	0.714	1.124	0.142	3	13	24.0	2	0.08	1	0	8	0	1	0	0	2	0	0	0	0	3	2	33.3	54.2	0.0	4.2	8.3	0	0	0	2	2	0	0.75	0.0	1.0	2	1.0	0	0	0	2
1269T	22494-42-4	O=C(O)c1cc(ccc1(O))c2ccc(F)cc2(F)	250.21	9.623	18.545	0.713	1.055	0.694	1.13	0.124	5	13	26.0	2	0.074	1	0	8	0	3	0	0	2	0	0	0	0	5	2	30.8	50.0	0.0	11.5	7.7	0	0	0	2	2	0	0.667	0.0	1.0	2	1.0	0	0	0	2
1270T	87-12-7	O=C(Nc1ccc(cc1)Br)c2cc(ccc2(O))Br	371.03	13.742	20.135	0.746	1.023	0.794	1.099	0.124	4	13	26.0	2	0.071	1	0	9	1	2	0	0	0	0	2	0	2	5	2	33.3	48.1	3.7	7.4	7.4	0	0	0	2	2	0	0.667	0.0	1.0	2	1.0	0	0	0	2
1271T	32861-85-1	O=[N+]([O-])c2ccc(Oc1ccc(cc1Cl)Cl)cc2(OC)	314.13	10.832	21.17	0.73	1.051	0.736	1.114	0.111	5	14	29.0	4	0.133	2	0	9	1	4	0	0	0	2	0	0	2	7	2	31.0	44.8	3.4	13.8	6.9	1	0	0	2	2	0	0.6	0.0	1.0	2	1.0	0	0	0	2
1272T	101-20-2	O=C(Nc1ccc(cc1)Cl)Nc2ccc(c(c2)Cl)Cl	315.59	11.271	20.874	0.746	1.033	0.78	1.111	0.117	4	13	27.0	2	0.069	1	0	9	2	1	0	0	0	3	0	0	3	6	3	32.1	46.4	7.1	3.6	10.7	0	0	0	2	2	0	0.632	0.0	1.0	2	1.0	0	0	0	2
1273T	86393-33-1	O=C(O)C1=CN(c2cc(c(F)cc2(C1(=O)))Cl)C3CC3	281.68	10.06	20.011	0.715	1.048	0.713	1.125	0.123	5	9	27.0	2	0.067	3	0	9	1	3	0	0	1	1	0	0	1	6	2	32.1	46.4	3.6	10.7	7.1	3	0	0	3	4	1	0.684	0.154	1.154	2	0.667	1	0	0	2
1274T	4394-00-7	O=C(O)c2cccnc2(Nc1cccc(c1)C(F)(F)F)	282.24	9.732	20.256	0.698	1.063	0.674	1.156	0.111	5	13	28.0	3	0.1	1	0	9	2	2	0	0	3	0	0	0	0	7	3	31.0	44.8	6.9	6.9	10.3	1	0	0	2	2	0	0.6	0.0	1.0	2	1.0	0	0	0	2
1275T	142469-14-5	O=S(=O)(N=C(O)N=C1N=C(N=C(OC)N1)C(F)(F)F)c2ccccc2C(F)(F)F	445.34	11.719	27.087	0.713	1.115	0.656	1.194	0.074	10	12	39.0	4	0.103	6	0	9	5	4	0	1	6	0	0	0	1	16	6	23.7	34.2	13.2	10.5	15.8	3	0	0	2	2	0	0.414	0.0	1.0	2	1.0	0	0	0	2
1276T	257-07-8	N1=Cc3ccccc3(Oc2ccccc12)	195.23	8.135	16.843	0.702	0.998	0.729	1.099	0.162	0	13	24.0	0	0.0	1	0	9	1	1	0	0	0	0	0	0	0	2	0	37.5	54.2	4.2	4.2	0.0	0	0	0	3	6	2	1.0	0.267	1.267	1	0.333	0	0	0	2
1277T	1812-30-2	O=C1Nc3ccc(cc3(C(=NC1)c2ncccc2))Br	316.17	10.902	20.911	0.721	1.014	0.754	1.111	0.123	2	14	29.0	1	0.032	2	0	10	3	1	0	0	0	0	1	0	1	5	1	34.5	48.3	10.3	3.4	3.4	1	0	0	3	4	1	0.895	0.118	1.118	2	0.667	0	0	0	2
1278T	64047-34-3, 83-05-6	O=C(O)C(c1ccc(cc1)Cl)c2ccc(cc2)Cl	281.14	10.041	20.245	0.723	1.022	0.757	1.1	0.124	4	13	26.0	3	0.103	1	0	10	0	2	0	0	0	2	0	0	2	4	2	35.7	50.0	0.0	7.1	7.1	1	0	0	2	2	0	0.667	0.0	1.0	2	1.0	0	0	0	2
1279T	34645-84-6	O=C(O)Cc2ccccc2(Oc1ccc(cc1Cl)Cl)	297.14	10.246	20.96	0.723	1.032	0.746	1.104	0.117	4	13	27.0	4	0.133	1	0	10	0	3	0	0	0	2	0	0	2	5	2	34.5	48.3	0.0	10.3	6.9	1	0	0	2	2	0	0.632	0.0	1.0	2	1.0	0	0	0	2
1280T	101530-10-3	N#CC(=C2SCC(c1ccccc1Cl)S2)n3cncc3	319.86	10.662	22.373	0.746	1.011	0.807	1.098	0.116	2	13	30.5	2	0.062	1	1	10	3	0	0	2	0	1	0	0	3	6	1	33.3	46.7	10.0	0.0	3.3	2	1	0	3	3	0	0.8	0.0	1.0	3	1.0	0	0	2	1
1281T	13481-63-5	FC(F)(F)c1cccc(c1)Nc3ccccc3(c2nn[nH]n2)	305.29	9.54	22.364	0.699	1.049	0.684	1.162	0.104	3	17	32.5	3	0.088	0	0	10	5	0	0	0	3	0	0	0	0	8	3	31.3	43.8	15.6	0.0	9.4	1	0	0	3	3	0	0.773	0.0	1.0	3	1.0	0	0	1	2
1282T	530-78-9	O=C(O)c2ccccc2(Nc1cccc(c1)C(F)(F)F)	281.25	9.375	20.762	0.692	1.053	0.677	1.148	0.111	5	13	28.0	3	0.097	1	0	10	1	2	0	0	3	0	0	0	0	6	3	33.3	46.7	3.3	6.7	10.0	1	0	0	2	2	0	0.6	0.0	1.0	2	1.0	0	0	0	2
1283T	119615-63-3	N#CC3=CC(c1ccc2nccn2(c1))=C(NC3(=O))C	250.28	8.63	20.381	0.703	1.013	0.716	1.119	0.123	3	14	31.0	1	0.032	3	1	10	4	1	0	0	0	0	0	0	0	5	0	34.5	48.3	13.8	3.4	0.0	1	1	0	3	4	1	0.789	0.133	1.133	2	0.667	0	0	1	2
1284T	14663-23-1	O=C3NC(=O)CN3(N=Cc1oc(cc1)c2ccc(cc2)[N+](=O)[O-])	314.28	9.524	23.24	0.704	1.051	0.684	1.13	0.099	4	16	35.5	4	0.114	5	0	10	4	5	0	0	0	0	0	0	0	9	0	30.3	42.4	12.1	15.2	0.0	1	0	0	3	3	0	0.696	0.0	1.0	3	1.0	0	0	2	1
1285T	1210-05-5	O=Cc1ccccc1c2ccccc2(C=O)	210.24	8.086	18.064	0.695	1.003	0.72	1.096	0.142	2	14	25.0	3	0.111	2	0	10	0	2	0	0	0	0	0	0	0	2	0	38.5	53.8	0.0	7.7	0.0	0	0	0	2	2	0	0.75	0.0	1.0	2	1.0	0	0	0	2
1286T	480-22-8	Oc2cccc3cc1cccc(O)c1c(O)c23	226.24	8.379	18.778	0.695	1.015	0.71	1.1	0.14	3	16	27.0	0	0.0	0	0	10	0	3	0	0	0	0	0	0	0	3	0	37.0	51.9	0.0	11.1	0.0	0	0	0	3	6	2	0.824	0.286	1.286	1	0.333	0	0	0	3
1287T	85-52-9	O=C(O)c2ccccc2(C(=O)c1ccccc1)	226.24	8.379	18.778	0.695	1.015	0.71	1.1	0.132	3	14	26.0	3	0.107	2	0	10	0	3	0	0	0	0	0	0	0	3	0	37.0	51.9	0.0	11.1	0.0	0	0	0	2	2	0	0.706	0.0	1.0	2	1.0	0	0	0	2
1288T	94-36-0	O=C(OOC(=O)c1ccccc1)c2ccccc2	242.24	8.651	19.493	0.696	1.026	0.701	1.104	0.124	2	14	27.0	5	0.172	2	0	10	0	4	0	0	0	0	0	0	0	4	0	35.7	50.0	0.0	14.3	0.0	0	0	0	2	2	0	0.667	0.0	1.0	2	1.0	0	0	0	2
1289T	644-62-2	O=C(O)c2ccccc2(Nc1c(ccc(c1Cl)C)Cl)	296.16	9.872	21.267	0.709	1.024	0.74	1.11	0.117	5	13	27.0	3	0.097	1	0	11	1	2	0	0	0	2	0	0	2	5	2	36.7	46.7	3.3	6.7	6.7	1	0	0	2	2	0	0.632	0.0	1.0	2	1.0	0	0	0	2
1290T	15307-79-6, 15307-86-5	O=C(O)Cc2ccccc2(Nc1c(cccc1Cl)Cl)	296.16	9.872	21.267	0.709	1.024	0.74	1.11	0.117	4	13	27.0	4	0.129	1	0	11	1	2	0	0	0	2	0	0	2	5	2	36.7	46.7	3.3	6.7	6.7	1	0	0	2	2	0	0.632	0.0	1.0	2	1.0	0	0	0	2
1291T	69002-85-3	O=C(O)Cc2ccccc2(Nc1c(ccc(O)c1Cl)Cl)	312.16	10.07	21.982	0.709	1.033	0.731	1.113	0.111	5	13	28.0	4	0.125	1	0	11	1	3	0	0	0	2	0	0	2	6	2	35.5	45.2	3.2	9.7	6.5	1	0	0	2	2	0	0.6	0.0	1.0	2	1.0	0	0	0	2
1292T	22736-85-2, 22737-01-5	O=C(c1ccccc1)c2cccc(c2)NS(=O)(=O)C(F)F	311.33	9.729	22.28	0.696	1.046	0.702	1.132	0.105	5	15	31.0	4	0.121	3	0	11	1	3	0	1	2	0	0	0	1	7	2	34.4	43.8	3.1	9.4	6.3	1	0	0	2	2	0	0.571	0.0	1.0	2	1.0	0	0	0	2
1293T	86-29-3	N#CC(c1ccccc1)c2ccccc2	193.26	7.433	17.655	0.679	0.982	0.724	1.099	0.152	1	13	24.0	2	0.074	0	1	11	1	0	0	0	0	0	0	0	0	1	0	42.3	53.8	3.8	0.0	0.0	1	1	0	2	2	0	0.8	0.0	1.0	2	1.0	0	0	0	2
1294T	61826-76-4	N#CC(O)c2cccc(Oc1ccccc1)c2	225.26	8.045	19.085	0.682	1.006	0.704	1.107	0.132	2	13	26.0	3	0.103	0	1	11	1	2	0	0	0	0	0	0	0	3	0	39.3	50.0	3.6	7.1	0.0	1	1	0	2	2	0	0.706	0.0	1.0	2	1.0	0	0	0	2
1295T	4727-29-1	O=C(O)c2ccccc2(C(=O)Nc1ccccc1)	241.26	8.319	19.8	0.683	1.017	0.696	1.11	0.124	3	14	27.0	3	0.1	2	0	11	1	3	0	0	0	0	0	0	0	4	0	37.9	48.3	3.4	10.3	0.0	0	0	0	2	2	0	0.667	0.0	1.0	2	1.0	0	0	0	2
1296T	4418-66-0	Oc1c(cc(cc1Sc2cc(cc(c2(O))C)Cl)Cl)C	315.23	10.169	21.959	0.708	1.018	0.761	1.101	0.117	6	12	26.0	2	0.062	0	0	12	0	2	0	1	0	2	0	0	3	5	2	38.7	45.2	0.0	6.5	6.5	2	0	0	2	2	0	0.632	0.0	1.0	2	1.0	0	0	0	2
1297T	13710-19-5	O=C(O)c2ccccc2(Nc1cccc(c1C)Cl)	261.72	8.724	20.439	0.681	1.013	0.711	1.112	0.124	4	13	26.0	3	0.097	1	0	12	1	2	0	0	0	1	0	0	1	4	1	40.0	46.7	3.3	6.7	3.3	1	0	0	2	2	0	0.667	0.0	1.0	2	1.0	0	0	0	2
1298T	77605-73-3	O=C(O)c2ccccc2(Nc1ccc(O)c(c1C)Cl)	277.72	8.959	21.154	0.682	1.023	0.703	1.115	0.117	5	13	27.0	3	0.094	1	0	12	1	3	0	0	0	1	0	0	1	5	1	38.7	45.2	3.2	9.7	3.2	1	0	0	2	2	0	0.632	0.0	1.0	2	1.0	0	0	0	2
1299T	77605-72-2	O=C(O)c2ccccc2(Nc1cccc(c1CO)Cl)	277.72	8.959	21.154	0.682	1.023	0.703	1.115	0.117	4	13	27.0	4	0.125	1	0	12	1	3	0	0	0	1	0	0	1	5	1	38.7	45.2	3.2	9.7	3.2	1	0	0	2	2	0	0.632	0.0	1.0	2	1.0	0	0	0	2
1300T	1222-57-7	O=S(=O)(c1ccc(cc1)c2nc3ccccn3(c2))C	272.35	8.785	21.294	0.687	1.011	0.722	1.11	0.123	3	18	31.0	2	0.061	2	0	12	2	2	0	1	0	0	0	0	1	5	0	38.7	45.2	6.5	6.5	0.0	1	0	0	3	4	1	0.789	0.133	1.133	2	0.667	0	0	1	2
1301T	59-40-5	O=S(=O)(Nc1nc2ccccc2(nc1))c3ccc(N)cc3	300.37	9.102	22.81	0.691	1.02	0.716	1.121	0.11	3	19	33.5	3	0.086	2	0	12	4	2	0	1	0	0	0	0	1	7	0	36.4	42.4	12.1	6.1	0.0	0	0	0	3	4	1	0.762	0.125	1.125	2	0.667	0	0	0	3
1302T	64050-54-0	O=C1c3cccc2cccc(C(=O)N1(OP(=O)(OC)OC))c23	321.24	9.448	23.395	0.688	1.039	0.705	1.117	0.104	5	14	32.5	4	0.111	3	0	12	1	6	1	0	0	0	0	0	1	8	0	35.3	41.2	2.9	17.6	0.0	2	0	0	3	7	3	0.591	0.462	1.385	1	0.333	0	0	0	3
1303T	614-34-6	O=C(Oc1ccc(cc1)C)c2ccccc2	212.26	7.581	18.59	0.664	0.998	0.696	1.104	0.142	2	13	24.0	3	0.103	1	0	12	0	2	0	0	0	0	0	0	0	2	0	42.9	50.0	0.0	7.1	0.0	1	0	0	2	2	0	0.75	0.0	1.0	2	1.0	0	0	0	2
1304T	119-53-9	O=C(c1ccccc1)C(O)c2ccccc2	212.26	7.581	18.59	0.664	0.998	0.696	1.104	0.142	2	13	24.0	3	0.103	1	0	12	0	2	0	0	0	0	0	0	0	2	0	42.9	50.0	0.0	7.1	0.0	1	0	0	2	2	0	0.75	0.0	1.0	2	1.0	0	0	0	2
1305T	117-34-0	O=C(O)C(c1ccccc1)c2ccccc2	212.26	7.581	18.59	0.664	0.998	0.696	1.104	0.142	2	13	24.0	3	0.103	1	0	12	0	2	0	0	0	0	0	0	0	2	0	42.9	50.0	0.0	7.1	0.0	1	0	0	2	2	0	0.75	0.0	1.0	2	1.0	0	0	0	2
1306T	131-57-7	O=C(c1ccccc1)c2ccc(OC)cc2(O)	228.26	7.871	19.305	0.666	1.01	0.687	1.108	0.132	3	13	25.0	3	0.1	1	0	12	0	3	0	0	0	0	0	0	0	3	0	41.4	48.3	0.0	10.3	0.0	1	0	0	2	2	0	0.706	0.0	1.0	2	1.0	0	0	0	2
1307T	18773-63-2	O=C(O)c1ccccc1c2ccccc2CO	228.26	7.871	19.305	0.666	1.01	0.687	1.108	0.132	3	13	25.0	3	0.1	1	0	12	0	3	0	0	0	0	0	0	0	3	0	41.4	48.3	0.0	10.3	0.0	1	0	0	2	2	0	0.706	0.0	1.0	2	1.0	0	0	0	2
1308T	40828-46-4	O=C(O)C(c1ccc(cc1)C(=O)c2cccs2)C	260.33	8.678	20.492	0.683	1.012	0.719	1.101	0.124	4	13	26.5	4	0.129	2	0	12	0	3	0	1	0	0	0	0	1	4	0	40.0	46.7	0.0	10.0	0.0	2	0	0	2	2	0	0.611	0.0	1.0	2	1.0	0	0	1	1
1309T	4065-45-6	O=C(c1ccccc1)c2cc(c(OC)cc2(O))S(=O)(=O)O	308.33	9.343	22.637	0.686	1.041	0.695	1.111	0.105	6	15	31.0	4	0.118	3	0	12	0	6	0	1	0	0	0	0	1	7	0	36.4	42.4	0.0	18.2	0.0	1	0	0	2	2	0	0.571	0.0	1.0	2	1.0	0	0	0	2
1310T	84732-27-4	O=C(O)c1ccc(C(=O)OCCOC(=O)C=C)c(c1)C(=O)O	308.26	9.066	22.879	0.673	1.056	0.653	1.123	0.095	7	11	30.0	9	0.265	5	0	12	0	8	0	0	0	0	0	0	0	8	0	35.3	41.2	0.0	23.5	0.0	2	0	0	1	1	0	0.273	0.0	1.0	1	1.0	0	0	0	1
1311T	4104-14-7	N=C(NP(Oc1ccc(cc1)Cl)(Oc2ccc(cc2)Cl)=S)C	375.23	10.721	24.926	0.712	1.021	0.78	1.11	0.1	5	14	31.0	6	0.167	2	0	13	2	2	1	1	0	2	0	0	4	8	2	37.1	40.0	5.7	5.7	5.7	1	0	0	2	2	0	0.545	0.0	1.0	2	1.0	0	0	0	2
1312T	142459-58-3	O=C(N(c1ccc(F)cc1)C(C)C)COc2nnc(C(F)(F)F)s2	363.37	9.821	24.902	0.673	1.061	0.666	1.165	0.091	7	12	31.5	5	0.132	1	0	13	3	2	0	1	4	0	0	0	1	10	4	35.1	37.8	8.1	5.4	10.8	5	0	0	2	2	0	0.458	0.0	1.0	2	1.0	0	0	1	1
1313T	7508-73-8	O=[N+]([O-])c2ccc(OP(Oc1ccc(cc1)[N+](=O)[O-])(OCC)=S)cc2	384.33	10.114	26.318	0.693	1.049	0.713	1.121	0.087	6	17	37.0	8	0.205	5	0	13	2	7	1	1	0	0	0	0	2	11	0	34.2	36.8	5.3	18.4	0.0	2	0	0	2	2	0	0.48	0.0	1.0	2	1.0	0	0	0	2
1314T	87359-33-9	O=S(c3ccc(c1nc2ccncc2([nH]1))c(OC)c3)C	287.37	8.708	22.315	0.676	1.014	0.709	1.118	0.116	3	17	31.0	3	0.086	1	0	13	3	2	0	1	0	0	0	0	1	6	0	39.4	42.4	9.1	6.1	0.0	2	0	0	3	4	1	0.75	0.133	1.133	2	0.667	0	0	1	2
1315T	4934-55-8	O=C(c1ccccc1)c2ccc(N)c(c2)C	211.28	7.286	18.897	0.652	0.991	0.691	1.11	0.142	3	13	24.0	2	0.067	1	0	13	1	1	0	0	0	0	0	0	0	2	0	44.8	48.3	3.4	3.4	0.0	1	0	0	2	2	0	0.75	0.0	1.0	2	1.0	0	0	0	2
1316T	7055-03-0	O=C(Nc1ccccc1)c2ccccc2C	211.28	7.286	18.897	0.652	0.991	0.691	1.11	0.142	2	13	24.0	2	0.067	1	0	13	1	1	0	0	0	0	0	0	0	2	0	44.8	48.3	3.4	3.4	0.0	1	0	0	2	2	0	0.75	0.0	1.0	2	1.0	0	0	0	2
1317T	4695-13-0	O=C(N)C(c1ccccc1)c2ccccc2	211.28	7.286	18.897	0.652	0.991	0.691	1.11	0.142	2	13	24.0	3	0.1	1	0	13	1	1	0	0	0	0	0	0	0	2	0	44.8	48.3	3.4	3.4	0.0	1	0	0	2	2	0	0.75	0.0	1.0	2	1.0	0	0	0	2
1318T	103-29-7	c1ccc(cc1)CCc2ccccc2	182.28	6.51	17.688	0.632	0.971	0.69	1.104	0.165	0	12	21.0	3	0.103	0	0	14	0	0	0	0	0	0	0	0	0	0	0	50.0	50.0	0.0	0.0	0.0	2	0	0	2	2	0	0.857	0.0	1.0	2	1.0	0	0	0	2
1319T	35554-44-0	n1ccn(c1)CC(OCC=C)c2ccc(cc2Cl)Cl	297.2	9.006	22.1	0.67	1.011	0.712	1.121	0.117	3	12	26.5	6	0.176	1	0	14	2	1	0	0	0	2	0	0	2	5	2	42.4	42.4	6.1	3.0	6.1	3	0	0	2	2	0	0.579	0.0	1.0	2	1.0	0	0	1	1
1320T	321-55-1	O=C2Oc1cc(OP(=O)(OCCCl)OCCCl)ccc1C(=C2Cl)C	415.6	10.937	26.436	0.696	1.049	0.733	1.12	0.091	6	9	31.0	6	0.154	3	0	14	0	6	1	0	0	3	0	0	4	10	3	36.8	36.8	0.0	15.8	7.9	5	0	0	2	3	1	0.417	0.2	1.2	1	0.5	0	0	0	2
1321T	50892-23-4	O=C(O)CSc1nc(cc(n1)Cl)Nc2cccc(c2C)C	323.83	9.252	23.669	0.676	1.019	0.714	1.122	0.105	5	13	29.0	5	0.139	1	0	14	3	2	0	1	0	1	0	0	2	7	1	40.0	40.0	8.6	5.7	2.9	3	0	0	2	2	0	0.571	0.0	1.0	2	1.0	0	0	0	2
1322T	69581-33-5	O=C1OCCC1N(c2cccc(c2)Cl)C(=O)C3CC3	279.74	8.477	21.681	0.657	1.018	0.684	1.121	0.123	3	8	26.0	3	0.086	2	0	14	1	3	0	0	0	1	0	0	1	5	1	42.4	42.4	3.0	9.1	3.0	6	0	0	3	3	0	0.737	0.0	1.0	3	1.0	1	0	1	1
1323T	53885-35-1, 55142-85-3	c1ccc(c(c1)CN3Cc2ccsc2CC3)Cl	263.81	8.51	20.724	0.669	0.99	0.737	1.105	0.14	1	11	24.5	2	0.061	0	0	14	1	0	0	1	0	1	0	0	2	3	1	45.2	45.2	3.2	0.0	3.2	4	0	0	3	4	1	0.882	0.133	1.133	2	0.667	0	0	1	2
1324T	185119-76-0	O=C(OC)c1ccc(cc1S(=O)(=O)NC(=O)Nc2nc(nc(n2)C)OC)I	507.3	12.373	28.534	0.696	1.05	0.729	1.133	0.08	8	16	38.0	6	0.143	4	0	14	5	6	0	1	0	0	0	1	2	13	1	34.1	34.1	12.2	14.6	2.4	3	0	0	2	2	0	0.444	0.0	1.0	2	1.0	0	0	0	2
1325T	132-32-1	Nc1ccc3c(c1)c2ccccc2n3CC	210.3	7.01	19.204	0.64	0.984	0.686	1.116	0.15	2	15	25.5	1	0.031	0	0	14	2	0	0	0	0	0	0	0	0	2	0	46.7	46.7	6.7	0.0	0.0	2	0	0	3	6	2	0.812	0.308	1.308	1	0.333	0	0	1	2
1326T	54-36-4	O=C(c1cnccc1)C(c2cnccc2)(C)C	226.3	7.3	19.918	0.643	0.995	0.679	1.119	0.132	3	13	25.0	3	0.094	1	0	14	2	1	0	0	0	0	0	0	0	3	0	45.2	45.2	6.5	3.2	0.0	3	0	0	2	2	0	0.706	0.0	1.0	2	1.0	0	0	0	2
1327T	5336-53-8	O=NN(Cc1ccccc1)Cc2ccccc2	226.3	7.3	19.918	0.643	0.995	0.679	1.119	0.132	1	13	25.0	5	0.156	1	0	14	2	1	0	0	0	0	0	0	0	3	0	45.2	45.2	6.5	3.2	0.0	2	0	0	2	2	0	0.706	0.0	1.0	2	1.0	0	0	0	2
1328T	55458-76-9	O=C(NCCc1ccc(O)cc1)c2cnccc2	242.3	7.572	20.633	0.645	1.005	0.672	1.122	0.124	2	13	26.0	4	0.121	1	0	14	2	2	0	0	0	0	0	0	0	4	0	43.8	43.8	6.3	6.3	0.0	2	0	0	2	2	0	0.667	0.0	1.0	2	1.0	0	0	0	2
1329T	71077-34-4	O=C(Nc1ccc(cc1)S(=O)(=O)O)c2ccc(c(N)c2)C	306.37	8.753	23.25	0.664	1.025	0.687	1.121	0.105	6	15	31.0	3	0.083	3	0	14	2	4	0	1	0	0	0	0	1	7	0	40.0	40.0	5.7	11.4	0.0	1	0	0	2	2	0	0.571	0.0	1.0	2	1.0	0	0	0	2
1330T	103-50-4	O(Cc1ccccc1)Cc2ccccc2	198.28	6.837	18.402	0.635	0.983	0.682	1.107	0.152	0	12	22.0	4	0.133	0	0	14	0	1	0	0	0	0	0	0	0	1	0	48.3	48.3	0.0	3.4	0.0	2	0	0	2	2	0	0.8	0.0	1.0	2	1.0	0	0	0	2
1331T	2122-70-5	O=C(OCC)Cc2cccc1ccccc12	214.28	7.143	19.117	0.637	0.995	0.675	1.111	0.142	2	12	23.5	4	0.129	1	0	14	0	2	0	0	0	0	0	0	0	2	0	46.7	46.7	0.0	6.7	0.0	3	0	0	2	3	1	0.625	0.2	1.2	1	0.5	0	0	0	2
1332T	108912-17-0	O=C(OC)C(c1ccc(cc1)c2ccsc2)C	246.35	7.947	20.304	0.655	0.997	0.706	1.105	0.132	3	12	24.5	4	0.125	1	0	14	0	2	0	1	0	0	0	0	1	3	0	45.2	45.2	0.0	6.5	0.0	3	0	0	2	2	0	0.647	0.0	1.0	2	1.0	0	0	1	1
1333T	22204-53-1	O=C(O)C(c1ccc2cc(OC)ccc2(c1))C	230.28	7.428	19.832	0.64	1.005	0.668	1.114	0.132	4	12	24.5	3	0.094	1	0	14	0	3	0	0	0	0	0	0	0	3	0	45.2	45.2	0.0	9.7	0.0	3	0	0	2	3	1	0.588	0.2	1.2	1	0.5	0	0	0	2
1334T	73698-62-1	O=C(O)CCC(=O)c2ccc(OC)c1oc(cc12)C	262.28	7.948	21.262	0.644	1.025	0.655	1.12	0.117	5	12	27.0	5	0.147	2	0	14	0	5	0	0	0	0	0	0	0	5	0	42.4	42.4	0.0	15.2	0.0	4	0	0	2	3	1	0.474	0.222	1.222	1	0.5	0	0	1	1
1335T	7195-43-9	O=C(OCC1OC1)c2cccc(c2)C(=O)OCC3OC3	278.28	8.185	21.976	0.646	1.034	0.649	1.122	0.116	2	8	27.0	8	0.222	2	0	14	0	6	0	0	0	0	0	0	0	6	0	41.2	41.2	0.0	17.6	0.0	6	0	0	3	3	0	0.6	0.0	1.0	3	1.0	2	0	0	1
1336T	7195-45-1	O=C(OCC1OC1)c3ccccc3(C(=O)OCC2OC2)	278.28	8.185	21.976	0.646	1.034	0.649	1.122	0.116	2	8	27.0	8	0.222	2	0	14	0	6	0	0	0	0	0	0	0	6	0	41.2	41.2	0.0	17.6	0.0	6	0	0	3	3	0	0.6	0.0	1.0	3	1.0	2	0	0	1
1337T	4394-77-8	O=C2Oc1cc(OP(=O)(OCCCl)OCCCl)ccc1C(=C2)C	381.16	10.031	25.609	0.674	1.04	0.71	1.121	0.095	5	9	30.0	6	0.154	3	0	15	0	6	1	0	0	2	0	0	3	9	2	39.5	36.8	0.0	15.8	5.3	5	0	0	2	3	1	0.435	0.2	1.2	1	0.5	0	0	0	2
1338T	60-11-7	N(=Nc1ccc(cc1)N(C)C)c2ccccc2	225.32	7.041	20.225	0.632	0.988	0.675	1.125	0.132	2	13	25.0	3	0.091	1	0	15	3	0	0	0	0	0	0	0	0	3	0	46.9	43.8	9.4	0.0	0.0	2	0	0	2	2	0	0.706	0.0	1.0	2	1.0	0	0	0	2
1339T	7203-95-4	N(=NN(C)C)c1ccc(cc1)c2ccccc2	225.32	7.041	20.225	0.632	0.988	0.675	1.125	0.132	2	13	25.0	3	0.091	1	0	15	3	0	0	0	0	0	0	0	0	3	0	46.9	43.8	9.4	0.0	0.0	2	0	0	2	2	0	0.706	0.0	1.0	2	1.0	0	0	0	2
1340T	2747-31-1	[O-][N+](c2ccc(N=Nc1ccccc1)cc2)(C)C	241.32	7.313	20.94	0.635	0.998	0.668	1.127	0.124	3	13	26.0	3	0.088	1	0	15	3	1	0	0	0	0	0	0	0	4	0	45.5	42.4	9.1	3.0	0.0	2	0	0	2	2	0	0.667	0.0	1.0	2	1.0	0	0	0	2
1341T	108001-60-1	O=[N+]([O-])c3cnc1ccccc1c3(N=C(N)N2CCOCC2)	301.34	8.144	23.885	0.646	1.025	0.654	1.14	0.104	3	14	32.5	3	0.077	3	0	15	5	3	0	0	0	0	0	0	0	8	0	40.5	37.8	13.5	8.1	0.0	4	0	0	3	4	1	0.727	0.125	1.125	2	0.667	0	0	0	3
1342T	101-70-2	O(c1ccc(cc1)Nc2ccc(OC)cc2)C	229.3	7.166	20.139	0.629	0.998	0.664	1.119	0.132	2	12	24.0	4	0.121	0	0	15	1	2	0	0	0	0	0	0	0	3	0	46.9	43.8	3.1	6.3	0.0	2	0	0	2	2	0	0.706	0.0	1.0	2	1.0	0	0	0	2
1343T	28730-17-8	O=C(Nc1ccccc1)c2c(oc(c2C)C)C	229.3	7.166	20.139	0.629	0.998	0.664	1.119	0.132	4	12	24.5	2	0.061	1	0	15	1	2	0	0	0	0	0	0	0	3	0	46.9	43.8	3.1	6.3	0.0	3	0	0	2	2	0	0.647	0.0	1.0	2	1.0	0	0	1	1
1344T	17796-82-6	O=C1c3ccccc3(C(=O)N1SC2CCCCC2)	261.37	7.92	21.326	0.646	1.001	0.694	1.113	0.131	2	8	25.0	2	0.057	2	0	15	1	2	0	1	0	0	0	0	1	4	0	45.5	42.4	3.0	6.1	0.0	6	0	0	3	4	1	0.833	0.133	1.133	2	0.667	0	0	1	2
1345T	32773-96-9	O=C1C=C(Oc2ccccc12)C(=O)N(CC)CC	245.3	7.433	20.853	0.632	1.008	0.658	1.122	0.124	4	9	25.0	3	0.088	3	0	15	1	3	0	0	0	0	0	0	0	4	0	45.5	42.4	3.0	9.1	0.0	4	0	0	2	3	1	0.556	0.2	1.2	1	0.5	0	0	0	2
1346T	77129-82-9	O2c3ccc(C=CC(N1CCOCC1)=S)cc3(OC2)	277.37	8.158	22.041	0.648	1.01	0.687	1.116	0.123	1	8	26.0	2	0.056	2	0	15	1	3	0	1	0	0	0	0	1	5	0	44.1	41.2	2.9	8.8	0.0	5	0	0	3	4	1	0.789	0.133	1.133	2	0.667	0	0	1	2
1347T	39562-22-6	O=C(OCCOC)C(=Cc1cccc(c1)[N+](=O)[O-])C(=O)C	293.3	8.147	22.998	0.639	1.035	0.641	1.129	0.1	6	11	29.0	8	0.222	5	0	15	1	6	0	0	0	0	0	0	0	7	0	41.7	38.9	2.8	16.7	0.0	4	0	0	1	1	0	0.286	0.0	1.0	1	1.0	0	0	0	1
1348T	17109-49-8	O=P(OCC)(Sc1ccccc1)Sc2ccccc2	310.4	9.129	22.942	0.675	0.996	0.764	1.097	0.117	2	13	27.0	6	0.171	1	0	15	0	2	1	2	0	0	0	0	3	5	0	44.1	41.2	0.0	5.9	0.0	2	0	0	2	2	0	0.632	0.0	1.0	2	1.0	0	0	0	2
1349T	719-80-2	O(CC)P(c1ccccc1)c2ccccc2	230.26	7.428	19.853	0.64	0.98	0.717	1.105	0.142	1	12	23.0	4	0.125	0	0	15	0	1	1	0	0	0	0	0	1	2	0	48.4	45.2	0.0	3.2	0.0	2	0	0	2	2	0	0.75	0.0	1.0	2	1.0	0	0	0	2
1350T	63638-90-4	o2c1c(cc(OC)cc1Br)cc2C3CCNCC3	310.21	9.124	21.691	0.638	1.002	0.687	1.12	0.131	2	10	25.0	2	0.056	0	0	16	1	2	0	0	0	0	1	0	1	4	1	47.1	41.2	2.9	5.9	2.9	6	0	0	3	4	1	0.833	0.133	1.133	2	0.667	0	0	1	2
1351T	6055-48-7	OC(OCC(OC(O)C(Cl)(Cl)Cl)COc1ccccc1C)C(Cl)(Cl)Cl	477.0	11.634	28.334	0.691	1.056	0.727	1.129	0.083	9	6	28.0	8	0.195	0	0	16	0	5	0	0	0	6	0	0	6	11	6	39.0	34.1	0.0	12.2	14.6	8	0	0	1	1	0	0.24	0.0	1.0	1	1.0	0	0	0	1
1352T	67129-08-2	O=C(N(c1c(cccc1C)C)Cn2nccc2)CCl	277.78	7.937	22.294	0.637	1.004	0.676	1.13	0.117	4	12	26.5	3	0.083	1	0	16	3	1	0	0	0	1	0	0	1	5	1	45.7	40.0	8.6	2.9	2.9	4	0	0	2	2	0	0.579	0.0	1.0	2	1.0	0	0	1	1
1353T	43121-43-3	O=C(C(Oc1ccc(cc1)Cl)n2ncnc2)C(C)(C)C	293.78	8.161	23.009	0.639	1.013	0.67	1.132	0.111	5	12	27.5	5	0.135	1	0	16	3	2	0	0	0	1	0	0	1	6	1	44.4	38.9	8.3	5.6	2.8	5	0	0	2	2	0	0.55	0.0	1.0	2	1.0	0	0	1	1
1354T	33354-22-2	O=C(N1CCN(C)CC1)CN3c2cc(ccc2SC3(=O))Cl	325.85	8.807	24.196	0.654	1.015	0.696	1.127	0.11	4	8	28.0	2	0.051	2	0	16	3	2	0	1	0	1	0	0	2	7	1	43.2	37.8	8.1	5.4	2.7	6	0	0	3	4	1	0.714	0.133	1.133	2	0.667	0	0	1	2
1355T	26399-36-0	O=[N+]([O-])c1cc(cc(c1N(CCC)CC2CC2)[N+](=O)[O-])C(F)(F)F	347.33	8.683	25.288	0.632	1.056	0.618	1.167	0.091	8	10	32.0	7	0.171	4	0	16	3	4	0	0	3	0	0	0	0	10	3	40.0	35.0	7.5	10.0	7.5	8	0	0	2	2	0	0.375	0.0	1.0	2	1.0	1	0	0	1
1356T	1084-23-7	O=C2C3=C(N(N2(c1ccccc1))C)CCCC3	228.32	6.919	20.445	0.62	0.991	0.66	1.125	0.14	2	8	24.0	1	0.029	2	0	16	2	1	0	0	0	0	0	0	0	3	0	48.5	42.4	6.1	3.0	0.0	5	0	0	3	4	1	0.882	0.133	1.133	2	0.667	0	0	1	2
1357T	2778-42-9	O=C=NC(c1cccc(c1)C(N=C=O)(C)C)(C)C	244.32	7.186	21.16	0.622	1.001	0.654	1.127	0.118	6	10	25.0	4	0.118	4	0	16	2	2	0	0	0	0	0	0	0	4	0	47.1	41.2	5.9	5.9	0.0	6	2	0	1	1	0	0.333	0.0	1.0	1	1.0	0	0	0	1
1358T	119-90-4	O(c1cc(ccc1(N))c2ccc(N)c(OC)c2)C	244.32	7.186	21.16	0.622	1.001	0.654	1.127	0.124	4	12	25.0	3	0.086	0	0	16	2	2	0	0	0	0	0	0	0	4	0	47.1	41.2	5.9	5.9	0.0	2	0	0	2	2	0	0.667	0.0	1.0	2	1.0	0	0	0	2
1359T	7652-64-4	O=C(c1cccc(c1)C(=O)N2CC2C)N3CC3C	244.32	7.186	21.16	0.622	1.001	0.654	1.127	0.131	4	8	25.0	2	0.056	2	0	16	2	2	0	0	0	0	0	0	0	4	0	47.1	41.2	5.9	5.9	0.0	6	0	0	3	3	0	0.667	0.0	1.0	3	1.0	2	0	0	1
1360T	23887-48-1	O=C3NC(C(=O)NC2CC2(c1ccccc1))CC3	244.32	7.186	21.16	0.622	1.001	0.654	1.127	0.131	2	8	25.0	3	0.083	2	0	16	2	2	0	0	0	0	0	0	0	4	0	47.1	41.2	5.9	5.9	0.0	6	0	0	3	3	0	0.778	0.0	1.0	3	1.0	1	0	1	1
1361T	56611-65-5	O=C(OCC)c2c(cc1C(=NNC(=O)c1c2C)CO)C	276.32	7.676	22.59	0.627	1.019	0.643	1.132	0.111	6	9	27.0	4	0.108	3	0	16	2	4	0	0	0	0	0	0	0	6	0	44.4	38.9	5.6	11.1	0.0	5	0	0	2	3	1	0.5	0.2	1.2	1	0.5	0	0	0	2
1362T	4856-87-5	O=C1C=CC(=O)N1CCCCCCN2C(=O)C=CC2(=O)	276.32	7.676	22.59	0.627	1.019	0.643	1.132	0.111	4	6	27.0	7	0.189	6	0	16	2	4	0	0	0	0	0	0	0	6	0	44.4	38.9	5.6	11.1	0.0	6	0	0	2	2	0	0.5	0.0	1.0	2	1.0	0	0	2	0
1363T	36798-79-5	n1nc(N=NC(C=C(C)C)C)c2ccccc2(c1)	240.34	7.069	21.246	0.625	0.991	0.664	1.132	0.124	3	13	26.5	3	0.086	2	0	16	4	0	0	0	0	0	0	0	0	4	0	47.1	41.2	11.8	0.0	0.0	4	0	0	2	3	1	0.556	0.2	1.2	1	0.5	0	0	0	2
1364T	79983-71-4	OC(c1ccc(cc1Cl)Cl)(Cn2ncnc2)CCCC	314.24	8.493	23.648	0.639	1.009	0.683	1.133	0.111	4	11	26.5	6	0.158	0	0	17	3	1	0	0	0	2	0	0	2	6	2	45.9	37.8	8.1	2.7	5.4	6	0	0	2	2	0	0.55	0.0	1.0	2	1.0	0	0	1	1
1365T	2127-01-7	O=C2c1cc(c(cc1CN2C3CCCCC3)Cl)S(=O)(=O)N	328.85	8.654	24.416	0.643	1.017	0.683	1.127	0.11	5	9	29.0	2	0.05	3	0	17	2	3	0	1	0	1	0	0	2	7	1	44.7	36.8	5.3	7.9	2.6	7	0	0	3	4	1	0.714	0.133	1.133	2	0.667	0	0	1	2
1366T	33433-85-1	O=C(O)Cc1ccc(c(c1)Cl)C2CCCCC2	252.76	7.434	20.998	0.618	0.998	0.665	1.121	0.132	3	7	22.0	3	0.086	1	0	17	0	2	0	0	0	1	0	0	1	3	1	50.0	41.2	0.0	5.9	2.9	7	0	0	2	2	0	0.706	0.0	1.0	2	1.0	0	0	0	2
1367T	2169-64-4	O=C1C=NN(C(=O)N1)C2OC(COC(=O)C)C(OC(=O)C)C2(OC(=O)C)	371.34	8.636	27.185	0.632	1.057	0.615	1.146	0.083	8	6	33.0	8	0.182	6	0	17	3	9	0	0	0	0	0	0	0	12	0	39.5	32.6	7.0	20.9	0.0	8	0	0	2	2	0	0.423	0.0	1.0	2	1.0	0	0	1	1
1368T	132147-50-3	O=C1N=C(NC(=C1)C)SCc2ccccc2N(C)C	275.41	7.65	22.654	0.629	0.997	0.679	1.126	0.117	4	9	26.0	4	0.108	3	0	17	3	1	0	1	0	0	0	0	1	5	0	47.2	38.9	8.3	2.8	0.0	4	0	0	2	2	0	0.632	0.0	1.0	2	1.0	0	0	0	2
1369T	51940-44-4	O=C(O)C1=CN(c2nc(ncc2(C1(=O)))N3CCNCC3)CC	303.36	7.778	24.412	0.626	1.02	0.64	1.144	0.104	4	9	30.0	3	0.073	3	0	17	5	3	0	0	0	0	0	0	0	8	0	43.6	35.9	12.8	7.7	0.0	6	0	0	3	4	1	0.727	0.125	1.125	2	0.667	0	0	0	3
1371T	7348-26-7	O=C(OC2CN1CCC2(CC1))c3ccccc3	231.32	6.804	20.665	0.608	0.995	0.647	1.125	0.14	1	7	23.0	3	0.083	1	0	17	1	2	0	0	0	0	0	0	0	3	0	50.0	41.2	2.9	5.9	0.0	7	0	0	3	4	3	0.824	0.429	1.286	2	0.667	0	0	0	4
1372T	13973-71-2	O=C(OCC(O)C1Oc2ccccc2(OC1))NCC=C	279.32	7.549	22.81	0.616	1.022	0.632	1.132	0.111	3	8	26.0	6	0.158	2	0	17	1	5	0	0	0	0	0	0	0	6	0	45.9	37.8	2.7	13.5	0.0	5	0	0	2	3	1	0.5	0.2	1.2	1	0.5	0	0	0	2
1373T	13887-61-1	O=C(OCC(O)C1Oc2ccccc2(OC1))NC3CC3	279.32	7.549	22.81	0.616	1.022	0.632	1.132	0.116	2	7	26.0	5	0.128	1	0	17	1	5	0	0	0	0	0	0	0	6	0	45.9	37.8	2.7	13.5	0.0	7	0	0	3	4	1	0.65	0.154	1.154	2	0.667	1	0	0	2
1374T	299-45-6	O=C2Oc1cc(OP(OCC)(OCC)=S)ccc1C(=C2)C	328.35	8.641	24.426	0.643	1.017	0.696	1.117	0.105	5	9	28.0	6	0.154	3	0	17	0	5	1	1	0	0	0	0	2	7	0	44.7	36.8	0.0	13.2	0.0	5	0	0	2	3	1	0.476	0.2	1.2	1	0.5	0	0	0	2
1375T	38233-76-0	C(=C1CC3CC1C4C2C=CC(C2)C34)C	186.32	5.822	18.741	0.586	0.967	0.652	1.117	0.187	1	2	19.0	0	0.0	2	0	18	0	0	0	0	0	0	0	0	0	0	0	56.3	43.8	0.0	0.0	0.0	10	0	0	4	10	5	0.857	0.833	1.667	1	0.25	0	0	4	2
1376T	52963-61-8	N1=C(NC(C)(C)C1)C(OCC)c2ccc(c(c2)Cl)Cl	301.24	8.142	23.154	0.626	1.004	0.677	1.131	0.117	5	7	24.0	4	0.105	1	0	18	2	1	0	0	0	2	0	0	2	5	2	48.6	37.8	5.4	2.7	5.4	7	0	0	2	2	0	0.579	0.0	1.0	2	1.0	0	0	1	1
1377T	89784-60-1	O=P(Oc1cnn(c1)c2ccc(cc2)Cl)(OCC)SCCC	360.83	9.021	25.867	0.647	1.013	0.71	1.124	0.1	4	12	29.5	8	0.195	1	0	18	2	3	1	1	0	1	0	0	3	8	1	45.0	35.0	5.0	7.5	2.5	5	0	0	2	2	0	0.5	0.0	1.0	2	1.0	0	0	1	1
1378T	38725-95-0	O=C(O)CN(C(=O)CCl)c1c(cccc1CC)CC	283.78	7.67	22.735	0.614	1.01	0.651	1.13	0.111	6	8	24.0	5	0.135	2	0	18	1	3	0	0	0	1	0	0	1	5	1	48.6	37.8	2.7	8.1	2.7	6	0	0	1	1	0	0.316	0.0	1.0	1	1.0	0	0	0	1
1379T	63716-32-5	N=2c1cc(N)c(OCC)cc1C3C=2CCCC3	230.34	6.581	20.972	0.599	0.989	0.644	1.129	0.14	2	7	23.0	2	0.054	1	0	18	2	1	0	0	0	0	0	0	0	3	0	51.4	40.0	5.7	2.9	0.0	7	0	0	3	6	2	0.765	0.308	1.308	1	0.333	0	0	1	2
1380T	70381-28-1	O=C1C(=C(N=C2C=CC=C(N12)C)C)CCCC	230.34	6.581	20.972	0.599	0.989	0.644	1.129	0.132	4	5	23.0	3	0.083	5	0	18	2	1	0	0	0	0	0	0	0	3	0	51.4	40.0	5.7	2.9	0.0	6	0	0	2	3	1	0.588	0.2	1.2	1	0.5	0	0	0	2
1381T	50847-11-5	O=C(c1c(nn2ccccc12)C(C)C)C(C)C	230.34	6.581	20.972	0.599	0.989	0.644	1.129	0.132	5	11	24.0	3	0.083	1	0	18	2	1	0	0	0	0	0	0	0	3	0	51.4	40.0	5.7	2.9	0.0	6	0	0	2	3	1	0.529	0.222	1.222	1	0.5	0	0	1	1
1382T	77191-36-7	O=C(Nc1c(cccc1C)C)CN2C(=O)CCC2	246.34	6.843	21.687	0.602	0.998	0.639	1.132	0.124	4	8	24.0	3	0.081	2	0	18	2	2	0	0	0	0	0	0	0	4	0	50.0	38.9	5.6	5.6	0.0	6	0	0	2	2	0	0.611	0.0	1.0	2	1.0	0	0	1	1
1383T	77732-09-3	O=C1OCCN1N(C(=O)COC)c2c(cccc2C)C	278.34	7.325	23.116	0.608	1.015	0.629	1.136	0.111	5	8	26.0	4	0.103	2	0	18	2	4	0	0	0	0	0	0	0	6	0	47.4	36.8	5.3	10.5	0.0	6	0	0	2	2	0	0.55	0.0	1.0	2	1.0	0	0	1	1
1384T	14355-12-5	O=C(Oc1c(cc(cc1C(C)CC)[N+](=O)[O-])[N+](=O)[O-])SCCC	342.41	8.351	25.733	0.628	1.032	0.646	1.134	0.091	8	11	31.0	9	0.22	5	0	18	2	6	0	1	0	0	0	0	1	9	0	43.9	34.1	4.9	14.6	0.0	7	0	0	1	1	0	0.261	0.0	1.0	1	1.0	0	0	0	1
1385T	973-21-7	O=C(Oc1c(cc(cc1C(C)CC)[N+](=O)[O-])[N+](=O)[O-])OC(C)C	326.34	7.96	25.261	0.616	1.038	0.617	1.141	0.091	9	11	31.0	8	0.195	5	0	18	2	7	0	0	0	0	0	0	0	9	0	43.9	34.1	4.9	17.1	0.0	7	0	0	1	1	0	0.261	0.0	1.0	1	1.0	0	0	0	1
1386T	35425-83-3	O=C2C[N+]3(C)(CCC2(c1ccccc1)CC3)	216.33	6.363	20.214	0.595	0.984	0.645	1.125	0.15	2	7	22.0	1	0.028	1	0	18	1	1	0	0	0	0	0	0	0	2	0	52.9	41.2	2.9	2.9	0.0	7	0	1	3	4	3	0.875	0.429	1.286	2	0.667	0	0	0	4
1387T	22439-40-3	n2c1ccccc1c(OP(OCC)(OCC)=S)cc2C	311.37	8.194	24.018	0.632	1.002	0.699	1.119	0.111	4	12	27.5	6	0.154	1	0	18	1	3	1	1	0	0	0	0	2	6	0	47.4	36.8	2.6	7.9	0.0	5	0	0	2	3	1	0.5	0.2	1.2	1	0.5	0	0	0	2
1388T	24017-18-3	O=C1c2ccccc2(C(=O)N1CSP(OCC(C)C)(C)=S)	343.44	8.806	25.205	0.646	1.004	0.723	1.114	0.105	6	9	28.0	6	0.15	3	0	18	1	3	1	2	0	0	0	0	3	7	0	46.2	35.9	2.6	7.7	0.0	6	0	0	2	3	1	0.429	0.222	1.222	1	0.5	0	0	1	1
1389T	24017-17-2	O=C1c2ccccc2(C(=O)N1CSP(OCCC)(CC)=S)	343.44	8.806	25.205	0.646	1.004	0.723	1.114	0.105	5	9	28.0	7	0.175	3	0	18	1	3	1	2	0	0	0	0	3	7	0	46.2	35.9	2.6	7.7	0.0	6	0	0	2	3	1	0.429	0.222	1.222	1	0.5	0	0	1	1
1390T	60583-65-5	O=C(C)C2(O)(CCC(c1ccccc1)CC2)	218.32	6.421	20.171	0.593	0.988	0.64	1.122	0.142	3	7	21.0	2	0.057	1	0	18	0	2	0	0	0	0	0	0	0	2	0	52.9	41.2	0.0	5.9	0.0	7	0	0	2	2	0	0.75	0.0	1.0	2	1.0	0	0	0	2
1391T	117666-86-1	O(c1cc(C=CC(OCC)=S)cc(OC)c1(OC))C	282.39	7.632	22.788	0.616	1.009	0.657	1.121	0.111	5	8	24.0	7	0.189	2	0	18	0	4	0	1	0	0	0	0	1	5	0	48.6	37.8	0.0	10.8	0.0	5	0	0	1	1	0	0.316	0.0	1.0	1	1.0	0	0	0	1
1392T	17867-69-5	O=C(Oc1ccccc1(C(=O)O))OCCCCCC	266.32	7.198	22.315	0.603	1.016	0.625	1.129	0.111	4	8	24.0	9	0.243	2	0	18	0	5	0	0	0	0	0	0	0	5	0	48.6	37.8	0.0	13.5	0.0	6	0	0	1	1	0	0.316	0.0	1.0	1	1.0	0	0	0	1
1393T	117-82-8	O=C(OCCOC)c1ccccc1(C(=O)OCCOC)	282.32	7.429	23.03	0.606	1.024	0.621	1.131	0.105	4	8	25.0	10	0.263	2	0	18	0	6	0	0	0	0	0	0	0	6	0	47.4	36.8	0.0	15.8	0.0	6	0	0	1	1	0	0.3	0.0	1.0	1	1.0	0	0	0	1
1394T	3524-68-3	O=C(OCC(CO)(COC(=O)C=C)COC(=O)C=C)C=C	298.32	7.649	23.745	0.609	1.032	0.616	1.133	0.095	7	6	26.0	13	0.342	6	0	18	0	7	0	0	0	0	0	0	0	7	0	46.2	35.9	0.0	17.9	0.0	5	0	0	0	0	0	0.0	0.0	0.0	0	0.0	0	0	0	0
1395T	305-03-3	O=C(O)CCCc1ccc(cc1)N(CCCl)CCCl	304.24	8.006	23.374	0.615	1.006	0.664	1.13	0.111	4	7	23.0	7	0.184	1	0	19	1	2	0	0	0	2	0	0	2	5	2	50.0	36.8	2.6	5.3	5.3	7	0	0	1	1	0	0.316	0.0	1.0	1	1.0	0	0	0	1
1396T	33210-37-6	N1=C(NCCCC1)C(OCC)c2ccc(cc2)Cl	266.8	7.211	22.326	0.603	0.995	0.653	1.132	0.124	2	7	23.0	4	0.105	1	0	19	2	1	0	0	0	1	0	0	1	4	1	51.4	37.8	5.4	2.7	2.7	7	0	0	2	2	0	0.722	0.0	1.0	2	1.0	0	0	0	1
1397T	50528-97-7	O=C(NC1=CCCN1C)Nc2c(cccc2C)C	245.36	6.631	21.993	0.594	0.992	0.637	1.136	0.124	4	8	24.0	2	0.053	2	0	19	3	1	0	0	0	0	0	0	0	4	0	51.4	37.8	8.1	2.7	0.0	5	0	0	2	2	0	0.611	0.0	1.0	2	1.0	0	0	1	1
1399T	958-93-0	n1ccccc1N(Cc2ccsc2)CCN(C)C	261.43	7.066	22.466	0.607	0.985	0.669	1.128	0.124	2	11	24.5	6	0.158	0	0	19	3	0	0	1	0	0	0	0	1	4	0	51.4	37.8	8.1	0.0	0.0	5	0	0	2	2	0	0.611	0.0	1.0	2	1.0	0	0	1	1
1400T	63979-26-0	O=C(c2nnn(c1ccc(N)cc1)c2C)N(CC)CC	273.38	7.01	23.509	0.603	1.001	0.636	1.144	0.111	5	12	27.5	4	0.1	1	0	19	5	1	0	0	0	0	0	0	0	6	0	48.7	35.9	12.8	2.6	0.0	5	0	0	2	2	0	0.55	0.0	1.0	2	1.0	0	0	1	1
1401T	3763-77-7	O(c1ccc2NC(C=C(c2(c1))C)(C)C)CC	217.34	6.21	20.477	0.585	0.982	0.638	1.127	0.142	4	7	21.0	2	0.056	1	0	19	1	1	0	0	0	0	0	0	0	2	0	54.3	40.0	2.9	2.9	0.0	6	0	0	2	3	1	0.625	0.2	1.2	1	0.5	0	0	0	2
1402T	113-45-1, 298-59-9	O=C(OC)C(c1ccccc1)C2NCCCC2	233.34	6.482	21.192	0.589	0.992	0.632	1.129	0.132	2	7	22.0	4	0.108	1	0	19	1	2	0	0	0	0	0	0	0	3	0	52.8	38.9	2.8	5.6	0.0	7	0	0	2	2	0	0.706	0.0	1.0	2	1.0	0	0	0	2
1403T	63887-51-4	O=C(c1ccccc1(OCC=C))N(CC)CC	233.34	6.482	21.192	0.589	0.992	0.632	1.129	0.125	4	8	22.0	6	0.167	2	0	19	1	2	0	0	0	0	0	0	0	3	0	52.8	38.9	2.8	5.6	0.0	5	0	0	1	1	0	0.353	0.0	1.0	1	1.0	0	0	0	1
1404T	78168-92-0	OC(C)C(c1ccc2OCOc2(c1))N3CCOCC3	265.34	6.983	22.622	0.595	1.01	0.623	1.133	0.123	2	6	24.0	3	0.075	0	0	19	1	4	0	0	0	0	0	0	0	5	0	50.0	36.8	2.6	10.5	0.0	8	0	0	3	4	1	0.789	0.133	1.133	2	0.667	0	0	1	2
1405T	19249-34-4	O=C(OCCN(c1ccccc1)CCOC(=O)C)C	265.34	6.983	22.622	0.595	1.01	0.623	1.133	0.111	4	8	24.0	9	0.237	2	0	19	1	4	0	0	0	0	0	0	0	5	0	50.0	36.8	2.6	10.5	0.0	6	0	0	1	1	0	0.316	0.0	1.0	1	1.0	0	0	0	1
1406T	92671-67-5	O=C(Oc1c(ncc2c1COC(OC2)C(C)C)C)C	265.34	6.983	22.622	0.595	1.01	0.623	1.133	0.117	5	7	24.0	3	0.077	1	0	19	1	4	0	0	0	0	0	0	0	5	0	50.0	36.8	2.6	10.5	0.0	8	0	0	2	3	1	0.579	0.182	1.182	1	0.5	0	0	0	1
1407T	22862-76-6	O=C(OC2C(O)CNC2(Cc1ccc(OC)cc1))C	265.34	6.983	22.622	0.595	1.01	0.623	1.133	0.117	4	7	24.0	5	0.128	1	0	19	1	4	0	0	0	0	0	0	0	5	0	50.0	36.8	2.6	10.5	0.0	7	0	0	2	2	0	0.579	0.0	1.0	2	1.0	0	0	1	1
1408T	35619-65-9	O(c1cc(cc(OC)c1(OC))C(N2CCOCC2)=S)C	297.41	7.626	23.809	0.61	1.011	0.649	1.128	0.111	4	7	25.0	4	0.1	1	0	19	1	4	0	1	0	0	0	0	1	6	0	48.7	35.9	2.6	10.3	0.0	7	0	0	2	2	0	0.6	0.0	1.0	2	1.0	0	0	0	2
1409T	17959-11-4	O=C(Oc1ccccc1(OC(C)C))NCC(=O)COC	281.34	7.214	23.337	0.598	1.018	0.619	1.135	0.105	5	8	25.0	8	0.205	2	0	19	1	5	0	0	0	0	0	0	0	6	0	48.7	35.9	2.6	12.8	0.0	6	0	0	1	1	0	0.3	0.0	1.0	1	1.0	0	0	0	1
1410T	13887-60-0	O=C(OCC(O)C1Oc2ccccc2(OC1))NCCC	281.34	7.214	23.337	0.598	1.018	0.619	1.135	0.111	3	7	25.0	6	0.15	1	0	19	1	5	0	0	0	0	0	0	0	6	0	48.7	35.9	2.6	12.8	0.0	7	0	0	2	3	1	0.5	0.2	1.2	1	0.5	0	0	0	2
1411T	611-75-6	Nc1c(cc(cc1Br)Br)CN(C)C2CCCCC2	376.16	9.899	23.361	0.615	0.987	0.693	1.127	0.124	4	6	22.0	3	0.077	0	0	20	2	0	0	0	0	0	2	0	2	4	2	52.6	36.8	5.3	0.0	5.3	8	0	0	2	2	0	0.667	0.0	1.0	2	1.0	0	0	0	2
1412T	69-27-2	c12(c(c(c(c(c1Cl)Cl)Cl)Cl)C[N+](C)(C2)CC[N+](C)(C)C)	358.16	8.954	25.148	0.629	1.005	0.695	1.133	0.111	8	6	24.0	3	0.073	0	0	20	2	0	0	0	0	4	0	0	4	6	4	50.0	35.0	5.0	0.0	10.0	8	0	2	2	3	1	0.45	0.222	1.222	1	0.5	0	0	1	1
1413T	15972-60-8	O=C(N(c1c(cccc1CC)CC)COC)CCl	269.8	7.1	22.547	0.593	0.998	0.642	1.132	0.118	5	7	22.0	5	0.132	1	0	20	1	2	0	0	0	1	0	0	1	4	1	52.6	36.8	2.6	5.3	2.6	7	0	0	1	1	0	0.333	0.0	1.0	1	1.0	0	0	0	1
1414T	4681-36-1	O=C(OCCF)C(c1ccccc1)SP(OCC)(OCC)=S	366.45	8.725	26.335	0.627	1.016	0.693	1.126	0.095	5	8	27.0	10	0.238	2	0	20	0	4	1	2	1	0	0	0	3	8	1	47.6	33.3	0.0	9.5	2.4	7	0	0	1	1	0	0.273	0.0	1.0	1	1.0	0	0	0	1
1415T	1982-49-6	O=C(Nc1ccccc1)NC2CCCCC2(C)	232.36	6.28	21.499	0.581	0.986	0.63	1.134	0.132	2	7	22.0	2	0.053	1	0	20	2	1	0	0	0	0	0	0	0	3	0	54.1	37.8	5.4	2.7	0.0	7	0	0	2	2	0	0.706	0.0	1.0	2	1.0	0	0	0	2
1416T	33235-97-1	N1=C(NCCC1)C(OCCC)c2ccccc2	232.36	6.28	21.499	0.581	0.986	0.63	1.134	0.132	1	7	22.0	5	0.132	1	0	20	2	1	0	0	0	0	0	0	0	3	0	54.1	37.8	5.4	2.7	0.0	7	0	0	2	2	0	0.706	0.0	1.0	2	1.0	0	0	0	2
1417T	33210-54-7	N1=C(NCCCC1)C(OCC)c2ccccc2	232.36	6.28	21.499	0.581	0.986	0.63	1.134	0.132	1	7	22.0	4	0.105	1	0	20	2	1	0	0	0	0	0	0	0	3	0	54.1	37.8	5.4	2.7	0.0	7	0	0	2	2	0	0.765	0.0	1.0	2	1.0	0	0	0	1
1418T	52963-60-7	N1=C(NC(C)(C)C1)C(OCC)c2ccccc2	232.36	6.28	21.499	0.581	0.986	0.63	1.134	0.132	3	7	22.0	4	0.105	1	0	20	2	1	0	0	0	0	0	0	0	3	0	54.1	37.8	5.4	2.7	0.0	7	0	0	2	2	0	0.647	0.0	1.0	2	1.0	0	0	1	1
1419T	33210-62-7	N1=C(NCC(OC)C1)C(OCC)c2ccccc2	248.36	6.536	22.214	0.585	0.995	0.626	1.136	0.124	2	7	23.0	5	0.128	1	0	20	2	2	0	0	0	0	0	0	0	4	0	52.6	36.8	5.3	5.3	0.0	7	0	0	2	2	0	0.667	0.0	1.0	2	1.0	0	0	0	2
1420T	63982-52-5	O=C(Oc1cc(c(OC(=O)NC)cc1C)C(C)C)NC	280.36	7.009	23.643	0.591	1.012	0.617	1.139	0.105	7	8	25.0	5	0.125	2	0	20	2	4	0	0	0	0	0	0	0	6	0	50.0	35.0	5.0	10.0	0.0	6	0	0	1	1	0	0.3	0.0	1.0	1	1.0	0	0	0	1
1421T	108552-93-8	n1[nH]c3ccccc3(c1NCCCN2CCOCC2)	260.38	6.676	23.015	0.59	0.995	0.63	1.142	0.123	0	10	26.0	5	0.122	0	0	20	4	1	0	0	0	0	0	0	0	5	0	51.3	35.9	10.3	2.6	0.0	7	0	0	3	4	1	0.789	0.133	1.133	2	0.667	0	0	1	2
1422T	91595-86-7	N1=C(OC(C1)CN3CCN(c2ccccc2)CC3)N	260.38	6.676	23.015	0.59	0.995	0.63	1.142	0.123	1	7	25.0	3	0.073	1	0	20	4	1	0	0	0	0	0	0	0	5	0	51.3	35.9	10.3	2.6	0.0	7	0	0	3	3	0	0.895	0.0	1.0	3	1.0	0	0	1	2
1423T	147160-52-9	O=C(NCCCCNC(=O)n1nc(cc1)C)n2nc(cc2)C	304.4	7.248	25.246	0.601	1.011	0.626	1.15	0.1	4	12	30.0	5	0.116	2	0	20	6	2	0	0	0	0	0	0	0	8	0	47.6	33.3	14.3	4.8	0.0	6	0	0	2	2	0	0.455	0.0	1.0	2	1.0	0	0	2	0
1424T	68789-93-5	N#CCCSC(=NOC(=O)N(C)SSN(C(=O)ON=C(C)SCCC#N)C)C	464.68	9.681	31.424	0.655	1.029	0.704	1.134	0.071	8	6	35.0	13	0.277	4	2	20	6	4	0	4	0	0	0	0	4	14	0	41.7	29.2	12.5	8.3	0.0	8	2	0	0	0	0	0.0	0.0	0.0	0	0.0	0	0	0	0
1425T	101-85-9	OCC(=Cc1ccccc1)CCCCC	204.34	5.838	19.983	0.571	0.976	0.631	1.125	0.143	2	7	19.0	6	0.171	1	0	20	0	1	0	0	0	0	0	0	0	1	0	57.1	40.0	0.0	2.9	0.0	6	0	0	1	1	0	0.4	0.0	1.0	1	1.0	0	0	0	1
1426T	7492-37-7	O=C(CCC)C(Cc1ccccc1)CC	204.34	5.838	19.983	0.571	0.976	0.631	1.125	0.143	3	7	19.0	6	0.171	1	0	20	0	1	0	0	0	0	0	0	0	1	0	57.1	40.0	0.0	2.9	0.0	7	0	0	1	1	0	0.4	0.0	1.0	1	1.0	0	0	0	1
1427T	55837-18-8	O=C(O)C(c1ccc(cc1)CC(C)C)CC	220.34	6.121	20.698	0.575	0.986	0.626	1.127	0.133	5	7	20.0	5	0.139	1	0	20	0	2	0	0	0	0	0	0	0	2	0	55.6	38.9	0.0	5.6	0.0	7	0	0	1	1	0	0.375	0.0	1.0	1	1.0	0	0	0	1
1428T	5431-31-2	O=C(c1ccccc1)C(O)OCCCCCC	236.34	6.388	21.412	0.579	0.995	0.621	1.129	0.125	3	7	21.0	8	0.216	1	0	20	0	3	0	0	0	0	0	0	0	3	0	54.1	37.8	0.0	8.1	0.0	7	0	0	1	1	0	0.353	0.0	1.0	1	1.0	0	0	0	1
1429T	2386-87-0	O=C(OCC1CCC2OC2(C1))C3CCC4OC4(C3)	252.34	6.641	22.127	0.582	1.004	0.617	1.131	0.137	1	1	22.0	4	0.098	1	0	20	0	4	0	0	0	0	0	0	0	4	0	52.6	36.8	0.0	10.5	0.0	13	0	0	4	6	2	0.778	0.286	1.286	2	0.5	2	0	0	2
1430T	25333-96-4	O(c1c(cc(cc1Br)Br)COCCN(CC)CC)C	395.16	9.879	24.296	0.607	0.998	0.675	1.129	0.111	5	6	22.0	8	0.2	0	0	21	1	2	0	0	0	0	2	0	2	5	2	52.5	35.0	2.5	5.0	5.0	8	0	0	1	1	0	0.316	0.0	1.0	1	1.0	0	0	0	1
1431T	92320-57-5	O=C(NCCN(C)C)C(Oc1ccc(cc1)Cl)(C)C	284.82	7.12	23.568	0.589	1.0	0.635	1.138	0.111	6	7	23.0	6	0.15	1	0	21	2	2	0	0	0	1	0	0	1	5	1	52.5	35.0	5.0	5.0	2.5	7	0	0	1	1	0	0.316	0.0	1.0	1	1.0	0	0	0	1
1432T	33484-49-0	O=C(OCCC)C1=C[N+](=C2N(C1(=O))C(C)CCC2)C	265.37	6.634	23.192	0.58	1.002	0.615	1.139	0.117	5	4	24.0	4	0.098	4	0	21	2	3	0	0	0	0	0	0	0	5	0	52.5	35.0	5.0	7.5	0.0	9	0	1	2	3	1	0.526	0.2	1.2	1	0.5	0	0	0	2
1433T	5294-61-1	O=C(Nc1c(cccc1C)C)CN2CCNCC2	247.38	6.343	22.52	0.577	0.989	0.624	1.14	0.124	3	7	23.0	3	0.075	1	0	21	3	1	0	0	0	0	0	0	0	4	0	53.8	35.9	7.7	2.6	0.0	7	0	0	2	2	0	0.667	0.0	1.0	2	1.0	0	0	0	2
1434T	4849-32-5	O=C(Oc1cccc(c1)NC(=O)N(C)C)NC(C)(C)C	279.38	6.814	23.95	0.584	1.006	0.615	1.143	0.105	7	8	25.0	4	0.098	2	0	21	3	3	0	0	0	0	0	0	0	6	0	51.2	34.1	7.3	7.3	0.0	6	0	0	1	1	0	0.3	0.0	1.0	1	1.0	0	0	0	1
1435T	21738-42-1	O=[N+]([O-])c1cc2NC(CNC(C)C)CCc2(cc1CO)	279.38	6.814	23.95	0.584	1.006	0.615	1.143	0.111	5	8	26.0	5	0.119	2	0	21	3	3	0	0	0	0	0	0	0	6	0	51.2	34.1	7.3	7.3	0.0	8	0	0	2	3	1	0.5	0.2	1.2	1	0.5	0	0	0	2
1436T	2324-94-9	Oc1cccc(c1)C2(CN(C)CC2)CCC	219.36	5.929	21.004	0.568	0.98	0.624	1.131	0.142	3	6	20.0	3	0.079	0	0	21	1	1	0	0	0	0	0	0	0	2	0	56.8	37.8	2.7	2.7	0.0	8	0	0	2	2	0	0.687	0.0	1.0	2	1.0	0	0	1	1
1437T	330-64-3	O=C(Oc1cc(cc(c1)C(C)C)C(C)C)NC	235.36	6.194	21.719	0.572	0.989	0.619	1.133	0.125	6	7	21.0	4	0.105	1	0	21	1	2	0	0	0	0	0	0	0	3	0	55.3	36.8	2.6	5.3	0.0	7	0	0	1	1	0	0.353	0.0	1.0	1	1.0	0	0	0	1
1438T	728-40-5	O=[N+]([O-])c1cc(c(O)c(c1)C(C)(C)C)C(C)(C)C	251.36	6.445	22.434	0.575	0.998	0.615	1.135	0.118	9	8	23.0	3	0.077	2	0	21	1	3	0	0	0	0	0	0	0	4	0	53.8	35.9	2.6	7.7	0.0	8	0	0	1	1	0	0.333	0.0	1.0	1	1.0	0	0	0	1
1439T	52888-80-9	O=C(N(CCC)CCC)SCc1ccccc1	251.43	6.617	22.191	0.584	0.983	0.651	1.126	0.125	3	7	21.0	7	0.184	1	0	21	1	1	0	1	0	0	0	0	1	3	0	55.3	36.8	2.6	2.6	0.0	7	0	0	1	1	0	0.353	0.0	1.0	1	1.0	0	0	0	1
1440T	23726-91-2	C=C(C=CC)C1=C(C)CCCC1(C)C	190.36	5.288	19.795	0.55	0.964	0.622	1.127	0.154	5	3	17.0	2	0.056	3	0	22	0	0	0	0	0	0	0	0	0	0	0	61.1	38.9	0.0	0.0	0.0	8	0	0	1	1	0	0.429	0.0	1.0	1	1.0	0	0	0	1
1441T	4093-35-0	O=C(NCCN(CC)CC)c1cc(c(N)cc1(OC))Br	344.29	8.197	24.787	0.59	1.001	0.64	1.141	0.105	6	7	24.0	7	0.167	1	0	22	3	2	0	0	0	0	1	0	1	6	1	52.4	33.3	7.1	4.8	2.4	7	0	0	1	1	0	0.3	0.0	1.0	1	1.0	0	0	0	1
1442T	364-62-5	O=C(NCCN(CC)CC)c1cc(c(N)cc1(OC))Cl	299.84	7.139	24.589	0.585	1.003	0.629	1.143	0.105	6	7	24.0	7	0.167	1	0	22	3	2	0	0	0	1	0	0	1	6	1	52.4	33.3	7.1	4.8	2.4	7	0	0	1	1	0	0.3	0.0	1.0	1	1.0	0	0	0	1
1443T	68677-06-5	O=S(=O)(NCC1N(CC)CCC1)c2cc(c(N)cc2(OC))Cl	347.91	7.907	26.491	0.602	1.012	0.648	1.14	0.1	6	8	28.0	6	0.133	2	0	22	3	3	0	1	0	1	0	0	2	8	1	50.0	31.8	6.8	6.8	2.3	8	0	0	2	2	0	0.5	0.0	1.0	2	1.0	0	0	1	1
1444T	1215-83-4	OC(C)(Cc1ccc(cc1)Cl)C(C)CN(C)C	255.82	6.559	22.359	0.573	0.986	0.633	1.134	0.125	6	6	20.0	5	0.128	0	0	22	1	1	0	0	0	1	0	0	1	3	1	56.4	35.9	2.6	2.6	2.6	8	0	0	1	1	0	0.353	0.0	1.0	1	1.0	0	0	0	1
1445T	15148-80-8	OC(COc1cc(ccc1Cl)C)CNC(C)(C)C	271.82	6.795	23.073	0.577	0.995	0.629	1.136	0.118	6	6	21.0	6	0.15	0	0	22	1	2	0	0	0	1	0	0	1	4	1	55.0	35.0	2.5	5.0	2.5	8	0	0	1	1	0	0.333	0.0	1.0	1	1.0	0	0	0	1
1446T	127-59-3	O=S(=O)(c1ccc(cc1)Cl)N(CCCC)CCCC	303.89	7.412	24.26	0.592	0.997	0.654	1.13	0.111	5	8	24.0	8	0.195	2	0	22	1	2	0	1	0	1	0	0	2	5	1	53.7	34.1	2.4	4.9	2.4	8	0	0	1	1	0	0.316	0.0	1.0	1	1.0	0	0	0	1
1447T	137-58-6	O=C(Nc1c(cccc1C)C)CN(CC)CC	234.38	6.01	22.026	0.565	0.984	0.617	1.137	0.125	5	7	21.0	5	0.128	1	0	22	2	1	0	0	0	0	0	0	0	3	0	56.4	35.9	5.1	2.6	0.0	7	0	0	1	1	0	0.353	0.0	1.0	1	1.0	0	0	0	1
1448T	18659-45-5	O=C(Oc1c(ccc(c1N(C)C)C)C(C)C)NC	250.38	6.259	22.74	0.569	0.992	0.613	1.139	0.118	7	7	22.0	4	0.1	1	0	22	2	2	0	0	0	0	0	0	0	4	0	55.0	35.0	5.0	5.0	0.0	7	0	0	1	1	0	0.333	0.0	1.0	1	1.0	0	0	0	1
1449T	6673-35-4	O=C(Nc1ccc(OCC(O)CNC(C)C)cc1)C	266.38	6.497	23.455	0.572	1.001	0.609	1.141	0.111	5	7	23.0	7	0.171	1	0	22	2	3	0	0	0	0	0	0	0	5	0	53.7	34.1	4.9	7.3	0.0	7	0	0	1	1	0	0.316	0.0	1.0	1	1.0	0	0	0	1
1450T	29122-68-7	O=C(N)Cc1ccc(OCC(O)CNC(C)C)cc1	266.38	6.497	23.455	0.572	1.001	0.609	1.141	0.111	5	7	23.0	8	0.195	1	0	22	2	3	0	0	0	0	0	0	0	5	0	53.7	34.1	4.9	7.3	0.0	7	0	0	1	1	0	0.316	0.0	1.0	1	1.0	0	0	0	1
1451T	841-73-6	O=C1NC(=O)C(C(=O)N1C2CCCCC2)CCCC	266.38	6.497	23.455	0.572	1.001	0.609	1.141	0.117	4	3	23.0	4	0.095	3	0	22	2	3	0	0	0	0	0	0	0	5	0	53.7	34.1	4.9	7.3	0.0	11	0	0	2	2	0	0.632	0.0	1.0	2	1.0	0	0	0	2
1452T	30238-41-6	O=C(OCC)C1=CN(CC)C2N(C1(=O))C(C)CCC2	266.38	6.497	23.455	0.572	1.001	0.609	1.141	0.117	5	3	23.0	4	0.095	3	0	22	2	3	0	0	0	0	0	0	0	5	0	53.7	34.1	4.9	7.3	0.0	10	0	0	2	3	1	0.526	0.2	1.2	1	0.5	0	0	0	2
1453T	17243-64-0, 63250-48-6	O=C(OCC)C=C2N(C(=O)C(N1CCCCC1)S2)CC	298.45	7.106	24.642	0.587	1.002	0.634	1.136	0.111	4	3	24.0	5	0.116	3	0	22	2	3	0	1	0	0	0	0	1	6	0	52.4	33.3	4.8	7.1	0.0	10	0	0	2	2	0	0.55	0.0	1.0	2	1.0	0	0	1	1
1454T	60735-64-0	O=C(c1ccc(cc1)NS(=O)(=O)C)C(N(CC)CC)C	298.45	7.106	24.642	0.587	1.002	0.634	1.136	0.105	7	9	26.0	7	0.167	3	0	22	2	3	0	1	0	0	0	0	1	6	0	52.4	33.3	4.8	7.1	0.0	7	0	0	1	1	0	0.3	0.0	1.0	1	1.0	0	0	0	1
1455T	32568-89-1	O=C1N(C(=O)C(N1CC2OC2)(C)C)CC(OCC3OC3)C	298.38	6.939	24.885	0.579	1.016	0.602	1.144	0.11	5	2	25.0	7	0.156	2	0	22	2	5	0	0	0	0	0	0	0	7	0	51.2	32.6	4.7	11.6	0.0	12	0	0	3	3	0	0.524	0.0	1.0	3	1.0	2	0	1	0
1456T	27013-89-4	Oc1ccc(cc1)CCCCCC(C)C	206.36	5.577	20.51	0.554	0.974	0.617	1.129	0.143	3	6	18.0	6	0.162	0	0	22	0	1	0	0	0	0	0	0	0	1	0	59.5	37.8	0.0	2.7	0.0	8	0	0	1	1	0	0.4	0.0	1.0	1	1.0	0	0	0	1
1457T	140-66-9	Oc1ccc(cc1)C(C)(C)CC(C)(C)C	206.36	5.577	20.51	0.554	0.974	0.617	1.129	0.143	6	6	18.0	3	0.081	0	0	22	0	1	0	0	0	0	0	0	0	1	0	59.5	37.8	0.0	2.7	0.0	8	0	0	1	1	0	0.4	0.0	1.0	1	1.0	0	0	0	1
1458T	949-13-3	Oc1ccccc1CCCCCCCC	206.36	5.577	20.51	0.554	0.974	0.617	1.129	0.143	2	6	18.0	7	0.189	0	0	22	0	1	0	0	0	0	0	0	0	1	0	59.5	37.8	0.0	2.7	0.0	8	0	0	1	1	0	0.4	0.0	1.0	1	1.0	0	0	0	1
1459T	63989-86-6	Oc1cc(ccc1CCCCCCC)C	206.36	5.577	20.51	0.554	0.974	0.617	1.129	0.143	3	6	18.0	6	0.162	0	0	22	0	1	0	0	0	0	0	0	0	1	0	59.5	37.8	0.0	2.7	0.0	8	0	0	1	1	0	0.4	0.0	1.0	1	1.0	0	0	0	1
1460T	33704-61-9	O=C1C2=C(CCC1)C(C)(C)C(C)C2(C)C	206.36	5.577	20.51	0.554	0.974	0.617	1.129	0.152	6	2	18.0	0	0.0	2	0	22	0	1	0	0	0	0	0	0	0	1	0	59.5	37.8	0.0	2.7	0.0	11	0	0	2	3	1	0.6	0.222	1.222	1	0.5	0	0	1	1
1461T	21280-29-5	O=C1OC23(CCCC(C)(C)C3(CC1(C)CC2))	222.36	5.852	21.224	0.559	0.984	0.613	1.131	0.15	4	1	19.0	0	0.0	1	0	22	0	2	0	0	0	0	0	0	0	2	0	57.9	36.8	0.0	5.3	0.0	13	0	0	3	6	4	0.75	0.667	1.5	1	0.333	0	0	0	4
1462T	36366-93-5	OCCOCCOCCOCCOc1ccccc1	270.36	6.594	23.369	0.57	1.009	0.601	1.137	0.111	1	6	22.0	12	0.293	0	0	22	0	5	0	0	0	0	0	0	0	5	0	53.7	34.1	0.0	12.2	0.0	8	0	0	1	1	0	0.316	0.0	1.0	1	1.0	0	0	0	1
1463T	77-89-4	O=C(OC(C(=O)OCC)(CC(=O)OCC)CC(=O)OCC)C	318.36	7.235	25.513	0.58	1.03	0.591	1.142	0.091	8	4	25.0	13	0.302	4	0	22	0	8	0	0	0	0	0	0	0	8	0	50.0	31.8	0.0	18.2	0.0	10	0	0	0	0	0	0.0	0.0	0.0	0	0.0	0	0	0	0
1464T	10137-80-1	c1ccc(cc1)NCC(CC)CCCC	205.38	5.405	20.816	0.548	0.969	0.615	1.133	0.143	2	6	18.0	7	0.184	0	0	23	1	0	0	0	0	0	0	0	0	1	0	60.5	36.8	2.6	0.0	0.0	8	0	0	1	1	0	0.4	0.0	1.0	1	1.0	0	0	0	1
1465T	140-01-2, 12389-75-2	O=C(O)CN(CC(=O)O)CCN(CC(=O)O)CCN(CC(=O)O)CC(=O)O	393.4	7.868	29.48	0.59	1.048	0.584	1.155	0.074	10	5	31.0	16	0.327	5	0	23	3	10	0	0	0	0	0	0	0	13	0	46.0	28.0	6.0	20.0	0.0	9	0	0	0	0	0	0.0	0.0	0.0	0	0.0	0	0	0	0
1466T	80733-97-7	O=C1C=CN(C(=O)C1(CC)CC)CN2CCNCC2	265.4	6.319	23.762	0.566	0.995	0.608	1.144	0.117	4	3	23.0	4	0.093	3	0	23	3	2	0	0	0	0	0	0	0	5	0	54.8	33.3	7.1	4.8	0.0	10	0	0	2	2	0	0.632	0.0	1.0	2	1.0	0	0	0	2
1467T	101526-62-9	O=C(NCCN(CC)CC)c1ccc(cc1)NS(=O)(=O)C	313.47	7.124	25.664	0.583	1.005	0.628	1.141	0.1	6	9	27.0	8	0.182	3	0	23	3	3	0	1	0	0	0	0	1	7	0	52.3	31.8	6.8	6.8	0.0	7	0	0	1	1	0	0.286	0.0	1.0	1	1.0	0	0	0	1
1468T	274671-61-3	O(Cc1ccc(cc1)C)CCN(CC)CC	221.38	5.676	21.531	0.552	0.978	0.611	1.135	0.133	3	6	19.0	7	0.179	0	0	23	1	1	0	0	0	0	0	0	0	2	0	59.0	35.9	2.6	2.6	0.0	8	0	0	1	1	0	0.375	0.0	1.0	1	1.0	0	0	0	1
1469T	550-53-8	OC(c1cc(OC)ccc1(OC))C(NC(C)C)C	253.38	6.18	22.961	0.56	0.995	0.604	1.139	0.118	6	6	21.0	6	0.146	0	0	23	1	3	0	0	0	0	0	0	0	4	0	56.1	34.1	2.4	7.3	0.0	8	0	0	1	1	0	0.333	0.0	1.0	1	1.0	0	0	0	1
1470T	2528-36-1	O=P(Oc1ccccc1)(OCCCC)OCCCC	286.34	6.818	24.105	0.574	0.997	0.634	1.132	0.111	3	7	23.0	10	0.238	1	0	23	0	4	1	0	0	0	0	0	1	5	0	54.8	33.3	0.0	9.5	0.0	8	0	0	1	1	0	0.316	0.0	1.0	1	1.0	0	0	0	1
1471T	329-21-5	O(CC)P(CC)(=S)Sc1ccc(cc1)C(C)(C)C	302.48	7.378	24.334	0.594	0.977	0.697	1.116	0.118	6	7	22.0	6	0.146	1	0	23	0	1	1	2	0	0	0	0	3	4	0	56.1	34.1	0.0	2.4	0.0	8	0	0	1	1	0	0.333	0.0	1.0	1	1.0	0	0	0	1
1472T	97-41-6	C=C(CCC)C1C(C=C(C)C)C1(C)(C)	192.38	5.063	20.322	0.535	0.963	0.609	1.131	0.154	6	2	16.0	4	0.105	2	0	24	0	0	0	0	0	0	0	0	0	0	0	63.2	36.8	0.0	0.0	0.0	10	0	0	1	1	0	0.214	0.0	1.0	1	1.0	1	0	0	0
1473T	31571-71-8, 67-42-5	O=C(O)CN(CC(=O)O)CCOCCOCCN(CC(=O)O)CC(=O)O	380.4	7.608	28.986	0.58	1.044	0.579	1.153	0.077	8	4	29.0	17	0.347	4	0	24	2	10	0	0	0	0	0	0	0	12	0	48.0	28.0	4.0	20.0	0.0	10	0	0	0	0	0	0.0	0.0	0.0	0	0.0	0	0	0	0
1474T	106-29-6	O=C(OCC=C(C)CCC=C(C)C)CCC	224.38	5.609	21.751	0.544	0.981	0.601	1.135	0.125	5	3	18.0	8	0.205	3	0	24	0	2	0	0	0	0	0	0	0	2	0	60.0	35.0	0.0	5.0	0.0	9	0	0	0	0	0	0.0	0.0	0.0	0	0.0	0	0	0	0
1475T	1531-97-1	O=C(OC2CCC(N1CCCCC1)CC2)CC	239.4	5.7	22.773	0.542	0.985	0.596	1.14	0.132	2	1	19.0	4	0.093	1	0	25	1	2	0	0	0	0	0	0	0	3	0	59.5	33.3	2.4	4.8	0.0	13	0	0	2	2	0	0.706	0.0	1.0	2	1.0	0	0	0	2
1476T	34769-67-0	OC1C3CN(C)CC1C(N2CCCC2)C(C)C3	238.42	5.545	23.079	0.537	0.98	0.595	1.144	0.14	3	0	19.0	1	0.022	0	0	26	2	1	0	0	0	0	0	0	0	3	0	60.5	32.6	4.7	2.3	0.0	14	0	0	3	4	2	0.824	0.286	1.214	2	0.667	0	0	1	2
1477T	987-78-0	O=C1N=C(N)C=CN1C2OC(COP(=O)(O)OP(=O)(O)OCC[N+](C)(C)C)C(O)C2(O)	489.39	8.438	34.381	0.593	1.043	0.619	1.154	0.069	11	5	37.0	10	0.169	5	0	27	4	11	2	0	0	0	0	0	2	17	0	46.6	24.1	6.9	19.0	0.0	10	0	1	2	2	0	0.355	0.0	1.0	2	1.0	0	0	1	1
1478T	110-40-7	O=C(OCC)CCCCCCCCC(=O)OCC	258.4	5.873	23.708	0.539	0.995	0.584	1.142	0.111	4	2	19.0	13	0.302	2	0	26	0	4	0	0	0	0	0	0	0	4	0	59.1	31.8	0.0	9.1	0.0	12	0	0	0	0	0	0.0	0.0	0.0	0	0.0	0	0	0	0
1479T	32358-07-9	O=C(OCC=C)CC(C(=O)OCC(C)SP(OC)(OC)=S)SP(OC)(OC)=S	512.62	9.493	33.689	0.624	1.023	0.708	1.123	0.071	10	5	32.0	17	0.321	5	0	26	0	8	2	4	0	0	0	0	6	14	0	48.1	25.9	0.0	14.8	0.0	10	0	0	0	0	0	0.0	0.0	0.0	0	0.0	0	0	0	0
1480T	10520-81-7	O=C(O)C(CCCCCCCCCCCC)Br	307.31	6.984	23.83	0.542	0.983	0.612	1.138	0.118	4	1	17.0	12	0.279	1	0	27	0	2	0	0	0	0	1	0	1	3	1	61.4	31.8	0.0	4.5	2.3	13	0	0	0	0	0	0.0	0.0	0.0	0	0.0	0	0	0	0
1481T	2224-33-1	N(O[Si](ON=C(C)CC)(ON=C(C)CC)C=C)=C(C)CC	313.53	6.532	27.415	0.571	0.993	0.637	1.142	0.095	7	4	24.0	10	0.213	4	0	27	3	3	0	0	0	0	0	0	1	7	0	56.3	29.2	6.3	6.3	0.0	9	0	0	0	0	0	0.0	0.0	0.0	0	0.0	0	0	0	0
1482T	24151-93-7	O=C(N1CCCCC1C)CSP(OCCC)(OCCC)=S	353.54	7.215	27.839	0.568	0.991	0.653	1.133	0.1	5	2	23.0	9	0.184	2	0	28	1	3	1	2	0	0	0	0	3	7	0	57.1	28.6	2.0	6.1	0.0	13	0	0	1	1	0	0.286	0.0	1.0	1	1.0	0	0	0	1
1483T	10141-19-2	O(C=C)CC(C)CCCC(C)CC(C)C	212.42	4.94	22.09	0.514	0.97	0.584	1.14	0.133	5	1	15.0	9	0.214	1	0	28	0	1	0	0	0	0	0	0	0	1	0	65.1	32.6	0.0	2.3	0.0	12	0	0	0	0	0	0.0	0.0	0.0	0	0.0	0	0	0	0
1484T	26748-41-4	O=C(OOC(C)(C)C)C(C)(CC)CCC(C)C	244.42	5.432	23.52	0.523	0.986	0.578	1.143	0.118	8	1	17.0	8	0.182	1	0	28	0	3	0	0	0	0	0	0	0	3	0	62.2	31.1	0.0	6.7	0.0	13	0	0	0	0	0	0.0	0.0	0.0	0	0.0	0	0	0	0
1485T	3006-86-8	O(OC1(OOC(C)(C)C)(CCCCC1))C(C)(C)C	260.42	5.661	24.234	0.527	0.993	0.576	1.145	0.118	6	0	18.0	6	0.13	0	0	28	0	4	0	0	0	0	0	0	0	4	0	60.9	30.4	0.0	8.7	0.0	14	0	0	1	1	0	0.333	0.0	1.0	1	1.0	0	0	0	1
1486T	70833-40-8	O=C(OOC(C)(C)CC)OCC(CC)CCCC	260.42	5.661	24.234	0.527	0.993	0.576	1.145	0.111	6	1	18.0	11	0.244	1	0	28	0	4	0	0	0	0	0	0	0	4	0	60.9	30.4	0.0	8.7	0.0	13	0	0	0	0	0	0.0	0.0	0.0	0	0.0	0	0	0	0
1487T	1847-58-1	O=C(OCCCCCCCCCCCC)CS(=O)(=O)O	308.49	6.427	26.136	0.545	1.002	0.595	1.141	0.1	5	3	22.0	14	0.298	3	0	28	0	5	0	1	0	0	0	0	1	6	0	58.3	29.2	0.0	10.4	0.0	13	0	0	0	0	0	0.0	0.0	0.0	0	0.0	0	0	0	0
1488T	2990-21-8	O=S(=O)(OCCCN(CCCOS(=O)(=O)C)C1CCCCC1)C	371.58	7.146	29.06	0.559	1.011	0.609	1.142	0.091	6	4	27.0	11	0.212	4	0	29	1	6	0	2	0	0	0	0	2	9	0	55.8	26.9	1.9	11.5	0.0	14	0	0	1	1	0	0.261	0.0	1.0	1	1.0	0	0	0	1
1489T	112-72-1	OCCCCCCCCCCCCCC	214.44	4.765	22.617	0.503	0.968	0.575	1.143	0.133	2	0	14.0	12	0.273	0	0	30	0	1	0	0	0	0	0	0	0	1	0	66.7	31.1	0.0	2.2	0.0	14	0	0	0	0	0	0.0	0.0	0.0	0	0.0	0	0	0	0
1490T	139-88-8	O=S(=O)(O)OC(CCC(CC)CCCC)CC(C)C	294.51	6.01	25.948	0.53	0.993	0.59	1.143	0.105	7	2	20.0	11	0.229	2	0	30	0	4	0	1	0	0	0	0	1	5	0	61.2	28.6	0.0	8.2	0.0	14	0	0	0	0	0	0.0	0.0	0.0	0	0.0	0	0	0	0
1491T	15826-16-1, 32612-48-9, 9004-82-4	O=S(=O)(O)OCCOCCCCCCCCCCCC	310.51	6.21	26.663	0.533	0.999	0.587	1.144	0.1	4	2	21.0	15	0.306	2	0	30	0	5	0	1	0	0	0	0	1	6	0	60.0	28.0	0.0	10.0	0.0	14	0	0	0	0	0	0.0	0.0	0.0	0	0.0	0	0	0	0
1492T	1920-05-4	N(C)(C)CCCCCCCCCCCC	213.46	4.64	22.923	0.498	0.964	0.574	1.146	0.133	3	0	14.0	11	0.244	0	0	31	1	0	0	0	0	0	0	0	0	1	0	67.4	30.4	2.2	0.0	0.0	14	0	0	0	0	0	0.0	0.0	0.0	0	0.0	0	0	0	0
1493T	105084-66-0	O=C(N(CCC)CCC)CN(CC)P(OCC)(OCC)=S	338.51	6.51	28.2	0.542	0.99	0.618	1.144	0.095	7	2	22.0	12	0.235	2	0	31	2	3	1	1	0	0	0	0	2	7	0	59.6	26.9	3.8	5.8	0.0	13	0	0	0	0	0	0.0	0.0	0.0	0	0.0	0	0	0	0
1494T	56973-16-1	O=C1C=CC(=O)N1c2c(F)c(F)c(F)c(c2(F))N3C(=O)C=CC3(=O)	340.2	12.15	22.016	0.786	1.115	0.709	1.159	0.094	8	12	35.0	2	0.067	6	0	4	2	4	0	0	4	0	0	0	0	10	4	14.3	50.0	7.1	14.3	14.3	0	0	0	3	3	0	0.667	0.0	1.0	3	1.0	0	0	2	1
1495T	3347-22-6	N#CC2=C(C#N)SC=1C(=O)c3ccccc3(C(=O)C=1S2)	296.34	12.347	20.373	0.849	1.037	0.874	1.07	0.116	4	12	33.0	0	0.0	4	2	4	2	2	0	2	0	0	0	0	2	6	0	16.7	58.3	8.3	8.3	0.0	0	2	0	3	6	2	0.7	0.286	1.286	1	0.333	0	0	0	3
1496T	81-30-1	O=C1OC(=O)c2ccc4C(=O)OC(=O)c3ccc1c2c34	268.18	11.174	19.342	0.806	1.072	0.76	1.087	0.121	4	15	32.5	0	0.0	4	0	4	0	6	0	0	0	0	0	0	0	6	0	16.7	58.3	0.0	25.0	0.0	0	0	0	4	14	5	0.8	0.625	1.5	1	0.25	0	0	0	4
1497T	84529-59-9	O=[N+]([O-])c1cc(c(c(c1)C(F)(F)F)N(c2ccc(cc2Br)Cl)C)[N+](=O)[O-]	454.6	13.371	25.56	0.752	1.092	0.725	1.153	0.083	10	16	37.0	4	0.114	4	0	8	3	4	0	0	3	1	1	0	2	12	5	23.5	41.2	8.8	11.8	14.7	2	0	0	2	2	0	0.462	0.0	1.0	2	1.0	0	0	0	2
1498T	84529-63-5	O=[N+]([O-])c1cc(c(c(c1)C(F)(F)F)N(c2ccc(cc2Cl)Cl)C)[N+](=O)[O-]	410.15	12.063	25.362	0.746	1.095	0.711	1.156	0.083	10	16	37.0	4	0.114	4	0	8	3	4	0	0	3	2	0	0	2	12	5	23.5	41.2	8.8	11.8	14.7	2	0	0	2	2	0	0.462	0.0	1.0	2	1.0	0	0	0	2
1499T	7158-32-9	O=C(c2ccc(Oc1ccc(cc1)C(=O)Cl)cc2)Cl	295.12	10.93	20.433	0.757	1.039	0.774	1.096	0.117	4	14	28.0	4	0.143	2	0	8	0	3	0	0	0	2	0	0	2	5	2	29.6	51.9	0.0	11.1	7.4	0	0	0	2	2	0	0.632	0.0	1.0	2	1.0	0	0	0	2
1500T	12002-54-9, 72-55-9	c1cc(ccc1C(c2ccc(cc2)Cl)=C(Cl)Cl)Cl	318.02	12.232	20.471	0.787	1.023	0.846	1.087	0.124	4	13	26.0	2	0.074	1	0	8	0	0	0	0	0	4	0	0	4	4	4	30.8	53.8	0.0	0.0	15.4	0	0	0	2	2	0	0.667	0.0	1.0	2	1.0	0	0	0	2
1501T	86335-26-4	O=C(O)Cc2ccccc2(Oc1c(c(cc(c1Cl)Cl)Cl)Cl)	366.02	12.621	22.615	0.78	1.054	0.806	1.1	0.105	6	13	29.0	4	0.133	1	0	8	0	3	0	0	0	4	0	0	4	7	4	27.6	48.3	0.0	10.3	13.8	1	0	0	2	2	0	0.571	0.0	1.0	2	1.0	0	0	0	2
1502T	63734-62-3	O=C(O)c2cccc(Oc1ccc(cc1Cl)C(F)(F)F)c2	316.67	10.92	21.283	0.734	1.074	0.71	1.141	0.105	6	13	29.0	3	0.1	1	0	8	0	3	0	0	3	1	0	0	1	7	4	27.6	48.3	0.0	10.3	13.8	1	0	0	2	2	0	0.571	0.0	1.0	2	1.0	0	0	0	2
1503T	84542-20-1	O=[N+]([O-])c1cc(c(c(c1)C(F)(F)F)N(c2ccc(F)cc2(F))C)[N+](=O)[O-]	377.25	11.096	24.474	0.72	1.106	0.657	1.18	0.083	10	16	37.0	4	0.114	4	0	8	3	4	0	0	5	0	0	0	0	12	5	23.5	41.2	8.8	11.8	14.7	2	0	0	2	2	0	0.462	0.0	1.0	2	1.0	0	0	0	2
1504T	67-30-1	O=C(O)Cc2cc(c(Oc1cc(c(O)c(c1)I)I)c(c2)I)I	747.82	24.927	25.287	0.843	1.03	1.034	1.074	0.1	7	13	30.0	4	0.129	1	0	8	0	4	0	0	0	0	0	4	4	8	4	26.7	46.7	0.0	13.3	13.3	1	0	0	2	2	0	0.545	0.0	1.0	2	1.0	0	0	0	2
1505T	128-56-3	O=C2c3ccccc3(C(=O)c1c2(cccc1S(=O)(=O)O))	288.29	10.296	20.868	0.745	1.045	0.749	1.094	0.116	5	16	32.0	1	0.033	4	0	8	0	5	0	1	0	0	0	0	1	6	0	28.6	50.0	0.0	17.9	0.0	0	0	0	3	6	2	0.7	0.286	1.286	1	0.333	0	0	0	3
1506T	128-97-2	O=C(O)c1ccc(C(=O)O)c2c(ccc(C(=O)O)c12)C(=O)O	304.22	10.141	21.826	0.728	1.072	0.689	1.111	0.1	8	15	32.5	4	0.129	4	0	8	0	8	0	0	0	0	0	0	0	8	0	26.7	46.7	0.0	26.7	0.0	0	0	0	2	3	1	0.455	0.2	1.2	1	0.5	0	0	0	2
1507T	65235-63-4	O=C1c3c(O)ccc(N)c3(C(=O)c2c(N)c(cc(O)c12)Br)	349.15	11.638	22.034	0.734	1.043	0.741	1.111	0.11	7	14	31.0	0	0.0	2	0	9	2	4	0	0	0	0	1	0	1	7	1	30.0	46.7	6.7	13.3	3.3	0	0	0	3	6	2	0.667	0.286	1.286	1	0.333	0	0	0	3
1508T	42576-02-3	O=C(OC)c2cc(Oc1ccc(cc1Cl)Cl)ccc2[N+](=O)[O-]	342.14	11.037	22.884	0.738	1.058	0.736	1.113	0.1	6	15	32.0	5	0.156	3	0	9	1	5	0	0	0	2	0	0	2	8	2	29.0	45.2	3.2	16.1	6.5	1	0	0	2	2	0	0.545	0.0	1.0	2	1.0	0	0	0	2
1509T	50-29-3	c1cc(ccc1C(c2ccc(cc2)Cl)C(Cl)(Cl)Cl)Cl	354.48	12.66	21.825	0.779	1.029	0.844	1.094	0.117	5	12	26.0	2	0.069	0	0	9	0	0	0	0	0	5	0	0	5	5	5	32.1	50.0	0.0	0.0	17.9	2	0	0	2	2	0	0.632	0.0	1.0	2	1.0	0	0	0	2
1510T	1147-42-8	O=C(O)c2cc(ccc2(C(=O)c1ccccc1))Cl	260.68	9.655	19.606	0.726	1.027	0.742	1.098	0.124	4	14	27.0	3	0.107	2	0	9	0	3	0	0	0	1	0	0	1	4	1	33.3	51.9	0.0	11.1	3.7	0	0	0	2	2	0	0.667	0.0	1.0	2	1.0	0	0	0	2
1511T	23595-00-8	O=NN(c1cccc(c1)C(F)(F)F)c2ccccc2(C(=O)O)	310.25	10.008	21.971	0.709	1.069	0.677	1.152	0.1	6	14	31.0	4	0.125	2	0	9	2	3	0	0	3	0	0	0	0	8	3	29.0	45.2	6.5	9.7	9.7	1	0	0	2	2	0	0.545	0.0	1.0	2	1.0	0	0	0	2
1512T	53944-40-4	O=C1c3cccnc3(Oc2ccc(cc12)C(=O)C)	239.24	8.861	19.273	0.714	1.023	0.719	1.103	0.131	3	14	28.0	1	0.034	2	0	9	1	3	0	0	0	0	0	0	0	4	0	33.3	51.9	3.7	11.1	0.0	1	0	0	3	6	2	0.778	0.286	1.286	1	0.333	0	0	0	3
1513T	23233-88-7	O=C(Oc1c(cc(cc1Br)Cl)C(Nc2ccc(cc2)Br)=S)C	463.58	14.487	24.677	0.771	1.029	0.834	1.092	0.1	6	14	31.0	4	0.121	2	0	10	1	2	0	1	0	1	2	0	4	7	3	31.3	46.9	3.1	6.3	9.4	1	0	0	2	2	0	0.545	0.0	1.0	2	1.0	0	0	0	2
1514T	50264-69-2	O=C(O)c1nn(c2ccccc12)Cc3ccc(cc3Cl)Cl	321.17	10.36	22.761	0.734	1.03	0.756	1.109	0.11	4	17	32.0	3	0.091	1	0	10	2	2	0	0	0	2	0	0	2	6	2	32.3	48.4	6.5	6.5	6.5	1	0	0	3	4	1	0.714	0.133	1.133	2	0.667	0	0	1	2
1515T	846-49-1	O=C1Nc3ccc(cc3(C(=NC1(O))c2ccccc2Cl))Cl	321.17	10.36	22.761	0.734	1.03	0.756	1.109	0.11	4	14	31.0	1	0.03	2	0	10	2	2	0	0	0	2	0	0	2	6	2	32.3	48.4	6.5	6.5	6.5	1	0	0	3	4	1	0.81	0.118	1.118	2	0.667	0	0	0	2
1516T	108731-70-0, 72178-02-0	O=C(NS(=O)(=O)C)c2cc(Oc1ccc(cc1Cl)C(F)(F)F)ccc2[N+](=O)[O-]	438.79	11.547	27.657	0.728	1.09	0.701	1.148	0.077	10	17	40.0	5	0.128	5	0	10	2	6	0	1	3	1	0	0	2	13	4	26.3	39.5	5.3	15.8	10.5	2	0	0	2	2	0	0.429	0.0	1.0	2	1.0	0	0	0	2
1517T	50594-77-9	O=C(Oc2cccc(Oc1ccc(cc1Cl)C(F)(F)F)c2)C	330.7	10.334	22.809	0.713	1.063	0.699	1.141	0.1	6	13	30.0	4	0.121	1	0	10	0	3	0	0	3	1	0	0	1	7	4	31.3	46.9	0.0	9.4	12.5	2	0	0	2	2	0	0.545	0.0	1.0	2	1.0	0	0	0	2
1518T	1478-61-1	FC(F)(F)C(c1ccc(O)cc1)(c2ccc(O)cc2)C(F)(F)F	336.25	10.189	22.944	0.695	1.085	0.655	1.175	0.095	8	12	30.0	2	0.059	0	0	10	0	2	0	0	6	0	0	0	0	8	6	30.3	45.5	0.0	6.1	18.2	3	0	0	2	2	0	0.522	0.0	1.0	2	1.0	0	0	0	2
1519T	83-12-5	O=C2c3ccccc3(C(=O)C2(c1ccccc1))	222.25	8.231	19.064	0.706	1.003	0.73	1.092	0.14	2	14	27.0	1	0.034	2	0	10	0	2	0	0	0	0	0	0	0	2	0	37.0	55.6	0.0	7.4	0.0	1	0	0	3	4	1	0.882	0.133	1.133	2	0.667	0	0	1	2
1520T	122453-73-0	N#Cc2c(c1ccc(cc1)Cl)n(c(c2Br)C(F)(F)F)COCC	407.63	11.989	24.448	0.719	1.053	0.73	1.145	0.095	7	12	31.5	4	0.114	0	1	11	2	1	0	0	3	1	1	0	2	8	5	32.4	44.1	5.9	2.9	14.7	4	1	0	2	2	0	0.478	0.0	1.0	2	1.0	0	0	1	1
1521T	1943-27-7	O=C1c3ccccc3(N=C(N1c2ccc(cc2)Br)C)	315.18	10.506	21.417	0.714	1.006	0.754	1.104	0.123	3	14	29.0	1	0.031	2	0	11	2	1	0	0	0	0	1	0	1	4	1	36.7	50.0	6.7	3.3	3.3	1	0	0	3	4	1	0.842	0.125	1.125	2	0.667	0	0	0	3
1522T	75867-00-4	O=C(OCc1c(F)c(F)c(F)c(F)c1(F))C2C(C=C(Cl)Cl)C2(C)(C)	389.16	11.119	24.742	0.707	1.081	0.69	1.164	0.091	10	8	30.0	5	0.139	2	0	11	0	2	0	0	5	2	0	0	2	9	7	31.4	42.9	0.0	5.7	20.0	6	0	0	2	2	0	0.375	0.0	1.0	2	1.0	1	0	0	1
1523T	42874-03-3	O=[N+]([O-])c2ccc(Oc1ccc(cc1Cl)C(F)(F)F)cc2(OCC)	361.72	10.335	24.546	0.701	1.07	0.681	1.149	0.091	7	14	33.0	5	0.139	2	0	11	1	4	0	0	3	1	0	0	1	9	4	31.4	42.9	2.9	11.4	11.4	3	0	0	2	2	0	0.5	0.0	1.0	2	1.0	0	0	0	2
1524T	604-75-1	O=C1Nc3ccc(cc3(C(=NC1(O))c2ccccc2))Cl	286.73	9.249	21.934	0.708	1.019	0.729	1.111	0.116	3	14	30.0	1	0.03	2	0	11	2	2	0	0	0	1	0	0	1	5	1	35.5	48.4	6.5	6.5	3.2	1	0	0	3	4	1	0.85	0.118	1.118	2	0.667	0	0	0	2
1525T	50264-86-3	O=C(O)c1nn(c2ccccc12)Cc3ccc(cc3)Cl	286.73	9.249	21.934	0.708	1.019	0.729	1.111	0.116	3	17	31.0	3	0.091	1	0	11	2	2	0	0	0	1	0	0	1	5	1	35.5	48.4	6.5	6.5	3.2	1	0	0	3	4	1	0.75	0.133	1.133	2	0.667	0	0	1	2
1526T	2536-31-4	O=C(OC)C2(O)(c3ccccc3(c1ccc(cc12)Cl))	274.71	9.157	21.133	0.704	1.02	0.726	1.102	0.123	4	13	28.0	2	0.062	1	0	11	0	3	0	0	0	1	0	0	1	4	1	36.7	50.0	0.0	10.0	3.3	2	0	0	3	6	2	0.684	0.308	1.308	1	0.333	0	0	1	2
1527T	22494-27-5	O=C(O)c1cc(ccc1(OC(=O)C))c2ccc(F)cc2	274.26	8.847	21.403	0.69	1.036	0.688	1.118	0.111	5	14	29.0	4	0.125	2	0	11	0	4	0	0	1	0	0	0	0	5	1	35.5	48.4	0.0	12.9	3.2	1	0	0	2	2	0	0.6	0.0	1.0	2	1.0	0	0	0	2
1528T	146-22-5	O=C1Nc3ccc(cc3(C(=NC1)c2ccccc2))[N+](=O)[O-]	281.29	8.79	22.316	0.697	1.026	0.701	1.118	0.11	3	16	33.0	2	0.059	4	0	11	3	3	0	0	0	0	0	0	0	6	0	34.4	46.9	9.4	9.4	0.0	1	0	0	3	4	1	0.81	0.118	1.118	2	0.667	0	0	0	2
1529T	40843-25-2	O=C(O)C(Oc2ccc(Oc1ccc(cc1Cl)Cl)cc2)C	327.17	9.914	23.202	0.703	1.035	0.723	1.11	0.105	5	13	29.0	5	0.147	1	0	12	0	4	0	0	0	2	0	0	2	6	2	36.4	45.5	0.0	12.1	6.1	2	0	0	2	2	0	0.571	0.0	1.0	2	1.0	0	0	0	2
1530T	53716-49-7	O=C(O)C(c1ccc3c(c1)[nH]c2ccc(cc23)Cl)C	273.73	8.83	21.439	0.692	1.012	0.721	1.108	0.123	4	16	29.5	2	0.061	1	0	12	1	2	0	0	0	1	0	0	1	4	1	38.7	48.4	3.2	6.5	3.2	2	0	0	3	6	2	0.684	0.308	1.308	1	0.333	0	0	1	2
1531T	109293-97-2	O=C(O)c2cccnc2(C(=NNC(=O)Nc1cc(F)cc(F)c1)C)	334.31	9.286	24.631	0.684	1.051	0.669	1.149	0.091	6	15	34.0	4	0.108	3	0	12	4	3	0	0	2	0	0	0	0	9	2	33.3	41.7	11.1	8.3	5.6	1	0	0	2	2	0	0.5	0.0	1.0	2	1.0	0	0	0	2
1532T	577-91-3	O=C(O)C(c1ccccc1)Cc2cc(c(O)c(c2)I)I	494.07	15.44	23.466	0.733	1.01	0.844	1.093	0.111	5	13	28.0	4	0.121	1	0	12	0	3	0	0	0	0	0	2	2	5	2	37.5	46.9	0.0	9.4	6.3	2	0	0	2	2	0	0.6	0.0	1.0	2	1.0	0	0	0	2
1533T	116288-88-1	O=C2C(=Cc1cccnc1N2c3ccccc3)C	236.29	7.876	20.392	0.68	0.998	0.709	1.109	0.131	2	14	28.0	1	0.031	2	0	12	2	1	0	0	0	0	0	0	0	3	0	40.0	50.0	6.7	3.3	0.0	1	0	0	3	4	1	0.889	0.125	1.125	2	0.667	0	0	0	3
1534T	298-46-4	O=C(N)N2c3ccccc3(C=Cc1ccccc12)	236.29	7.876	20.392	0.68	0.998	0.709	1.109	0.131	2	14	28.0	0	0.0	2	0	12	2	1	0	0	0	0	0	0	0	3	0	40.0	50.0	6.7	3.3	0.0	0	0	0	3	6	2	0.833	0.267	1.267	1	0.333	0	0	0	2
1535T	70891-37-1	O=C(c1ccc2ccccc2(c1))Cn3cncc3	236.29	7.876	20.392	0.68	0.998	0.709	1.109	0.131	1	17	29.0	3	0.094	1	0	12	2	1	0	0	0	0	0	0	0	3	0	40.0	50.0	6.7	3.3	0.0	1	0	0	3	4	1	0.833	0.133	1.133	2	0.667	0	0	1	2
1536T	1220-94-6	O=C1c3ccccc3(C(=O)c2c(ccc(N)c12)NC)	252.29	8.138	21.106	0.681	1.009	0.701	1.113	0.123	4	14	29.0	1	0.03	2	0	12	2	2	0	0	0	0	0	0	0	4	0	38.7	48.4	6.5	6.5	0.0	1	0	0	3	6	2	0.737	0.286	1.286	1	0.333	0	0	0	3
1538T	97174-79-3	O=C1c3ccccc3(C(=O)N1CCc2ncccc2)	252.29	8.138	21.106	0.681	1.009	0.701	1.113	0.123	2	14	29.0	3	0.091	2	0	12	2	2	0	0	0	0	0	0	0	4	0	38.7	48.4	6.5	6.5	0.0	2	0	0	3	4	1	0.789	0.133	1.133	2	0.667	0	0	1	2
1539T	2872-48-2	O=C1c3ccccc3(C(=O)c2c(N)c(OC)cc(N)c12)	268.29	8.384	21.821	0.682	1.019	0.693	1.116	0.116	5	14	30.0	1	0.029	2	0	12	2	3	0	0	0	0	0	0	0	5	0	37.5	46.9	6.3	9.4	0.0	1	0	0	3	6	2	0.7	0.286	1.286	1	0.333	0	0	0	3
1540T	25875-51-8	N=C(NN=Cc1ccc(cc1)Cl)NN=Cc2ccc(cc2)Cl	334.23	9.549	24.396	0.697	1.016	0.73	1.127	0.1	3	15	32.0	6	0.167	3	0	13	5	0	0	0	0	2	0	0	2	7	2	37.1	42.9	14.3	0.0	5.7	0	0	0	2	2	0	0.545	0.0	1.0	2	1.0	0	0	0	2
1541T	117-27-1	O=[N+]([O-])C(C)C(c1ccc(cc1)Cl)c2ccc(cc2)Cl	310.19	9.4	22.794	0.691	1.018	0.726	1.112	0.111	5	14	29.0	4	0.118	2	0	13	1	2	0	0	0	2	0	0	2	5	2	39.4	45.5	3.0	6.1	6.1	3	0	0	2	2	0	0.6	0.0	1.0	2	1.0	0	0	0	2
1542T	74298-63-8	n2c1ccccc1n(c2C)Cc3ccc(cc3)Cl	256.75	8.282	21.031	0.678	0.994	0.724	1.111	0.131	2	16	28.0	2	0.061	0	0	13	2	0	0	0	0	1	0	0	1	3	1	41.9	48.4	6.5	0.0	3.2	2	0	0	3	4	1	0.833	0.133	1.133	2	0.667	0	0	1	2
1543T	26129-32-8	O=C(O)C(Oc2ccc(Oc1ccc(cc1)Cl)cc2)C	292.73	8.871	22.374	0.678	1.025	0.697	1.112	0.111	4	13	28.0	5	0.147	1	0	13	0	4	0	0	0	1	0	0	1	5	1	39.4	45.5	0.0	12.1	3.0	2	0	0	2	2	0	0.6	0.0	1.0	2	1.0	0	0	0	2
1544T	5005-84-5	O=C(O)C(c1ccc(cc1)c2ccccc2(F))C	244.28	7.88	20.501	0.661	1.011	0.683	1.118	0.124	4	13	26.0	3	0.094	1	0	13	0	2	0	0	1	0	0	0	0	3	1	41.9	48.4	0.0	6.5	3.2	2	0	0	2	2	0	0.667	0.0	1.0	2	1.0	0	0	0	2
1545T	5104-49-4	O=C(O)C(c1ccc(c(F)c1)c2ccccc2)C	244.28	7.88	20.501	0.661	1.011	0.683	1.118	0.124	4	13	26.0	3	0.094	1	0	13	0	2	0	0	1	0	0	0	0	3	1	41.9	48.4	0.0	6.5	3.2	2	0	0	2	2	0	0.667	0.0	1.0	2	1.0	0	0	0	2
1546T	3214-64-0	O=C1c3ccccc3(N=C(N1c2ncccc2C)C)	251.31	7.853	21.413	0.669	1.002	0.696	1.118	0.123	3	14	29.0	1	0.029	2	0	13	3	1	0	0	0	0	0	0	0	4	0	40.6	46.9	9.4	3.1	0.0	2	0	0	3	4	1	0.842	0.125	1.125	2	0.667	0	0	0	3
1547T	77639-70-4	N#CC(C(=O)Nc1ccccc1)C(=O)c2cccn2C	267.31	8.1	22.128	0.671	1.011	0.689	1.121	0.111	4	14	30.5	4	0.118	2	1	13	3	2	0	0	0	0	0	0	0	5	0	39.4	45.5	9.1	6.1	0.0	2	1	0	2	2	0	0.55	0.0	1.0	2	1.0	0	0	1	1
1548T	93839-20-4	O=C(N)c1ccc(cc1)NC(=O)c2ccc(OC)c(c2)[N+](=O)[O-]	315.31	8.759	24.272	0.674	1.038	0.669	1.128	0.095	6	16	34.0	5	0.135	4	0	13	3	5	0	0	0	0	0	0	0	8	0	36.1	41.7	8.3	13.9	0.0	1	0	0	2	2	0	0.522	0.0	1.0	2	1.0	0	0	0	2
1549T	4698-11-7	O(C1=Cc3ccccc3(Nc2ccccc12))C	223.29	7.443	19.897	0.663	0.991	0.701	1.107	0.14	1	13	26.0	1	0.031	1	0	13	1	1	0	0	0	0	0	0	0	2	0	43.3	50.0	3.3	3.3	0.0	1	0	0	3	6	2	0.882	0.267	1.267	1	0.333	0	0	0	2
1550T	13993-65-2	O=C(O)Cc1ccc3c(c1)N(c2ccccc2S3)C	271.36	8.48	21.799	0.681	1.004	0.723	1.104	0.123	3	13	28.0	2	0.059	1	0	13	1	2	0	1	0	0	0	0	1	4	0	40.6	46.9	3.1	6.3	0.0	2	0	0	3	6	2	0.737	0.286	1.286	1	0.333	0	0	0	3
1551T	85-72-3	O=C(O)c2ccccc2(C(=O)Nc1cccc(c1)C)	255.29	7.978	21.327	0.666	1.012	0.686	1.113	0.117	4	14	28.0	3	0.091	2	0	13	1	3	0	0	0	0	0	0	0	4	0	40.6	46.9	3.1	9.4	0.0	1	0	0	2	2	0	0.632	0.0	1.0	2	1.0	0	0	0	2
1552T	64380-46-7	O=C(O)c2ccccc2(N=Cc1ccccc1(OC))	255.29	7.978	21.327	0.666	1.012	0.686	1.113	0.117	3	14	28.0	4	0.121	2	0	13	1	3	0	0	0	0	0	0	0	4	0	40.6	46.9	3.1	9.4	0.0	1	0	0	2	2	0	0.632	0.0	1.0	2	1.0	0	0	0	2
1553T	52549-17-4	O=C(O)C(c2ccc3Oc1ncccc1Cc3(c2))C	255.29	7.978	21.327	0.666	1.012	0.686	1.113	0.123	3	13	28.0	2	0.059	1	0	13	1	3	0	0	0	0	0	0	0	4	0	40.6	46.9	3.1	9.4	0.0	3	0	0	3	6	2	0.737	0.286	1.286	1	0.333	0	0	0	3
1554T	61941-56-8	O=C(O)Cc2cccc(C(=O)c1ccccc1)c2(N)	255.29	7.978	21.327	0.666	1.012	0.686	1.113	0.117	4	14	28.0	4	0.121	2	0	13	1	3	0	0	0	0	0	0	0	4	0	40.6	46.9	3.1	9.4	0.0	1	0	0	2	2	0	0.632	0.0	1.0	2	1.0	0	0	0	2
1555T	82159-09-9	O=C(O)CN2C(=O)C(=CC(=Cc1ccccc1)C)SC2=S	319.43	9.395	23.701	0.697	1.016	0.742	1.102	0.105	5	11	30.0	4	0.114	5	0	13	1	3	0	2	0	0	0	0	2	6	0	38.2	44.1	2.9	8.8	0.0	2	0	0	2	2	0	0.524	0.0	1.0	2	1.0	0	0	1	1
1556T	6232-56-0	O=[N+]([O-])c2cc(c(N=Nc1ccc(cc1)N(C)CCO)c(c2)Cl)Cl	369.23	9.717	26.046	0.685	1.035	0.702	1.132	0.091	6	15	34.0	6	0.154	3	0	14	4	3	0	0	0	2	0	0	2	9	2	36.8	39.5	10.5	7.9	5.3	3	0	0	2	2	0	0.5	0.0	1.0	2	1.0	0	0	0	2
1557T	91-33-8	O=S(=O)(N)c3cc1c(N=C(NS1(=O)(=O))CSCc2ccccc2)cc3Cl	431.98	10.799	28.473	0.712	1.037	0.755	1.113	0.086	6	17	39.0	5	0.119	5	0	14	3	4	0	3	0	1	0	0	4	11	1	35.0	37.5	7.5	10.0	2.5	2	0	0	3	4	1	0.615	0.125	1.125	2	0.667	0	0	0	3
1558T	64092-48-4	O=C(c1ccc(cc1)Cl)c2c(cc(n2C)CC(=O)O)C	291.75	8.581	22.681	0.667	1.017	0.693	1.117	0.111	6	13	28.5	4	0.114	2	0	14	1	3	0	0	0	1	0	0	1	5	1	41.2	44.1	2.9	8.8	2.9	3	0	0	2	2	0	0.55	0.0	1.0	2	1.0	0	0	1	1
1559T	49828-25-3	O=[N+]([O-])c2ccc(Oc1ccc(c(c1)SCCC)Cl)cc2	323.82	9.252	23.868	0.682	1.019	0.72	1.111	0.105	4	14	30.0	6	0.167	2	0	14	1	3	0	1	0	1	0	0	2	6	1	40.0	42.9	2.9	8.6	2.9	3	0	0	2	2	0	0.571	0.0	1.0	2	1.0	0	0	0	2
1560T	28140-60-5	N(=CC=CNc1ccccc1)c2ccccc2	222.31	7.171	20.204	0.652	0.984	0.696	1.113	0.132	0	14	26.0	4	0.125	2	0	14	2	0	0	0	0	0	0	0	0	2	0	45.2	48.4	6.5	0.0	0.0	0	0	0	2	2	0	0.706	0.0	1.0	2	1.0	0	0	0	2
1561T	64049-33-8	O=C(Nc2cccc3c1ccccc1n(c23)C)C	238.31	7.447	20.918	0.654	0.995	0.689	1.116	0.131	3	16	28.5	1	0.029	1	0	14	2	1	0	0	0	0	0	0	0	3	0	43.8	46.9	6.3	3.1	0.0	2	0	0	3	6	2	0.722	0.308	1.308	1	0.333	0	0	1	2
1562T	137281-39-1	O=C(O)c1ccc(cc1)CCc3c[nH]c2NC(=NC(=O)c23)N	298.33	8.287	23.864	0.663	1.022	0.672	1.13	0.104	4	14	32.5	4	0.105	3	0	14	4	3	0	0	0	0	0	0	0	7	0	38.9	41.7	11.1	8.3	0.0	2	0	0	3	4	1	0.682	0.133	1.133	2	0.667	0	0	1	2
1563T	13067-93-1	N#Cc2ccc(OP(OCC)(c1ccccc1)=S)cc2	303.34	8.922	23.249	0.684	1.0	0.752	1.102	0.111	3	14	30.0	5	0.143	1	1	14	1	2	1	1	0	0	0	0	2	5	0	41.2	44.1	2.9	5.9	0.0	2	1	0	2	2	0	0.6	0.0	1.0	2	1.0	0	0	0	2
1564T	34691-31-1	O=C(O)C(c2cccc(Oc1ccccc1)c2)C	242.29	7.572	20.832	0.651	1.005	0.678	1.11	0.124	3	13	26.0	4	0.121	1	0	14	0	3	0	0	0	0	0	0	0	3	0	43.8	46.9	0.0	9.4	0.0	2	0	0	2	2	0	0.667	0.0	1.0	2	1.0	0	0	0	2
1565T	3562-99-0	O=C(O)CCC(=O)c1ccc(OC)c2ccccc12	258.29	7.827	21.547	0.653	1.015	0.671	1.113	0.117	4	13	27.5	5	0.147	2	0	14	0	4	0	0	0	0	0	0	0	4	0	42.4	45.5	0.0	12.1	0.0	3	0	0	2	3	1	0.526	0.2	1.2	1	0.5	0	0	0	2
1566T	95719-25-8	c1ccc(cc1)C(c2ccccc2CCl)C	230.75	7.444	20.042	0.647	0.98	0.708	1.105	0.142	2	12	23.0	2	0.062	0	0	15	0	0	0	0	0	1	0	0	1	1	1	48.4	48.4	0.0	0.0	3.2	3	0	0	2	2	0	0.75	0.0	1.0	2	1.0	0	0	0	2
1567T	90982-32-4	O=C(OCC)c1ccccc1S(=O)(=O)NC(=O)Nc2nc(OC)cc(n2)Cl	414.86	9.878	28.55	0.68	1.049	0.686	1.133	0.08	7	16	38.0	7	0.163	4	0	15	4	6	0	1	0	1	0	0	2	12	1	35.7	35.7	9.5	14.3	2.4	3	0	0	2	2	0	0.444	0.0	1.0	2	1.0	0	0	0	2
1568T	56425-91-3	FC(F)(F)Oc1ccc(cc1)C(O)(c2cncnc2)C(C)C	312.32	8.441	23.837	0.644	1.04	0.644	1.156	0.1	6	12	29.0	4	0.105	0	0	15	2	2	0	0	3	0	0	0	0	7	3	40.5	40.5	5.4	5.4	8.1	5	0	0	2	2	0	0.545	0.0	1.0	2	1.0	0	0	0	2
1569T	137927-78-7	O=C(NN=C(C)C)CSc2ncnc(Oc1ccc(F)cc1)c2	334.41	8.8	25.246	0.664	1.025	0.686	1.136	0.095	4	14	32.0	6	0.154	2	0	15	4	2	0	1	1	0	0	0	1	8	1	39.5	39.5	10.5	5.3	2.6	3	0	0	2	2	0	0.522	0.0	1.0	2	1.0	0	0	0	2
1570T	108828-56-4	O=C(N)c1ccc(OC)c(c1)C(=O)NCc2cnccc2	285.33	7.926	23.369	0.649	1.016	0.665	1.128	0.105	4	14	30.0	5	0.135	2	0	15	3	3	0	0	0	0	0	0	0	6	0	41.7	41.7	8.3	8.3	0.0	2	0	0	2	2	0	0.571	0.0	1.0	2	1.0	0	0	0	2
1571T	61-68-7	O=C(O)c2ccccc2(Nc1cccc(c1C)C)	241.31	7.312	21.139	0.641	0.998	0.674	1.116	0.124	4	13	26.0	3	0.088	1	0	15	1	2	0	0	0	0	0	0	0	3	0	45.5	45.5	3.0	6.1	0.0	2	0	0	2	2	0	0.667	0.0	1.0	2	1.0	0	0	0	2
1572T	21173-27-3	O=C(OCCc1ccc(cc1)C)c2cnccc2	241.31	7.312	21.139	0.641	0.998	0.674	1.116	0.124	2	13	26.0	5	0.147	1	0	15	1	2	0	0	0	0	0	0	0	3	0	45.5	45.5	3.0	6.1	0.0	3	0	0	2	2	0	0.667	0.0	1.0	2	1.0	0	0	0	2
1575T	68908-87-2	c1ccc(cc1)Cc2cc(cc(c2)C)C	196.31	6.333	19.214	0.62	0.97	0.68	1.107	0.152	2	12	22.0	2	0.062	0	0	16	0	0	0	0	0	0	0	0	0	0	0	51.6	48.4	0.0	0.0	0.0	3	0	0	2	2	0	0.8	0.0	1.0	2	1.0	0	0	0	2
1576T	3544-94-3	O=C(O)CCC(=O)OCC(NC(=O)C(Cl)Cl)C(O)c1ccc(cc1)[N+](=O)[O-]	423.23	9.843	28.631	0.666	1.059	0.662	1.137	0.077	9	11	35.0	10	0.233	5	0	16	2	8	0	0	0	2	0	0	2	12	2	37.2	34.9	4.7	18.6	4.7	6	0	0	1	1	0	0.222	0.0	1.0	1	1.0	0	0	0	1
1577T	94125-34-5	O=C(Nc1nc(nc(n1)C)OC)NS(=O)(=O)c2ccccc2CCC(F)(F)F	419.43	9.532	28.991	0.659	1.059	0.651	1.163	0.077	8	15	38.0	6	0.133	3	0	16	5	4	0	1	3	0	0	0	1	13	3	36.4	34.1	11.4	9.1	6.8	5	0	0	2	2	0	0.429	0.0	1.0	2	1.0	0	0	0	2
1578T	97887-77-9	O=C(OC)c1c(nc(c(C(=O)OC)c1CC(C)C)C(F)(F)F)C(F)F	369.32	9.008	26.065	0.636	1.069	0.613	1.175	0.083	11	8	30.0	6	0.146	2	0	16	1	4	0	0	5	0	0	0	0	10	5	39.0	36.6	2.4	9.8	12.2	8	0	0	1	1	0	0.24	0.0	1.0	1	1.0	0	0	0	1
1579T	64057-89-2	Nc1ccc3c(c1)c2ccccc2n3CCC	224.33	6.798	20.73	0.628	0.981	0.677	1.118	0.14	2	15	26.5	2	0.057	0	0	16	2	0	0	0	0	0	0	0	0	2	0	48.5	45.5	6.1	0.0	0.0	3	0	0	3	6	2	0.765	0.308	1.308	1	0.333	0	0	1	2
1580T	7654-03-7	O=C(NNC(c1ccccc1)C)c2ccccc2	240.33	7.069	21.445	0.631	0.992	0.67	1.121	0.124	2	13	26.0	4	0.114	1	0	16	2	1	0	0	0	0	0	0	0	3	0	47.1	44.1	5.9	2.9	0.0	2	0	0	2	2	0	0.667	0.0	1.0	2	1.0	0	0	0	2
1581T	1087-35-0	O=C(NNCc1ccccc1)Cc2ccccc2	240.33	7.069	21.445	0.631	0.992	0.67	1.121	0.124	1	13	26.0	5	0.143	1	0	16	2	1	0	0	0	0	0	0	0	3	0	47.1	44.1	5.9	2.9	0.0	2	0	0	2	2	0	0.667	0.0	1.0	2	1.0	0	0	0	2
1582T	12771-68-5	OC(c1cncnc1)(c2ccc(OC)cc2)C3CC3	256.33	7.324	22.16	0.633	1.001	0.664	1.123	0.123	2	12	27.0	4	0.108	0	0	16	2	2	0	0	0	0	0	0	0	4	0	45.7	42.9	5.7	5.7	0.0	5	0	0	3	3	0	0.789	0.0	1.0	3	1.0	1	0	0	2
1583T	97901-22-9	O=C(O)c1ccc2c(c1)CCC(C2)Cn3cncc3	256.33	7.324	22.16	0.633	1.001	0.664	1.123	0.123	2	12	27.5	3	0.081	1	0	16	2	2	0	0	0	0	0	0	0	4	0	45.7	42.9	5.7	5.7	0.0	5	0	0	3	4	1	0.789	0.133	1.133	2	0.667	0	0	1	2
1584T	4697-14-7	O=C(O)C(C(=O)NC2C(=O)N1C(C(=O)O)C(C)(C)SC12)c3ccsc3	384.47	9.377	27.393	0.668	1.037	0.692	1.122	0.09	8	9	33.5	5	0.116	4	0	16	2	6	0	2	0	0	0	0	2	10	0	39.0	36.6	4.9	14.6	0.0	7	0	0	3	4	1	0.48	0.167	1.167	2	0.667	0	1	2	0
1585T	137927-77-6	O=C(NN=C(C)C)CSc2ncnc(Oc1ccccc1)c2	316.42	8.327	24.863	0.654	1.012	0.688	1.127	0.1	3	14	31.0	6	0.154	2	0	16	4	2	0	1	0	0	0	0	1	7	0	42.1	39.5	10.5	5.3	0.0	3	0	0	2	2	0	0.545	0.0	1.0	2	1.0	0	0	0	2
1586T	42924-53-8	O=C(C)CCc1ccc2cc(OC)ccc2(c1)	228.31	6.918	20.644	0.626	0.992	0.667	1.113	0.132	3	12	24.5	4	0.118	1	0	16	0	2	0	0	0	0	0	0	0	2	0	48.5	45.5	0.0	6.1	0.0	4	0	0	2	3	1	0.588	0.2	1.2	1	0.5	0	0	0	2
1587T	2444-90-8	Oc1ccc(cc1)C(c2ccc(O)cc2)(C)C	228.31	6.918	20.644	0.626	0.992	0.667	1.113	0.132	4	12	24.0	2	0.059	0	0	16	0	2	0	0	0	0	0	0	0	2	0	48.5	45.5	0.0	6.1	0.0	3	0	0	2	2	0	0.706	0.0	1.0	2	1.0	0	0	0	2
1588T	484-12-8	O=C1Oc2c(C=C1)ccc(OC)c2CC=C(C)C	244.31	7.186	21.359	0.628	1.001	0.66	1.116	0.124	4	9	25.0	3	0.086	3	0	16	0	3	0	0	0	0	0	0	0	3	0	47.1	44.1	0.0	8.8	0.0	4	0	0	2	3	1	0.556	0.2	1.2	1	0.5	0	0	0	2
1589T	622-04-8	OC(COc1ccccc1)COc2ccccc2	244.31	7.186	21.359	0.628	1.001	0.66	1.116	0.124	1	12	25.0	6	0.171	0	0	16	0	3	0	0	0	0	0	0	0	3	0	47.1	44.1	0.0	8.8	0.0	3	0	0	2	2	0	0.667	0.0	1.0	2	1.0	0	0	0	2
1590T	73698-59-6	O=C(O)CCC(=O)c2ccc(OC)c1oc(c(c12)C)C	276.31	7.675	22.788	0.633	1.02	0.649	1.121	0.111	6	12	28.0	5	0.135	2	0	16	0	5	0	0	0	0	0	0	0	5	0	44.4	41.7	0.0	13.9	0.0	5	0	0	2	3	1	0.45	0.222	1.222	1	0.5	0	0	1	1
1591T	76714-88-0, 83657-18-5	OC(C(=Cc1ccc(cc1Cl)Cl)n2ncnc2)C(C)(C)C	326.25	8.586	24.648	0.649	1.009	0.692	1.129	0.105	6	12	28.5	4	0.103	1	0	17	3	1	0	0	0	2	0	0	2	6	2	44.7	39.5	7.9	2.6	5.3	5	0	0	2	2	0	0.524	0.0	1.0	2	1.0	0	0	1	1
1592T	60207-90-1	n1cnn(c1)CC2(OCC(O2)CCC)c3ccc(cc3Cl)Cl	342.25	8.776	25.363	0.65	1.017	0.685	1.131	0.104	3	11	29.5	5	0.122	0	0	17	3	2	0	0	0	2	0	0	2	7	2	43.6	38.5	7.7	5.1	5.1	7	0	0	3	3	0	0.727	0.0	1.0	3	1.0	0	0	2	1
1593T	38083-17-9	O=C(C(Oc1ccc(cc1)Cl)n2cncc2)C(C)(C)C	292.79	7.913	23.514	0.636	1.007	0.672	1.127	0.111	5	12	27.5	5	0.132	1	0	17	2	2	0	0	0	1	0	0	1	5	1	45.9	40.5	5.4	5.4	2.7	5	0	0	2	2	0	0.55	0.0	1.0	2	1.0	0	0	1	1
1594T	88671-89-0	N#CC(c1ccc(cc1)Cl)(Cn2ncnc2)CCCC	288.81	7.806	23.601	0.638	0.998	0.681	1.131	0.111	3	12	28.5	6	0.158	0	1	17	4	0	0	0	0	1	0	0	1	5	1	45.9	40.5	10.8	0.0	2.7	6	1	0	2	2	0	0.55	0.0	1.0	2	1.0	0	0	1	1
1595T	75507-68-5	O=C(OCC)Nc1ccc(nc1(N))NCc2ccc(F)cc2	304.36	7.804	24.586	0.63	1.019	0.646	1.145	0.1	4	13	30.0	6	0.15	1	0	17	4	2	0	0	1	0	0	0	0	7	1	43.6	38.5	10.3	5.1	2.6	3	0	0	2	2	0	0.545	0.0	1.0	2	1.0	0	0	0	2
1596T	3861-47-0	N#Cc1cc(c(OC(=O)CCCCCCC)c(c1)I)I	497.13	13.436	24.826	0.671	0.996	0.786	1.111	0.105	5	8	26.0	8	0.216	1	1	17	1	2	0	0	0	0	0	2	2	5	2	45.9	40.5	2.7	5.4	5.4	7	1	0	1	1	0	0.3	0.0	1.0	1	1.0	0	0	0	1
1597T	5426-89-1	O=C3c1c(nc(n1C)Cc2ccc(N)cc2)N(C(=O)N3C)C	299.37	7.676	24.697	0.633	1.012	0.654	1.138	0.104	6	13	31.5	2	0.049	2	0	17	5	2	0	0	0	0	0	0	0	7	0	43.6	38.5	12.8	5.1	0.0	4	0	0	3	4	1	0.682	0.133	1.133	2	0.667	0	0	1	2
1598T	21140-37-4	Oc1ccc(cc1CN(C)C)c2ccccc2	227.33	6.686	20.951	0.616	0.985	0.663	1.119	0.132	3	12	24.0	3	0.086	0	0	17	1	1	0	0	0	0	0	0	0	2	0	50.0	44.1	2.9	2.9	0.0	3	0	0	2	2	0	0.706	0.0	1.0	2	1.0	0	0	0	2
1599T	31139-87-4	c3cc(C(c1cccs1)=C2CN(C)CCC2)sc3	275.47	7.871	22.61	0.646	0.981	0.725	1.105	0.131	1	11	26.0	2	0.054	1	0	17	1	0	0	2	0	0	0	0	2	3	0	48.6	42.9	2.9	0.0	0.0	5	0	0	3	3	0	0.889	0.0	1.0	3	1.0	0	0	2	1
1600T	19666-30-9	O=C1OC(=NN1c2cc(OC(C)C)c(cc2Cl)Cl)C(C)(C)C	345.25	8.631	25.583	0.64	1.02	0.674	1.131	0.1	8	8	28.0	4	0.098	2	0	18	2	3	0	0	0	2	0	0	2	7	2	45.0	37.5	5.0	7.5	5.0	7	0	0	2	2	0	0.5	0.0	1.0	2	1.0	0	0	1	1
1601T	83657-17-4, 83657-22-1	OC(C(=Cc1ccc(cc1)Cl)n2ncnc2)C(C)(C)C	291.81	7.679	23.821	0.627	1.001	0.669	1.131	0.111	5	12	27.5	4	0.103	1	0	18	3	1	0	0	0	1	0	0	1	5	1	47.4	39.5	7.9	2.6	2.6	5	0	0	2	2	0	0.55	0.0	1.0	2	1.0	0	0	1	1
1602T	32527-55-2	O=C(N1CCN(CCO)CC1)CN3c2cc(ccc2SC3(=O))Cl	355.88	8.68	26.438	0.645	1.018	0.682	1.129	0.099	4	8	30.0	4	0.093	2	0	18	3	3	0	1	0	1	0	0	2	8	1	43.9	36.6	7.3	7.3	2.4	7	0	0	3	4	1	0.652	0.133	1.133	2	0.667	0	0	1	2
1603T	116287-13-9	O=C(c1ccc(cc1)C(F)(F)F)C(C)CN2CCCC2	285.34	7.509	23.154	0.609	1.021	0.629	1.155	0.111	5	7	25.0	4	0.103	1	0	18	1	1	0	0	3	0	0	0	0	5	3	47.4	39.5	2.6	2.6	7.9	8	0	0	2	2	0	0.55	0.0	1.0	2	1.0	0	0	1	1
1604T	101-72-4	c1ccc(cc1)Nc2ccc(cc2)NC(C)C	226.35	6.467	21.257	0.607	0.979	0.66	1.123	0.132	2	12	24.0	4	0.111	0	0	18	2	0	0	0	0	0	0	0	0	2	0	51.4	42.9	5.7	0.0	0.0	3	0	0	2	2	0	0.706	0.0	1.0	2	1.0	0	0	0	2
1605T	32226-69-0	n2ccc(OCCN1CCCC1)c3ccccc23	242.35	6.732	21.972	0.61	0.989	0.654	1.126	0.131	0	11	25.5	4	0.105	0	0	18	2	1	0	0	0	0	0	0	0	3	0	50.0	41.7	5.6	2.8	0.0	6	0	0	3	4	1	0.833	0.133	1.133	2	0.667	0	0	1	2
1606T	102518-79-6	O=C1C=CC2=C(N1)CC3C=C(C)CC2(N)C3(=CC)	242.35	6.732	21.972	0.61	0.989	0.654	1.126	0.131	4	5	25.0	0	0.0	5	0	18	2	1	0	0	0	0	0	0	0	3	0	50.0	41.7	5.6	2.8	0.0	6	0	0	3	6	3	0.722	0.462	1.385	1	0.333	0	0	0	3
1607T	6115-97-5	O=C(N)c1oc2ccc(cc2(c1))CN3CCCCC3	258.35	6.982	22.687	0.613	0.998	0.649	1.128	0.123	2	11	27.0	3	0.077	1	0	18	2	2	0	0	0	0	0	0	0	4	0	48.6	40.5	5.4	5.4	0.0	6	0	0	3	4	1	0.789	0.133	1.133	2	0.667	0	0	1	2
1608T	82875-36-3	O=C(NC)c2c(nc(c1cc(OC)c(OC)c(OC)c1)s2)C	322.42	8.06	25.304	0.633	1.016	0.664	1.127	0.1	6	12	29.5	5	0.122	1	0	18	2	4	0	1	0	0	0	0	1	7	0	45.0	37.5	5.0	10.0	0.0	5	0	0	2	2	0	0.5	0.0	1.0	2	1.0	0	0	1	1
1609T	89269-64-7	N(Nc1nc(cc(n1)C)C)=C(c2ccccc2C)C	254.37	6.875	22.773	0.615	0.989	0.658	1.132	0.117	4	13	27.0	3	0.079	1	0	18	4	0	0	0	0	0	0	0	0	4	0	48.6	40.5	10.8	0.0	0.0	4	0	0	2	2	0	0.632	0.0	1.0	2	1.0	0	0	0	2
1610T	50-07-7	O=C(OCC4C=1C(=O)C(N)=C(C(=O)C=1N3CC2NC2C34(OC))C)N	334.37	7.961	26.347	0.627	1.029	0.634	1.142	0.098	7	5	32.0	4	0.089	5	0	18	4	5	0	0	0	0	0	0	0	9	0	42.9	35.7	9.5	11.9	0.0	8	0	0	4	10	3	0.542	0.462	1.462	1	0.25	1	0	2	2
1611T	80382-23-6	O=C(O)C(c1ccc(cc1)CC2C(=O)CCC2)C	246.33	6.842	21.886	0.608	0.998	0.645	1.121	0.124	4	8	24.0	4	0.108	2	0	18	0	3	0	0	0	0	0	0	0	3	0	50.0	41.7	0.0	8.3	0.0	7	0	0	2	2	0	0.611	0.0	1.0	2	1.0	0	0	1	1
1612T	97683-31-3	O=S(=O)(O)C=2C=C(C1=CC=CC(=CC1=2)C(C)C)CC	278.4	7.524	23.073	0.624	1.0	0.672	1.116	0.117	6	13	27.5	3	0.079	2	0	18	0	3	0	1	0	0	0	0	1	4	0	48.6	40.5	0.0	8.1	0.0	5	0	0	2	3	1	0.526	0.2	1.2	1	0.5	0	0	1	0
1613T	75736-33-3	OC(C(n1ncnc1)Cc2ccc(cc2Cl)Cl)C(C)(C)C	328.27	8.207	25.175	0.629	1.006	0.676	1.133	0.105	6	11	27.5	5	0.122	0	0	19	3	1	0	0	0	2	0	0	2	6	2	47.5	37.5	7.5	2.5	5.0	7	0	0	2	2	0	0.524	0.0	1.0	2	1.0	0	0	1	1
1614T	51356-15-1	O=C1C=CC(=NN1CSP(OCC)(OCC)=S)c2ccccc2	370.47	8.821	27.226	0.648	1.006	0.719	1.117	0.095	4	10	31.0	8	0.186	4	0	19	2	3	1	2	0	0	0	0	3	8	0	45.2	35.7	4.8	7.1	0.0	5	0	0	2	2	0	0.522	0.0	1.0	2	1.0	0	0	0	2
1615T	81719-55-3	O=C(C(=CC)C)N2c1ccc(cc1CCC2)C	229.35	6.371	21.477	0.597	0.983	0.648	1.123	0.132	4	8	23.0	1	0.027	2	0	19	1	1	0	0	0	0	0	0	0	2	0	52.8	41.7	2.8	2.8	0.0	6	0	0	2	3	1	0.588	0.2	1.2	1	0.5	0	0	0	2
1616T	58458-56-3	O=C(N1CCOCC1)CC(=Cc2ccccc2)C	245.35	6.631	22.192	0.6	0.992	0.642	1.126	0.124	2	8	24.0	3	0.079	2	0	19	1	2	0	0	0	0	0	0	0	3	0	51.4	40.5	2.7	5.4	0.0	6	0	0	2	2	0	0.667	0.0	1.0	2	1.0	0	0	0	2
1617T	38035-28-8	O=C1c2ccc(OC)c(c2(OC(=C1C)C))CN(C)C	261.35	6.878	22.907	0.603	1.001	0.637	1.128	0.117	6	8	25.0	3	0.077	2	0	19	1	3	0	0	0	0	0	0	0	4	0	50.0	39.5	2.6	7.9	0.0	6	0	0	2	3	1	0.526	0.2	1.2	1	0.5	0	0	0	2
1618T	5026-74-4	O(c1ccc(cc1)N(CC2OC2)CC3OC3)CC4OC4	277.35	7.112	23.622	0.606	1.009	0.633	1.13	0.121	0	6	26.0	8	0.19	0	0	19	1	4	0	0	0	0	0	0	0	5	0	48.7	38.5	2.6	10.3	0.0	9	0	0	4	4	0	0.75	0.0	1.0	4	1.0	3	0	0	1
1619T	88046-00-8	O=C(OC)C2=C(NC(=C(C(=O)OC)C2(C=1OCCOC=1))C)C	309.35	7.545	25.051	0.611	1.025	0.624	1.134	0.1	6	5	28.0	5	0.119	5	0	19	1	6	0	0	0	0	0	0	0	7	0	46.3	36.6	2.4	14.6	0.0	7	0	0	2	2	0	0.545	0.0	1.0	2	1.0	0	0	0	2
1620T	13887-56-4	O=C(OCC(O)C1Oc2ccccc2(OC1))N3CCOCC3	309.35	7.545	25.051	0.611	1.025	0.624	1.134	0.104	2	7	28.0	4	0.093	1	0	19	1	6	0	0	0	0	0	0	0	7	0	46.3	36.6	2.4	14.6	0.0	8	0	0	3	4	1	0.727	0.125	1.125	2	0.667	0	0	0	3
1621T	1928-45-6	O=C(OCCCOCCCC)COc1ccc(cc1Cl)Cl	335.25	8.177	25.309	0.617	1.016	0.656	1.129	0.1	4	7	25.0	11	0.268	1	0	20	0	4	0	0	0	2	0	0	2	6	2	48.8	36.6	0.0	9.8	4.9	8	0	0	1	1	0	0.286	0.0	1.0	1	1.0	0	0	0	1
1622T	76738-62-0	OC(C(n1ncnc1)Cc2ccc(cc2)Cl)C(C)(C)C	293.83	7.346	24.348	0.609	0.998	0.655	1.135	0.111	5	11	26.5	5	0.122	0	0	20	3	1	0	0	0	1	0	0	1	5	1	50.0	37.5	7.5	2.5	2.5	7	0	0	2	2	0	0.55	0.0	1.0	2	1.0	0	0	1	1
1623T	5053-06-5, 5053-08-7	O=C1OC3(CN1)(CCN(CCc2ccccc2)CC3)	260.37	6.676	23.214	0.595	0.995	0.635	1.132	0.123	1	7	25.0	3	0.073	1	0	20	2	2	0	0	0	0	0	0	0	4	0	51.3	38.5	5.1	5.1	0.0	8	0	0	3	3	0	0.842	0.0	1.062	2	0.667	0	0	1	2
1624T	49830-98-0	O=C(N1c2ccccc2(OCC1))CN3CCCCC3	260.37	6.676	23.214	0.595	0.995	0.635	1.132	0.123	1	7	25.0	2	0.049	1	0	20	2	2	0	0	0	0	0	0	0	4	0	51.3	38.5	5.1	5.1	0.0	8	0	0	3	4	1	0.842	0.125	1.125	2	0.667	0	0	0	3
1625T	14355-07-8	O=C(Oc1c(cc(cc1C(C)CC)[N+](=O)[O-])[N+](=O)[O-])SCCCC	356.44	8.101	27.26	0.62	1.027	0.642	1.134	0.087	8	11	32.0	10	0.227	5	0	20	2	6	0	1	0	0	0	0	1	9	0	45.5	34.1	4.5	13.6	0.0	8	0	0	1	1	0	0.25	0.0	1.0	1	1.0	0	0	0	1
1626T	15741-90-9	O=C(Oc1ccc(cc1[N+](=O)[O-])[N+](=O)[O-])OCCCCCCCC	340.37	7.736	26.788	0.609	1.033	0.615	1.141	0.087	6	11	32.0	12	0.273	5	0	20	2	7	0	0	0	0	0	0	0	9	0	45.5	34.1	4.5	15.9	0.0	8	0	0	1	1	0	0.25	0.0	1.0	1	1.0	0	0	0	1
1627T	16537-52-3	O=C1c2ccccc2(C(=O)N1CSP(OCC(C)C)(CC)=S)	357.47	8.511	26.732	0.636	1.001	0.713	1.115	0.1	6	9	29.0	7	0.163	3	0	20	1	3	1	2	0	0	0	0	3	7	0	47.6	35.7	2.4	7.1	0.0	7	0	0	2	3	1	0.409	0.222	1.222	1	0.5	0	0	1	1
1628T	101-86-0	O=CC(=Cc1ccccc1)CCCCCC	216.35	6.01	20.983	0.583	0.977	0.641	1.121	0.133	2	8	21.0	7	0.194	2	0	20	0	1	0	0	0	0	0	0	0	1	0	55.6	41.7	0.0	2.8	0.0	6	0	0	1	1	0	0.375	0.0	1.0	1	1.0	0	0	0	1
1629T	57144-56-6	O=C(O)C(c1ccc2c(c1)CC(C2)C(C)C)C	232.35	6.28	21.698	0.586	0.986	0.636	1.124	0.132	5	7	22.0	3	0.079	1	0	20	0	2	0	0	0	0	0	0	0	2	0	54.1	40.5	0.0	5.4	0.0	8	0	0	2	3	1	0.529	0.222	1.222	1	0.5	0	0	1	1
1630T	71617-10-2	O=C(OCCC(C)C)C=Cc1ccc(OC)cc1	248.35	6.536	22.412	0.59	0.995	0.631	1.126	0.118	4	8	23.0	7	0.184	2	0	20	0	3	0	0	0	0	0	0	0	3	0	52.6	39.5	0.0	7.9	0.0	6	0	0	1	1	0	0.333	0.0	1.0	1	1.0	0	0	0	1
1631T	117683-18-8	O(c1cc(ccc1(OCCC))C=CC(OCC)=S)C	280.42	7.19	23.6	0.605	0.997	0.657	1.121	0.111	4	8	24.0	8	0.205	2	0	20	0	3	0	1	0	0	0	0	1	4	0	51.3	38.5	0.0	7.7	0.0	6	0	0	1	1	0	0.316	0.0	1.0	1	1.0	0	0	0	1
1632T	81406-37-3	O=C(OC(C)CCCCCC)COc1nc(F)c(c(N)c1Cl)Cl	367.28	8.347	27.02	0.614	1.024	0.646	1.146	0.091	7	7	27.0	10	0.227	1	0	21	2	3	0	0	1	2	0	0	2	8	3	47.7	34.1	4.5	6.8	6.8	9	0	0	1	1	0	0.261	0.0	1.0	1	1.0	0	0	0	1
1633T	33236-06-5	N1=C(NCC(C)(C)C1)C(OCC)c2ccccc2Cl	280.83	7.021	23.853	0.596	0.992	0.648	1.133	0.117	4	7	24.0	4	0.098	1	0	21	2	1	0	0	0	1	0	0	1	4	1	52.5	37.5	5.0	2.5	2.5	8	0	0	2	2	0	0.632	0.0	1.0	2	1.0	0	0	0	2
1634T	33236-09-8	Fc1cccc(c1)C(OCC)C2=NCC(C)(C)CN2	264.38	6.609	23.409	0.585	0.997	0.625	1.142	0.117	4	7	24.0	4	0.098	1	0	21	2	1	0	0	1	0	0	0	0	4	1	52.5	37.5	5.0	2.5	2.5	8	0	0	2	2	0	0.632	0.0	1.0	2	1.0	0	0	0	2
1635T	1209-98-9, 2240-14-4	c1ccc(cc1)C3C(NCC)C2CCC3(C2)	215.37	5.821	21.289	0.575	0.971	0.638	1.126	0.15	1	6	21.0	3	0.077	0	0	21	1	0	0	0	0	0	0	0	0	1	0	56.8	40.5	2.7	0.0	0.0	9	0	0	3	4	2	0.812	0.308	1.231	2	0.667	0	0	2	2
1636T	68377-91-3	O=C(N)c2ccc(c1nc(sc1)SCC(O)CNC(C)(C)C)s2	371.6	8.445	27.796	0.632	1.003	0.698	1.123	0.095	6	11	30.0	8	0.178	1	0	21	3	2	0	3	0	0	0	0	3	8	0	47.7	34.1	6.8	4.5	0.0	7	0	0	2	2	0	0.435	0.0	1.0	2	1.0	0	0	2	0
1637T	73115-70-5	O=C2C(OC)=C(OP(OC=1C=NN(C(=O)C=1(OC))C)(OC(C)C)=S)C=NN2C	432.44	8.825	30.941	0.631	1.035	0.661	1.14	0.077	9	7	36.0	8	0.16	7	0	21	4	7	1	1	0	0	0	0	2	13	0	42.9	30.6	8.2	14.3	0.0	7	0	0	2	2	0	0.429	0.0	1.0	2	1.0	0	0	0	2
1638T	72150-17-5	Oc1ccc2c(c1)C3(C)(CCN(C)CC(C2)C3)	231.37	6.089	22.004	0.579	0.981	0.634	1.128	0.14	3	6	22.0	0	0.0	0	0	21	1	1	0	0	0	0	0	0	0	2	0	55.3	39.5	2.6	2.6	0.0	9	0	0	3	6	3	0.824	0.429	1.357	1	0.333	0	0	0	2
1639T	58458-55-2	O=C(N(CC)CC)CC(=Cc1ccccc1)C	231.37	6.089	22.004	0.579	0.981	0.634	1.128	0.125	4	8	22.0	5	0.132	2	0	21	1	1	0	0	0	0	0	0	0	2	0	55.3	39.5	2.6	2.6	0.0	6	0	0	1	1	0	0.353	0.0	1.0	1	1.0	0	0	0	1
1640T	6775-25-3	OC(COc1ccccc1C)CN2CC=CCC2	247.37	6.343	22.719	0.583	0.99	0.629	1.13	0.124	2	7	23.0	5	0.125	1	0	21	1	2	0	0	0	0	0	0	0	3	0	53.8	38.5	2.6	5.1	0.0	7	0	0	2	2	0	0.667	0.0	1.0	2	1.0	0	0	0	2
1641T	5965-49-1	O=C(CC)C2(c1cccc(O)c1)(CCN(C)CC2)	247.37	6.343	22.719	0.583	0.99	0.629	1.13	0.124	4	7	23.0	3	0.075	1	0	21	1	2	0	0	0	0	0	0	0	3	0	53.8	38.5	2.6	5.1	0.0	8	0	0	2	2	0	0.667	0.0	1.0	2	1.0	0	0	0	2
1642T	50-13-5, 57-42-1	O=C(OCC)C2(c1ccccc1)(CCN(C)CC2)	247.37	6.343	22.719	0.583	0.99	0.629	1.13	0.124	3	7	23.0	4	0.1	1	0	21	1	2	0	0	0	0	0	0	0	3	0	53.8	38.5	2.6	5.1	0.0	8	0	0	2	2	0	0.667	0.0	1.0	2	1.0	0	0	0	2
1643T	3734-16-5, 3734-17-6	O=C(OC2(c1ccccc1)(CCN(C)C2(C)))CC	247.37	6.343	22.719	0.583	0.99	0.629	1.13	0.124	4	7	23.0	4	0.1	1	0	21	1	2	0	0	0	0	0	0	0	3	0	53.8	38.5	2.6	5.1	0.0	8	0	0	2	2	0	0.611	0.0	1.0	2	1.0	0	0	1	1
1644T	71868-10-5	O=C(c1ccc(cc1)SC)C(N2CCOCC2)(C)C	279.44	6.986	23.906	0.598	0.992	0.654	1.125	0.117	4	7	24.0	4	0.098	1	0	21	1	2	0	1	0	0	0	0	1	4	0	52.5	37.5	2.5	5.0	0.0	8	0	0	2	2	0	0.632	0.0	1.0	2	1.0	0	0	0	2
1645T	58458-54-1	O=C(N(CCO)CCO)CC(=Cc1ccccc1)C	263.37	6.584	23.434	0.586	0.998	0.625	1.132	0.111	4	8	24.0	7	0.175	2	0	21	1	3	0	0	0	0	0	0	0	4	0	52.5	37.5	2.5	7.5	0.0	6	0	0	1	1	0	0.316	0.0	1.0	1	1.0	0	0	0	1
1646T	57837-19-1, 70630-17-0	O=C(OC)C(N(C(=O)COC)c1c(cccc1C)C)C	279.37	6.814	24.149	0.589	1.006	0.62	1.134	0.105	7	8	25.0	6	0.146	2	0	21	1	4	0	0	0	0	0	0	0	5	0	51.2	36.6	2.4	9.8	0.0	7	0	0	1	1	0	0.3	0.0	1.0	1	1.0	0	0	0	1
1647T	13887-57-5	O=C(OCC(O)C1Oc2ccccc2(OC1))NCC(C)C	295.37	7.033	24.863	0.592	1.014	0.616	1.136	0.105	4	7	26.0	6	0.14	1	0	21	1	5	0	0	0	0	0	0	0	6	0	50.0	35.7	2.4	11.9	0.0	8	0	0	2	3	1	0.476	0.2	1.2	1	0.5	0	0	0	2
1648T	13887-58-6	O=C(OCC(O)C1Oc2ccccc2(OC1))NCCCC	295.37	7.033	24.863	0.592	1.014	0.616	1.136	0.105	3	7	26.0	7	0.163	1	0	21	1	5	0	0	0	0	0	0	0	6	0	50.0	35.7	2.4	11.9	0.0	8	0	0	2	3	1	0.476	0.2	1.2	1	0.5	0	0	0	2
1649T	78194-24-8	O=C(N(c1c(OCCC(C)C)cccc1C)C)CCl	283.83	6.923	24.073	0.587	0.995	0.638	1.132	0.111	6	7	23.0	5	0.122	1	0	22	1	2	0	0	0	1	0	0	1	4	1	53.7	36.6	2.4	4.9	2.4	8	0	0	1	1	0	0.316	0.0	1.0	1	1.0	0	0	0	1
1650T	78193-97-2	O=C(N(c1c(OCCC)cccc1C)COCC)CCl	299.83	7.139	24.788	0.59	1.003	0.633	1.134	0.105	5	7	24.0	7	0.167	1	0	22	1	3	0	0	0	1	0	0	1	5	1	52.4	35.7	2.4	7.1	2.4	8	0	0	1	1	0	0.3	0.0	1.0	1	1.0	0	0	0	1
1651T	78193-95-0	O=C(N(c1c(OC(C)C)cccc1C)COCC)CCl	299.83	7.139	24.788	0.59	1.003	0.633	1.134	0.105	6	7	24.0	6	0.143	1	0	22	1	3	0	0	0	1	0	0	1	5	1	52.4	35.7	2.4	7.1	2.4	8	0	0	1	1	0	0.3	0.0	1.0	1	1.0	0	0	0	1
1652T	33236-00-9	N1=C(NCCC1)C(OCCCC)c2ccccc2	246.39	6.16	23.026	0.576	0.984	0.627	1.134	0.124	1	7	23.0	6	0.146	1	0	22	2	1	0	0	0	0	0	0	0	3	0	55.0	37.5	5.0	2.5	0.0	8	0	0	2	2	0	0.667	0.0	1.0	2	1.0	0	0	0	2
1653T	33236-13-4	N1=C(NCCC1)C(OCC)(c2ccccc2)CC	246.39	6.16	23.026	0.576	0.984	0.627	1.134	0.124	2	7	23.0	5	0.122	1	0	22	2	1	0	0	0	0	0	0	0	3	0	55.0	37.5	5.0	2.5	0.0	8	0	0	2	2	0	0.667	0.0	1.0	2	1.0	0	0	0	2
1654T	101152-94-7	O=C(N(CC)CC)C2(c1ccccc1)(CC2(CN))	246.39	6.16	23.026	0.576	0.984	0.627	1.134	0.124	4	7	23.0	5	0.122	1	0	22	2	1	0	0	0	0	0	0	0	3	0	55.0	37.5	5.0	2.5	0.0	8	0	0	2	2	0	0.5	0.0	1.0	2	1.0	1	0	0	1
1655T	78541-98-7	O=C2c1c([nH]c(c1CC)C)CC3CCN(C)CC23	246.39	6.16	23.026	0.576	0.984	0.627	1.134	0.131	4	6	23.5	1	0.024	1	0	22	2	1	0	0	0	0	0	0	0	3	0	55.0	37.5	5.0	2.5	0.0	10	0	0	3	6	2	0.722	0.308	1.308	1	0.333	0	0	1	2
1656T	33236-02-1	N1=C(NCC(C)(C)C1)C(OCC)c2ccccc2	246.39	6.16	23.026	0.576	0.984	0.627	1.134	0.124	3	7	23.0	4	0.098	1	0	22	2	1	0	0	0	0	0	0	0	3	0	55.0	37.5	5.0	2.5	0.0	8	0	0	2	2	0	0.667	0.0	1.0	2	1.0	0	0	0	2
1657T	6483-15-4	O=C1C=CCC2N1CC4CCCN3CCCC2C34	246.39	6.16	23.026	0.576	0.984	0.627	1.134	0.137	1	2	23.0	0	0.0	2	0	22	2	1	0	0	0	0	0	0	0	3	0	55.0	37.5	5.0	2.5	0.0	12	0	0	4	12	4	0.944	0.471	1.412	1	0.25	0	0	0	4
1658T	6425-08-7	O1CCN(CC1)C(c2ccccc2)N3CCOCC3	262.39	6.4	23.74	0.579	0.993	0.623	1.136	0.123	0	6	24.0	3	0.07	0	0	22	2	2	0	0	0	0	0	0	0	4	0	53.7	36.6	4.9	4.9	0.0	9	0	0	3	3	0	0.947	0.0	1.0	3	1.0	0	0	0	3
1659T	33499-13-7	O=C(OCC)C1=CN(C(=O)OCC)C2N(C1(=O))C(C)CCC2	310.39	7.054	25.885	0.588	1.015	0.611	1.141	0.1	6	4	27.0	5	0.111	4	0	22	2	5	0	0	0	0	0	0	0	7	0	50.0	34.1	4.5	11.4	0.0	10	0	0	2	3	1	0.455	0.2	1.2	1	0.5	0	0	0	2
1660T	81486-22-8	O=[N+]([O-])OC2COc1c(OCC(O)CNC(C)C)cccc1C2	326.39	7.253	26.6	0.591	1.022	0.608	1.142	0.095	5	8	29.0	8	0.174	2	0	22	2	6	0	0	0	0	0	0	0	8	0	48.9	33.3	4.4	13.3	0.0	9	0	0	2	3	1	0.435	0.2	1.2	1	0.5	0	0	0	2
1661T	55242-55-2	O=C2c1c(ncn1CCC)N(C(=O)N2CCCCC(=O)C)C	306.41	6.964	25.971	0.59	1.008	0.619	1.145	0.1	6	8	28.5	7	0.156	3	0	22	4	3	0	0	0	0	0	0	0	7	0	50.0	34.1	9.1	6.8	0.0	9	0	0	2	3	1	0.409	0.222	1.222	1	0.5	0	0	1	1
1662T	22343-07-3	O=C(Oc1cccc(c1)C(C)C)NCC(=O)CSP(OC)(OC)=S	391.49	8.511	28.688	0.624	1.013	0.688	1.123	0.087	7	9	30.0	10	0.217	3	0	22	1	5	1	2	0	0	0	0	3	9	0	47.8	32.6	2.2	10.9	0.0	7	0	0	1	1	0	0.25	0.0	1.0	1	1.0	0	0	0	1
1663T	59558-23-5	O=C(Oc1ccc(cc1)C)CCCCCCC	234.37	6.009	22.224	0.57	0.984	0.623	1.128	0.125	3	7	21.0	8	0.205	1	0	22	0	2	0	0	0	0	0	0	0	2	0	56.4	38.5	0.0	5.1	0.0	8	0	0	1	1	0	0.353	0.0	1.0	1	1.0	0	0	0	1
1664T	1820-50-4	O1CC3(COC1C2CC=CCC2)(CC=CCC3)	234.37	6.009	22.224	0.57	0.984	0.623	1.128	0.14	0	2	21.0	1	0.024	2	0	22	0	2	0	0	0	0	0	0	0	2	0	56.4	38.5	0.0	5.1	0.0	11	0	0	3	3	0	1.0	0.0	1.059	2	0.667	0	0	0	3
1665T	25812-30-0	O=C(O)C(C)(C)CCCOc1cc(ccc1C)C	250.37	6.259	22.939	0.573	0.993	0.618	1.13	0.118	6	7	22.0	6	0.15	1	0	22	0	3	0	0	0	0	0	0	0	3	0	55.0	37.5	0.0	7.5	0.0	8	0	0	1	1	0	0.333	0.0	1.0	1	1.0	0	0	0	1
1666T	1421-49-4	O=C(O)c1cc(c(O)c(c1)C(C)(C)C)C(C)(C)C	250.37	6.259	22.939	0.573	0.993	0.618	1.13	0.118	9	7	22.0	3	0.075	1	0	22	0	3	0	0	0	0	0	0	0	3	0	55.0	37.5	0.0	7.5	0.0	8	0	0	1	1	0	0.333	0.0	1.0	1	1.0	0	0	0	1
1667T	63968-64-9	O=C4OC1OC2(OOC13(C(CCC(C)C3(CC2))C4C))(C)	282.37	6.723	24.369	0.58	1.008	0.611	1.134	0.121	4	1	24.0	0	0.0	1	0	22	0	5	0	0	0	0	0	0	0	5	0	52.4	35.7	0.0	11.9	0.0	14	0	0	4	13	6	0.8	0.75	1.562	1	0.25	0	0	0	3
1668T	51-14-9	O1c2ccc(OC(OCCOCCOCC)C)cc2(OC1)	298.37	6.939	25.084	0.583	1.016	0.607	1.135	0.105	2	6	25.0	10	0.227	0	0	22	0	6	0	0	0	0	0	0	0	6	0	51.2	34.9	0.0	14.0	0.0	9	0	0	2	3	1	0.429	0.222	1.222	1	0.5	0	0	1	1
1669T	140-57-8	O=S(OCCCl)OC(C)COc1ccc(cc1)C(C)(C)C	334.9	7.611	26.195	0.595	1.007	0.647	1.129	0.1	6	7	25.0	8	0.182	1	0	23	0	4	0	1	0	1	0	0	2	6	1	52.3	34.1	0.0	9.1	2.3	9	0	0	1	1	0	0.286	0.0	1.0	1	1.0	0	0	0	1
1670T	33484-51-4	O=C(OCCCC)C1=C[N+](=C2N(C1(=O))C(C)CCC2)C	279.4	6.498	24.719	0.575	0.999	0.613	1.139	0.111	5	4	25.0	5	0.114	4	0	23	2	3	0	0	0	0	0	0	0	5	0	53.5	34.9	4.7	7.0	0.0	10	0	1	2	3	1	0.5	0.2	1.2	1	0.5	0	0	0	2
1671T	69784-42-5	O=C(ON=CC(C)(C)SC)N(C)SN(C)Cc1ccccc1	341.55	7.59	27.136	0.603	0.999	0.663	1.131	0.095	6	8	27.0	8	0.178	2	0	23	3	2	0	2	0	0	0	0	2	7	0	51.1	33.3	6.7	4.4	0.0	7	0	0	1	1	0	0.273	0.0	1.0	1	1.0	0	0	0	1
1672T	33820-53-0	O=[N+]([O-])c1cc(cc(c1N(CCC)CCC)[N+](=O)[O-])C(C)C	309.41	6.876	26.191	0.582	1.01	0.61	1.144	0.095	8	10	29.0	8	0.178	4	0	23	3	4	0	0	0	0	0	0	0	7	0	51.1	33.3	6.7	8.9	0.0	9	0	0	1	1	0	0.273	0.0	1.0	1	1.0	0	0	0	1
1673T	15676-16-1, 23672-07-3	O=C(NCC1N(CC)CCC1)c2cc(ccc2(OC))S(=O)(=O)N	341.48	7.423	27.379	0.595	1.011	0.633	1.139	0.095	6	9	30.0	6	0.128	3	0	23	3	4	0	1	0	0	0	0	1	8	0	50.0	32.6	6.5	8.7	0.0	8	0	0	2	2	0	0.478	0.0	1.0	2	1.0	0	0	1	1
1674T	35256-85-0	O=C(N(Cc1ccccc1)C(C)C)C(C)(C)C	233.39	5.835	22.531	0.563	0.979	0.621	1.132	0.125	6	7	21.0	4	0.1	1	0	23	1	1	0	0	0	0	0	0	0	2	0	57.5	37.5	2.5	2.5	0.0	8	0	0	1	1	0	0.353	0.0	1.0	1	1.0	0	0	0	1
1675T	3570-46-5	O(c1cccc2OCC(Oc12)CNCCCC)CC	265.39	6.319	23.961	0.57	0.995	0.613	1.136	0.117	2	6	23.0	7	0.163	0	0	23	1	3	0	0	0	0	0	0	0	4	0	54.8	35.7	2.4	7.1	0.0	9	0	0	2	3	1	0.526	0.2	1.2	1	0.5	0	0	0	2
1677T	86247-86-1	OC(COc2cccc1c2(OCC(O)C1))CNC(C)C	281.39	6.544	24.675	0.574	1.003	0.609	1.137	0.111	4	6	24.0	6	0.136	0	0	23	1	4	0	0	0	0	0	0	0	5	0	53.5	34.9	2.3	9.3	0.0	9	0	0	2	3	1	0.5	0.2	1.2	1	0.5	0	0	0	2
1678T	523-86-4	O=C1NC(=O)CC(C1)CC(O)C2C(=O)C(C)CC(O)(C)C2	297.39	6.759	25.39	0.577	1.01	0.606	1.139	0.105	7	3	25.0	3	0.067	3	0	23	1	5	0	0	0	0	0	0	0	6	0	52.3	34.1	2.3	11.4	0.0	12	0	0	2	2	0	0.571	0.0	1.0	2	1.0	0	0	0	2
1679T	27778-78-5	O(c1ccc(cc1Cl)C(CN(C)C)C(C)CC)C	269.85	6.425	23.885	0.569	0.985	0.63	1.134	0.118	6	6	21.0	6	0.143	0	0	24	1	1	0	0	0	1	0	0	1	3	1	57.1	35.7	2.4	2.4	2.4	9	0	0	1	1	0	0.333	0.0	1.0	1	1.0	0	0	0	1
1680T	27684-90-8	Fc1ccc(OC)c(c1)C(CN(C)C)C(C)CC	253.4	6.033	23.441	0.558	0.989	0.608	1.144	0.118	6	6	21.0	6	0.143	0	0	24	1	1	0	0	1	0	0	0	0	3	1	57.1	35.7	2.4	2.4	2.4	9	0	0	1	1	0	0.333	0.0	1.0	1	1.0	0	0	0	1
1681T	1225-25-8	O=C(N(c1ccc(OCC)cc1)C)C(N(C)C)C(O)C	280.41	6.373	24.982	0.568	0.998	0.608	1.141	0.105	7	7	24.0	6	0.136	1	0	24	2	3	0	0	0	0	0	0	0	5	0	54.5	34.1	4.5	6.8	0.0	8	0	0	1	1	0	0.3	0.0	1.0	1	1.0	0	0	0	1
1682T	51012-33-0	O=C(NCCN(CC)CC)c1cc(ccc1(OC))S(=O)(=O)C	328.48	7.141	26.884	0.584	1.007	0.627	1.137	0.095	7	9	28.0	8	0.174	3	0	24	2	4	0	1	0	0	0	0	1	7	0	52.2	32.6	4.3	8.7	0.0	8	0	0	1	1	0	0.273	0.0	1.0	1	1.0	0	0	0	1
1683T	104-40-5	Oc1ccc(cc1)CCCCCCCCC	220.39	5.51	22.036	0.551	0.973	0.615	1.13	0.133	2	6	19.0	8	0.2	0	0	24	0	1	0	0	0	0	0	0	0	1	0	60.0	37.5	0.0	2.5	0.0	9	0	0	1	1	0	0.375	0.0	1.0	1	1.0	0	0	0	1
1684T	42978-66-5	O=C(OCC(OCC(OCC(OC(=O)C=C)C)C)C)C=C	300.39	6.675	25.61	0.569	1.013	0.597	1.139	0.095	7	4	24.0	13	0.295	4	0	24	0	6	0	0	0	0	0	0	0	6	0	53.3	33.3	0.0	13.3	0.0	9	0	0	0	0	0	0.0	0.0	0.0	0	0.0	0	0	0	0
1685T	59708-57-5	OC(COc1cccc(c1C)C)CNC(C)(C)C	251.41	5.847	23.773	0.553	0.985	0.606	1.137	0.118	6	6	21.0	6	0.14	0	0	25	1	2	0	0	0	0	0	0	0	3	0	58.1	34.9	2.3	4.7	0.0	9	0	0	1	1	0	0.333	0.0	1.0	1	1.0	0	0	0	1
1686T	90-39-1	N13(CCCCC1CC4N2CCCCC2C(C3)C4)	234.43	5.452	23.364	0.543	0.972	0.608	1.139	0.147	0	0	20.0	0	0.0	0	0	26	2	0	0	0	0	0	0	0	0	2	0	60.5	34.9	4.7	0.0	0.0	15	0	0	4	10	4	1.0	0.471	1.412	1	0.25	0	0	1	2
1687T	4602-84-0	OCC=C(C)CCC=C(C)CCC=C(C)C	222.41	5.295	22.563	0.537	0.972	0.604	1.133	0.125	5	3	18.0	7	0.171	3	0	26	0	1	0	0	0	0	0	0	0	1	0	61.9	35.7	0.0	2.4	0.0	9	0	0	0	0	0	0.0	0.0	0.0	0	0.0	0	0	0	0
1688T	4056-77-3	O=C(OCCCC)C1CCC(C(=O)OCCCC)C1	270.41	6.009	24.708	0.549	0.995	0.594	1.139	0.111	4	2	21.0	10	0.222	2	0	26	0	4	0	0	0	0	0	0	0	4	0	57.8	33.3	0.0	8.9	0.0	13	0	0	1	1	0	0.263	0.0	1.0	1	1.0	0	0	1	0
1689T	30499-70-8	O(CC1OC1)CC(COCC2OC2)(COCC3OC3)CC	302.41	6.434	26.137	0.556	1.01	0.588	1.142	0.11	1	0	23.0	13	0.265	0	0	26	0	6	0	0	0	0	0	0	0	6	0	55.3	31.9	0.0	12.8	0.0	15	0	0	3	3	0	0.429	0.0	1.0	3	1.0	3	0	0	0
1690T	90-72-2	Oc1c(cc(cc1CN(C)C)CN(C)C)CN(C)C	265.45	5.771	25.101	0.546	0.983	0.6	1.145	0.111	7	6	22.0	6	0.13	0	0	27	3	1	0	0	0	0	0	0	0	4	0	58.7	32.6	6.5	2.2	0.0	9	0	0	1	1	0	0.316	0.0	1.0	1	1.0	0	0	0	1
1691T	1532-00-9	O=C(OC2CCC(N1CCCCC1)CC2)C(C)C	253.43	5.632	24.299	0.54	0.983	0.596	1.14	0.124	3	1	20.0	4	0.087	1	0	27	1	2	0	0	0	0	0	0	0	3	0	60.0	33.3	2.2	4.4	0.0	14	0	0	2	2	0	0.667	0.0	1.0	2	1.0	0	0	0	2
1692T	301-11-1	N#CSCCOC(=O)CCCCCCCCCCC	285.5	6.207	25.487	0.554	0.985	0.619	1.136	0.105	3	2	21.0	14	0.311	1	1	27	1	2	0	1	0	0	0	0	1	4	0	58.7	32.6	2.2	4.3	0.0	13	1	0	0	0	0	0.0	0.0	0.0	0	0.0	0	0	0	0
1693T	6873-46-7	N#CSCCCCCCCCCCCCCC	255.52	5.555	24.584	0.534	0.968	0.616	1.135	0.118	2	1	18.0	13	0.289	0	1	29	1	0	0	1	0	0	0	0	1	2	0	63.0	32.6	2.2	0.0	0.0	14	1	0	0	0	0	0.0	0.0	0.0	0	0.0	0	0	0	0
1694T	69784-43-6	O=C(ON=CC(C)(C)SC)N(C)SN(CCCC)CCCC	349.63	6.597	29.243	0.552	0.99	0.62	1.143	0.091	7	2	23.0	12	0.231	2	0	31	3	2	0	2	0	0	0	0	2	7	0	58.5	28.3	5.7	3.8	0.0	13	0	0	0	0	0	0.0	0.0	0.0	0	0.0	0	0	0	0
1695T	67409-24-9	O=S([O-])(OCC(O)COCCCCCCCCCCCC)=S	355.6	6.709	29.114	0.549	1.0	0.611	1.138	0.091	5	2	23.0	16	0.308	2	0	31	0	5	0	2	0	0	0	0	2	7	0	58.5	28.3	0.0	9.4	0.0	15	0	-1	0	0	0	0.0	0.0	0.0	0	0.0	0	0	0	0
1696T	23079-28-9	O=P(CCC(C)C)(CCC(C)C)CCC(C)C	260.45	5.209	25.594	0.512	0.966	0.602	1.14	0.118	7	1	17.0	9	0.184	1	0	33	0	1	1	0	0	0	0	0	1	2	0	66.0	30.0	0.0	2.0	0.0	15	0	0	0	0	0	0.0	0.0	0.0	0	0.0	0	0	0	0
1697T	30677-46-4	NC(C)CNCCCCCCCCCCCC	242.51	4.755	25.472	0.499	0.967	0.572	1.15	0.118	3	0	16.0	13	0.26	0	0	34	2	0	0	0	0	0	0	0	0	2	0	66.7	29.4	3.9	0.0	0.0	15	0	0	0	0	0	0.0	0.0	0.0	0	0.0	0	0	0	0
1698T	3247-33-4	O=P(OCC)(OCC)C(SCC)(P(=O)(OCC)OCC)P(=O)(OCC)OCC	484.48	7.69	35.401	0.562	1.012	0.639	1.141	0.071	10	3	30.0	17	0.274	3	0	35	0	9	3	1	0	0	0	0	4	13	0	55.6	23.8	0.0	14.3	0.0	15	0	0	0	0	0	0.0	0.0	0.0	0	0.0	0	0	0	0
1699T	14255-88-0	O=C(Oc1ccccc1)n3c(nc2cc(c(cc23)Cl)Cl)C(F)(F)F	375.14	12.101	23.911	0.771	1.079	0.75	1.142	0.094	6	17	35.0	2	0.061	1	0	7	2	2	0	0	3	2	0	0	2	9	5	22.6	48.4	6.5	6.5	16.1	1	0	0	3	4	1	0.625	0.133	1.133	2	0.667	0	0	1	2
1700T	128-67-6	O=C(O)c2ccc1C(=O)c3ccccc3(C(=O)c1c2[N+](=O)[O-])	297.23	10.249	21.891	0.755	1.059	0.725	1.103	0.104	6	17	35.0	2	0.065	5	0	7	1	6	0	0	0	0	0	0	0	7	0	24.1	51.7	3.4	20.7	0.0	0	0	0	3	6	2	0.636	0.286	1.286	1	0.333	0	0	0	3
1701T	55994-28-0	O=C1c3ccccc3(C(=O)C1c2c(cccc2Cl)Cl)	291.13	10.783	20.719	0.767	1.027	0.794	1.088	0.123	4	14	29.0	1	0.034	2	0	8	0	2	0	0	0	2	0	0	2	4	2	29.6	55.6	0.0	7.4	7.4	1	0	0	3	4	1	0.789	0.133	1.133	2	0.667	0	0	1	2
1702T	1470-35-5	O=C2c3ccc(cc3(C(=O)C2(c1ccccc1)))Br	301.14	11.153	20.089	0.744	1.011	0.78	1.087	0.131	3	14	28.0	1	0.034	2	0	9	0	2	0	0	0	0	1	0	1	3	1	33.3	55.6	0.0	7.4	3.7	1	0	0	3	4	1	0.833	0.133	1.133	2	0.667	0	0	1	2
1703T	1470-37-7	O=C2c3cccc(c3(C(=O)C2(c1ccccc1)))Br	301.14	11.153	20.089	0.744	1.011	0.78	1.087	0.131	3	14	28.0	1	0.034	2	0	9	0	2	0	0	0	0	1	0	1	3	1	33.3	55.6	0.0	7.4	3.7	1	0	0	3	4	1	0.833	0.133	1.133	2	0.667	0	0	1	2
1704T	2260-08-4	O=C(O)c2cc(c(Oc1ccc(OC(=O)C)c(c1)I)c(c2)I)I	649.94	20.311	25.685	0.803	1.036	0.932	1.084	0.095	7	14	32.0	5	0.152	2	0	9	0	5	0	0	0	0	0	3	3	8	3	28.1	46.9	0.0	15.6	9.4	1	0	0	2	2	0	0.522	0.0	1.0	2	1.0	0	0	0	2
1705T	129-00-0	c1cc2ccc3cccc4ccc(c1)c2c34	202.26	7.779	18.634	0.717	0.978	0.762	1.08	0.158	0	19	28.5	0	0.0	0	0	10	0	0	0	0	0	0	0	0	0	0	0	38.5	61.5	0.0	0.0	0.0	0	0	0	4	14	5	1.0	0.625	1.5	1	0.25	0	0	0	4
1706T	53083-96-8	O=C2c1cccc(c1C(=O)C2c3c(cccc3Cl)Cl)C	305.16	10.172	22.245	0.742	1.02	0.773	1.093	0.116	5	14	30.0	1	0.031	2	0	10	0	2	0	0	0	2	0	0	2	4	2	33.3	53.3	0.0	6.7	6.7	2	0	0	3	4	1	0.75	0.133	1.133	2	0.667	0	0	1	2
1707T	860-22-0	O=C1c4cc(ccc4(NC1=C2Nc3ccc(cc3(C2(=O)))S(=O)(=O)O))S(=O)(=O)O	422.42	11.116	28.243	0.743	1.066	0.737	1.11	0.082	8	19	44.0	2	0.049	7	0	10	2	8	0	2	0	0	0	0	2	12	0	26.3	42.1	5.3	21.1	0.0	0	0	0	4	6	2	0.643	0.222	1.222	2	0.5	0	0	2	2
1708T	29975-16-4	n1nc2n(c1)c4ccc(cc4(C(=NC2)c3ccccc3))Cl	294.76	9.211	23.02	0.719	1.008	0.748	1.112	0.114	1	18	33.5	1	0.029	1	0	11	4	0	0	0	0	1	0	0	1	5	1	34.4	50.0	12.5	0.0	3.1	1	0	0	4	7	2	0.952	0.2	1.2	2	0.5	0	0	1	2
1709T	18636-88-9	O=[N+]4c1ccccc1N(O)c3ccc2ccccc2c34	263.29	8.493	21.843	0.705	1.011	0.721	1.106	0.121	2	18	32.5	0	0.0	1	0	11	2	2	0	0	0	0	0	0	0	4	0	35.5	51.6	6.5	6.5	0.0	0	0	1	4	10	3	0.9	0.333	1.333	1	0.25	0	0	0	4
1710T	23915-26-6	OC3(c1ccc(c(c1)Cl)Cl)(c4ccccc4(C2=NCCN23))	319.2	9.673	23.573	0.714	1.015	0.75	1.109	0.114	3	13	31.0	1	0.028	1	0	12	2	1	0	0	0	2	0	0	2	5	2	36.4	48.5	6.1	3.0	6.1	3	0	0	4	7	2	0.857	0.222	1.222	2	0.5	0	0	2	2
1711T	62924-70-3	O=[N+]([O-])c1cc(cc(c1N(Cc2c(F)cccc2Cl)CC)[N+](=O)[O-])C(F)(F)F	421.76	10.544	27.972	0.699	1.079	0.669	1.164	0.077	10	16	39.0	6	0.146	4	0	12	3	4	0	0	4	1	0	0	1	12	5	30.0	40.0	7.5	10.0	12.5	4	0	0	2	2	0	0.429	0.0	1.0	2	1.0	0	0	0	2
1712T	3900-31-0	O=C1N(c3ccc(cc3(C(=NC1)c2ccccc2(F)))Cl)C	302.75	9.174	23.129	0.701	1.02	0.722	1.121	0.11	4	14	31.0	1	0.029	2	0	12	2	1	0	0	1	1	0	0	1	5	2	36.4	48.5	6.1	3.0	6.1	2	0	0	3	4	1	0.81	0.118	1.118	2	0.667	0	0	0	2
1713T	51234-28-7	O=C(O)C(c1ccc2oc(nc2(c1))c3ccc(cc3)Cl)C	301.74	9.144	23.154	0.702	1.021	0.721	1.108	0.11	4	17	32.0	3	0.086	1	0	12	1	3	0	0	0	1	0	0	1	5	1	36.4	48.5	3.0	9.1	3.0	2	0	0	3	4	1	0.714	0.133	1.133	2	0.667	0	0	1	2
1714T	113158-40-0, 95617-09-7	O=C(O)C(Oc3ccc(Oc1nc2ccc(cc2(o1))Cl)cc3)C	333.74	9.535	24.584	0.702	1.039	0.706	1.114	0.099	4	17	34.0	5	0.135	1	0	12	1	5	0	0	0	1	0	0	1	7	1	34.3	45.7	2.9	14.3	2.9	2	0	0	3	4	1	0.652	0.133	1.133	2	0.667	0	0	1	2
1715T	1622-62-4	O=C1N(c3ccc(cc3(C(=NC1)c2ccccc2(F)))[N+](=O)[O-])C	313.31	8.952	24.226	0.692	1.035	0.689	1.13	0.099	5	16	35.0	2	0.054	4	0	12	3	3	0	0	1	0	0	0	0	7	1	34.3	45.7	8.6	8.6	2.9	2	0	0	3	4	1	0.739	0.118	1.118	2	0.667	0	0	0	2
1716T	47073-92-7	N#COc1ccc(cc1)C(c2ccc(OC#N)cc2)C	264.3	8.259	22.106	0.691	1.009	0.71	1.109	0.111	3	14	31.0	4	0.121	0	2	12	2	2	0	0	0	0	0	0	0	4	0	37.5	50.0	6.3	6.3	0.0	2	2	0	2	2	0	0.6	0.0	1.0	2	1.0	0	0	0	2
1717T	17364-40-8	O=Cc2c(O)n(nc2(c1ccccc1))c3ccccc3	264.3	8.259	22.106	0.691	1.009	0.71	1.109	0.116	2	18	31.5	3	0.088	1	0	12	2	2	0	0	0	0	0	0	0	4	0	37.5	50.0	6.3	6.3	0.0	0	0	0	3	3	0	0.85	0.0	1.0	3	1.0	0	0	1	2
1718T	2532-91-4	O=C(O)c1ccccc1N2C(=O)c3ccccc3(N=C2C)	280.3	8.494	22.821	0.692	1.018	0.702	1.112	0.11	4	15	32.0	2	0.057	3	0	12	2	3	0	0	0	0	0	0	0	5	0	36.4	48.5	6.1	9.1	0.0	1	0	0	3	4	1	0.762	0.125	1.125	2	0.667	0	0	0	3
1719T	734-88-3	O=C2Oc3ccc1ccccc1c3(C=C2C(=O)OCC)	268.28	8.384	22.02	0.688	1.019	0.7	1.104	0.116	3	14	30.5	3	0.088	3	0	12	0	4	0	0	0	0	0	0	0	4	0	37.5	50.0	0.0	12.5	0.0	2	0	0	3	6	2	0.7	0.286	1.286	1	0.333	0	0	0	3
1720T	30087-33-3	O=C(O)C(c1ccc2Oc3ccccc3(C(=O)c2(c1)))C	268.28	8.384	22.02	0.688	1.019	0.7	1.104	0.116	4	14	30.0	2	0.059	2	0	12	0	4	0	0	0	0	0	0	0	4	0	37.5	50.0	0.0	12.5	0.0	2	0	0	3	6	2	0.7	0.286	1.286	1	0.333	0	0	0	3
1721T	38873-55-1	O=C(O)CCC(=O)c2ccc3oc1ccccc1c3(c2)	268.28	8.384	22.02	0.688	1.019	0.7	1.104	0.116	3	17	31.5	4	0.118	2	0	12	0	4	0	0	0	0	0	0	0	4	0	37.5	50.0	0.0	12.5	0.0	2	0	0	3	6	2	0.65	0.308	1.308	1	0.333	0	0	1	2
1722T	55453-87-7	O=C(O)Cc1ccc2OCc3ccccc3(C(=O)c2(c1))	268.28	8.384	22.02	0.688	1.019	0.7	1.104	0.116	3	14	30.0	2	0.059	2	0	12	0	4	0	0	0	0	0	0	0	4	0	37.5	50.0	0.0	12.5	0.0	2	0	0	3	6	2	0.75	0.267	1.267	1	0.333	0	0	0	2
1723T	117568-24-8	O=C(OC2c3cccc(O)c3(C(=O)c1c(O)cccc12))C	284.28	8.615	22.735	0.689	1.028	0.692	1.107	0.11	5	14	31.0	2	0.057	2	0	12	0	5	0	0	0	0	0	0	0	5	0	36.4	48.5	0.0	15.2	0.0	2	0	0	3	6	2	0.667	0.286	1.286	1	0.333	0	0	0	3
1724T	65899-73-2	n1ccn(c1)CC(OCc2ccsc2Cl)c3ccc(cc3Cl)Cl	387.73	10.77	26.115	0.725	1.021	0.778	1.107	0.099	3	16	33.0	6	0.158	0	0	13	2	1	0	1	0	3	0	0	4	7	3	36.1	44.4	5.6	2.8	8.3	3	0	0	3	3	0	0.696	0.0	1.0	3	1.0	0	0	2	1
1725T	69806-40-2	O=C(OC)C(Oc2ccc(Oc1ncc(cc1Cl)C(F)(F)F)cc2)C	375.75	9.888	26.072	0.686	1.062	0.673	1.148	0.087	7	13	33.0	6	0.154	1	0	13	1	4	0	0	3	1	0	0	1	9	4	34.2	42.1	2.6	10.5	10.5	4	0	0	2	2	0	0.48	0.0	1.0	2	1.0	0	0	0	2
1726T	27097-43-4	OC3(c1cccc(c1)Cl)(c4ccccc4(C2=NCCN23))	284.76	8.629	22.746	0.689	1.005	0.724	1.11	0.121	2	13	30.0	1	0.028	1	0	13	2	1	0	0	0	1	0	0	1	4	1	39.4	48.5	6.1	3.0	3.0	3	0	0	4	7	2	0.9	0.222	1.222	2	0.5	0	0	2	2
1727T	22232-71-9	OC3(c1ccc(cc1)Cl)(c4ccccc4(C2=NCCN23))	284.76	8.629	22.746	0.689	1.005	0.724	1.11	0.121	2	13	30.0	1	0.028	1	0	13	2	1	0	0	0	1	0	0	1	4	1	39.4	48.5	6.1	3.0	3.0	3	0	0	4	7	2	0.9	0.222	1.222	2	0.5	0	0	2	2
1728T	26859-72-3	Fc1ccc(cc1)C3(O)(c4ccccc4(C2=NCCN23))	268.31	8.131	22.302	0.676	1.01	0.696	1.122	0.121	2	13	30.0	1	0.028	1	0	13	2	1	0	0	1	0	0	0	0	4	1	39.4	48.5	6.1	3.0	3.0	3	0	0	4	7	2	0.9	0.222	1.222	2	0.5	0	0	2	2
1729T	3115-05-7	O=C(O)CCN(C(=O)c1c(cc(c(N)c1I)I)I)c2ccccc2	662.01	17.892	27.825	0.752	1.016	0.883	1.1	0.091	7	14	33.0	5	0.132	2	0	13	2	3	0	0	0	0	0	3	3	8	3	35.1	43.2	5.4	8.1	8.1	2	0	0	2	2	0	0.5	0.0	1.0	2	1.0	0	0	0	2
1730T	135-88-6	c1ccc(cc1)Nc2ccc3ccccc3(c2)	219.3	7.31	20.182	0.673	0.98	0.719	1.1	0.14	0	17	27.5	2	0.062	0	0	13	1	0	0	0	0	0	0	0	0	1	0	43.3	53.3	3.3	0.0	0.0	0	0	0	3	4	1	0.941	0.125	1.125	2	0.667	0	0	0	3
1731T	90-30-2	c1ccc(cc1)Nc3cccc2ccccc23	219.3	7.31	20.182	0.673	0.98	0.719	1.1	0.14	0	17	27.5	2	0.062	0	0	13	1	0	0	0	0	0	0	0	0	1	0	43.3	53.3	3.3	0.0	0.0	0	0	0	3	4	1	0.941	0.125	1.125	2	0.667	0	0	0	3
1732T	2011-67-8	O=C1N(c3ccc(cc3(C(=NC1)c2ccccc2))[N+](=O)[O-])C	295.32	8.438	23.843	0.681	1.02	0.691	1.12	0.104	4	16	34.0	2	0.054	4	0	13	3	3	0	0	0	0	0	0	0	6	0	37.1	45.7	8.6	8.6	0.0	2	0	0	3	4	1	0.773	0.118	1.118	2	0.667	0	0	0	2
1733T	31431-39-7	O=C(OC)Nc1nc2cc(ccc2([nH]1))C(=O)c3ccccc3	295.32	8.438	23.843	0.681	1.02	0.691	1.12	0.104	3	18	34.0	4	0.108	2	0	13	3	3	0	0	0	0	0	0	0	6	0	37.1	45.7	8.6	8.6	0.0	1	0	0	3	4	1	0.682	0.133	1.133	2	0.667	0	0	1	2
1734T	10423-37-7	O=C(N)C2c3ccccc3(C=Cc1ccccc12)	235.3	7.59	20.897	0.674	0.991	0.711	1.103	0.131	2	14	28.0	1	0.03	2	0	13	1	1	0	0	0	0	0	0	0	2	0	41.9	51.6	3.2	3.2	0.0	1	0	0	3	6	2	0.833	0.267	1.267	1	0.333	0	0	0	2
1735T	93-45-8	Oc1ccc(cc1)Nc2ccc3ccccc3(c2)	235.3	7.59	20.897	0.674	0.991	0.711	1.103	0.131	1	17	28.5	2	0.061	0	0	13	1	1	0	0	0	0	0	0	0	2	0	41.9	51.6	3.2	3.2	0.0	0	0	0	3	4	1	0.889	0.125	1.125	2	0.667	0	0	0	3
1736T	68788-33-0	O=C(O)Cc1ccc2NCc3ccccc3(C(=O)c2(c1))	267.3	8.1	22.327	0.677	1.012	0.695	1.11	0.116	3	14	30.0	2	0.057	2	0	13	1	3	0	0	0	0	0	0	0	4	0	39.4	48.5	3.0	9.1	0.0	2	0	0	3	6	2	0.75	0.267	1.267	1	0.333	0	0	0	2
1737T	88909-96-0	O=C(O)CCCN1C(=O)c3cccc2cccc(C1(=O))c23	283.3	8.332	23.041	0.678	1.021	0.688	1.113	0.11	4	14	31.5	4	0.111	3	0	13	1	4	0	0	0	0	0	0	0	5	0	38.2	47.1	2.9	11.8	0.0	3	0	0	3	7	3	0.619	0.462	1.385	1	0.333	0	0	0	3
1738T	3134-12-1	O=C(c1ccccc1)N(c2ccc(c(c2)Cl)Cl)C(=O)N(C)C	337.22	9.367	24.815	0.689	1.019	0.721	1.117	0.1	6	14	31.0	2	0.054	2	0	14	2	2	0	0	0	2	0	0	2	6	2	38.9	44.4	5.6	5.6	5.6	2	0	0	2	2	0	0.545	0.0	1.0	2	1.0	0	0	0	2
1739T	510-15-6	O=C(OCC)C(O)(c1ccc(cc1)Cl)c2ccc(cc2)Cl	325.2	9.291	24.014	0.686	1.02	0.719	1.11	0.105	5	13	29.0	5	0.139	1	0	14	0	3	0	0	0	2	0	0	2	5	2	40.0	45.7	0.0	8.6	5.7	3	0	0	2	2	0	0.571	0.0	1.0	2	1.0	0	0	0	2
1740T	51338-27-3	O=C(OC)C(Oc2ccc(Oc1ccc(cc1Cl)Cl)cc2)C	341.2	9.478	24.729	0.687	1.028	0.712	1.112	0.1	5	13	30.0	6	0.162	1	0	14	0	4	0	0	0	2	0	0	2	6	2	38.9	44.4	0.0	11.1	5.6	3	0	0	2	2	0	0.545	0.0	1.0	2	1.0	0	0	0	2
1741T	74548-80-4	O=C(OC(C(Cl)(Cl)Cl)P(=O)(Oc1ccccc1)Oc2ccccc2)C	423.62	10.862	27.721	0.711	1.039	0.753	1.111	0.087	6	14	34.0	7	0.175	2	0	14	0	5	1	0	0	3	0	0	4	9	3	35.9	41.0	0.0	12.8	7.7	3	0	0	2	2	0	0.48	0.0	1.0	2	1.0	0	0	0	2
1742T	58-25-3	[O-][N+]2=C(c1ccccc1)c3cc(ccc3(N=C(NC)C2))Cl	299.78	8.565	23.767	0.679	1.007	0.711	1.118	0.11	3	15	32.0	2	0.054	3	0	14	3	1	0	0	0	1	0	0	1	5	1	40.0	45.7	8.6	2.9	2.9	2	0	0	3	4	1	0.81	0.118	1.118	2	0.667	0	0	0	2
1743T	72-44-6	O=C1c3ccccc3(N=C(N1c2ccccc2C)C)	250.32	7.585	21.918	0.664	0.995	0.698	1.112	0.123	3	14	29.0	1	0.029	2	0	14	2	1	0	0	0	0	0	0	0	3	0	42.4	48.5	6.1	3.0	0.0	2	0	0	3	4	1	0.842	0.125	1.125	2	0.667	0	0	0	3
1744T	55843-86-2	O=C(O)C(c1ccc(cc1)c2nc3ccccn3(c2))C	266.32	7.833	22.633	0.666	1.005	0.691	1.115	0.116	3	17	31.0	3	0.083	1	0	14	2	2	0	0	0	0	0	0	0	4	0	41.2	47.1	5.9	5.9	0.0	2	0	0	3	4	1	0.75	0.133	1.133	2	0.667	0	0	1	2
1745T	81265-54-5	O=C(O)C(c1ccc(cc1)n2nc3ccccc3(c2))C	266.32	7.833	22.633	0.666	1.005	0.691	1.115	0.116	3	17	31.0	3	0.083	1	0	14	2	2	0	0	0	0	0	0	0	4	0	41.2	47.1	5.9	5.9	0.0	2	0	0	3	4	1	0.75	0.133	1.133	2	0.667	0	0	1	2
1746T	20187-55-7	O=C(O)COc1nn(c2ccccc12)Cc3ccccc3	282.32	8.066	23.348	0.667	1.014	0.684	1.118	0.11	2	17	32.0	5	0.135	1	0	14	2	3	0	0	0	0	0	0	0	5	0	40.0	45.7	5.7	8.6	0.0	2	0	0	3	4	1	0.714	0.133	1.133	2	0.667	0	0	1	2
1747T	32979-83-2	O=C(C=Cc1ccc(cc1)c2ccccc2)C	222.3	7.171	20.402	0.658	0.984	0.703	1.101	0.132	2	14	26.0	3	0.094	2	0	14	0	1	0	0	0	0	0	0	0	1	0	45.2	51.6	0.0	3.2	0.0	1	0	0	2	2	0	0.706	0.0	1.0	2	1.0	0	0	0	2
1748T	103-41-3	O=C(OCc1ccccc1)C=Cc2ccccc2	238.3	7.447	21.117	0.66	0.995	0.695	1.104	0.124	1	14	27.0	5	0.152	2	0	14	0	2	0	0	0	0	0	0	0	2	0	43.8	50.0	0.0	6.3	0.0	1	0	0	2	2	0	0.667	0.0	1.0	2	1.0	0	0	0	2
1749T	22071-15-4, 57495-14-4	O=C(O)C(c1cccc(c1)C(=O)c2ccccc2)C	254.3	7.706	21.832	0.662	1.005	0.688	1.107	0.117	4	14	28.0	4	0.118	2	0	14	0	3	0	0	0	0	0	0	0	3	0	42.4	48.5	0.0	9.1	0.0	2	0	0	2	2	0	0.632	0.0	1.0	2	1.0	0	0	0	2
1750T	60270-84-0	O=C(O)c2cc(ccc2(C(=O)c1ccccc1))CC	254.3	7.706	21.832	0.662	1.005	0.688	1.107	0.117	4	14	28.0	4	0.118	2	0	14	0	3	0	0	0	0	0	0	0	3	0	42.4	48.5	0.0	9.1	0.0	2	0	0	2	2	0	0.632	0.0	1.0	2	1.0	0	0	0	2
1751T	9004-86-8	O=C(OCCOC(=O)c1ccccc1)c2ccccc2	270.3	7.95	22.547	0.663	1.015	0.681	1.11	0.111	2	14	29.0	7	0.2	2	0	14	0	4	0	0	0	0	0	0	0	4	0	41.2	47.1	0.0	11.8	0.0	2	0	0	2	2	0	0.6	0.0	1.0	2	1.0	0	0	0	2
1752T	76487-48-4	FC(F)(F)c2nc1c(cc(cc1Cl)Cl)c(c2)C(O)C3NCCCC3	379.23	9.724	26.304	0.674	1.043	0.688	1.15	0.094	6	11	31.5	2	0.049	0	0	15	2	1	0	0	3	2	0	0	2	8	5	38.5	41.0	5.1	2.6	12.8	7	0	0	3	4	1	0.667	0.125	1.125	2	0.667	0	0	0	3
1753T	2898-11-5, 2898-12-6	N3=C(c1ccccc1)c2cc(ccc2N(C)CC3)Cl	270.78	7.964	22.558	0.663	0.992	0.712	1.113	0.123	2	13	28.0	1	0.028	1	0	15	2	0	0	0	0	1	0	0	1	3	1	44.1	47.1	5.9	0.0	2.9	3	0	0	3	4	1	0.895	0.118	1.118	2	0.667	0	0	0	2
1754T	138786-67-1	O=S(c1nc2ccc(OC(F)F)cc2([nH]1))Cc3nccc(OC)c3(OC)	383.41	9.351	27.565	0.672	1.046	0.675	1.142	0.086	5	17	37.0	6	0.14	1	0	15	3	4	0	1	2	0	0	0	1	10	2	36.6	39.0	7.3	9.8	4.9	4	0	0	3	4	1	0.577	0.133	1.133	2	0.667	0	0	1	2
1755T	85509-19-9	Fc1ccc(cc1)[Si](c2ccc(F)cc2)(C)Cn3ncnc3	315.43	8.525	25.403	0.687	1.008	0.737	1.13	0.104	3	17	32.5	4	0.103	0	0	15	3	0	0	0	2	0	0	0	1	6	2	40.5	43.2	8.1	0.0	5.4	2	0	0	3	3	0	0.773	0.0	1.0	3	1.0	0	0	1	2
1756T	56430-99-0	FC(F)(F)c1cccc(c1)C(O)(c2ccccc2)CC	280.31	8.009	22.606	0.646	1.023	0.661	1.142	0.111	5	12	27.0	3	0.083	0	0	15	0	1	0	0	3	0	0	0	0	4	3	42.9	45.7	0.0	2.9	8.6	4	0	0	2	2	0	0.6	0.0	1.0	2	1.0	0	0	0	2
1757T	4301-50-2	O=C(OCCF)Cc1ccc(cc1)c2ccccc2	258.31	7.597	22.027	0.648	1.007	0.675	1.12	0.117	2	13	27.0	5	0.143	1	0	15	0	2	0	0	1	0	0	0	0	3	1	44.1	47.1	0.0	5.9	2.9	3	0	0	2	2	0	0.632	0.0	1.0	2	1.0	0	0	0	2
1758T	108929-04-0, 80012-43-7	N4=C(N)N3c1ccccc1Cc2ccccc2C3C4	249.34	7.334	22.225	0.654	0.988	0.694	1.117	0.129	1	13	29.0	0	0.0	1	0	15	3	0	0	0	0	0	0	0	0	3	0	44.1	47.1	8.8	0.0	0.0	3	0	0	4	11	3	0.947	0.333	1.333	1	0.25	0	0	1	2
1759T	963-34-8	O=C1c3cc(N)ccc3(N=C(N1c2ccccc2C)C)	265.34	7.581	22.94	0.655	0.998	0.687	1.12	0.116	4	14	30.0	1	0.027	2	0	15	3	1	0	0	0	0	0	0	0	4	0	42.9	45.7	8.6	2.9	0.0	2	0	0	3	4	1	0.8	0.125	1.125	2	0.667	0	0	0	3
1760T	109825-47-0	O=[N+]([O-])c2ccc(Nc1c(cc(cc1C(C)(C)C)[N+](=O)[O-])[N+](=O)[O-])c(c2)[N+](=O)[O-]	405.36	9.213	29.459	0.67	1.058	0.647	1.142	0.074	11	20	44.0	7	0.156	8	0	15	5	8	0	0	0	0	0	0	0	13	0	34.1	36.4	11.4	18.2	0.0	4	0	0	2	2	0	0.414	0.0	1.0	2	1.0	0	0	0	2
1761T	7199-29-3	O=C(N)C3c1ccccc1CCc2ccccc23	237.32	7.192	21.424	0.649	0.988	0.691	1.11	0.131	2	13	27.0	1	0.029	1	0	15	1	1	0	0	0	0	0	0	0	2	0	45.5	48.5	3.0	3.0	0.0	3	0	0	3	6	2	0.833	0.267	1.267	1	0.333	0	0	0	2
1762T	15440-48-9	O=C(O)C3N2C(=O)C(NC(=O)COc1ccc(c(c1)Cl)Cl)C2SC3(C)(C)	419.31	9.984	28.673	0.683	1.039	0.708	1.123	0.086	8	9	34.0	5	0.114	3	0	16	2	5	0	1	0	2	0	0	3	10	2	38.1	38.1	4.8	11.9	4.8	7	0	0	3	4	1	0.5	0.154	1.154	2	0.667	0	1	1	1
1763T	6012-83-5	OC(c1ccc(cc1)Cl)(c2ccc(cc2)Cl)COCC	311.22	8.645	23.826	0.662	1.007	0.708	1.112	0.111	4	12	27.0	5	0.135	0	0	16	0	2	0	0	0	2	0	0	2	4	2	44.4	44.4	0.0	5.6	5.6	4	0	0	2	2	0	0.6	0.0	1.0	2	1.0	0	0	0	2
1764T	144077-07-6	O=C(OC)C(c1ccccc1Cl)N3Cc2ccsc2CC3	321.85	8.699	24.68	0.667	1.006	0.717	1.111	0.11	3	12	29.5	4	0.103	1	0	16	1	2	0	1	0	1	0	0	2	5	1	43.2	43.2	2.7	5.4	2.7	5	0	0	3	4	1	0.714	0.133	1.133	2	0.667	0	0	1	2
1765T	13684-56-5	O=C(Oc1cccc(c1)NC(=O)OCC)Nc2ccccc2	300.34	7.904	24.59	0.647	1.018	0.662	1.125	0.1	3	14	31.0	6	0.154	2	0	16	2	4	0	0	0	0	0	0	0	6	0	42.1	42.1	5.3	10.5	0.0	2	0	0	2	2	0	0.545	0.0	1.0	2	1.0	0	0	0	2
1766T	55268-75-2	O=C(O)C3=C(COC(=O)N)CSC2N3(C(=O)C2(NC(=O)C(=NOC)c1occc1))	424.43	9.432	30.152	0.67	1.053	0.664	1.135	0.076	7	11	39.5	8	0.17	6	0	16	4	8	0	1	0	0	0	0	1	13	0	35.6	35.6	8.9	17.8	0.0	5	0	0	3	4	1	0.448	0.154	1.154	2	0.667	0	1	1	1
1767T	2668-92-0	O=C1c3cccc2cccc(C(=O)N1(OP(OCC)(OCC)=S))c23	365.37	9.134	26.921	0.673	1.021	0.717	1.113	0.094	5	14	34.5	6	0.143	3	0	16	1	5	1	1	0	0	0	0	2	8	0	40.0	40.0	2.5	12.5	0.0	4	0	0	3	7	3	0.542	0.462	1.385	1	0.333	0	0	0	3
1768T	1491-41-4	O=C1c3cccc2cccc(C(=O)N1(OP(=O)(OCC)OCC))c23	349.3	8.732	26.448	0.661	1.028	0.688	1.12	0.094	5	14	34.5	6	0.143	3	0	16	1	6	1	0	0	0	0	0	1	8	0	40.0	40.0	2.5	15.0	0.0	4	0	0	3	7	3	0.542	0.462	1.385	1	0.333	0	0	0	3
1769T	102-20-5	O=C(OCCc1ccccc1)Cc2ccccc2	240.32	7.068	21.644	0.637	0.992	0.676	1.11	0.124	1	13	26.0	6	0.171	1	0	16	0	2	0	0	0	0	0	0	0	2	0	47.1	47.1	0.0	5.9	0.0	3	0	0	2	2	0	0.667	0.0	1.0	2	1.0	0	0	0	2
1770T	7495-45-6	O=C(O)C(OCC)(c1ccccc1)c2ccccc2	256.32	7.323	22.359	0.639	1.001	0.67	1.113	0.117	3	13	27.0	5	0.139	1	0	16	0	3	0	0	0	0	0	0	0	3	0	45.7	45.7	0.0	8.6	0.0	3	0	0	2	2	0	0.632	0.0	1.0	2	1.0	0	0	0	2
1771T	56775-88-3, 60525-15-7	n1cccc(c1)C(=CCN(C)C)c2ccc(cc2)Br	317.25	8.812	23.282	0.647	0.986	0.707	1.116	0.117	3	13	27.0	4	0.108	1	0	17	2	0	0	0	0	0	1	0	1	3	1	47.2	44.4	5.6	0.0	2.8	3	0	0	2	2	0	0.632	0.0	1.0	2	1.0	0	0	0	2
1772T	95719-24-7	c1ccc(cc1)C(c2ccc(c(c2C)C)Cl)C	244.78	7.199	21.569	0.634	0.979	0.697	1.108	0.132	4	12	24.0	2	0.057	0	0	17	0	0	0	0	0	1	0	0	1	1	1	50.0	47.1	0.0	0.0	2.9	4	0	0	2	2	0	0.706	0.0	1.0	2	1.0	0	0	0	2
1773T	838-95-9	c1ccc(cc1)C=Cc2ccc(cc2)N(C)C	223.34	6.569	21.236	0.625	0.976	0.679	1.112	0.132	2	13	25.0	3	0.086	1	0	17	1	0	0	0	0	0	0	0	0	1	0	50.0	47.1	2.9	0.0	0.0	2	0	0	2	2	0	0.706	0.0	1.0	2	1.0	0	0	0	2
1774T	3789-78-4	O=C(c2cccc(N=Nc1ccc(cc1)N(C)C)c2)C	267.36	7.226	23.467	0.634	0.995	0.67	1.125	0.111	4	14	29.0	4	0.105	2	0	17	3	1	0	0	0	0	0	0	0	4	0	45.9	43.2	8.1	2.7	0.0	3	0	0	2	2	0	0.6	0.0	1.0	2	1.0	0	0	0	2
1775T	23093-94-9	O=C(O)CCC(=O)Nc1ccc(cc1)NS(=O)(=O)c2ccc(N)cc2	363.43	8.653	27.513	0.655	1.029	0.673	1.128	0.087	6	16	36.0	7	0.163	4	0	17	3	5	0	1	0	0	0	0	1	9	0	40.5	38.1	7.1	11.9	0.0	2	0	0	2	2	0	0.48	0.0	1.0	2	1.0	0	0	0	2
1776T	100924-68-3	O=S(c1nc2ccccc2([nH]1))Cc3ccccc3N(C)C	299.43	7.88	24.654	0.649	0.997	0.696	1.119	0.11	3	17	32.0	4	0.1	1	0	17	3	1	0	1	0	0	0	0	1	5	0	44.7	42.1	7.9	2.6	0.0	3	0	0	3	4	1	0.714	0.133	1.133	2	0.667	0	0	1	2
1777T	957-51-7	O=C(N(C)C)C(c1ccccc1)c2ccccc2	239.34	6.838	21.951	0.627	0.986	0.673	1.115	0.124	3	13	26.0	3	0.083	1	0	17	1	1	0	0	0	0	0	0	0	2	0	48.6	45.7	2.9	2.9	0.0	3	0	0	2	2	0	0.667	0.0	1.0	2	1.0	0	0	0	2
1778T	63906-81-0	O=C(NC)c1cc(ccc1(OCCO))c2ccccc2	271.34	7.334	23.38	0.632	1.004	0.661	1.12	0.111	3	13	28.0	5	0.132	1	0	17	1	3	0	0	0	0	0	0	0	4	0	45.9	43.2	2.7	8.1	0.0	3	0	0	2	2	0	0.6	0.0	1.0	2	1.0	0	0	0	2
1779T	40766-31-2	c1ccc(cc1)C(c2cccc(c2C)C)C	210.34	6.186	20.741	0.61	0.969	0.672	1.11	0.142	3	12	23.0	2	0.057	0	0	18	0	0	0	0	0	0	0	0	0	0	0	52.9	47.1	0.0	0.0	0.0	4	0	0	2	2	0	0.75	0.0	1.0	2	1.0	0	0	0	2
1780T	4467-21-4	O=C2Oc1cc(OP(=O)(OCCCCl)OCCCCl)ccc1C(=C2Cl)C	443.66	10.083	29.49	0.67	1.037	0.713	1.122	0.083	6	9	33.0	8	0.178	3	0	18	0	6	1	0	0	3	0	0	4	10	3	40.9	36.4	0.0	13.6	6.8	7	0	0	2	3	1	0.385	0.2	1.2	1	0.5	0	0	0	2
1781T	24526-64-5, 32795-47-4	Nc1cccc3c1CN(C)CC3(c2ccccc2)	238.36	6.621	22.257	0.618	0.98	0.67	1.12	0.131	2	12	26.0	1	0.026	0	0	18	2	0	0	0	0	0	0	0	0	2	0	50.0	44.4	5.6	0.0	0.0	4	0	0	3	4	1	0.889	0.125	1.125	2	0.667	0	0	0	3
1782T	21677-26-9	O=C(Nc2cccc(N=Nc1ccc(cc1)N(C)C)c2)C	282.38	7.241	24.488	0.628	0.998	0.662	1.131	0.105	4	14	30.0	4	0.1	2	0	18	4	1	0	0	0	0	0	0	0	5	0	46.2	41.0	10.3	2.6	0.0	3	0	0	2	2	0	0.571	0.0	1.0	2	1.0	0	0	0	2
1783T	51-12-7	O=C(NNCCC(=O)NCc1ccccc1)c2ccncc2	298.38	7.459	25.203	0.63	1.006	0.657	1.133	0.1	2	14	31.0	7	0.171	2	0	18	4	2	0	0	0	0	0	0	0	6	0	45.0	40.0	10.0	5.0	0.0	3	0	0	2	2	0	0.545	0.0	1.0	2	1.0	0	0	0	2
1784T	72221-66-0	O=C(O)Cc2cccc1c2(cccc1CC(C)C)	242.34	6.732	22.171	0.616	0.989	0.66	1.115	0.124	4	12	25.5	4	0.108	1	0	18	0	2	0	0	0	0	0	0	0	2	0	50.0	44.4	0.0	5.6	0.0	5	0	0	2	3	1	0.556	0.2	1.2	1	0.5	0	0	0	2
1785T	3753-18-2	O(C)Cc1ccc(cc1)c2ccc(cc2)COC	242.34	6.732	22.171	0.616	0.989	0.66	1.115	0.124	2	12	25.0	5	0.135	0	0	18	0	2	0	0	0	0	0	0	0	2	0	50.0	44.4	0.0	5.6	0.0	4	0	0	2	2	0	0.667	0.0	1.0	2	1.0	0	0	0	2
1786T	1085-91-2	O=C(O)C(c2cccc1ccccc12)(CC)CC	242.34	6.732	22.171	0.616	0.989	0.66	1.115	0.124	4	12	25.5	4	0.108	1	0	18	0	2	0	0	0	0	0	0	0	2	0	50.0	44.4	0.0	5.6	0.0	5	0	0	2	3	1	0.556	0.2	1.2	1	0.5	0	0	0	2
1787T	110599-10-5	O=C(OCCO)C(c1ccc2cc(OC)ccc2(c1))C	274.34	7.219	23.6	0.621	1.007	0.649	1.12	0.111	4	12	27.5	6	0.154	1	0	18	0	4	0	0	0	0	0	0	0	4	0	47.4	42.1	0.0	10.5	0.0	5	0	0	2	3	1	0.5	0.2	1.2	1	0.5	0	0	0	2
1788T	73698-61-0	O=C(O)CCC(=O)c2ccc(OC)c1oc(c(c12)C)CC	290.34	7.445	24.315	0.623	1.015	0.644	1.123	0.105	6	12	29.0	6	0.15	2	0	18	0	5	0	0	0	0	0	0	0	5	0	46.2	41.0	0.0	12.8	0.0	6	0	0	2	3	1	0.429	0.222	1.222	1	0.5	0	0	1	1
1789T	2391-03-9, 980-71-2	n1ccccc1C(c2ccc(cc2)Br)CCN(C)C	319.27	8.402	23.809	0.627	0.984	0.69	1.12	0.117	3	12	26.0	5	0.128	0	0	19	2	0	0	0	0	0	1	0	1	3	1	50.0	42.1	5.3	0.0	2.6	5	0	0	2	2	0	0.632	0.0	1.0	2	1.0	0	0	0	2
1790T	132-22-9	n1ccccc1C(c2ccc(cc2)Cl)CCN(C)C	274.82	7.232	23.612	0.621	0.986	0.677	1.123	0.117	3	12	26.0	5	0.128	0	0	19	2	0	0	0	0	1	0	0	1	3	1	50.0	42.1	5.3	0.0	2.6	5	0	0	2	2	0	0.632	0.0	1.0	2	1.0	0	0	0	2
1791T	28968-07-2, 28968-09-4, 34148-01-1	O=C(O)C2c1cc(c(cc1CC2)C3CCCCC3)Cl	278.8	7.337	23.525	0.619	0.995	0.668	1.119	0.123	3	7	25.0	2	0.05	1	0	19	0	2	0	0	0	1	0	0	1	3	1	50.0	42.1	0.0	5.3	2.6	9	0	0	3	4	1	0.789	0.133	1.133	2	0.667	0	0	1	2
1792T	32808-51-8	O=C(O)CCC(=O)c1ccc(c(c1)Cl)C2CCCCC2	294.8	7.559	24.24	0.622	1.004	0.662	1.121	0.111	4	8	26.0	5	0.125	2	0	19	0	3	0	0	0	1	0	0	1	4	1	48.7	41.0	0.0	7.7	2.6	8	0	0	2	2	0	0.6	0.0	1.0	2	1.0	0	0	0	2
1793T	63980-34-7	c1ccc(cc1)CCCNc2ccc(cc2)C	225.36	6.26	21.763	0.605	0.974	0.663	1.118	0.132	1	12	24.0	5	0.135	0	0	19	1	0	0	0	0	0	0	0	0	1	0	52.8	44.4	2.8	0.0	0.0	4	0	0	2	2	0	0.706	0.0	1.0	2	1.0	0	0	0	2
1794T	61019-78-1	N#CC(c1ccccc1)(Cn2cncc2)CCCC	253.38	6.668	23.279	0.613	0.984	0.661	1.127	0.117	2	12	27.5	6	0.154	0	1	19	3	0	0	0	0	0	0	0	0	3	0	50.0	42.1	7.9	0.0	0.0	6	1	0	2	2	0	0.579	0.0	1.0	2	1.0	0	0	1	1
1795T	32150-76-8	O=C1C(=C(N(C(=O)N1c2ccccc2)CC=C)C)N(C)C	285.38	7.134	24.708	0.618	1.001	0.65	1.131	0.105	6	10	29.0	4	0.098	4	0	19	3	2	0	0	0	0	0	0	0	5	0	47.5	40.0	7.5	5.0	0.0	4	0	0	2	2	0	0.571	0.0	1.0	2	1.0	0	0	0	2
1796T	69-53-4, 7177-48-2	O=C(O)C3N2C(=O)C(NC(=O)C(N)c1ccccc1)C2SC3(C)(C)	349.45	8.127	27.325	0.635	1.018	0.665	1.13	0.094	7	9	32.0	4	0.089	3	0	19	3	4	0	1	0	0	0	0	1	8	0	44.2	37.2	7.0	9.3	0.0	7	0	0	3	4	1	0.542	0.154	1.154	2	0.667	0	1	1	1
1797T	1225-60-1	n1cccc3c1N(c2ccccc2S3)CC(N(C)C)C	285.45	7.319	24.466	0.627	0.986	0.686	1.121	0.116	3	12	28.0	3	0.073	0	0	19	3	0	0	1	0	0	0	0	1	4	0	48.7	41.0	7.7	0.0	0.0	5	0	0	3	6	2	0.7	0.286	1.286	1	0.333	0	0	0	3
1798T	1225-65-6	n1cccc3c1N(c2ccccc2S3)CCCN(C)C	285.45	7.319	24.466	0.627	0.986	0.686	1.121	0.116	2	12	28.0	4	0.098	0	0	19	3	0	0	1	0	0	0	0	1	4	0	48.7	41.0	7.7	0.0	0.0	5	0	0	3	6	2	0.7	0.286	1.286	1	0.333	0	0	0	3
1799T	1703-48-6	O=C3c1c(ncn1Cc2ccc(cc2)N(C)C)N(C(=O)N3C)C	313.4	7.462	26.224	0.624	1.008	0.649	1.138	0.099	6	13	32.5	3	0.068	2	0	19	5	2	0	0	0	0	0	0	0	7	0	45.2	38.1	11.9	4.8	0.0	5	0	0	3	4	1	0.652	0.133	1.133	2	0.667	0	0	1	2
1800T	28559-00-4	N#CCCCCCNC(=O)n2c(nc1ccccc12)NC(=O)OC	329.4	7.66	26.939	0.626	1.016	0.645	1.14	0.091	4	13	34.0	7	0.159	2	1	19	5	3	0	0	0	0	0	0	0	8	0	44.2	37.2	11.6	7.0	0.0	6	1	0	2	3	1	0.375	0.222	1.222	1	0.5	0	0	1	1
1801T	24676-80-0	O=C(OC1CC3NC(C1)C2OC23)C(c4ccccc4)CO	289.36	7.234	24.622	0.616	1.009	0.642	1.127	0.114	2	7	28.0	5	0.116	1	0	19	1	4	0	0	0	0	0	0	0	5	0	47.5	40.0	2.5	10.0	0.0	9	0	0	4	7	3	0.714	0.4	1.333	2	0.5	1	0	1	3
1802T	94133-79-6	c1ccc2c(c1)ccc(c2C(C)C)C(C)C	212.36	5.899	21.268	0.591	0.968	0.656	1.115	0.142	4	11	22.5	2	0.054	0	0	20	0	0	0	0	0	0	0	0	0	0	0	55.6	44.4	0.0	0.0	0.0	6	0	0	2	3	1	0.625	0.2	1.2	1	0.5	0	0	0	2
1803T	38640-62-9	c1cc(cc2cc(ccc12)C(C)C)C(C)C	212.36	5.899	21.268	0.591	0.968	0.656	1.115	0.142	4	11	22.5	2	0.054	0	0	20	0	0	0	0	0	0	0	0	0	0	0	55.6	44.4	0.0	0.0	0.0	6	0	0	2	3	1	0.625	0.2	1.2	1	0.5	0	0	0	2
1804T	59-32-5	n1ccccc1N(Cc2ccc(cc2)Cl)CCN(C)C	289.84	7.246	24.633	0.616	0.99	0.668	1.129	0.111	3	12	27.0	6	0.146	0	0	20	3	0	0	0	0	1	0	0	1	4	1	50.0	40.0	7.5	0.0	2.5	5	0	0	2	2	0	0.6	0.0	1.0	2	1.0	0	0	0	2
1805T	14663-67-3	O=C2Oc1cc(OP(=O)(OCCC)OCCC)ccc1C(=C2Cl)C	374.78	8.518	27.835	0.633	1.022	0.674	1.125	0.091	6	9	31.0	8	0.178	3	0	20	0	6	1	0	0	1	0	0	2	8	1	45.5	36.4	0.0	13.6	2.3	7	0	0	2	3	1	0.417	0.2	1.2	1	0.5	0	0	0	2
1806T	132-20-7	n1ccccc1C(c2ccccc2)CCN(C)C	240.38	6.326	22.784	0.6	0.978	0.654	1.125	0.124	2	12	25.0	5	0.128	0	0	20	2	0	0	0	0	0	0	0	0	2	0	52.6	42.1	5.3	0.0	0.0	5	0	0	2	2	0	0.667	0.0	1.0	2	1.0	0	0	0	2
1807T	521284-22-0	OC(c1ccccc1)CNCCc2ccc(N)cc2	256.38	6.574	23.499	0.603	0.987	0.649	1.127	0.117	2	12	26.0	6	0.15	0	0	20	2	1	0	0	0	0	0	0	0	3	0	51.3	41.0	5.1	2.6	0.0	4	0	0	2	2	0	0.632	0.0	1.0	2	1.0	0	0	0	2
1808T	2055-44-9	OC(c1noc(c1)c2ccccc2)CN3CCCCC3	272.38	6.809	24.214	0.605	0.995	0.644	1.129	0.116	1	11	27.5	4	0.095	0	0	20	2	2	0	0	0	0	0	0	0	4	0	50.0	40.0	5.0	5.0	0.0	7	0	0	3	3	0	0.85	0.0	1.0	3	1.0	0	0	1	2
1809T	73840-50-3	Oc1c(ncc(c1C)CSSCc2cnc(c(O)c2C)C)C	336.52	8.012	26.588	0.633	0.999	0.692	1.119	0.1	6	12	29.0	5	0.116	0	0	20	2	2	0	2	0	0	0	0	2	6	0	47.6	38.1	4.8	4.8	0.0	6	0	0	2	2	0	0.545	0.0	1.0	2	1.0	0	0	0	2
1810T	74050-94-5	Oc1c(ncc(c1CO)CSCc2cnc(c(O)c2CO)C)C	336.45	7.824	26.83	0.624	1.013	0.659	1.128	0.095	6	12	30.0	6	0.136	0	0	20	2	4	0	1	0	0	0	0	1	7	0	46.5	37.2	4.7	9.3	0.0	6	0	0	2	2	0	0.522	0.0	1.0	2	1.0	0	0	0	2
1811T	10049-83-9	Oc1c(ncc(c1CO)CSSCc2cnc(c(O)c2CO)C)C	368.52	8.375	28.017	0.637	1.014	0.681	1.123	0.091	6	12	31.0	7	0.156	0	0	20	2	4	0	2	0	0	0	0	2	8	0	45.5	36.4	4.5	9.1	0.0	6	0	0	2	2	0	0.5	0.0	1.0	2	1.0	0	0	0	2
1812T	13539-59-8	O=C2N3C(=Nc1ccc(cc1N3(C(=O)C2CCC))C)N(C)C	300.4	7.152	25.73	0.613	1.003	0.643	1.137	0.104	6	9	30.0	3	0.068	3	0	20	4	2	0	0	0	0	0	0	0	6	0	47.6	38.1	9.5	4.8	0.0	7	0	0	3	6	2	0.591	0.308	1.308	1	0.333	0	0	1	2
1813T	801-52-5	O=C(OCC4C=1C(=O)C(=N)C(C(=O)C=1N3CC2N(C)C2C34(OC))C)N	348.4	7.742	27.874	0.619	1.025	0.631	1.141	0.093	8	5	33.0	4	0.083	5	0	20	4	5	0	0	0	0	0	0	0	9	0	44.4	35.6	8.9	11.1	0.0	10	0	0	4	10	3	0.52	0.462	1.462	1	0.25	1	0	2	2
1814T	7698-97-7	O=C(O)C2CC=C(c1ccccc1)C(CC)C2(C)	244.36	6.431	22.698	0.597	0.987	0.645	1.12	0.124	4	8	24.0	3	0.077	2	0	20	0	2	0	0	0	0	0	0	0	2	0	52.6	42.1	0.0	5.3	0.0	7	0	0	2	2	0	0.667	0.0	1.0	2	1.0	0	0	0	2
1815T	892-01-3	O=C(O)CCC1(C(=O)CCCC1)(Cc2ccccc2)	260.36	6.676	23.412	0.6	0.995	0.64	1.123	0.117	3	8	25.0	5	0.125	2	0	20	0	3	0	0	0	0	0	0	0	3	0	51.3	41.0	0.0	7.7	0.0	8	0	0	2	2	0	0.632	0.0	1.0	2	1.0	0	0	0	2
1816T	28998-48-3	O=C(O)C2c1cc(O)c(cc1CC2)C3CCCCC3	260.36	6.676	23.412	0.6	0.995	0.64	1.123	0.123	3	7	25.0	2	0.049	1	0	20	0	3	0	0	0	0	0	0	0	3	0	51.3	41.0	0.0	7.7	0.0	9	0	0	3	4	1	0.789	0.133	1.133	2	0.667	0	0	1	2
1817T	3356-57-8	O(c1ccc(cc1)SSc2ccc(OP(OC)(OC)=S)cc2)P(OC)(OC)=S	498.58	10.387	32.679	0.681	1.02	0.772	1.103	0.077	6	14	37.0	11	0.224	2	0	20	0	6	2	4	0	0	0	0	6	12	0	41.7	33.3	0.0	12.5	0.0	4	0	0	2	2	0	0.429	0.0	1.0	2	1.0	0	0	0	2
1818T	1174-83-0	O=S(=O)(c1ccc(OP(OC)(OC)=S)cc1)c2ccc(OP(OC)(OC)=S)cc2	498.51	10.174	32.922	0.672	1.031	0.741	1.111	0.074	8	16	40.0	10	0.2	4	0	20	0	8	2	3	0	0	0	0	5	13	0	40.8	32.7	0.0	16.3	0.0	4	0	0	2	2	0	0.414	0.0	1.0	2	1.0	0	0	0	2
1819T	3478-94-2	O=C(OCCCN1CCCCC1C)c2ccc(c(c2)Cl)Cl	330.28	7.864	25.901	0.617	1.003	0.667	1.128	0.105	4	7	26.0	6	0.14	1	0	21	1	2	0	0	0	2	0	0	2	5	2	50.0	38.1	2.4	4.8	4.8	9	0	0	2	2	0	0.571	0.0	1.0	2	1.0	0	0	0	2
1820T	1928-47-8	O=C(OCC(CC)CCCC)COc1cc(c(cc1Cl)Cl)Cl	367.72	8.552	26.949	0.627	1.013	0.676	1.127	0.095	6	7	26.0	10	0.233	1	0	21	0	3	0	0	0	3	0	0	3	6	3	48.8	37.2	0.0	7.0	7.0	9	0	0	1	1	0	0.273	0.0	1.0	1	1.0	0	0	0	1
1821T	20344-15-4	n1[nH]c(cc1CCN3CCN(c2cccc(c2)Cl)CC3)C	304.86	7.259	25.654	0.611	0.992	0.66	1.135	0.11	2	11	28.5	4	0.091	0	0	21	4	0	0	0	0	1	0	0	1	5	1	50.0	38.1	9.5	0.0	2.4	7	0	0	3	3	0	0.81	0.0	1.0	3	1.0	0	0	1	2
1822T	1328-90-1	O=C1OCC3=C(C1)C24(C(=CCC(OC)C2)CCN4(CC3))	275.38	6.717	24.434	0.596	0.998	0.634	1.129	0.121	2	3	26.0	1	0.023	3	0	21	1	3	0	0	0	0	0	0	0	4	0	51.2	39.0	2.4	7.3	0.0	11	0	0	4	10	3	0.85	0.353	1.353	1	0.25	0	0	1	3
1823T	39543-79-8	O=C(c1oc2c(OCC(O)CNC(C)C)cccc2(c1))C	291.38	6.938	25.149	0.599	1.006	0.629	1.131	0.105	5	11	28.0	7	0.163	1	0	21	1	4	0	0	0	0	0	0	0	5	0	50.0	38.1	2.4	9.5	0.0	7	0	0	2	3	1	0.429	0.222	1.222	1	0.5	0	0	1	1
1824T	79714-31-1	O=C1NC(=O)SC1c2ccc(OCCCCC)c(OCC)c2	323.45	7.522	26.336	0.612	1.008	0.653	1.126	0.1	4	8	28.0	8	0.182	2	0	21	1	4	0	1	0	0	0	0	1	6	0	48.8	37.2	2.3	9.3	0.0	8	0	0	2	2	0	0.5	0.0	1.0	2	1.0	0	0	1	1
1825T	1928-43-4	O=C(OCC(CC)CCCC)COc1ccc(cc1Cl)Cl	333.28	7.751	26.121	0.607	1.005	0.656	1.128	0.1	5	7	25.0	10	0.233	1	0	22	0	3	0	0	0	2	0	0	2	5	2	51.2	37.2	0.0	7.0	4.7	9	0	0	1	1	0	0.286	0.0	1.0	1	1.0	0	0	0	1
1826T	15386-51-3	n1cccc2c1c(cc(c2(NCCN(CC)CC))Cl)C	291.86	6.949	25.16	0.599	0.987	0.655	1.133	0.111	4	11	26.5	6	0.14	0	0	22	3	0	0	0	0	1	0	0	1	4	1	52.4	38.1	7.1	0.0	2.4	7	0	0	2	3	1	0.5	0.2	1.2	1	0.5	0	0	0	2
1827T	107534-96-3	OC(Cn1ncnc1)(CCc2ccc(cc2)Cl)C(C)(C)C	307.86	7.16	25.875	0.602	0.995	0.65	1.135	0.105	5	11	27.5	6	0.136	0	0	22	3	1	0	0	0	1	0	0	1	5	1	51.2	37.2	7.0	2.3	2.3	8	0	0	2	2	0	0.524	0.0	1.0	2	1.0	0	0	1	1
1828T	38727-55-8	O=C(OCC)CN(C(=O)CCl)c1c(cccc1CC)CC	311.84	7.252	25.788	0.6	1.003	0.642	1.131	0.1	6	8	26.0	7	0.163	2	0	22	1	3	0	0	0	1	0	0	1	5	1	51.2	37.2	2.3	7.0	2.3	8	0	0	1	1	0	0.286	0.0	1.0	1	1.0	0	0	0	1
1829T	6392-46-7	O=C(Oc1cc(c(c(c1)C)N(CC=C)CC=C)C)NC	274.4	6.533	24.74	0.589	0.993	0.632	1.133	0.105	6	9	26.0	7	0.167	3	0	22	2	2	0	0	0	0	0	0	0	4	0	52.4	38.1	4.8	4.8	0.0	5	0	0	1	1	0	0.3	0.0	1.0	1	1.0	0	0	0	1
1830T	88107-10-2	O=C(c2ccc(OCCCCc1nnn[nH]1)c(c2(O))CCC)C	318.42	7.076	26.971	0.599	1.008	0.628	1.141	0.095	4	12	30.5	9	0.196	1	0	22	4	3	0	0	0	0	0	0	0	7	0	48.9	35.6	8.9	6.7	0.0	8	0	0	2	2	0	0.478	0.0	1.0	2	1.0	0	0	1	1
1831T	53808-87-0	n1cc(c(nc1N)N)Cc2cc(OC)c(OCCOC)c(OC)c2	334.42	7.27	27.686	0.602	1.015	0.624	1.143	0.091	5	12	31.0	8	0.17	0	0	22	4	4	0	0	0	0	0	0	0	8	0	47.8	34.8	8.7	8.7	0.0	6	0	0	2	2	0	0.5	0.0	1.0	2	1.0	0	0	0	2
1832T	38032-71-2, 38032-72-3	OCC2c1ccc(cc1CC2)C3CCCCC3	230.38	5.907	22.51	0.577	0.976	0.637	1.122	0.14	1	6	22.0	2	0.049	0	0	22	0	1	0	0	0	0	0	0	0	1	0	56.4	41.0	0.0	2.6	0.0	10	0	0	3	4	1	0.882	0.133	1.133	2	0.667	0	0	1	2
1833T	84-69-5	O=C(OCC(C)C)c1ccccc1(C(=O)OCC(C)C)	278.38	6.628	24.654	0.587	1.001	0.624	1.129	0.105	6	8	25.0	8	0.19	2	0	22	0	4	0	0	0	0	0	0	0	4	0	52.4	38.1	0.0	9.5	0.0	8	0	0	1	1	0	0.3	0.0	1.0	1	1.0	0	0	0	1
1834T	84-74-2	O=C(OCCCC)c1ccccc1(C(=O)OCCCC)	278.38	6.628	24.654	0.587	1.001	0.624	1.129	0.105	4	8	25.0	10	0.238	2	0	22	0	4	0	0	0	0	0	0	0	4	0	52.4	38.1	0.0	9.5	0.0	8	0	0	1	1	0	0.3	0.0	1.0	1	1.0	0	0	0	1
1835T	4376-20-9	O=C(O)c1ccccc1(C(=O)OCC(CC)CCCC)	278.38	6.628	24.654	0.587	1.001	0.624	1.129	0.105	5	8	25.0	9	0.214	2	0	22	0	4	0	0	0	0	0	0	0	4	0	52.4	38.1	0.0	9.5	0.0	8	0	0	1	1	0	0.3	0.0	1.0	1	1.0	0	0	0	1
1836T	21270-03-1	O(CC(CC)CCCC)C(c1ccc(c(c1)Cl)Cl)CBr	382.19	8.888	26.243	0.61	0.993	0.684	1.124	0.105	5	6	23.0	8	0.186	0	0	23	0	1	0	0	0	2	1	0	3	4	3	53.5	37.2	0.0	2.3	7.0	10	0	0	1	1	0	0.3	0.0	1.0	1	1.0	0	0	0	1
1837T	66232-25-5	O=C(OCCCC)Cc1ccc(cc1)N(CCCl)CCCl	332.3	7.552	26.428	0.601	1.0	0.654	1.132	0.1	4	7	25.0	9	0.205	1	0	23	1	2	0	0	0	2	0	0	2	5	2	52.3	36.4	2.3	4.5	4.5	9	0	0	1	1	0	0.286	0.0	1.0	1	1.0	0	0	0	1
1838T	33236-05-4	N1=C(NCC(C)(C1)CC)C(OCC)c2ccc(cc2)Cl	294.86	6.857	25.38	0.59	0.99	0.644	1.133	0.111	4	7	25.0	5	0.114	1	0	23	2	1	0	0	0	1	0	0	1	4	1	53.5	37.2	4.7	2.3	2.3	9	0	0	2	2	0	0.6	0.0	1.0	2	1.0	0	0	0	2
1839T	33210-49-0	Fc1cccc(c1)C(OCC)C2=NCC(C)(CN2)CC	278.41	6.475	24.936	0.58	0.994	0.623	1.142	0.111	4	7	25.0	5	0.114	1	0	23	2	1	0	0	1	0	0	0	0	4	1	53.5	37.2	4.7	2.3	2.3	9	0	0	2	2	0	0.6	0.0	1.0	2	1.0	0	0	0	2
1840T	33210-47-8	Fc1cc(ccc1(OC))C(OCC)C2=NCC(C)(C)CN2	294.41	6.691	25.651	0.583	1.002	0.619	1.144	0.105	5	7	26.0	5	0.111	1	0	23	2	2	0	0	1	0	0	0	0	5	1	52.3	36.4	4.5	4.5	2.3	9	0	0	2	2	0	0.571	0.0	1.0	2	1.0	0	0	0	2
1841T	3644-61-9	O=C(c1ccc(cc1)C)C(C)CN2CCCCC2	245.4	5.985	23.531	0.574	0.979	0.63	1.129	0.124	3	7	23.0	4	0.095	1	0	23	1	1	0	0	0	0	0	0	0	2	0	56.1	39.0	2.4	2.4	0.0	9	0	0	2	2	0	0.667	0.0	1.0	2	1.0	0	0	0	2
1842T	1740-15-4	O(c1ccc(N)cc1)C2CC3CCC2(C)C3(C)(C)	245.4	5.985	23.531	0.574	0.979	0.63	1.129	0.131	4	6	23.0	2	0.047	0	0	23	1	1	0	0	0	0	0	0	0	2	0	56.1	39.0	2.4	2.4	0.0	10	0	0	3	4	2	0.722	0.308	1.231	2	0.667	0	0	2	2
1843T	1147-62-2	O=C(c1ccc(cc1)C)C(N2CCCC2)CCC	245.4	5.985	23.531	0.574	0.979	0.63	1.129	0.124	3	7	23.0	5	0.119	1	0	23	1	1	0	0	0	0	0	0	0	2	0	56.1	39.0	2.4	2.4	0.0	9	0	0	2	2	0	0.611	0.0	1.0	2	1.0	0	0	1	1
1844T	6700-56-7, 77-15-6	O=C(OCC)C2(c1ccccc1)(CCN(C)CCC2)	261.4	6.224	24.246	0.577	0.988	0.626	1.131	0.117	3	7	24.0	4	0.093	1	0	23	1	2	0	0	0	0	0	0	0	3	0	54.8	38.1	2.4	4.8	0.0	9	0	0	2	2	0	0.684	0.0	1.0	2	1.0	0	0	0	1
1845T	561-78-4	O=C(OC2(c1ccccc1)(CCN(C)CC2(C)))CC	261.4	6.224	24.246	0.577	0.988	0.626	1.131	0.117	4	7	24.0	4	0.093	1	0	23	1	2	0	0	0	0	0	0	0	3	0	54.8	38.1	2.4	4.8	0.0	9	0	0	2	2	0	0.632	0.0	1.0	2	1.0	0	0	0	2
1846T	59652-29-8	OC(c2oc1c(cccc1CC)c2)CNC(C)(C)C	261.4	6.224	24.246	0.577	0.988	0.626	1.131	0.117	5	10	25.0	5	0.116	0	0	23	1	2	0	0	0	0	0	0	0	3	0	54.8	38.1	2.4	4.8	0.0	8	0	0	2	3	1	0.474	0.222	1.222	1	0.5	0	0	1	1
1847T	34264-24-9	O=C(Oc1cc(cc(c1)C(C)C)C)N(C(=O)CCC)C	277.4	6.451	24.961	0.58	0.995	0.622	1.132	0.105	7	8	25.0	5	0.116	2	0	23	1	3	0	0	0	0	0	0	0	4	0	53.5	37.2	2.3	7.0	0.0	8	0	0	1	1	0	0.3	0.0	1.0	1	1.0	0	0	0	1
1848T	55636-92-5	OC(c1oc2c(OCC(O)CNC(C)C)cccc2(c1))C	293.4	6.668	25.675	0.584	1.003	0.618	1.134	0.105	5	10	27.0	7	0.156	0	0	23	1	4	0	0	0	0	0	0	0	5	0	52.3	36.4	2.3	9.1	0.0	8	0	0	2	3	1	0.429	0.222	1.222	1	0.5	0	0	1	1
1850T	27591-74-8	O=C(OC(c1ccccc1)C)C=C(OP(=O)(OCC)OCC)C	342.36	7.443	27.534	0.599	1.012	0.642	1.13	0.091	6	9	29.0	10	0.217	3	0	23	0	6	1	0	0	0	0	0	1	7	0	50.0	34.8	0.0	13.0	0.0	7	0	0	1	1	0	0.261	0.0	1.0	1	1.0	0	0	0	1
1851T	1218-35-5	N1=C(NCC1)Cc2c(cc(cc2C)C(C)(C)C)C	244.42	5.82	23.838	0.568	0.974	0.628	1.132	0.124	5	7	23.0	3	0.07	1	0	24	2	0	0	0	0	0	0	0	0	2	0	57.1	38.1	4.8	0.0	0.0	9	0	0	2	2	0	0.611	0.0	1.0	2	1.0	0	0	1	1
1852T	1491-59-4, 2315-02-8	Oc1c(cc(c(c1C)CC2=NCCN2)C)C(C)(C)C	260.42	6.056	24.552	0.571	0.983	0.624	1.134	0.117	6	7	24.0	3	0.068	1	0	24	2	1	0	0	0	0	0	0	0	3	0	55.8	37.2	4.7	2.3	0.0	9	0	0	2	2	0	0.579	0.0	1.0	2	1.0	0	0	1	1
1853T	33213-82-0	N1=C(NCC(C)(C)C1)C(OCC)c2ccc(OC)cc2	276.42	6.282	25.267	0.574	0.99	0.62	1.136	0.111	4	7	25.0	5	0.111	1	0	24	2	2	0	0	0	0	0	0	0	4	0	54.5	36.4	4.5	4.5	0.0	9	0	0	2	2	0	0.6	0.0	1.0	2	1.0	0	0	0	2
1854T	51781-21-6	O=C2Nc1cccc(OCC(O)CNC(C)(C)C)c1CC2	292.42	6.498	25.982	0.577	0.998	0.617	1.138	0.105	5	7	26.0	6	0.13	1	0	24	2	3	0	0	0	0	0	0	0	5	0	53.3	35.6	4.4	6.7	0.0	9	0	0	2	3	1	0.476	0.2	1.2	1	0.5	0	0	0	2
1855T	3478-44-2	O=C(O)c1ccccc1(OCC(O)COCCCCCC)	296.4	6.587	25.896	0.575	1.005	0.609	1.134	0.1	4	7	25.0	11	0.244	1	0	24	0	5	0	0	0	0	0	0	0	5	0	53.3	35.6	0.0	11.1	0.0	9	0	0	1	1	0	0.286	0.0	1.0	1	1.0	0	0	0	1
1856T	21270-00-8	O(CC(CC)CCCC)C(c1ccccc1)CBr	313.31	7.286	24.588	0.572	0.978	0.644	1.127	0.118	3	6	21.0	8	0.186	0	0	25	0	1	0	0	0	0	1	0	1	2	1	58.1	37.2	0.0	2.3	2.3	10	0	0	1	1	0	0.333	0.0	1.0	1	1.0	0	0	0	1
1857T	21270-04-2	O(CCCCC)C(c1ccc(cc1)C(C)C)CBr	313.31	7.286	24.588	0.572	0.978	0.644	1.127	0.118	4	6	21.0	7	0.163	0	0	25	0	1	0	0	0	0	1	0	1	2	1	58.1	37.2	0.0	2.3	2.3	10	0	0	1	1	0	0.333	0.0	1.0	1	1.0	0	0	0	1
1858T	157309-18-7	O=C3c1c(ncn1CCN(C)C2CCCCC2)N(C(=O)N3C)C	319.46	6.655	27.805	0.579	1.0	0.616	1.147	0.099	5	7	29.5	4	0.08	2	0	25	5	2	0	0	0	0	0	0	0	7	0	52.1	33.3	10.4	4.2	0.0	11	0	0	3	4	1	0.652	0.133	1.133	2	0.667	0	0	1	2
1859T	2655-19-8	O=C(Oc1cc(cc(c1)C(C)(C)C)C(C)(C)C)NC	263.42	5.987	24.773	0.563	0.985	0.615	1.134	0.111	8	7	23.0	4	0.091	1	0	25	1	2	0	0	0	0	0	0	0	3	0	56.8	36.4	2.3	4.5	0.0	9	0	0	1	1	0	0.316	0.0	1.0	1	1.0	0	0	0	1
1860T	27203-92-5, 73806-49-2	OC2(c1cccc(OC)c1)(CCCCC2(CN(C)C))	263.42	5.987	24.773	0.563	0.985	0.615	1.134	0.117	4	6	23.0	4	0.089	0	0	25	1	2	0	0	0	0	0	0	0	3	0	56.8	36.4	2.3	4.5	0.0	10	0	0	2	2	0	0.632	0.0	1.0	2	1.0	0	0	0	2
1861T	51861-34-8	O=C(N(CCCC)CCCC)SCc1ccccc1	279.49	6.352	25.245	0.574	0.98	0.642	1.128	0.111	3	7	23.0	9	0.205	1	0	25	1	1	0	1	0	0	0	0	1	3	0	56.8	36.4	2.3	2.3	0.0	9	0	0	1	1	0	0.316	0.0	1.0	1	1.0	0	0	0	1
1862T	36756-79-3	O=C(N(C(C)CC)C(C)CC)SCc1ccccc1	279.49	6.352	25.245	0.574	0.98	0.642	1.128	0.111	5	7	23.0	7	0.159	1	0	25	1	1	0	1	0	0	0	0	1	3	0	56.8	36.4	2.3	2.3	0.0	9	0	0	1	1	0	0.316	0.0	1.0	1	1.0	0	0	0	1
1863T	27778-80-9	O(c1ccc(cc1Cl)C(CN(C)C)C(C)CC)CC	283.88	6.308	25.412	0.565	0.983	0.627	1.134	0.111	6	6	22.0	7	0.156	0	0	26	1	1	0	0	0	1	0	0	1	3	1	57.8	35.6	2.2	2.2	2.2	10	0	0	1	1	0	0.316	0.0	1.0	1	1.0	0	0	0	1
1864T	27684-92-0	O(c1ccc(cc1C(CN(C)C)C(C)CC)Cl)CC	283.88	6.308	25.412	0.565	0.983	0.627	1.134	0.111	6	6	22.0	7	0.156	0	0	26	1	1	0	0	0	1	0	0	1	3	1	57.8	35.6	2.2	2.2	2.2	10	0	0	1	1	0	0.316	0.0	1.0	1	1.0	0	0	0	1
1865T	27778-82-1	Fc1ccc(OCC)c(c1)C(CN(C)C)C(C)CC	267.43	5.943	24.968	0.555	0.987	0.607	1.143	0.111	6	6	22.0	7	0.156	0	0	26	1	1	0	0	1	0	0	0	0	3	1	57.8	35.6	2.2	2.2	2.2	10	0	0	1	1	0	0.316	0.0	1.0	1	1.0	0	0	0	1
1866T	64059-01-4	N(=C(NCCC)C(OCC)c1ccccc1)CCC	262.44	5.832	25.079	0.557	0.981	0.613	1.138	0.111	3	7	23.0	9	0.2	1	0	26	2	1	0	0	0	0	0	0	0	3	0	57.8	35.6	4.4	2.2	0.0	9	0	0	1	1	0	0.316	0.0	1.0	1	1.0	0	0	0	1
1867T	89591-51-5	O=C(NCCN(CC)CC)c1cc(c(cc1(OC))N(C)C)[N+](=O)[O-]	338.46	6.769	28.74	0.575	1.009	0.604	1.148	0.087	8	9	30.0	9	0.18	3	0	26	4	4	0	0	0	0	0	0	0	8	0	52.0	32.0	8.0	8.0	0.0	9	0	0	1	1	0	0.25	0.0	1.0	1	1.0	0	0	0	1
1868T	63992-49-4	Oc1cc(ccc1CCCCCCCCC)C	234.42	5.452	23.563	0.548	0.972	0.613	1.13	0.125	3	6	20.0	8	0.186	0	0	26	0	1	0	0	0	0	0	0	0	1	0	60.5	37.2	0.0	2.3	0.0	10	0	0	1	1	0	0.353	0.0	1.0	1	1.0	0	0	0	1
1869T	121158-58-5	Oc1ccc(cc1)CCC(C)C(C)C(C)CC	234.42	5.452	23.563	0.548	0.972	0.613	1.13	0.125	5	6	20.0	6	0.14	0	0	26	0	1	0	0	0	0	0	0	0	1	0	60.5	37.2	0.0	2.3	0.0	10	0	0	1	1	0	0.353	0.0	1.0	1	1.0	0	0	0	1
1870T	9002-93-1	OCCOc1ccc(cc1)C(C)(C)CC(C)(C)C	250.42	5.691	24.278	0.552	0.98	0.609	1.132	0.118	6	6	21.0	6	0.136	0	0	26	0	2	0	0	0	0	0	0	0	2	0	59.1	36.4	0.0	4.5	0.0	10	0	0	1	1	0	0.333	0.0	1.0	1	1.0	0	0	0	1
1871T	87-97-8	Oc1c(cc(cc1C(C)(C)C)COC)C(C)(C)C	250.42	5.691	24.278	0.552	0.98	0.609	1.132	0.118	8	6	21.0	4	0.091	0	0	26	0	2	0	0	0	0	0	0	0	2	0	59.1	36.4	0.0	4.5	0.0	10	0	0	1	1	0	0.333	0.0	1.0	1	1.0	0	0	0	1
1872T	19780-11-1	O=C1OC(=O)C(CC=CCCCCCCCCC)C1	266.42	5.92	24.993	0.555	0.988	0.606	1.134	0.111	3	3	22.0	10	0.222	3	0	26	0	3	0	0	0	0	0	0	0	3	0	57.8	35.6	0.0	6.7	0.0	12	0	0	1	1	0	0.263	0.0	1.0	1	1.0	0	0	1	0
1874T	965-40-2	O=C(OC1CCCCC1)CCC(=O)OC2CCCCC2	282.42	6.14	25.708	0.559	0.996	0.603	1.136	0.111	2	2	23.0	7	0.149	2	0	26	0	4	0	0	0	0	0	0	0	4	0	56.5	34.8	0.0	8.7	0.0	14	0	0	2	2	0	0.6	0.0	1.0	2	1.0	0	0	0	2
1875T	31635-40-2	O=C(N(OCCN(C)C)C23(CC1CC(CC(C1)C2)C3))C	280.46	5.843	26.321	0.548	0.986	0.6	1.142	0.116	4	1	23.0	5	0.1	1	0	28	2	2	0	0	0	0	0	0	0	4	0	58.3	33.3	4.2	4.2	0.0	15	0	0	3	7	6	0.5	1.2	1.8	1	0.333	0	0	0	4
1876T	3407-42-9	OC1CCCC(C1)C3CC2CC3(C(C)C2(C)(C))	236.44	5.254	24.09	0.535	0.971	0.603	1.134	0.14	4	0	19.0	1	0.021	0	0	28	0	1	0	0	0	0	0	0	0	1	0	62.2	35.6	0.0	2.2	0.0	16	0	0	3	4	2	0.765	0.308	1.231	2	0.667	0	0	2	2
1877T	69915-63-5	O=C(O)CNC(=O)C1(C)(CCC(CCCC(C)C)CC1)	283.46	5.785	26.541	0.542	0.989	0.592	1.142	0.105	6	2	22.0	7	0.143	2	0	29	1	3	0	0	0	0	0	0	0	4	0	59.2	32.7	2.0	6.1	0.0	14	0	0	1	1	0	0.3	0.0	1.0	1	1.0	0	0	0	1
1878T	32838-28-1	O=C(O)CCC(=O)OC(C)CC(=O)NCC(CC)CCCC	315.46	6.185	27.971	0.548	1.002	0.587	1.144	0.091	7	3	24.0	13	0.26	3	0	29	1	5	0	0	0	0	0	0	0	6	0	56.9	31.4	2.0	9.8	0.0	13	0	0	0	0	0	0.0	0.0	0.0	0	0.0	0	0	0	0
1879T	10097-26-4	O=C(OCC(CCCC)CCCCCC)C(=C)C	254.46	5.301	25.332	0.528	0.977	0.59	1.138	0.111	5	2	19.0	12	0.255	2	0	30	0	2	0	0	0	0	0	0	0	2	0	62.5	33.3	0.0	4.2	0.0	13	0	0	0	0	0	0.0	0.0	0.0	0	0.0	0	0	0	0
1880T	71850-03-8	O=C(OCCOC)CCCCCCCCC(=O)OCCOC	318.46	6.124	28.191	0.542	1.004	0.58	1.144	0.091	4	2	23.0	17	0.333	2	0	30	0	6	0	0	0	0	0	0	0	6	0	57.7	30.8	0.0	11.5	0.0	14	0	0	0	0	0	0.0	0.0	0.0	0	0.0	0	0	0	0
1881T	3006-15-3	O=C(OCCCCCC)CC(C(=O)OCCCCCC)S(=O)(=O)O	366.53	6.788	30.093	0.557	1.012	0.597	1.141	0.083	7	4	27.0	16	0.302	4	0	30	0	7	0	1	0	0	0	0	1	8	0	55.6	29.6	0.0	13.0	0.0	14	0	0	0	0	0	0.0	0.0	0.0	0	0.0	0	0	0	0
1882T	97755-90-3	O1CCC[N+]1(CCCCCC[N+]2(OCCC2)CCCl)CCCl	355.4	6.581	29.556	0.547	0.993	0.608	1.147	0.1	2	0	23.0	9	0.164	0	0	32	2	2	0	0	0	2	0	0	2	6	2	59.3	29.6	3.7	3.7	3.7	16	0	2	2	2	0	0.455	0.0	1.0	2	1.0	0	0	2	0
1883T	34206-40-1	N(O[Si](ON=C(C)CC)(ON=C(C)CC)ON=C(C)CC)=C(C)CC	372.61	6.537	32.205	0.565	0.998	0.624	1.147	0.08	8	4	28.0	12	0.214	4	0	32	4	4	0	0	0	0	0	0	1	9	0	56.1	28.1	7.0	7.0	0.0	12	0	0	0	0	0	0.0	0.0	0.0	0	0.0	0	0	0	0
1884T	7425-14-1	O=C(OCC(CC)CCCC)C(CC)CCCC	256.48	5.13	25.858	0.517	0.976	0.582	1.141	0.111	5	1	18.0	12	0.245	1	0	32	0	2	0	0	0	0	0	0	0	2	0	64.0	32.0	0.0	4.0	0.0	15	0	0	0	0	0	0.0	0.0	0.0	0	0.0	0	0	0	0
1885T	683-10-3	O=C(O)C[N+](C)(C)CCCCCCCCCCCC	272.51	5.142	27.143	0.512	0.978	0.575	1.147	0.105	5	1	19.0	13	0.25	1	0	34	1	2	0	0	0	0	0	0	0	3	0	64.2	30.2	1.9	3.8	0.0	15	0	1	0	0	0	0.0	0.0	0.0	0	0.0	0	0	0	0
1886T	63449-80-9	O=P(OCC(CC)CCCC)(OCC(CC)CCCC)Cl	340.92	6.199	29.378	0.534	0.985	0.611	1.141	0.095	6	1	21.0	14	0.259	1	0	34	0	3	1	0	0	1	0	0	2	5	1	61.8	29.1	0.0	5.5	1.8	16	0	0	0	0	0	0.0	0.0	0.0	0	0.0	0	0	0	0
1887T	10143-60-9	O(CC(CC)CCCC)CC(CC)CCCC	242.5	4.755	25.67	0.503	0.968	0.576	1.143	0.118	4	0	16.0	12	0.24	0	0	34	0	1	0	0	0	0	0	0	0	1	0	66.7	31.4	0.0	2.0	0.0	16	0	0	0	0	0	0.0	0.0	0.0	0	0.0	0	0	0	0
1888T	112-98-1	O(CCOCCOCCCC)CCOCCOCCCC	306.5	5.573	28.53	0.519	0.994	0.568	1.147	0.095	2	0	20.0	18	0.333	0	0	34	0	5	0	0	0	0	0	0	0	5	0	61.8	29.1	0.0	9.1	0.0	16	0	0	0	0	0	0.0	0.0	0.0	0	0.0	0	0	0	0
1889T	112-75-4	N(C)(C)CCCCCCCCCCCCCC	241.52	4.645	25.977	0.5	0.964	0.576	1.145	0.118	3	0	16.0	13	0.255	0	0	35	1	0	0	0	0	0	0	0	0	1	0	67.3	30.8	1.9	0.0	0.0	16	0	0	0	0	0	0.0	0.0	0.0	0	0.0	0	0	0	0
1890T	106-20-7	N(CC(CC)CCCC)CC(CC)CCCC	241.52	4.645	25.977	0.5	0.964	0.576	1.145	0.118	4	0	16.0	12	0.235	0	0	35	1	0	0	0	0	0	0	0	0	1	0	67.3	30.8	1.9	0.0	0.0	16	0	0	0	0	0	0.0	0.0	0.0	0	0.0	0	0	0	0
1891T	151789-06-9, 50977-10-1	O(CCCN)CCCCCCCCCCC(C)C	257.52	4.859	26.692	0.504	0.971	0.574	1.147	0.111	3	0	17.0	14	0.269	0	0	35	1	1	0	0	0	0	0	0	0	2	0	66.0	30.2	1.9	1.9	0.0	16	0	0	0	0	0	0.0	0.0	0.0	0	0.0	0	0	0	0
1892T	3658-48-8	O=P(OCC(CC)CCCC)OCC(CC)CCCC	306.48	5.572	28.551	0.519	0.979	0.595	1.142	0.1	5	1	20.0	14	0.259	1	0	35	0	3	1	0	0	0	0	0	1	4	0	63.6	29.1	0.0	5.5	0.0	16	0	0	0	0	0	0.0	0.0	0.0	0	0.0	0	0	0	0
1893T	298-07-7	O=P(O)(OCC(CC)CCCC)OCC(CC)CCCC	322.48	5.759	29.265	0.523	0.986	0.593	1.143	0.095	6	1	21.0	14	0.255	1	0	35	0	4	1	0	0	0	0	0	1	5	0	62.5	28.6	0.0	7.1	0.0	16	0	0	0	0	0	0.0	0.0	0.0	0	0.0	0	0	0	0
1894T	2304-30-5, 3115-68-2	CCCC[P+](CCCC)(CCCC)CCCC	259.49	4.896	26.67	0.503	0.959	0.599	1.14	0.118	4	0	16.0	12	0.231	0	0	36	0	0	1	0	0	0	0	0	1	1	0	67.9	30.2	0.0	0.0	0.0	16	0	1	0	0	0	0.0	0.0	0.0	0	0.0	0	0	0	0
1895T	1420-40-2	C[N+](C)(C)CCCCCCCCCC[N+](C)(C)C	258.56	4.617	27.525	0.492	0.966	0.566	1.151	0.111	6	0	17.0	11	0.2	0	0	38	2	0	0	0	0	0	0	0	0	2	0	67.9	28.6	3.6	0.0	0.0	16	0	2	0	0	0	0.0	0.0	0.0	0	0.0	0	0	0	0
1896T	122185-09-5	O(C)[Si](OC)(OC)CCCCCCCCCC[Si](OC)(OC)OC	382.72	6.173	34.068	0.549	0.989	0.634	1.139	0.083	6	0	23.0	17	0.279	0	0	38	0	6	0	0	0	0	0	0	2	8	0	61.3	25.8	0.0	9.7	0.0	16	0	0	0	0	0	0.0	0.0	0.0	0	0.0	0	0	0	0
1897T	6723-40-6	O=C1c3ccccc3(C(=O)C1c2ccc(cc2)C(F)(F)F)	290.25	9.675	21.74	0.725	1.05	0.71	1.131	0.11	5	14	31.0	1	0.031	2	0	9	0	2	0	0	3	0	0	0	0	5	3	30.0	53.3	0.0	6.7	10.0	2	0	0	3	4	1	0.714	0.133	1.133	2	0.667	0	0	1	2
1898T	58139-96-1	N#CC(N=Nc1ccc(cc1)C(F)(F)F)=NNc2ccc(cc2)C(F)(F)F	385.3	10.703	26.041	0.723	1.083	0.679	1.183	0.08	7	15	38.0	4	0.108	2	1	9	5	0	0	0	6	0	0	0	0	11	6	25.0	44.4	13.9	0.0	16.7	2	1	0	2	2	0	0.444	0.0	1.0	2	1.0	0	0	0	2
1899T	51944-41-3	O=C=Nc1ccc(cc1)Cc2ccc(N=C=O)cc2(N=C=O)	291.28	9.396	22.789	0.735	1.03	0.731	1.109	0.1	3	18	35.0	5	0.156	6	0	9	3	3	0	0	0	0	0	0	0	6	0	29.0	51.6	9.7	9.7	0.0	1	3	0	2	2	0	0.545	0.0	1.0	2	1.0	0	0	0	2
1900T	37893-02-0	FC(F)(F)N=C2C(=NC(F)(F)F)SC(=Nc1ccccc1)N2c3ccccc3	416.38	10.957	27.733	0.73	1.075	0.707	1.17	0.079	6	15	39.0	2	0.05	3	0	10	4	0	0	1	6	0	0	0	1	11	6	26.3	44.7	10.5	0.0	15.8	2	0	0	3	3	0	0.607	0.0	1.0	3	1.0	0	0	1	2
1901T	60045-47-8	O=C3N=C1c4ccccc4(N=CN1C3(=Cc2ccc(cc2)[N+](=O)[O-]))	318.31	9.362	24.81	0.73	1.031	0.726	1.114	0.098	3	18	39.0	2	0.054	6	0	10	4	3	0	0	0	0	0	0	0	7	0	29.4	50.0	11.8	8.8	0.0	0	0	0	4	7	2	0.792	0.211	1.211	2	0.5	0	0	1	3
1902T	112733-06-9	O=C(O)CN2C(=O)N(C(=O)c1ccc(cc12)Cl)Cc3ccc(cc3(F))Br	441.65	11.936	27.299	0.738	1.051	0.744	1.12	0.086	7	15	37.0	4	0.103	3	0	11	2	4	0	0	1	1	1	0	2	9	3	29.7	45.9	5.4	10.8	8.1	2	0	0	3	4	1	0.615	0.125	1.125	2	0.667	0	0	0	3
1903T	51671-08-0	O=C(O)c3ccccc3(Nc2c1ccccc1c(cc2Cl)Cl)	332.19	10.066	24.267	0.735	1.021	0.764	1.1	0.104	4	18	33.5	3	0.086	1	0	11	1	2	0	0	0	2	0	0	2	5	2	33.3	51.5	3.0	6.1	6.1	0	0	0	3	4	1	0.727	0.125	1.125	2	0.667	0	0	0	3
1904T	25505-99-1	O=C2c1nocc1C(=NN2c3ccccc3)c4ccccc4	289.31	8.767	23.601	0.715	1.015	0.726	1.108	0.108	1	19	35.5	2	0.056	2	0	11	3	2	0	0	0	0	0	0	0	5	0	33.3	51.5	9.1	6.1	0.0	0	0	0	4	5	1	0.955	0.095	1.095	3	0.75	0	0	1	3
1905T	313-67-7	O=C(O)c2cc1OCOc1c3c4cccc(OC)c4(cc(c23)[N+](=O)[O-])	341.29	9.48	25.659	0.713	1.05	0.694	1.112	0.093	5	19	39.0	3	0.077	3	0	11	1	7	0	0	0	0	0	0	0	8	0	30.6	47.2	2.8	19.4	0.0	2	0	0	4	10	3	0.68	0.353	1.353	1	0.25	0	0	1	3
1906T	3562-84-3	O=C(c1cc(c(O)c(c1)Br)Br)c2c3ccccc3(oc2CC)	424.09	12.473	24.882	0.732	1.018	0.776	1.095	0.104	5	17	33.0	3	0.083	1	0	12	0	3	0	0	0	0	2	0	2	5	2	35.3	50.0	0.0	8.8	5.9	2	0	0	3	4	1	0.682	0.133	1.133	2	0.667	0	0	1	2
1907T	4234-79-1	O=C(OCC)CCC(=O)CC1(O)(C2(C3(C4(C1(C5(C2(C3(C(C45Cl)(Cl)Cl)Cl)Cl)Cl)Cl)Cl)Cl)Cl)	634.79	14.763	33.929	0.789	1.076	0.832	1.113	0.075	14	2	37.0	7	0.149	2	0	12	0	4	0	0	0	10	0	0	10	14	10	27.9	39.5	0.0	9.3	23.3	15	0	0	5	28	9	0.323	1.8	2.3	1	0.2	0	2	4	4
1908T	60168-88-9	OC(c1cncnc1)(c2ccc(cc2)Cl)c3ccccc3Cl	331.21	9.741	24.573	0.723	1.014	0.757	1.105	0.104	3	18	33.0	3	0.083	0	0	12	2	1	0	0	0	2	0	0	2	5	2	35.3	50.0	5.9	2.9	5.9	1	0	0	3	3	0	0.818	0.0	1.0	3	1.0	0	0	0	3
1909T	15992-13-9	O=C(c1ccc(cc1)Cl)n3cc(c2ccccc23)Cc4nn[nH]n4	337.79	9.383	25.757	0.715	1.019	0.733	1.12	0.098	2	22	38.5	3	0.077	1	0	12	5	1	0	0	0	1	0	0	1	7	1	33.3	47.2	13.9	2.8	2.8	1	0	0	4	5	1	0.833	0.1	1.1	3	0.75	0	0	2	2
1910T	18046-21-4	O=C(O)Cc2c(nc(c1ccccc1)s2)c3ccc(cc3)Cl	329.82	9.701	24.626	0.724	1.013	0.764	1.096	0.104	3	18	33.5	4	0.111	1	0	12	1	2	0	1	0	1	0	0	2	5	1	35.3	50.0	2.9	5.9	2.9	1	0	0	3	3	0	0.773	0.0	1.0	3	1.0	0	0	1	2
1911T	58348-97-3	O=C(O)c1cccc2C(=O)C(=C(Oc12)c3ccccc3)C	280.29	8.494	23.02	0.698	1.019	0.709	1.101	0.11	4	15	32.0	2	0.057	3	0	12	0	4	0	0	0	0	0	0	0	4	0	36.4	51.5	0.0	12.1	0.0	1	0	0	3	4	1	0.762	0.125	1.125	2	0.667	0	0	0	3
1912T	86598-92-7	n1cnn(c1)CC(=Nc2ccc(cc2Cl)Cl)SCc3ccc(cc3)Cl	411.76	10.836	27.916	0.735	1.02	0.785	1.111	0.09	3	18	36.5	6	0.15	1	0	13	4	0	0	1	0	3	0	0	4	8	3	34.2	44.7	10.5	0.0	7.9	2	0	0	3	3	0	0.68	0.0	1.0	3	1.0	0	0	1	2
1913T	105512-06-9	O=C(OCC#C)C(Oc2ccc(Oc1ncc(cc1(F))Cl)cc2)C	349.76	9.453	25.779	0.697	1.039	0.701	1.122	0.091	5	14	34.0	7	0.184	1	1	13	1	4	0	0	1	1	0	0	1	7	2	35.1	45.9	2.7	10.8	5.4	3	2	0	2	2	0	0.5	0.0	1.0	2	1.0	0	0	0	2
1914T	97110-59-3	OC3(N=CN[n+]2ccc1ccccc1c23)(c4ccc(cc4)Cl)	310.78	8.879	24.504	0.7	1.009	0.729	1.112	0.108	2	18	34.5	1	0.026	1	0	13	3	1	0	0	0	1	0	0	1	5	1	37.1	48.6	8.6	2.9	2.9	1	0	1	4	7	2	0.909	0.2	1.2	2	0.5	0	0	0	4
1915T	55689-71-9	O=C(O)C(c2ccc3C(=O)c1ccc(cc1COc3(c2))Cl)C	316.75	9.05	24.374	0.696	1.023	0.714	1.105	0.104	5	14	32.0	2	0.054	2	0	13	0	4	0	0	0	1	0	0	1	5	1	37.1	48.6	0.0	11.4	2.9	3	0	0	3	6	2	0.682	0.267	1.267	1	0.333	0	0	0	2
1916T	34929-03-8	O=C2c1ccccc1N(C(=O)N2CC)c3cccc(c3)C(F)(F)F	334.32	9.036	25.31	0.684	1.043	0.677	1.144	0.094	6	14	34.0	2	0.051	2	0	13	2	2	0	0	3	0	0	0	0	7	3	35.1	45.9	5.4	5.4	8.1	3	0	0	3	4	1	0.667	0.125	1.125	2	0.667	0	0	0	3
1917T	34929-08-3	O=C2c1ccccc1N(C(=O)N2CCO)c3cccc(c3)C(F)(F)F	350.32	9.219	26.025	0.685	1.05	0.672	1.146	0.09	6	14	35.0	3	0.075	2	0	13	2	3	0	0	3	0	0	0	0	8	3	34.2	44.7	5.3	7.9	7.9	3	0	0	3	4	1	0.64	0.125	1.125	2	0.667	0	0	0	3
1918T	59128-97-1	O=C2Nc1ccc(cc1C3(OCCN3(C2))(c4ccccc4(F)))Br	377.23	10.195	25.569	0.691	1.021	0.717	1.122	0.103	3	13	33.0	1	0.025	1	0	14	2	2	0	0	1	0	1	0	1	6	2	37.8	45.9	5.4	5.4	5.4	4	0	0	4	7	2	0.87	0.2	1.2	2	0.5	0	0	1	2
1919T	24166-13-0	O=C2Nc1ccc(cc1C3(OCCN3(C2))(c4ccccc4Cl))Cl	349.23	9.439	25.815	0.698	1.019	0.729	1.114	0.103	3	13	33.0	1	0.025	1	0	14	2	2	0	0	0	2	0	0	2	6	2	37.8	45.9	5.4	5.4	5.4	4	0	0	4	7	2	0.87	0.2	1.2	2	0.5	0	0	1	2
1920T	79538-32-2	O=C(OCc1c(F)c(F)c(c(F)c1(F))C)C2C(C=C(C(F)(F)F)Cl)C2(C)(C)	418.76	10.214	27.735	0.676	1.08	0.651	1.178	0.08	12	8	33.0	5	0.119	2	0	14	0	2	0	0	7	1	0	0	1	10	8	34.1	41.5	0.0	4.9	19.5	8	0	0	2	2	0	0.333	0.0	1.0	2	1.0	1	0	0	1
1921T	40762-15-0	O=C1N(c3ccc(cc3(C(=NC1(O))c2ccccc2(F)))Cl)CCO	348.78	9.178	26.086	0.686	1.032	0.697	1.127	0.094	5	14	34.0	3	0.075	2	0	14	2	3	0	0	1	1	0	0	1	7	2	36.8	44.7	5.3	7.9	5.3	3	0	0	3	4	1	0.708	0.118	1.118	2	0.667	0	0	0	2
1922T	61614-62-8	O=C(Oc1ccc(cc1[N+](=O)[O-])[N+](=O)[O-])Oc2c(cc(cc2C(C)CC)[N+](=O)[O-])[N+](=O)[O-]	450.35	9.79	31.582	0.687	1.074	0.648	1.139	0.067	11	21	48.0	10	0.213	9	0	14	4	11	0	0	0	0	0	0	0	15	0	30.4	37.0	8.7	23.9	0.0	4	0	0	2	2	0	0.375	0.0	1.0	2	1.0	0	0	0	2
1923T	67700-30-5	O=C(O)C(c3cccc2c3(occ2(c1ccccc1)))C	266.31	7.833	22.832	0.672	1.005	0.697	1.104	0.116	3	17	31.0	3	0.083	1	0	14	0	3	0	0	0	0	0	0	0	3	0	41.2	50.0	0.0	8.8	0.0	2	0	0	3	4	1	0.75	0.133	1.133	2	0.667	0	0	1	2
1924T	56461-33-7	O=C(O)C3c2cccc(C(=O)c1ccccc1)c2CC3	266.31	7.833	22.832	0.672	1.005	0.697	1.104	0.116	3	14	30.0	3	0.083	2	0	14	0	3	0	0	0	0	0	0	0	3	0	41.2	50.0	0.0	8.8	0.0	3	0	0	3	4	1	0.75	0.133	1.133	2	0.667	0	0	1	2
1925T	55690-47-6	O=C(O)C(c2ccc3C(=O)c1ccccc1COc3(c2))C	282.31	8.066	23.547	0.673	1.014	0.69	1.107	0.11	4	14	31.0	2	0.054	2	0	14	0	4	0	0	0	0	0	0	0	4	0	40.0	48.6	0.0	11.4	0.0	3	0	0	3	6	2	0.714	0.267	1.267	1	0.333	0	0	0	2
1926T	56427-43-1	O=C(O)C(c1ccc2OCc3ccccc3(C(=O)c2(c1)))C	282.31	8.066	23.547	0.673	1.014	0.69	1.107	0.11	4	14	31.0	2	0.054	2	0	14	0	4	0	0	0	0	0	0	0	4	0	40.0	48.6	0.0	11.4	0.0	3	0	0	3	6	2	0.714	0.267	1.267	1	0.333	0	0	0	2
1927T	72619-36-4	O=C(O)Cc2ccc3Oc1ccc(cc1CC(=O)c3(c2))C	282.31	8.066	23.547	0.673	1.014	0.69	1.107	0.11	4	14	31.0	2	0.054	2	0	14	0	4	0	0	0	0	0	0	0	4	0	40.0	48.6	0.0	11.4	0.0	3	0	0	3	6	2	0.714	0.267	1.267	1	0.333	0	0	0	2
1928T	52756-25-9	O=C(OC)C(N(C(=O)c1ccccc1)c2ccc(F)c(c2)Cl)C	335.78	8.836	25.591	0.673	1.026	0.691	1.125	0.095	6	14	32.0	5	0.128	2	0	15	1	3	0	0	1	1	0	0	1	6	2	39.5	44.7	2.6	7.9	5.3	3	0	0	2	2	0	0.522	0.0	1.0	2	1.0	0	0	0	2
1929T	40054-69-1	n1nc3n(c1C)c2c(cc(CC)s2)C(=NC3)c4ccccc4Cl	342.88	9.023	26.261	0.691	1.003	0.739	1.114	0.103	3	17	35.0	2	0.049	1	0	15	4	0	0	1	0	1	0	0	2	6	1	39.5	44.7	10.5	0.0	2.6	4	0	0	4	7	2	0.826	0.211	1.211	2	0.5	0	0	2	1
1930T	42017-89-0	O=C(O)C(Oc1ccc(cc1)C(=O)c2ccc(cc2)Cl)(C)C	318.77	8.615	24.901	0.673	1.019	0.696	1.111	0.1	6	14	31.0	5	0.132	2	0	15	0	4	0	0	0	1	0	0	1	5	1	40.5	45.9	0.0	10.8	2.7	3	0	0	2	2	0	0.545	0.0	1.0	2	1.0	0	0	0	2
1931T	131-79-3	N(=Nc1c(N)ccc2ccccc12)c3ccccc3C	261.35	7.467	23.225	0.664	0.989	0.702	1.114	0.116	2	18	31.5	2	0.054	1	0	15	3	0	0	0	0	0	0	0	0	3	0	42.9	48.6	8.6	0.0	0.0	1	0	0	3	4	1	0.8	0.125	1.125	2	0.667	0	0	0	3
1932T	31842-01-0, 69674-66-4	O=C(O)C(c1ccc(cc1)N3C(=O)c2ccccc2C3)C	281.33	7.815	23.853	0.663	1.007	0.686	1.112	0.11	4	14	31.0	3	0.079	2	0	15	1	3	0	0	0	0	0	0	0	4	0	41.7	47.2	2.8	8.3	0.0	3	0	0	3	4	1	0.714	0.133	1.133	2	0.667	0	0	1	2
1933T	68787-95-1	O=C2c1ccccc1CN(c3ccc(cc23)CC(=O)O)C	281.33	7.815	23.853	0.663	1.007	0.686	1.112	0.11	4	14	31.0	2	0.053	2	0	15	1	3	0	0	0	0	0	0	0	4	0	41.7	47.2	2.8	8.3	0.0	3	0	0	3	6	2	0.714	0.267	1.267	1	0.333	0	0	0	2
1934T	54778-70-0	O=C1c3ccccc3(C(=O)C1=C2C=CN(C=C2)CCOC)	281.33	7.815	23.853	0.663	1.007	0.686	1.112	0.11	3	11	31.0	3	0.079	5	0	15	1	3	0	0	0	0	0	0	0	4	0	41.7	47.2	2.8	8.3	0.0	3	0	0	3	4	1	0.714	0.133	1.133	2	0.667	0	0	1	2
1935T	6837-93-0	O=S(=O)(O)c2cc(OS(=O)(=O)c1ccc(cc1)C)c3c(N)cc(cc3(c2))S(=O)(=O)O	473.54	10.523	31.704	0.705	1.055	0.719	1.112	0.074	10	23	46.5	5	0.106	6	0	15	1	9	0	3	0	0	0	0	3	13	0	33.3	37.8	2.2	20.0	0.0	1	0	0	3	4	1	0.533	0.125	1.125	2	0.667	0	0	0	3
1936T	87757-18-4	O=C(N1OCCC1)C(Oc3ccc(Oc2ncc(cc2Cl)Cl)cc3)C	383.25	9.348	27.771	0.677	1.03	0.698	1.123	0.09	4	13	34.0	5	0.116	1	0	16	2	4	0	0	0	2	0	0	2	8	2	39.0	41.5	4.9	9.8	4.9	5	0	0	3	3	0	0.68	0.0	1.0	3	1.0	0	0	1	2
1937T	5836-10-2	O=C(OC(C)C)C(O)(c1ccc(cc1)Cl)c2ccc(cc2)Cl	339.23	8.927	25.541	0.672	1.015	0.709	1.112	0.1	6	13	30.0	5	0.128	1	0	16	0	3	0	0	0	2	0	0	2	5	2	42.1	44.7	0.0	7.9	5.3	4	0	0	2	2	0	0.545	0.0	1.0	2	1.0	0	0	0	2
1938T	62666-20-0	Fc1ccc(O)c(c1)C(=NCCCC(=N)O)c2ccc(cc2)Cl	334.8	8.585	25.898	0.664	1.02	0.687	1.129	0.095	5	14	32.0	6	0.15	2	0	16	2	2	0	0	1	1	0	0	1	6	2	41.0	43.6	5.1	5.1	5.1	3	0	0	2	2	0	0.522	0.0	1.0	2	1.0	0	0	0	2
[truncated: 9,447 more rows]
[truncated: 1,421 more columns]
